# Supplementary material for: Altered Sox9 and FGF signaling gene expression in Aga2 OI mice negatively affects linear growth
Source: JCI Insight. 2023 Nov 8;8(21):e171984. doi: 10.1172/jci.insight.171984 (PMC10721276; doi:10.1172/jci.insight.171984)
Supplement: Supplemental data set 1 [file jciinsight-8-171984-s144.xlsx]

## Sheet: Average_expression
Dataset S1. Complete list of genes expressed in WT and Aga2 growth plate clusters. Average RNA expression values are reported for each cluster as logarithmic unique molecular identified (UMI) counts normalized by total expression. Genes are ranked in descending order based on expression level in Art.Cart.1 WT cluster.
	Articular Cartilage						Articular Chondrocytes								Resting Chondrocytes																				Proliferative Chondrocytes								Prehypertrophic Chondrocytes
	Art.Cart.1		Art.Cart.2		Art.Cart.3		Art.Ch.1		Art.Ch.2		Art.Ch.3		Art.Ch.4		Cfos.RCh		Mia.RCh		MT1.RCh		MT2.RCh		nonDiff.RCh		Regulatory.RCh		Rpl10.RCh		Early.Prolif.RCh		Tgfbi.Prehyp.Ch.1		Tgfbi.Prehyp.Ch.2		Proliferative.GPC.1		Proliferative.GPC.2		Proliferative.GPC.3		Proliferative.GPC.4		Pre.hypertrophic.GPC.1		Pre.hypertrophic.GPC.2		Pre.hypertrophic.GPC.3		Pre.hypertrophic.GPC.4
Gene	WT	Aga2	WT	Aga2	WT	Aga2	WT	Aga2	WT	Aga2	WT	Aga2	WT	Aga2	WT	Aga2	WT	Aga2	WT	Aga2	WT	Aga2	WT	Aga2	WT	Aga2	WT	Aga2	WT	Aga2	WT	Aga2	WT	Aga2	WT	Aga2	WT	Aga2	WT	Aga2	WT	Aga2	WT	Aga2	WT	Aga2	WT	Aga2	WT
Col2a1	131.932	317.641	178.127	313.508	164.505	317.018	210.595	351.913	229.649	406.796	180.32	241.937	228.521	343.748	270.79	480.138	273.573	445.635	267.928	407.183	224.334	345.545	266.495	425.04	156.395	251.548	181.469	302.581	206.164	331.455	154.994	300.953	156.034	353.717	210.197	323.995	240.821	386.939	138.759	255.174	194.278	313.698	234.118	345.252	310.362	515.782	263.601	408.563	228.556
Tpt1	96.0151	83.1519	96.6995	97.7687	91.4529	81.4039	105.074	100.038	97.2896	100.015	90.785	92.6614	90.3284	93.0725	89.5662	93.6462	104.712	100.191	105.014	99.366	90.0809	89.4213	89.4587	86.2973	91.9455	96.7203	94.3817	104.381	93.2312	94.7448	100.109	98.0567	96.2122	101.804	84.3253	85.5389	94.602	92.4395	83.9754	91.9036	86.8663	90.7868	94.6522	89.5076	90.0518	85.6352	88.7873	82.7431	90.7974
Rps8	83.3534	72.0552	84.2693	73.3076	73.9437	58.3529	84.6083	69.3881	88.9123	73.0363	86.477	73.3131	77.7101	65.0967	77.4168	65.3609	89.5017	72.9194	87.8769	73.2242	80.8442	67.2846	69.4624	58.8943	89.7642	76.9767	97.9054	84.3256	82.9184	71.4022	76.5672	67.104	81.6042	68.2669	65.9708	54.686	79.7825	64.511	94.8117	79.1771	82.4336	68.7663	76.0145	62.8866	72.3271	59.6447	67.0108	54.49	74.8384
Rpl23	81.6782	55.1183	82.091	53.5474	72.0717	42.5616	84.1499	50.4248	88.3864	52.507	80.3805	56.1416	75.1213	49.7112	70.1171	45.9673	84.5057	50.7146	83.3173	52.5593	73.9941	49.6661	60.3009	38.7792	82.9017	56.8797	92.9809	61.187	75.7509	51.0238	82.3298	49.9698	86.7553	51.91	61.8009	41.4734	76.2648	46.9269	81.6906	55.654	72.4691	48.3292	70.3568	44.3621	64.2936	40.9358	59.1936	37.6228	70.7775
Sparc	79.887	212.667	72.7531	143.618	103.283	212.752	83.1538	189.923	104.82	234.008	84.2566	116.018	78.355	196.228	97.3192	213.927	79.7036	196.053	92.0501	196.93	127.014	206.578	167.543	263.587	78.2133	140.31	50.1467	122.302	106.206	179.261	114.483	226.48	82.7323	228.305	77.2901	149.097	82.1265	193.133	50.8458	129.861	67.2482	152.412	147.19	231.239	128.945	242.482	178.137	262.156	136.197
mt-Co1	77.1711	44.57	75.2718	27.5975	69.2068	31.009	72.8375	26.0653	77.5916	38.2178	34.7912	11.1953	43.5621	13.3001	46.0866	19.8497	84.0792	36.6727	75.7197	34.5361	32.503	16.2377	45.8183	20.8505	38.9882	19.2931	71.5486	35.4135	48.761	22.8962	91.3403	44.569	93.0019	49.6817	41.794	20.5785	70.339	32.1509	21.9574	7.93797	44.7457	21.1959	64.2526	28.5707	56.6882	26.4278	39.7055	21.7251	57.9762
Rps24	73.9438	56.8718	77.8217	63.5821	68.1125	47.5946	77.6044	56.6819	81.1188	57.9052	79.3841	65.0853	75.6775	54.5946	72.0229	53.1667	82.9095	57.8766	80.7247	59.5868	71.7174	55.465	62.1633	47.4313	83.3021	67.8119	93.2424	72.5648	75.4136	61.4413	71.7017	56.104	77.0306	56.9228	67.5142	53.6972	73.0995	52.8593	82.5752	68.0389	79.1266	62.3514	68.0452	50.5685	66.902	48.4581	60.2688	44.0605	68.0464
Rpl41	73.8854	29.8521	85.7045	32.7556	72.9522	25.012	88.4691	30.3479	90.9532	30.9297	95.7018	33.832	94.4615	27.8193	99.6562	33.9417	96.0831	32.1826	91.1522	31.2921	88.5868	28.5056	81.7578	28.1143	96.9491	34.6847	106.821	37.1297	90.258	33.1946	71.8445	28.2079	80.9331	28.5981	90.6129	30.0037	87.3272	28.6533	110.115	37.9118	107.8	36.3473	80.7263	26.7976	95.3631	32.2585	82.656	27.0648	83.4
Rpl13	70.71	63.2742	73.0599	77.6407	62.0647	55.2553	71.4545	68.6306	73.2935	68.3724	73.2655	76.7792	65.6864	63.6643	63.3294	62.4489	73.7093	70.6028	72.2933	71.6271	65.3227	64.9475	56.389	55.4132	79.0355	80.9129	84.7044	88.5734	71.1216	71.6687	60.8466	63.5652	66.2945	65.3376	52.9768	55.521	67.6737	63.048	81.1306	84.2354	67.0922	68.9975	61.5329	59.5867	58.7984	55.4623	53.8718	50.3747	60.7126
Prg4	69.0033	46.5917	16.6272	0.567463	13.0872	0.911411	1.7882	0.274283	3.09351	1.2904	0.174336	0.0193492	0.508876	0.0995733	0.411715	0.102249	0.627262	0.224507	1.58158	0.219931	0.522255	0.0699523	0.315596	0.0601375	0.21564	0.0173267	0.148857	0.0456833	0.615614	0.185479	0.508403	0.0812854	0.692161	0.151125	1.503	0.553152	0.672007	0.205975	0.248817	0.00373692	0.929078	0.323457	0.613623	0.0604982	0.497207	0.19489	0.235839	0.0698254	1.1245
Rps27a	67.1767	55.0197	72.9102	56.2475	65.4262	46.3123	76.0358	53.4264	81.9526	57.7354	72.0965	56.1627	66.3994	50.5917	65.438	49.7536	79.4457	55.9671	78.6727	56.9278	69.3642	52.1494	61.4954	46.7457	74.6528	58.2535	82.5199	63.4801	71.2366	55.6568	64.542	51.7202	71.1816	52.9582	51.7442	40.3517	73.7411	52.7555	76.5383	59.4918	63.3161	48.5556	65.3032	48.3737	63.7984	47.6566	58.743	43.9264	65.2517
Rps28	66.3606	27.7396	69.7332	25.6145	63.7961	21.1081	71.176	23.3814	77.289	26.8548	68.4301	26.1636	64.5118	22.2532	66.0764	24.1472	77.3592	25.6217	76.0581	25.7216	67.1758	23.8831	62.1083	22.1418	71.6552	26.8262	77.3684	28.3368	68.4911	25.8735	63.2626	22.5671	67.5602	23.0965	52.3622	19.1112	70.5573	23.7846	68.8959	27.4604	64.1581	23.4782	64.9084	22.0222	64.774	22.4575	59.0551	20.697	63.9073
Rps20	64.2581	40.0059	66.5324	40.9183	57.6568	31.4279	70.3936	38.3491	70.9656	40.5632	62.0195	39.5374	60.4467	35.9061	58.8098	34.593	72.6363	39.3462	69.7137	39.8368	54.9889	34.0747	49.622	29.8591	66.0095	42.2238	78.9851	48.0557	60.1764	38.3522	61.8908	39.2382	67.9541	39.8296	57.4094	35.5939	62.6121	35.1077	71.1116	45.0247	70.4488	43.3276	56.1814	32.4128	55.5353	32.6322	48.2719	28.1783	57.3152
Rps29	64.0069	22.3945	70.899	26.66	62.8537	21.1697	74.235	25.1728	75.8591	26.411	75.5398	26.7854	71.3905	23.8364	71.7419	25.6074	82.0011	26.8438	79.2262	26.933	70.2478	24.1264	64.1798	22.5507	78.3697	28.0045	88.0654	30.5625	73.8588	26.8486	71.6324	25.1361	76.2964	25.6849	62.3571	21.6422	74.3567	24.728	74.93	26.6831	71.0892	24.6247	70.2152	23.0538	69.9995	23.4991	63.9228	20.98	66.3748
Rplp0	63.8177	60.8817	61.611	63.9838	55.73	49.5285	63.6228	60.5713	63.9344	63.7002	56.8602	60.0923	53.0503	53.4609	53.2649	54.6442	68.3422	63.94	64.3944	63.3342	52.3212	53.5763	52.7119	55.0515	58.0036	64.8332	63.9181	70.4108	58.7133	63.1021	55.645	60.4064	57.9694	59.6817	47.2163	50.9104	58.4039	56.9182	56.2327	66.855	56.1429	60.1366	54.9445	54.5743	54.7339	52.9204	50.6684	49.6266	54.1338
Rpl39	63.6204	33.2189	68.4364	33.0933	59.4866	25.5435	67.6954	30.1998	70.8455	31.5222	70.2841	35.3905	67.145	30.34	62.9244	29.453	69.6465	30.6061	67.7688	31.7586	63.2218	30.089	51.3578	23.2062	75.2085	36.3639	83.3365	38.9024	65.3182	32.2762	68.0378	31.3459	74.2906	32.3087	56.5021	27.0179	63.0093	27.9277	73.7871	36.4843	68.0385	32.4428	58.9379	26.5276	56.227	26.1384	50.0412	22.4713	60.6477
Rps12	62.9278	42.0651	64.2693	45.9892	57.3713	33.6291	61.6228	39.2189	66.3922	41.1019	71.8389	47.5215	62.5592	36.623	62.1749	39.9018	68.5945	41.5617	66.8699	42.5601	64.0104	39.5238	57.4881	35.6899	78.0095	51.2545	80.0372	53.3991	69.5292	45.3681	58.3025	38.8922	58.5774	38.1061	60.0146	36.5377	60.2538	36.8467	86.1097	57.3303	72.0831	45.2601	63.1814	37.359	59.5383	34.7718	58.1643	32.8148	60.9815
Rpl37a	62.8785	25.1302	65.4738	27.8913	58.8298	21.7718	67.2079	27.34	69.2727	28.3173	64.415	27.6121	65.3846	26.697	62.6053	25.7249	71.7647	28.088	69.4224	28.0498	60.8338	25.0064	53.6165	22.0275	65.0391	27.9891	73.8309	31.664	62.0179	26.2558	58.6492	24.5369	63.348	25.4952	53.885	22.5019	64.2327	25.4371	60.9631	26.2362	63.9564	26.7366	58.5015	23.3541	58.3824	23.8318	52.7384	20.7986	57.6781
Eef1a1	62.6611	79.2051	54.2244	73.7109	49.3854	58.7658	57.7756	77.9212	54.2545	74.2389	48.9965	76.8549	52.5148	76.99	43.9652	62.6534	53.8128	73.0518	52.9149	73.1899	47.2151	69.0588	41.1541	56.3754	50.8555	78.1688	54.8676	86.3941	49.4213	71.747	55.7416	78.2571	58.2027	79.2026	38.618	55.4295	48.0126	65.173	52.8751	77.4425	41.1418	61.9885	45.736	62.7358	41.8365	59.4029	41.4748	54.9975	46.1285
mt-Co3	62.0634	29.0848	65.9115	23.3308	60.9086	23.2658	69.1954	22.0959	65.6123	27.4977	38.2204	11.5312	45.3787	12.532	45.7504	15.9519	74.7291	28.2081	66.5125	26.2749	32.4777	13.2695	45.167	17.2105	42.654	17.5604	71.11	31.2544	49.8772	20.3018	84.9958	36.8129	88.0975	38.3183	47.0258	18.6032	64.4089	24.7579	34.8401	10.8445	49.3455	19.9654	58.7703	21.5618	55.8695	21.0392	41.7575	17.2338	54.6887
Rps3a1	60.9163	56.2978	60.2045	66.6006	52.9803	48.8318	62.9275	62.5032	64.5487	62.7084	60.7434	64.5163	55.571	56.5306	54.8065	56.3078	64.7291	63.884	63.3524	63.4235	56.276	56.6948	49.7927	51.8265	63.6126	68.1376	69.2669	75.0848	59.3897	62.7657	56.4223	60.1701	61.4149	59.9325	47.885	51.6774	57.4637	55.9874	67.4418	72.3094	59.9757	63.2305	53.006	53.4146	52.2981	51.18	48.2317	47.2955	53.2914
Rps21	60.421	29.501	64.2219	28.0594	58.9142	24.9835	66.2253	27.4486	73.6916	32.3583	60.1124	26.4406	62.2929	27.0242	62.011	27.8374	75.8111	30.6916	72.7648	30.2414	60.9473	27.2194	57.1028	26.0576	60.4467	28.1074	69.5497	30.7019	60.5524	28.1117	58.0315	27.2231	62.9828	28.328	43.8635	19.6811	68.3019	28.9064	51.6925	25.0277	55.9321	24.6724	60.6456	25.8968	62.4236	26.8865	54.7044	23.8753	59.2371
Rpl37	57.358	26.8166	57.9252	27.6022	51.3755	20.7327	58.4323	25.615	60.4409	25.7576	60.1239	29.445	58.2189	25.4552	52.7835	23.1759	58.4598	25.5008	57.9299	26.0258	54.6625	24.9801	45.6367	19.6967	63.5474	30.004	68.8947	32.4804	56.7837	26.6778	57.813	25.5066	62.7285	26.3215	43.2112	19.8721	53.7985	23.3742	67.7833	31.5531	54.2219	24.5712	49.226	21.859	47.903	20.7903	43.8352	19.02	49.9033
Gm42418	55.953	14.1341	50.3317	16.1187	54.0914	16.0886	54.5068	19.1568	50.6838	18.2951	31.5664	12.5471	52.5444	19.7127	40.4839	14.0573	50.3665	18.3684	50.8488	17.1572	34.9926	14.2997	45.2183	16.2826	30.3874	13.2134	37.7719	15.4386	45.8045	17.4163	60.2479	21.2476	53.4933	22.0772	25.2747	10.432	49.8187	17.4481	20.79	9.84978	24.6332	10.4947	40.783	15.3412	44.4774	16.9251	35.8795	13.8055	38.9868
Rpl32	55.8338	39.4536	61.1072	46.8921	51.6653	31.6306	58.8472	40.4236	62.6429	39.1042	72.154	50.8628	63.2751	38.1522	58.8124	37.5695	61.7494	40.6192	61.3063	41.4201	63.6016	40.093	49.1963	30.5799	76.8306	51.6441	79.2818	54.7786	64.6061	43.3267	53.0693	37.3308	56.9598	38.0836	54.5107	35.971	56.0422	35.9599	83.4163	55.1801	67.5623	44.6033	53.8415	34.0979	50.6653	32.4819	48.4284	28.8903	53.8715
Rpl35a	55.7435	29.5621	56.2868	29.2868	50.5556	21.964	57.3559	26.9761	60.0714	28.0995	58.7062	31.7696	52.8935	25.6714	50.6197	25.3425	57.9706	27.5715	57.3954	28.1684	54.2596	27.0715	44.6826	21.8359	61.4668	31.5074	65.9777	33.3701	55.7443	28.5309	53.3109	25.6427	57.8929	27.3055	45.1391	23.0865	53.6147	25.908	64.8401	32.704	53.695	26.7984	48.6432	23.5338	46.4403	22.6976	43.4454	21.2737	48.3113
mt-Atp6	54.5438	20.8619	57.49	16.66	52.0774	15.5766	59.4691	15.5143	56.0981	17.6897	41.0628	10.6332	50.6775	11.1878	46.1732	12.7894	63.862	18.565	58.2342	17.7405	34.8561	10.5421	44.3321	13.6907	43.186	13.7564	63.1584	21.4901	48.2956	15.7527	76.2353	24.9849	79.6902	26.0354	45.0386	13.8288	56.1282	16.57	39.9962	11.2698	47.4124	15.0667	52.5552	15.1552	52.3189	15.4391	42.242	13.1035	49.4517
Rps4x	54.3984	52.7219	50.8379	60.064	46.5162	44.7658	50.3424	54.588	53.4812	55.089	51.8947	61.2902	48.4556	52.6373	46.9083	50.0654	52.233	54.8035	51.8228	56.8041	47.9028	52.2472	43.3138	46.5369	54.5036	64.803	57.2823	68.1018	50.0185	58.2456	43.1345	51.6692	44.914	50.3023	42.8361	48.6514	47.8946	49.1509	52.5714	65.3214	50.693	57.9407	45.1814	48.774	44.4413	45.2977	41.6952	42.0324	46.1205
Fau	51.511	34.2288	48.1933	33.1928	43.7764	25.3198	47.7447	31.7631	52.8799	32.5632	52.3991	39.7696	48.7249	33.3087	46.1205	31.5583	47.7981	30.9005	48.8899	31.5988	51.3568	34.3903	40.4495	27.2998	51.0782	35.4436	51.3583	35.585	48.2741	33.3897	43.9013	27.7164	49.021	29.1286	42.1837	30.2225	46.2378	29.8954	57.2025	38.9589	44.7568	31.0362	40.7987	27.431	41.3829	27.4599	40.7034	26.6552	42.4543
mt-Co2	51.4197	21.0809	53.793	18.8867	47.7215	16.3574	56.6983	18.1807	55.2896	20.0422	42.5814	12.0651	51.4793	11.9061	48.1859	14.3957	64.6702	21.8273	58.4084	20.4708	35.1261	11.81	43.9927	15.0275	43.4905	15.6282	64.5662	24.753	47.4076	17.3403	62.3382	24.5992	66.283	25.2283	47.1966	16.6514	56.5169	18.9623	40.8477	12.4103	50.2188	17.6379	52.3394	17.3336	53.6993	17.4979	42.9428	14.5611	49.1073
Rpl34	50.2926	27.6489	51.4763	26.8597	46.0056	21.0075	52.7215	24.799	56.9357	26.5504	50.3699	27.1284	45.9497	23.4211	44.6087	22.908	52.3388	25.4457	51.4154	25.9364	46.5542	23.9921	40.3945	20.482	52.7263	28.0817	57.722	30.4046	49.1853	26.2938	51.0924	25.5955	54.5927	25.91	37.6335	19.9506	47.4983	23.4568	54.2242	28.784	46.2219	24.1465	44.1646	21.9818	41.8923	21.145	38.5685	19.4034	44.7192
Rps26	50.1005	33.643	52.2007	36.6947	45.692	27.9474	52.1586	34.4029	55.8435	34.9133	56.9593	39.7819	51.3107	32.7397	47.9601	31.1677	51.1816	32.9836	51.5656	33.7259	51.155	33.0978	40.5523	26.4055	61.1197	41.2238	64.2105	43.4146	51.6555	35.5939	50.6639	32.9849	55.0765	34.0129	38.1923	25.0624	48.4174	30.5472	63.6178	42.5456	48.151	31.7539	46.7396	29.6486	42.9964	26.612	41.1102	25.9208	47.0517
Rpl38	48.7323	22.2525	56.4875	24.8635	51.2039	20.8784	56.4081	22.2476	62.6994	24.0761	64.5106	26.0343	61.3018	23.1152	60.6435	24.274	64.4604	24.8314	62.979	25.1332	63.8108	25.0445	58.3927	23.1143	67.5273	27.8743	68.5821	27.3701	62.7718	26.5383	50.4769	22.1002	54.1683	21.926	41.6094	16.3461	60.7302	23.261	64.2554	27.1936	54.6383	21.5695	56.3562	22.0996	58.7984	23.0576	54.5834	20.899	54.0159
Rps16	48.5521	35.7633	49.0736	38.9306	44.0591	28.8829	48.8124	35.9184	51.5571	36.7295	51.854	41.0378	46.0237	34.4168	45.1384	34.0777	50.5843	36.2163	50.2893	36.9759	47.6409	34.9571	42.156	29.982	54.5699	41.5322	56.1446	43.5075	49.6144	37.017	43.3403	32.2439	47.0765	33.2862	42.6464	32.4116	46.586	33.0818	57.0142	44.133	50.309	38.4897	44.4219	31.6397	43.0254	31.1955	41.3723	28.4763	44.4318
Rps7	48.1685	43.2189	48.4364	49.0594	42.1224	35.7628	49.2466	44.9622	51.4201	45.3747	49.2965	49.7581	45.7751	42.9388	42.9873	39.908	50.6544	45.3692	49.7718	46.3179	45.3168	42.4857	37.811	34.8351	51.9964	52.0426	57.1334	56.4313	46.7861	45.6506	45.1239	43.8412	48.6463	44.5016	38.0841	37.4629	45.6096	40.673	54.0435	54.2683	46.3506	45.3687	41.8162	38.129	39.5617	35.9525	36.431	32.2113	42.1391
Rps14	48.1346	37.2959	46.4377	37.7494	43.955	30.1922	45.5406	36.5844	46.5981	37.8747	44.7354	39.1231	40.1805	35.6814	38.8633	34.6687	44.3846	36.648	45.4214	36.6804	42.2174	34.225	38.2	30.018	47.1351	39.7104	47.1446	42.9473	45.2831	36.4158	45.8971	35.2817	43.0994	36.7524	34.8721	29.4561	41.5202	33.2013	47.351	39.7048	39.4468	33.8189	42.6359	32.1544	37.0868	30.167	37.1952	28.4938	40.7921
Rps10	47.9678	39.856	52.3504	46.4919	46.2897	34.9099	53.352	41.2086	56.0513	42.8548	53.7796	48.0053	48.6065	39.495	47.8107	38.8937	56.5831	42.1513	55.1722	43.6186	49.9696	41.1129	43.2606	34.982	56.3187	50.0139	62.3392	52.8122	51.8766	45.0017	47.7878	40.4045	50.3423	40.7588	40.9322	35.0674	50.7875	38.5487	57.878	52.3094	50.768	42.8296	46.9964	37.653	44.9467	34.5009	41.4706	32.2163	46.1854
Rps2	46.0512	34.5404	48.2868	38.8527	41.3432	29.2117	48.4275	35.5243	52.4383	36.8115	53.7248	38.4037	51.8225	33.532	52.5671	37.2423	57.2534	38.6406	52.5455	37.9854	50.4243	33.6232	45.9394	32.884	55.1979	40.6678	60.1175	44.2358	51.7241	38.8928	38.1912	33.3629	44.2103	32.6206	36.1742	27.6236	49.8187	34.0928	62.8903	47.5351	54.003	40.8963	44.5365	31.8278	50.5653	35.7962	43.9825	29.1315	45.7338
Rpl19	45.5875	40.2308	44.5374	45.6777	39.0394	35.0661	45.5851	42.8272	47.9117	43.9075	42.0416	44.847	40.3195	40.6885	39.2419	39.1339	45.5809	42.3964	45.2673	42.8909	39.2537	38.8474	36.1083	36.7045	43.5249	46.5188	47.4694	49.6601	41.789	44.0539	40.8172	41.9698	44.6195	41.926	32.806	34.4543	41.4182	39.6203	44.9309	49.1801	39.1996	40.4	37.8475	37.1886	37.8065	35.5621	34.5968	33.2488	38.2172
Rps19	44.9744	30.8225	42.5648	30.3755	37.8678	22.1922	42.528	27.7516	42.8396	28.822	43.3549	32.6174	40.2663	26.4196	37.9194	25.3292	43.6216	28.3758	43.1331	28.4519	39.1602	26.7345	33.5927	21.4107	44.8957	32.2495	48.2403	35.3484	42.5834	29.0221	37.3782	26.0132	39.696	26.9743	36.4464	25.8881	39.8078	25.522	47.0511	33.9357	42.5836	30.6576	36.9994	23.4239	35.0599	23.0475	33.4403	20.7687	36.7616
Rpl30	44.5195	24.0099	46.4651	25.6446	41.3769	20.3468	47.3104	24.0044	50.6221	25.377	48.7177	25.9745	46.4497	23.5505	45.4109	23.8047	50.9949	25.213	49.1041	25.3814	46.4785	23.5572	40.6	20.3986	51.1469	26.6208	55.0606	29.0232	47.146	25.1787	43.6092	23.741	48.304	23.5916	36.479	19.0841	47.0287	23.3608	52.8392	27.7048	44.7548	23.1901	41.9747	21.2389	43.2331	22.2222	38.5227	19.3011	41.7298
Rpl27a	44.2135	28.2959	46.6534	32.9861	41.609	24.7973	45.6915	28.9562	48.5201	29.9906	46.9478	33.9261	41.8491	26.9118	42.1265	28.1227	47.1561	29.7599	46.8719	30.2002	43.6528	28.4412	39.9927	25.7096	50.59	35.151	52.6778	37.2427	46.5793	31.7623	41.8298	29.0151	45.3059	29.4277	35.6936	23.979	43.9637	28.2814	58.0454	39.1293	43.5127	29.465	40.5118	26.5138	40.8365	26.4367	38.1246	24.3292	41.3152
Rps27	44.0141	17.6529	45.8354	17.5944	43.8143	14.6832	47.3008	16.9399	51.2084	18.5726	44.8372	18.1038	39.8491	15.9431	39.5025	16.0276	48.6041	17.9934	48.963	18.1624	43.9777	16.6002	37.6147	14.5808	46.904	18.5267	50.7485	19.7476	44.3403	17.4243	45.8004	16.8223	47.9197	17.7621	31.4103	12.5099	45.3145	16.8035	44.2526	16.9574	37.3121	14.5613	42.1085	15.7585	37.709	14.6643	36.4037	14.1515	41.5113
Rpl9	43.1691	39.6174	41.9052	44.7664	36.4346	33.9745	43.4913	44.7241	44.0526	43.1347	39.9611	43.7836	39.8077	41.9972	37.534	39.2219	43.8852	44.5403	43.0681	44.494	38.2411	39.7464	31.2128	33.7947	41.6007	45.0995	47.1446	51.1038	38.2694	41.1044	38.6324	39.8601	41.5296	40.3601	28.9914	33.0964	39.2099	39.5778	40.8742	43.9993	36.2026	39.9119	35.0693	36.7304	34.7425	35.5532	31.3795	32.2724	35.7192
Rps15a	43.1143	28.8974	43.6584	29.5513	37.9677	21.8844	44.97	27.5967	45.6974	28.2939	44.9876	30.4354	39.9467	25.7183	38.8014	26.046	44.4412	28.4375	44.2112	28.5653	41.0045	25.8847	34.2587	21.4613	46.8092	30.8475	50.7087	34.0197	42.77	27.6875	39.9748	25.2231	43.9771	26.4566	34.5639	22.8999	40.2589	25.316	53.5875	32.6958	41.9149	27.842	38.12	23.3697	36.1331	23.5401	33.9516	20.9283	37.9311
Rps13	43.1123	30.1519	43.111	31.091	38.3727	23.467	42.6383	28.961	44.1864	29.4836	43.1212	31.8153	37.5296	26.2191	36.2453	25.2188	42.1041	29.0896	42.3413	29.5799	38.5875	27.0238	33.2642	22.2801	46.122	32.9639	48.6528	35.7596	41.5316	29.2587	40.5609	28.1834	41.6138	29.9775	32.6378	23.4957	39.3482	26.7602	47.4825	33.0531	38.8774	28.0897	36.9247	24.6762	33.6816	23.4664	31.9161	21.0019	37.196
Rplp1	42.8204	34.8146	51.7319	48.2837	43.9466	34.0646	53.825	44.1628	46.8357	41.726	64.8726	50.5347	61.6598	41.99	59.4389	44.6626	62.7172	48.1168	56.4825	47.3325	55.5156	42.6359	48.3156	35.5301	68.2749	54.3658	71.7544	57.9218	61.1013	48.101	49.3067	41.2212	49.1721	40.6302	50.6094	39.1706	54.2707	40.4135	71.457	56.2735	64.3475	51.8996	53.094	38.5365	52.4109	40.5056	48.6849	32.8759	47.5046
Rpl6	42.4624	37.3294	42.1122	39.3354	38.4895	30.8378	42.7292	37.3726	45.0039	38.9766	41.9416	40.0836	39.4822	37.3556	36.9771	33.4397	42.9457	37.6431	42.0731	38.6254	38.9859	35.1717	35.233	31.9235	43.9455	41.8822	47.3982	44.2338	41.829	39.0369	41.0504	37.6862	44.912	38.4855	30.7871	28.1094	39.3061	34.7807	46.0624	43.7967	37.1733	34.9942	36.8758	32.8501	35.3855	30.9673	33.6967	28.7001	37.0278
Rps5	42.0581	42.4438	41.3242	50.32	36.8425	36.3063	40.7389	45.1003	43.6494	46.6944	43.3451	52.263	36.4024	41.478	34.466	38.7648	42.384	45.3964	42.3343	46.8789	38.457	42.7305	32.2972	34.9734	45.6825	53.553	47.8363	57.4359	41.8611	46.5184	37.2017	42.9962	39.109	43.6527	34.9717	41.7707	38.2378	40.7822	49.2602	56.5135	41.695	50.2988	36.4973	38.6419	32.0706	34.5098	31.1349	32.4782	36.3007
Rpl28	41.8144	34.1519	43.8803	38.3408	39.007	29.6607	43.8868	35.5772	45.4591	36.1874	48.7655	41.3034	43.1272	33.522	42.6715	34.2321	45.1442	36.375	45.1892	36.7526	45.0571	35.5612	39.5193	30.7904	51.0071	42.0599	51.4641	43.4228	47.1704	38.2762	37.6534	31.6975	38.7629	31.7974	35.8798	28.5222	42.9966	34.4347	52.1154	42.8871	42.9534	34.4675	41.0693	31.8625	40.4769	31.4753	38.5525	29.5087	40.7881
Rpl18a	40.7117	34.3254	38.8865	39.1264	34.4135	28.5255	39.823	35.5995	40.0292	35.9309	39.0274	41.9833	34.4349	33.478	31.2428	29.6728	37.3676	34.7072	38.2683	35.9416	34.5779	33.6367	28.7963	26.7775	40.7867	42.3812	43.7964	45.2605	36.9595	36.7334	39.4412	36.2911	41.6424	37.5659	29.4918	29.5989	35.4224	32.2736	44.2356	44.5665	33.5035	34.5621	33.3068	31.0494	28.4413	26.3518	28.5453	26.2899	33.849
Mgp	40.3928	50.7574	30.7045	18.9437	34.2954	19.967	30.9458	15.5358	29.5013	21.6522	9.84602	8.81706	12.1361	12.6387	9.76231	10.2393	26.9463	17.2656	24.7097	18.2302	10.635	11.7639	11.6165	10.9381	15.3329	12.2559	29.6603	17.9466	18.972	14.4731	163.429	125.915	127.579	89.9711	23.1073	21.403	18.6383	16.6156	13.3482	7.59417	14.7872	13.2313	21.481	17.46	10.2031	10.1236	9.05716	9.66459	23.2
Rpsa	39.2338	41.357	40.2718	48	34.4219	34.4444	40.1035	42.8925	40.4448	43.9356	39.2292	46.8426	35.9172	38.2546	34.2139	38.0838	41.4519	45.0444	40.2062	44.4579	35.0653	38.8561	31.7633	36.3857	41.4739	49.0139	45.2472	54.2981	38.6627	45.5468	32.5084	39.0888	34.912	39.1222	32.7219	38.4141	36.7336	39.592	45.6632	54.988	42.4438	49.851	33.4213	37.2028	32.6491	35.817	30.4114	32.8529	33.9126
Rpl18	38.4631	32.3452	38.3529	35.6507	32.8579	26.1607	38.6673	33.6612	39.6123	33.219	36.477	35.2093	32.9882	31.0128	31.4109	28.2352	37.1307	32.8783	36.9319	33.4003	32.8323	29.694	26.9284	24.8342	38.532	36.5604	42.8437	40.8149	35.3605	32.5434	35.8067	32.4556	39.5507	33.7235	29.6798	28.9907	33.6467	29.3082	43.7323	38.858	35.5755	33.9959	30.9518	27.8959	28.9675	25.9133	26.8836	23.5854	31.8636
Rps23	38.1537	24.1637	39.0262	27.4827	35.1758	20.2282	39.0019	25.6473	39.3766	25.5539	41.2858	28.6895	38.142	24.8677	36.7301	24.2086	40.3676	25.7681	39.8949	26.0859	37.4599	24.1216	33.7872	20.872	43.2737	28.7896	44.6651	31.055	40.3677	26.3625	35.1933	23.4537	37.7132	24.4373	31.8232	21.0383	37.5304	23.4599	47.4399	31.2638	38.2877	25.9012	35.7559	21.7576	34.1788	22.2222	32.7436	19.7095	34.7457
Rps18	37.9264	23.2623	40.4751	26.3385	36.1097	18.6246	38.4545	22.6943	40.0006	23.397	43.4239	26.9041	35.2574	20.6785	35.4329	21.8425	38.7896	23.2895	38.6677	23.7242	38.0875	21.3633	33.1431	18.8557	47.295	28.7545	47.2196	30.5122	42.5733	25.0981	36.3256	22.518	36.7954	22.8103	31.3803	18.9277	35.7386	20.9332	54.9357	31.6682	40.308	24.9358	35.8873	20.1455	32.5003	19.5354	32.0906	17.457	35.6185
Rpl21	37.6466	33.6036	36.9651	33.2753	31.8368	26.5646	38.9739	32.7074	38.0584	33.4133	34.623	33.2375	34.4231	30.5349	32.2334	29.3108	37.9491	33.412	37.5746	33.2723	32.3583	29.9873	27.7174	25.4347	35.0308	33.4564	39.7262	37.5126	33.4404	31.4481	31.3088	30.1626	35.2103	31.1929	29.8326	28.1595	34.9713	30.93	34.4352	32.843	34.2259	32.6214	30.8999	27.3372	30.4947	27.8556	27.7559	24.8485	31.3139
Rpl12	36.7199	25.7791	36.9027	31.3554	33.4909	24.2913	37.0571	29.0808	37.5825	28.7506	37.6973	31.7617	32.7367	26.0185	31.0136	26.1963	38.517	29.4984	38.0621	29.9914	34.0504	26.6876	30.8165	23.7491	40.9348	34.0931	41.5237	36.139	37.0954	29.848	34.8655	29.6616	33.2141	29.2508	26.097	21.2503	34.855	26.6046	41.9092	33.4013	32.46	26.9901	35.1627	26.6726	29.7867	22.3672	30.0149	22.1421	33.6781
Rps9	36.2072	31.432	33.4539	36.2128	31.7145	27.8108	33.1779	35.0884	33.9279	34.0761	32.5442	36.8514	31.287	34.256	28.5696	29.9898	32.4202	32.8824	32.2342	33.8411	30.1224	31.5397	26.4532	27.4493	34.5427	38.2287	35.3344	40.2954	32.1907	33.9348	34.7332	34.5595	34.826	34.2862	26.4773	28.712	30.204	30.1211	35.5099	38.4155	29.8673	32.4041	29.3207	29.6899	27.162	27.3512	26.6256	25.6147	29.7722
Rpl26	35.5094	18.7179	36.9713	22.2444	33.1857	16.4129	37.0551	20.5307	37.5045	20.0527	41.469	23.7353	39.6657	21.1949	37.3803	19.3978	38.6833	20.3462	38.1441	20.9029	38.5378	20.1192	33.1174	17.0266	43.6825	24.0832	43.4168	24.964	39.851	21.3261	34.7416	19.0473	34.6577	19.7974	31.2567	16.6601	35.8609	18.6462	46.0937	24.7227	37.5988	20.4033	35.0488	17.5307	34.1453	17.123	32.7003	15.8778	34.0503
Rpl24	34.7366	25.0868	34.7606	27.9283	30.955	21.4114	37.3404	29.0904	36.4403	27.0422	35.0876	29.2172	35.1834	27.6743	32.1384	25.2372	35.3009	26.7558	34.2693	26.7569	33.2263	25.2671	27.8789	21.0481	35.3768	27.9525	37.0813	30.7886	33.2449	25.7255	33.0378	23.7732	36.7075	26.045	26.7288	22.2293	32.9899	24.805	37.7237	28.7115	30.1388	24.5358	28.6492	22.2264	29.9162	23.2258	27.4562	20.6808	29.9907
Rpl15	34.5586	32.3511	33.3691	38.5305	30.3671	27.8378	35.3598	37.5725	35.4312	35.9848	34.5319	39.1566	32.1183	35.0512	29.5017	31.2127	34.5107	35.7113	33.952	36.5782	32.1105	33.3076	27.0092	27.3196	36.3495	39.8188	39.3365	44.4754	33.3981	35.1083	37.166	36.8374	40.7361	38.3215	28.0489	31.5538	31.3019	32.0653	39.9555	42.5561	32.4691	35.842	30.6703	31.0529	27.7948	28.3553	26.8847	26.2743	31.1007
Rps11	33.866	25.355	33.308	28.3847	30.0281	20.506	35.1857	26.7596	35.0156	25.8735	35.8929	31.1372	32.4201	24.7283	32.0093	23.8783	33.836	25.2582	33.6747	25.6778	32.5304	24.5485	28.8881	21.0601	38.0735	30.7342	39.5561	32.3616	34.9035	27.8497	34.7815	27.1607	38.3231	27.7717	29.3682	23.3659	31.9376	23.397	44.4219	36.0605	34.3343	27.3086	29.6383	22.27	30.1762	22.0719	28.2611	20.5181	30.3325
Rpl11	33.8085	32.7278	36.6833	40.3007	32.5696	28.4565	37.1538	36.9793	39.5149	36.6066	41.4478	40.8927	37.3136	35.2191	36.781	35.3875	40.1063	37.5896	38.3413	37.4373	38.1313	34.5238	34.5394	31.0911	42.1055	40.755	44.6821	45.2869	39.7068	37.2598	32.1597	31.9641	35.5488	33.6977	28.1742	28.1273	36.602	33.7972	46.4674	44.136	35.2067	34.7761	33.8348	31.2349	35.5063	32.7071	33.1807	28.4501	34.0278
Rplp2	33.6611	20.6252	36.3229	19.5775	33.1294	16.3138	37.1828	18.0529	38.8604	20.0023	35.9549	20.1126	32.8964	17.0967	32.7368	17.911	39.5158	19.4556	38.4755	19.311	33.4874	18.0509	31.7174	16.2113	37.0237	20.6381	40.4179	22.1769	36.5	19.9121	33.8655	17.5198	35.0115	18.254	29.2532	16.0593	36.054	17.9638	35.93	20.6958	35.1489	19.3407	34.1157	16.7931	32.2936	16.9394	30.4897	15.4788	33.253
Rps3	33.2365	28.6588	31.1259	33.0139	28.4557	24.5015	32.6015	32.5736	32.2045	31.6511	31.8416	33.8259	28.8136	29.1323	27.7954	27.817	32.2879	31.8947	32.2002	31.9622	29.6513	28.4499	26.4789	24.9837	33.1979	34.0559	34.4769	37.4545	31.3403	30.9932	28.7815	28.397	29.6329	29.0193	25.3545	26.9413	29.0911	28.2311	36.0956	36.8662	31.2077	33.1374	28.2272	27.0133	26.4744	25.3488	26.1622	23.5424	28.2331
Rpl36a	32.4782	15.787	33.0873	16.6631	29.4079	12.7087	32.53	15.2337	34.6799	15.685	32.6283	16.9085	31.5	15.0014	29.5374	13.9755	34.1538	15.6373	33.5776	16.1168	29.5579	14.5978	24.7174	11.671	34.2062	17.9757	38.6879	19.5525	31.0024	15.7141	30.2668	15.0491	31.7132	15.6431	25.4455	12.7237	30.3803	13.9827	32.9631	17.4425	31.2553	15.7761	28.2815	13.1695	26.546	12.4355	23.9768	10.8211	28.1629
Rpl36	32.266	16.8619	35.8242	20.4402	32.3066	14.5961	35.2544	18.1895	37.4623	18.2213	44.2637	21.6588	38.216	17.7411	36.4109	17.4816	38.4859	18.9326	37.2633	18.8789	39.0749	18.0612	31.8991	15.0095	47.0912	22.7649	47.7448	24.2907	41.2366	20.1543	34.4895	16.8847	36.8126	17.7685	29.5253	14.3572	34.8811	16.6722	49.6736	23.4574	38.617	18.9012	34.0229	15.798	33.0838	16.0113	31.2477	13.9607	33.0305
Rps25	31.5317	16.6193	33.7419	20.8666	31.3066	15.8529	35.5058	20.1851	37.5045	20.0281	40.9027	22.3571	32.8491	17.9829	33.8812	19.1646	38.2262	20.5403	37.2072	20.2277	37.1743	19.0644	33.7358	16.7981	42.6825	22.7168	42.4195	24.0898	38.8951	20.5479	30.8739	17.2287	31.4685	17.9453	30.109	16.1211	34.9056	18.294	43.6329	23.6726	36.4225	20	35.5907	17.6708	33.2722	16.8592	33.3723	15.8242	34.5656
Rpl10	31.5163	38.4241	27.9489	38.9021	27.5893	31.042	27.8636	39.4212	28.8169	38.9192	27.8885	41.2894	27.9911	40.7553	24.9032	34.3374	27.3213	36.7821	27.5506	38.1813	27.7634	36.9913	23.4532	29.7457	28.1671	39.7609	27.9001	42.6651	27.7712	36.7039	27.7584	37.1966	27.4933	39.4727	19.4086	26.4808	26.4781	35.2854	28.0369	39.3363	20.9301	30.507	25.5244	32.6722	23.2463	31.0517	23.7405	29.1122	25.6119
Meg3	29.8916	81.2012	32.2219	48.2167	33.09	66.1832	34.0706	62.3308	38.6591	82.1522	21.246	36.0888	44.3728	80.6657	38.4185	79.8139	45.0713	84.3717	43.3794	77.2766	33.5875	68.7162	35.3376	73.6125	16.09	33.2015	18.6449	36.3972	27.9285	55.6665	18.7206	49.1645	17.5583	56.3826	14.5931	26.775	42.6273	81.6588	4.43614	9.67638	16.2857	29.8305	36.9994	68.5067	38.1844	84.3512	34.1298	70.2051	29.2702
Fth1	29.4496	18.3649	21.4401	24.1989	15.6793	18.539	21.7998	30.0991	19.9208	24.7986	18.6336	22.9507	23.8047	31.7055	21.6019	26.5634	24.3264	28.3849	21.8208	27.4777	18.1313	23.217	15.7266	18.9321	17.878	20.6634	22.8251	25.7979	17.2664	20.3732	19.8046	19.0586	31.8566	24.865	13.9193	16.6786	20.5826	25.022	13.6613	17.846	19.8146	22.3136	17.9427	22.5004	20.5805	24.6756	16.673	20.235	19.5828
Eif1	28.7645	26.643	26.788	28.5004	20.173	20.6832	35.4313	44.2492	27.6071	33.0129	21.3858	26.9639	31.642	36.8009	28.0993	34.7965	30.9016	37.8207	29.2583	35.2216	27.5794	28.7679	17.4128	18.6675	15.8602	17.3238	23.966	29.5575	16.4225	17.4226	18.3592	17.9546	27.8337	27.5531	27.2446	35.2219	29.6804	35.0912	20.6405	15.2922	22.0365	26.5449	20.4816	24.3012	28.1463	33.7011	22.033	26.6596	23.004
Rpl17	28.4962	40.6312	29.0636	40.6345	26.1435	30.5841	28.2631	38.5287	27.3734	38.3595	30.5053	42.1179	27.5089	37.6259	25.6935	33.9182	27.9638	38.0674	28.4314	38.6409	27.8969	35.558	23.0862	28.6632	32.5746	42.2569	31.8522	46.5161	29.73	37.6727	25.6576	35.9792	25.2887	36.9904	22.6815	29.102	26.1906	34.1234	37.5071	44.3259	27.0284	35.3292	25.0621	31.7771	22.582	30.0701	22.4583	26.9894	25.0728
Rpl35	26.955	15.217	27.7618	18.5266	24.9873	14.0826	28.6741	16.9797	29.524	17.8958	28.5602	18.4987	26.929	15.7098	26.4525	16.3139	30.1997	17.9688	29.1211	18.1409	26.3553	16.0135	24.4991	14.7251	30.3246	19.6911	32.8804	21.3148	28.3778	18.1418	24.7332	16.034	26.7036	16.5498	21.9468	14.3399	27.2302	15.9465	30.474	20.2661	27.4701	17.7844	25.1694	14.9635	25.161	15.1503	23.1349	13.1521	25.2887
Rps15	26.7701	18.075	27.6509	18.155	25.474	14.5511	27.5445	17.1608	27.674	17.3407	28.5142	19.2911	25.4675	16.1693	25.6231	17.4877	28.2868	17.6398	28.0991	17.3557	25.724	16.5079	25.1468	15.4931	30.0071	19.5015	29.6183	20.2513	28.5352	18.152	25.271	15.724	23.7189	16.3601	25.2558	16.5167	26.0194	15.8546	31.7342	20.4148	28.6758	18.9119	26.1151	15.347	24.6348	15.3102	24.0608	14.3273	25.5325
Rpl8	26.5228	24.3018	26.9751	29.889	23.5738	22.018	28.0368	29.5362	26.7357	28.6019	25.8549	28.4002	24.1243	25.9474	24.2657	26.2076	28.0583	29.676	26.7297	29.2887	23.8272	25.1979	22.1156	23.1787	26.4988	28.3995	29.0149	33.9133	25.7485	27.2309	23.958	25.8715	26.2065	27.2412	20.5597	23.3121	25.4578	26.739	29.7606	30.7713	24.1469	27.3267	23.2966	24.323	23.5957	25.1794	22.0505	21.9364	23.2331
Rpl7	26.0125	24.3235	23.793	28.0416	21.5401	20.1201	23.3182	25.6007	24.1104	25.6897	23.9168	28.7872	22.0089	24.8791	20.8362	23.8149	23.9559	25.5263	23.954	25.933	22.1231	23.8911	19.8165	20.9785	24.8329	29.3188	25.5173	31.0317	23.6281	26.6948	21.7311	23.8601	22.1033	24.3248	17.7717	19.7682	21.9199	23.4143	28.2176	33.2578	21.6292	24.7786	20.9885	22.1219	19.8202	21.1319	19.448	19.5823	20.5868
Ptma	25.9396	27.4103	21.1721	17.4518	18.6568	16.045	23.9961	23.4268	20.2435	21.1089	16.8717	17.9481	21.8876	25.7795	19.4228	19.683	21.4729	21.0115	19.7227	19.854	16.9726	19.8458	13.244	12.1314	14.641	14.4644	17.8017	17.3852	14.8159	14.5315	15.0294	12.862	20.3308	18.537	35.1399	38.3232	20.6644	22.5904	12.965	16.1114	38.2938	42.4263	17.5365	19.5507	17.4967	19.9436	16.5829	18.9875	23.8755
Rpl13a	25.1895	24.5207	23.7656	27.4071	21.692	19.9505	22.5725	24.4076	22.1409	24.1651	26.1416	29.971	22.4024	23.4737	21.9024	23.9744	22.5928	24.6916	23.3784	24.8239	24.4436	24.1033	22.2716	20.8943	28.2488	29.7213	25.8799	31.1262	26.4702	26.6239	21.5819	23.6805	20.2964	24.135	21.1253	22.0179	21.7234	22.6187	33.2952	34.3438	24.2097	26.8889	22.8264	21.8412	20.8964	21.186	21.9567	20.346	21.7311
Igf2	25.1836	18.4438	24.3329	21.229	23.7004	19.5691	25.0696	24.2747	22.3513	20.7178	24.5469	20.2973	34.7456	30.3016	32.8115	27.5613	29.2132	25.2919	27.7588	23.5498	29.2226	24.2591	27.5743	25.14	22.8732	21.1792	23.9133	21.5683	26.3218	24.4577	25.8487	24.811	28.5602	25.9582	17.006	13.5865	26.5245	22.7524	17.5799	18.5815	19.1104	15.763	24.5099	21.4858	31.1265	26.7142	28.7477	22.2643	22.1947
Rpl29	25.0617	24.284	25.3728	29.4063	23.7792	22.527	26.6789	27.0414	27.2682	26.7927	27.9186	30.9648	26.2722	27.1693	24.5713	24.6748	26.5577	26.5625	26.2312	27.5455	25.6654	26.3458	21.7339	21.7706	29.7358	31.8807	31.2371	33.482	26.5226	28.0153	26.0231	27.7543	26.87	26.8071	22.4687	23.7627	24.7605	24.4489	30.5317	33.5979	26.2584	28.079	23.906	23.7909	23.002	22.3933	21.8877	20.5574	23.7589
Col11a1	24.8043	28.3984	39.2668	51.1758	32.9212	42.997	50.1886	53.51	44.3474	54.2237	41.7044	41.861	61.9053	55.542	66.4576	70.0031	67.7245	70.9663	57.9059	59.9734	46.974	46.248	52.6752	54.5258	38.2808	43.9777	58.4498	59.6454	46.4446	53.0425	56.8866	71.8507	61.1912	81.045	43.5562	42.8331	57.9899	56.3514	33.9574	40.7623	43.8896	44.2708	44.6462	43.8888	69.3702	73.7582	49.2539	48.3392	41.5934
Gas5	24.6085	15.6785	24.2182	15.7078	23.443	11.8799	25.2476	15.2006	25.6136	14.8173	26.8407	18.1011	26.1183	16.8734	20.6138	13.1421	23.3479	14.3956	24.0801	15.7603	25.9214	16.4817	15.6679	9.32388	27.9656	17.0644	31.715	19.3419	22.5793	14.0624	30.9517	15.4159	32.4665	17.5627	15.4592	9.62794	22.8777	14.0307	27.772	16.3139	19.5117	12.5399	24.2375	14.7033	16.8979	10.9745	18.8126	11.894	23.4278
Rpl10a	23.7606	24.2012	24.3242	31.8998	22.0295	22.3589	24.1886	28.4068	24.5481	27.5304	25.5602	31.8391	22.0858	25.3741	21.9567	24.4673	24.0464	27.9013	23.9149	28.695	22.8909	25.7114	20.4257	22.116	27.1422	33.4995	28.2717	36.8974	24.3695	28.7663	21.4664	27.3195	22.7725	27.3569	20.23	22.9104	21.8162	24.9119	30.1788	35.9791	24.6981	28.6848	22.1133	24.4208	20.9736	22.451	20.2425	20.7469	22.2742
Rpl3	23.7363	21.7298	25.303	29.4711	22.6695	21.1832	24.9081	26.9526	25.339	26.0375	27.369	29.7062	25.5237	25.8364	24.0136	24.044	26.7212	26.6398	25.8769	27.1761	25.1862	24.5556	23.1927	22.8067	28.4182	30.2639	28.9814	33.2547	26.7092	27.6602	21.8761	25.1909	23.1128	25.4727	19.7365	20.7534	23.9798	24.4182	31.4201	32.6413	24.612	26.1909	23.3382	23.2309	22.9726	22.4165	22.5999	20.7481	23.6795
Itm2a	23.6099	37.3235	18.005	18.67	15.2489	21.4399	16.9275	22.5052	18.6812	24.9965	13.7336	16.3975	25.7515	32.0142	25.4525	34.9796	19.1227	25.8783	17.4965	20.939	17.8234	24.2671	22.8165	33.1993	9.98934	13.7203	9.80808	12.4185	16.1597	23.8219	10.0525	13.9263	12.5927	16.1061	13.0429	16.9246	19.1046	25.8876	6.31883	11.5433	13.1854	18.2107	14.2206	18.113	26.1574	39.6037	21.671	26.8522	15.057
Col9a3	23.5649	51.2761	49.0312	111.742	44.6203	90.8889	64.8714	122.605	59.9727	115.829	73.4788	96.0457	85.1006	119.552	89.9525	137.096	96.0588	146.988	84.6256	132.937	78.2782	110.876	92.567	143.631	67.7014	102.613	74.764	119.895	75.9333	127.444	54.9286	110.187	56.805	119.585	60.1803	94.3405	82.5245	126.054	59.0482	108.786	63.8338	103.854	78.6715	108.772	99.7684	151.21	90.8069	120.265	67.796
Hsp90ab1	23.5544	24.0552	43.4638	62.5181	66.4627	82.0225	20.4545	24.4578	17.2195	20.3876	21.9788	44.7801	16.6479	25.3542	14.2462	21.2843	15.2393	19.8635	16.3504	23.1426	18.842	33.7878	37.7761	50.3857	39.4633	55.0203	17.857	27.2404	33.0334	43.6784	43.1008	51.7732	23.0746	27.2412	17.1185	26.9444	23.1113	33.1195	28.8931	37.4918	18.3141	28.2362	17.1049	27.6357	14.0559	18.5627	15.827	29.0555	23.1139
Rpl23a	23.5222	15.0927	21.9776	16.9807	20.8087	13.0931	21.3868	15.8639	22.1305	15.1838	22.2867	18.058	19.071	14.5576	18.7521	14.7495	20.5882	15.3347	20.9189	15.3505	20.0289	14.8013	18.9303	12.9381	24.3898	18.7594	23.74	19.405	22.4476	16.2915	21.1765	14.949	21.0421	15.3859	18.667	14.0235	19.4637	13.919	25.4853	19.432	20.6971	15.6757	20.5552	14.0031	18.1046	12.9067	18.1215	12.515	20.0013
mt-Cytb	22.7737	11.7101	23.318	11.4904	20.6062	9.04204	24.5735	10.1143	22.7792	10.6991	20.4752	8.04398	22.5503	7.25036	20.2131	7.61247	25.6567	11.6719	22.975	10.9287	15.9881	6.48331	17.8165	7.59708	20.8768	9.69257	27.0904	15.3438	21.3081	10.0851	27.9517	16.4764	31.9866	15.7749	19.2755	9.14215	22.4157	9.99921	26.6301	9.92451	22.9929	11.386	18.9777	8.625	21.6821	9.45811	17.4418	7.13092	18.8305
Dlk1	21.5869	79.0888	26.2681	39.5204	27.8776	58.039	30.4081	47.7381	42.1214	80.5785	15.2858	22.9613	22.855	44.4979	26.2963	60.0419	37.5566	67.9137	37.1692	59.7603	25.3509	47.4857	33.2128	65.5129	12.7322	24.0243	14.3759	26.36	24.3355	45.8548	13.7752	34.1248	13.1472	36.5209	16.0112	33.2769	31.8196	62.8852	4.46831	8.19656	17.8673	36.4288	28.0259	48.7202	33.5871	74.9459	29.2374	53.8348	27.9695
Gnas	21.2736	38.57	16.3067	23.3493	18.1828	23.8183	13.1122	15.3646	16.4597	22.4543	11.5894	22.518	10.7574	17.5192	10.3947	15.9397	12.3575	16.4638	13.2042	18.7431	12.4147	20.7639	15.7835	21.1985	13.0047	22.5193	11.7549	20.1483	15.3361	24.6687	23.4055	41.4537	19.6386	37.8006	11.5631	18.1891	14.2597	21.2052	16.4409	29.6958	11.4762	19.7374	13.2309	19.5956	12.1676	18.35	13.4861	18.9233	14.4397
Rpl22	20.7642	13.572	20.9052	13.4086	18.3404	10.461	21.7099	12.7998	22.6935	13.055	20.8115	14.3078	20.0444	12.0555	19.2623	11.9714	21.491	12.838	21.2472	13.0043	19.6595	12.3442	17.7578	10.604	21.5581	14.2505	23.2908	15.252	20.4195	13.4237	19.3214	12.1323	21.7533	12.6334	15.3185	9.45426	20.0523	12.2461	23.1637	15.5149	18.7295	11.9737	18.2616	11.0494	18.4312	11.2127	17.2441	10.2799	18.706
Ubb	20.6887	23.2229	27.9052	38.9152	56.4388	74.1532	23.8868	24.5175	23.2857	30.1054	28.1389	46.0783	27.6893	36.9175	25.8302	31.7403	26.0068	29.5888	25.2042	33.3677	28.3902	48.0779	43.7761	64.6796	38.2962	59.703	21.4912	25.7886	37.5578	51.679	41.166	46.8752	22.6329	30.8682	39.7588	53.3616	31.7411	41.8781	24.5052	39.4178	22.8632	32.7975	29.5124	47.0334	26.7943	32.3773	30.5309	45.1197	28.9815
Igfbp7	20.0391	15.9369	10.9065	6.91827	9.55415	6.93093	10.8298	10.2066	12.6409	9.28923	5.31239	5.57344	13.7692	15.4395	10.2657	9.17791	11.392	9.38322	11.0641	8.94931	8.35608	9.38712	7.21651	7.58076	4.03673	4.8901	4.87028	5.24584	6.12455	6.58253	10.9853	12.1437	13.5679	13.0257	5.25408	5.45674	9.27572	8.08648	2.1315	3.36846	5.13779	5.33909	6.26341	6.15436	9.71762	9.38443	7.2827	6.59476	7.4543
Rpl14	19.22	22.7791	20.5461	26.0918	18.5415	20.1096	20.8075	23.699	21.5968	24.9344	21.108	25.9886	19.4438	22.4481	19.7165	22.4622	21.7986	24.4967	21.3203	24.921	20.2188	22.6844	18.3523	21.3153	22.2618	26.6465	22.6353	28.6341	21.4094	25.3171	17.2668	23.0378	18.1434	22.3762	16.8506	19.6792	20.4924	22.8514	25.7644	29.3161	21.6444	24.856	18.7016	20.9924	18.9477	21.306	17.4346	18.9576	18.4556
Eef1b2	19.1465	17.0197	19.4489	20.7965	17.8987	15.7237	19.9952	18.3682	20.8851	19.0562	20.5345	20.9261	18.8136	16.9644	17.9576	17.226	20.8829	18.6299	20.6997	18.7981	18.9295	17.7003	17.8881	16.7809	21.7844	22.1267	22.369	23.055	20.4088	20.0885	18.2815	18.9735	17.9579	18.0997	18.721	17.6873	18.8963	17.2028	24.1977	24.2294	21.6322	21.5942	19.2875	17.1317	17.386	15.7219	17.7729	15.4171	18.7285
Rpl27	18.2427	11.7712	19.0823	12.3531	17.2869	9.8018	19.5551	11.8061	19.95	12.1253	19.908	13.0193	18.2426	11.3485	18.0968	10.8957	19.5124	11.8232	19.3944	11.7981	18.5979	11.1256	17.3083	10.0344	20.872	13.2005	21.8293	13.5664	19.6627	12.3976	20.1996	11.7297	21.0975	11.9196	15.4567	9.5822	18.3153	10.9882	22.3406	14.5972	18.307	11.2856	17.9699	10.2616	17.5348	10.6887	16.707	9.57918	17.4318
Rpl5	17.8207	19.2604	15.9239	20.6746	15.2053	16.2898	16.3917	20.674	15.4045	20.2178	17.0947	22.3632	14.1657	18.872	13.4881	18.2423	14.9253	20.1077	15.6707	19.9588	15.839	18.9094	15.2073	16.9184	18.5154	23.0332	15.9155	23.3709	17.6687	21.0596	14.6261	17.8828	13.2887	18.3569	12.2987	14.8912	14.5987	18.2414	22.4787	26.352	14.308	18.5753	16.0108	17.9907	13.1981	16.1598	14.9887	16.033	15.1404
Ftl1	17.531	16.1203	15.4165	19.4803	14.0563	18.8694	12.0919	18.6115	13.3383	19.0445	10.8929	16.8426	14.0799	21.3912	13.2598	20.4438	12.8037	17.0164	12.0971	17.5601	13.3872	19.2679	12.5541	20.1942	9.63389	14.9629	9.69431	15.0627	11.1204	16.8542	13.9811	18.4669	15.9044	18.6174	8.74678	13.5315	12.8803	20.0684	10.7474	15.0927	8.56738	13.4148	10.1911	16.2558	13.7745	20.3464	12.1035	19.5524	11.6967
Rps17	17.4243	9.35503	19.0474	11.8065	17.8326	9.08559	19.4159	11.0307	19.0643	10.7319	22.5956	12.7608	18.4201	9.74964	19.8234	10.9673	20.0379	10.8273	19.5666	10.854	20.1914	10.306	20.0183	9.89347	23.7405	13.0787	22.5486	13.0612	22.5578	12.0255	17.729	10.1021	16.5201	10.1961	19.1253	10.1044	19.1248	9.88443	26.7994	15.0785	22.3232	12.0872	19.9421	9.70996	19.3443	9.96019	19.6256	9.11097	19.0411
Col1a1	16.8883	14.8107	7.36658	0.882035	8.90155	2.16967	3.52418	0.483678	3.76299	1.41218	1.15752	1.02639	2	0.6899	2.00255	0.46728	1.44231	0.518092	1.86386	0.620275	1.46217	1.28458	2.30826	0.705326	1.14336	0.790594	0.96757	0.307007	2.79559	1.29495	2.21218	0.448015	2.91969	0.508039	4.01545	1.40791	2.6602	1.0283	0.908231	1.07623	1.78419	1.05844	1.38939	0.929715	1.64398	0.755199	1.33677	0.762469	3.95629
Ecrg4	16.8259	19.2682	18.6384	16.4287	16.3741	15.8934	18.8424	20.8993	20.2571	21.2436	12.3991	10.0695	22.6213	20.9317	19.1205	15.8221	24.0933	21.9581	19.7788	19.3239	13.3457	13.7424	18.6294	16.9442	10.0545	9.86337	15.8442	14.4735	14.7819	14.3477	15.563	20.0435	16.5105	23.8167	12.3288	12.9907	20.3744	20.0692	5.7843	6.66143	13.3019	12.4765	17.5624	15.6023	20.5922	19.3749	18.4943	15.6022	17.9563
Col1a2	16.5865	24.7771	11.5511	5.22205	12.6414	9.81982	9.67602	7.32882	9.39675	9.86066	3.43363	2.79683	6.18047	5.73115	7.63328	7.06237	6.7155	8.65872	7.1962	6.79811	4.60905	5.15421	7.52661	6.83849	2.57701	2.29208	2.88995	2.86334	5.83552	4.76574	4.10714	2.85633	5.8738	5.15756	6.43004	5.30717	7.91315	8.17138	1.06812	1.18012	4.923	5.28066	4.88366	5.23265	8.05028	10.7463	6.41349	6.46072	9.26358
Rack1	16.0588	19.8935	15.1646	23.1241	14.2335	16.5826	14.4942	21.2118	14.1097	21.1347	16.2752	23.5048	13.497	19.9004	12.6265	18.4305	14.5017	21.2237	14.5506	21.4948	14.9414	19.7369	14.0055	16.6967	17.5427	24.4035	16.2137	26.5474	17.0018	21.8866	14.792	20.586	13.9618	21.4051	11.491	15.4265	13.4536	19.2429	20.2091	26.2586	13.924	20.2724	15.1652	18.79	12.2224	16.653	13.8038	15.7251	13.9656
Naca	15.9957	13.4181	14.0985	13.6808	12.6554	10.1426	14.3472	13.7297	14.0266	13.6932	12.9903	14.5427	12.5207	13.2688	11.3939	10.7894	12.4966	12.0863	12.6957	12.9381	11.8375	12.1328	9.65505	9.34192	13.0995	13.7975	14.7294	15.3329	12.4869	12.5808	14.7038	13.1172	16.4608	14.4695	10.5339	11.2101	12.2808	11.6588	14.2252	14.5105	11.7376	12.4329	10.9066	10.8434	10.2885	10.0784	9.63131	9.09913	11.5351
H3f3b	15.3468	20.3156	22.3903	37.7772	22.4979	52.3904	23.7002	25.3081	23.2545	22.9251	47.0637	67.4872	45.7426	38.9018	41.8421	35.317	29.1307	24.5378	30.4755	34.3814	56.2767	76.1502	20.622	25.0017	16.9585	25.953	20.9203	20.156	16.4601	19.869	12.5798	14.4972	15.4187	18.7878	66.6755	77.7707	48.575	62.3656	10.2053	16.4462	33.9341	41.8947	41.434	64.2616	34.6577	31.303	59.6323	86.4158	44.845
Ppia	14.87	15.5661	13.5499	17.2945	12.007	12.8498	14.1818	16.5307	13.5214	14.2869	16.0708	20	16.574	17.0853	16.8829	16.9233	14.19	14.773	13.5185	14.9828	14.1469	15.1669	15.378	15.9785	16.2476	19.2005	15.2073	17.4406	16.056	18.7033	10.7647	13.9716	11.5717	12.627	24.3906	27.691	13.6501	14.8585	20.5885	25.3176	24.7123	28.8255	12.1127	13.2665	15.484	17.3078	14.1571	13.9046	12.547
Col9a1	14.4588	26.146	29.293	59.3254	26.4909	51.3679	37.7776	67.926	33.3643	62.0796	42.5752	54.0369	56.5118	79.0413	59.1613	89.5419	56.4638	84.6423	48.7698	74.3119	49.1016	68.473	51.0257	77.2208	34.9668	51.5144	39.5104	59.1525	42.1329	66.9472	26.1954	45.414	28.369	52.6559	35.7888	48.9129	48.6088	72.5362	28.6736	46.9806	37.3576	53.8016	43.9084	61.7825	61.6359	93.5318	52.8177	71.4601	38.6437
Bgn	14.3816	30.6095	11.101	16.3007	12.4684	20.9625	11.6538	19.4244	12.9253	26.3372	10.0451	12.095	10.6864	18.0797	11.5713	20.7505	14.0549	24.6883	14.4234	23.7569	11.6499	20.2997	15.2881	27.1323	9.08057	15.25	10.3195	16.8277	12.2205	21.9853	11.3151	24.552	9.92734	23.3087	10.3365	14.2262	11.6813	22.8695	3.77767	6.93871	9.83485	15.4486	16.0651	24.8301	14.4566	24.3939	15.4897	25.4052	13.8358
Npm1	14.3481	13.2899	12.3778	15.1781	10.9015	11.1156	13.5561	15.9017	12.7987	15.0504	13.7292	17.2665	13.142	17.155	12.6002	13.3211	12.6601	14.5074	12.5305	14.634	13.819	13.9881	10.7138	11.8729	14.9988	17.1787	14.656	17.2474	13.4291	15.3823	12.9391	14.1134	14.3365	15.9196	10.9142	13.1193	12.4705	13.0645	19.2422	20.3266	15.8288	17.4403	11.5347	12.4399	11.4586	13.022	10.8424	10.9227	11.5589
Rpl22l1	14.0883	10.2978	16.404	14.6731	14.3094	10.5195	18.1654	14.9932	17.1266	13.6347	19.0885	14.0668	18.3314	14.1095	18.3837	13.4571	19.392	14.5962	17.7618	14.4149	17.2953	12.3553	14.3578	10.1598	19.5569	14.3748	22.5609	17.079	17.5733	12.882	16.6597	12.2268	17.7533	13.5466	16.982	12.7571	16.6669	12.4646	23.8278	14.3819	19.3931	13.8807	16.5467	11.617	17.3149	12.3244	15.4804	10.591	16.0715
Hspa5	13.9892	31.5838	28.1808	44.8921	22.1646	40.3453	21.9623	48.0916	18.9721	41.185	19.8274	40.4943	22.1864	45.5846	20.1282	35.4571	25.4598	54.2237	23.6747	49.0816	22.4636	47.7671	15.6037	20.1864	12.4194	18.6475	19.0537	37.1328	12.8635	17.4118	14.0105	17.9924	17.6558	32.6785	18.0275	34.4258	41.5388	74.1517	10.7389	12.4589	13.3627	25.4041	22.2544	45.6739	18.5449	37.5027	22.415	48.783	23.9603
Rpl7a	13.9008	16.5602	13.182	17.7093	12.7975	13.9414	14.0571	18.2042	14.3786	17.993	14.0257	18.6508	13.4793	17.6017	12.9516	16.1196	14.5758	17.486	14.3934	17.6873	13.7285	16.337	12.8385	14.7826	13.8934	17.8193	14.7932	19.8618	13.8617	16.8962	13.6576	16.3327	14.87	17.6945	11.3588	14.0575	13.2454	16.2406	15.2715	18.917	12.4883	15.9794	13.2357	15.3181	12.8705	15.5775	12.9413	14.4327	12.9974
Serf2	13.5465	10.8067	15.0835	12.3539	13.8622	12.0405	15.7602	10.9431	17.7519	12.3782	17.5071	12.6201	17.9615	10.7724	21.6426	15.271	20.6408	12.5666	18.6827	12.0782	17.5223	12.7631	23.1853	17.2723	15.7784	13	16.7826	11.5873	18.913	16.093	12.9076	13.31	13.4379	10.9646	12.9039	9.36465	20.0506	13.5849	15.9281	14.9462	15.6059	11.1918	17.1706	12.25	24.4058	16.2614	21.3301	14.7375	17.4278
H19	13.2443	18.7199	12.9913	16.0918	12.9494	15.5495	12.0967	12.5299	13.5591	15.0691	14.3389	18.5972	16.5178	17.4737	15.9194	18.593	14.0017	15.8051	13.2983	15.6117	15.3553	17.9308	16.0404	17.3299	14.6836	18.8693	13.9607	16.0767	15.5149	19.9336	13.5063	18.2042	13.5143	16.6399	9.66352	9.73857	14.0885	15.6454	13.2034	18.92	12.7558	13.7984	12.2743	15.101	15.5632	18.5389	13.8883	14.6771	12.0861
Rpl31	13.042	7.27219	13.9963	8.29375	13.0338	6.54505	14.2176	7.97213	13.9987	7.85948	14.9796	8.56113	13.8609	7.6202	13.7063	8.02658	14.5283	8.09375	14.2322	7.93643	13.6543	7.35851	13.1468	6.80842	15.6991	8.84554	15.907	9.41967	14.9255	8.06807	13.2143	7.27221	13.0746	7.48232	11.8455	6.58776	13.3272	7.27909	16.0435	9.45516	13.6879	7.8963	13.6365	7.00934	12.8629	7.24242	12.775	6.32606	13.0927
Nme2	12.9458	11.7022	14.2319	12.8188	12.4444	11.1366	15.0764	14.0227	15.2292	14.1628	11.9168	10.1003	13.0148	11.6785	15.4194	14.5521	17.0057	15.2467	15.6076	14.4064	12.5297	10.8585	16.2972	13.9313	11.2382	10.599	12.9548	12.9338	13.7712	12.2598	8.52521	10.8828	10.5201	11.4437	10.0884	9.12237	15.9376	13.9819	12.5279	12.2907	14.6069	12.6807	13.2098	11.5596	17.8243	16.3001	14.4789	12.2064	13.3576
Rps6	12.8591	15.716	13.1571	19.8967	11.6821	13.9024	13.7186	19.621	12.2487	18.0738	14.1611	20.971	11.432	15.9374	11.2292	16.316	12.4876	18.662	12.9069	18.4923	12.3895	16.2742	11.2771	14.25	15.0213	20.9312	14.1919	22.6167	14.081	18.4271	11.0294	16.3365	10.6845	17.4212	11.9064	15.3078	11.9933	16.4725	19.6973	25.0269	13.9169	19.0453	12.6492	15.6103	11.0736	14.9257	11.5958	13.6883	12.2079
Cd9	12.7898	11.2189	9.54738	9.82806	7.13221	6.0976	10.2282	11.3527	6.76818	9.49883	8.00354	8.70449	6.34615	8.34139	7.57046	8.83538	8.33597	8.52138	6.96597	8.27491	6.81973	6.90382	7.46789	8.59622	7.73223	8.59901	9.56885	10.5497	8.18832	9.70221	5.80252	7.19093	9.65583	9.99357	9.50472	11.7831	7.8398	8.07469	10.5922	11.574	7.43465	9.57778	6.27366	6.54404	8.40071	9.27986	6.80639	7.12282	6.23046
Hspa8	12.6361	14.8935	33.8803	57.5274	60.2813	95.1486	14.2689	13.5943	10.3636	14.3349	13.4619	37.3184	10.4763	15.7383	9.87606	15.5849	12.9689	15.491	12.9009	19.262	11.1409	30.8967	34.4807	55.8316	30.3969	53.5827	10.7618	18.7538	26.8236	41.2065	35.0021	48.1664	14.4799	18.8457	17.3777	28.6459	20.8061	32.103	20.5052	34.6607	16.7801	26.8132	15.6757	35.129	10.5216	15.7487	12.6416	33.7182	18.6331
Col3a1	12.5406	11.6469	7.53616	2.37779	6.10689	3.65766	6.99226	3.3746	7.6539	5.75644	1.17699	0.718558	3.18935	2.39687	3.67997	3.54806	6.35464	5.04852	6.69169	4.04725	2.14837	2.30604	3.42752	3.34278	0.71564	0.512376	1.3328	0.759969	2.36114	1.82587	1.82353	1.19282	2.94837	1.80707	2.83519	2.17862	5.78752	4.42296	0.266793	0.165919	2.62411	1.88889	2.94334	2.70819	4.70086	4.69519	2.90731	3.25686	4.12848
Col6a1	11.9997	12.213	6.1783	2.27756	4.53165	2.63964	6.31818	4.16003	5.78182	4.5726	0.818584	0.884785	1.45858	1.97866	1.69694	2.45501	3.4457	2.8898	3.95896	2.60481	1.26632	1.57711	1.80183	2.10137	0.616114	0.692079	1.45242	2.15486	1.62336	1.55701	2.90336	3.46881	5.4914	5.64952	2.55708	2.67862	2.95278	2.51415	0.580889	0.764574	1.93313	2.21152	1.64798	1.79626	2.31691	2.46405	1.4861	2.20761	2.90331
mt-Nd4	11.9429	4.76923	12.2868	4.202	10.9873	3.2988	12.8443	3.28304	11.5831	3.57143	9.17611	2.91821	10.6095	2.46088	9.51104	2.70143	12.69	3.87993	11.2903	3.73797	7.49777	2.27424	8.61284	2.7354	10.519	3.67871	12.8538	5.2741	10.764	4.01021	16.2668	6.86389	17.3824	6.03215	9.69356	3.27441	11.0599	3.38679	12.5468	3.70553	11.1216	3.98519	8.60096	2.89769	10.164	3.10814	7.76571	2.41334	8.89536
Hist1h2bc	11.7997	28.0533	26.4015	81.5605	21.6653	74.1096	23.7882	52.0434	34.3831	54.0059	78.6053	118.631	57.429	77.0398	53.2317	81.6094	43.9231	73.6809	52.4735	104.799	96.3012	150.636	32.0165	48.5326	23.4893	39.7767	47.1228	74.2656	21.2116	32.0182	17.6471	34.8866	26.6444	61.0772	37.9116	57.0488	79.8305	152.595	10.5326	19.7235	14.1682	28.2568	93.0362	147.208	55.3108	70.8948	108.3	151.642	65.4358
Eif2s2	11.5714	5.90138	8.95387	5.17425	6.40366	4.3994	11.589	7.61744	7.92273	6.21663	4.77876	4.20932	5.28107	5.01138	5.16723	4.69325	6.16799	6.50411	7.25025	6.18213	5.37463	4.41415	4.15596	3.01804	3.9846	3.2604	5.45348	5.15215	4.42312	3.32842	4.83193	3.36673	7.64245	5.28617	7.08584	5.60816	7.23609	6.30818	5.98392	3.39163	5.43262	4.37449	5.80169	4.5347	5.86948	5.42543	5.02266	4.57606	6.45166
S100a10	11.5622	5.89349	8.18953	6.95528	4.14768	1.51952	12.8337	18.9427	3.25519	6.12763	2.09115	4.53034	2.79882	8.28592	1.29372	6.3364	3.85181	9.29934	4.11011	8.45361	1.17953	2.9539	1.07339	1.08333	1.93957	2.51634	3.54758	9.98877	1.83135	2.0363	3.15336	2.5879	7.84704	7.15434	6.75193	12.2837	2.60708	5.70833	3.88931	4.40433	3.18642	6.59259	1.31224	2.30249	1.69578	5.13725	1.03038	2.22693	2.9457
Col9a2	11.442	31.7673	23.7394	75.1665	22.7201	64.2162	29.4652	76.4542	26.276	68.7775	37.8779	72.0844	44.2249	84.9474	42.1095	79.5389	42.9236	86.866	38.1221	82.7088	40.3591	78.5874	40.2147	81.4149	38.0521	78.7134	37.0441	83.41	37.5602	81.2904	30.7227	74.8431	28.4971	76.1576	27.6429	56.9771	38.2352	76.8318	31.6244	75.5247	31.0902	67.9753	39.1043	75.9177	42.0858	84.514	41.0762	73.8192	32.702
Cox7c	10.7757	5.52663	10.5387	5.18273	9.59353	4.6952	9.83656	4.95104	11.1604	5.31499	10.5044	4.95339	11.074	5.05263	11.2818	5.22904	10.5498	5.11266	10.2573	5.01718	10.5141	4.8601	10.5119	4.96821	10.3033	5.2604	10.8155	5.24971	10.6383	5.32501	10.7353	5.44991	11.2734	5.40193	12.2077	5.84116	10.5641	4.95991	10.6537	5.3707	12.5897	6.00988	10.0657	4.79226	11.579	5.36245	10.2667	4.8485	9.95364
Ppib	10.1603	12.1677	12.9052	15.7656	11.8664	14.6577	15.206	15.8332	16.2442	17.2635	13.7664	14.1266	12.9083	12.8734	16.3888	18.5112	19.5379	18.4408	17.3103	16.6967	14.0831	14.1002	17.9486	20.4596	12.1718	14.2965	14.6342	15.4433	15.5167	18.3335	11.9349	17.0813	12.8681	16.0868	13.6481	14.5087	16.957	17.625	11.5251	15.0755	13.4772	13.8757	15.7788	15.762	20.03	20.1788	17.6766	17.9869	15.0278
Snorc	10.0614	12.3925	32.5486	35.9052	28.4979	28.1952	41.8037	32.9761	39.5429	31.1464	56.0345	41.796	44.1598	29.8265	50.2402	35.5389	55.8467	33.0148	49.4404	32.7174	48.6432	32.7504	53.6367	35.2388	57.3614	38.8485	59.4848	38.9996	56.7044	40.852	56.9622	39.4896	52.262	38.4116	62.6764	48.7868	51.1686	32.853	74.4447	49.3027	51.6535	37.9802	51.3888	31.5476	53.9655	36.038	50.4562	31.967	46.9536
Fmod	9.72151	15.0355	6.72569	6.10563	6.31646	7.37237	6.16441	5.69188	8.28766	8.43326	4.35929	5.2146	7.89053	9.06686	6.0034	6.39673	6.47511	6.26562	6.97097	7.08162	5.71662	8.16057	7.26239	8.59966	4.43839	6.01683	3.8017	4.86953	6.31108	8.09189	6.61134	9.47259	6.04015	9.37942	3.99571	4.49815	6.50169	6.81997	3.01514	5.87668	4.28166	5.24033	5.66365	6.54804	6.48857	7.347	5.85324	6.67456	5.71921
mt-Nd1	9.54548	3.74556	9.83915	4.75636	9.20956	3.11411	10.4545	3.78981	9.10779	3.20843	12.2876	4.69393	13.926	3.98009	11.7649	4.02761	10.1244	3.7722	9.68669	3.79811	10.3197	3.31161	9.09725	3.68213	11.955	4.62426	11.6587	5.79172	11.6722	4.7975	11	5.138	11.9293	4.52412	10.9562	4.1471	9.71585	3.36399	14.3671	5.0441	12.1712	5.1144	8.09464	3.20285	10.2814	3.76173	9.7863	3.07855	8.2053
Sdc4	9.51921	13.3452	5.01746	9.48574	3.52883	6.76426	7.66731	14.6704	4.99156	10.7681	3.62655	8.33421	4.49704	10.542	3.55688	9.47035	6.62387	14.2039	6.53353	12.7062	3.36424	7.22734	3.08624	7.26632	2.99882	6.47574	4.70441	9.86179	3.28844	6.93364	4.5	7.67108	7.43977	10.9582	7.16996	14.225	4.7344	9.87893	3.93567	7.95665	4.31307	9.77119	3.25377	7.53781	3.70747	9.12953	3.08805	7.41895	8.52715
Sec61g	9.27718	5.59763	11.4489	5.73092	10.1055	5.36336	12.0503	5.99801	13.1078	6.42623	12.7416	5.81354	14.7219	6.1707	16.4966	7.55317	14.1126	6.63322	13.5075	6.22595	13.7226	6.05723	15.0349	6.73625	10.8448	5.24455	11.9495	5.46225	12.8629	6.09472	8.43908	4.85822	9.20076	5.16399	12.206	5.75155	14.5337	6.5794	11.4579	5.73318	12.6434	5.7679	11.9693	5.4613	17.2803	8.03684	14.6457	6.36721	12.2093
Ucma	9.267	19.2584	35.202	41.9715	34.73	46.6486	38.7988	37.8364	49.5442	53.3349	51.9796	30.2076	70.3343	43.5249	72.1655	44.6196	85.3756	61.9984	70.7467	56.768	64.1632	52.3704	71.8991	57.8995	44.7701	38.2639	43.3429	34.2063	55.2151	49.5077	19.6807	34.8299	15.0459	32.3215	34.9657	28.9536	78.0034	59.2854	15.5885	18.7429	47.9291	38.3638	58.0573	46.7224	79.7298	58.2169	59.9573	43.6964	49.2424
Hsp90b1	9.11691	12.1598	13.8928	13.1334	8.42616	9.68168	10.6015	18.5314	9.9526	14.7717	9.23805	12.5814	13.4112	15.4566	10.5475	12.2577	9.26527	17.2484	9.21922	14.5816	9.61202	12.8561	5.65688	5.62715	5.05806	5.5396	9.73525	12.5017	5.7646	5.92683	5.19748	5.45747	9.63671	9.8328	14.6901	18.9499	19.3212	23.3153	7.26395	6.78999	8.16211	10.9835	8.05606	12.8519	10.2798	13.5686	8.50051	14.5324	10.2755
Serpinh1	9.00525	16.3176	15.3741	28.202	22.2461	38.6426	9.41296	17.5601	10.0909	18.0082	11.7673	21.905	10.2988	18.0185	11.8124	20.865	10.138	18.2163	9.88989	17.9802	12.3212	22.4014	24.7927	34.6564	16.2263	24.85	8.99468	16.7027	17.0483	26.2898	15.8445	23.7429	8.55258	17.3826	9.56052	15.8263	13.5194	25.2508	13.9726	23.6816	9.49747	17.4337	12.959	20.9951	14.4804	25.1616	15.9104	26.1359	13.7921
Rpl36al	8.56585	5.1499	7.27556	4.4549	6.58087	3.48498	8.34429	5.43113	7.77792	4.84543	6.3354	4.39138	6.14793	4.88762	6.11715	4.10634	6.47342	4.90049	6.77277	4.65464	6.39318	4.08665	6.37431	3.45447	6.23578	4.12178	6.38278	4.95548	6.61621	4.0329	6.67017	4.58601	8.08413	5.19293	6.36996	4.36527	6.586	4.31447	8.33113	5.2003	7.00405	4.72593	6.01989	3.65525	6.29253	4.41355	6.17508	3.56796	6.53775
Nupr1	8.40887	3.72584	2.99875	1.77487	1.79747	1.46246	2.4236	2.65048	2.19481	2.51288	1.54159	1.5321	2.07396	2.28307	2.1146	2.40389	1.27828	1.84128	1.78178	2.26117	2.74481	2.26312	1.0367	0.828179	0.703791	0.760891	1.24242	1.48238	0.871871	0.78616	1.88235	1.29679	5.21797	3.01929	1.91845	1.90049	1.8145	2.57075	1.97824	0.57997	1.27356	1.09794	1.81615	2.04804	2.47232	2.66191	2.01442	2.28491	2.08344
Actg1	8.3353	12.4142	5.87032	10.2567	5.19691	8.61712	8.68182	18.2448	5.50909	8.36534	10.3195	14.1953	16.855	16.0526	15.9601	20.9294	6.60577	7.92187	6.68068	9.0756	12.276	13.7075	6.59083	10.0971	6.22393	9.72178	7.59277	8.83817	6.36234	10.4583	7.06303	7.8828	7.43212	7.01608	15.6206	21.0871	7.55987	10.4104	9.71618	11.8729	9.47011	12.5827	8.12719	10.4146	11.2016	14.1765	13.2122	16.755	9.08212
mt-Nd2	8.21741	2.47929	7.78928	2.77255	6.78481	1.71171	7.87427	2.32643	7.1474	1.88642	11.2336	3.22164	11.5621	2.69844	9.56367	2.33742	7.65271	2.19572	7.48649	2.22165	9.05935	2.19714	7.78349	2.06443	10.6019	2.78515	9.62626	3.38328	9.79142	2.76234	8.58403	2.62949	9.88719	2.45016	9.01803	2.54697	7.53541	2.07311	14.7285	3.83782	10.0608	3.18848	6.48704	1.8919	8.26866	2.22876	8.48198	1.9389	6.75629
S100a6	8.11297	5.36095	7.0611	4.01079	2.85513	1.08559	10.0551	12.3149	2.82013	3.18384	1.21681	2.47845	1.8787	3.38834	0.647708	2.43252	1.06844	2.53618	2.1992	3.44158	0.795994	1.61288	0.605505	0.465636	0.739336	0.910396	2.39979	5.2892	0.926698	0.690301	4.57563	1.71267	10.4149	5.69132	4.82232	4.97651	1.62901	2.18396	2.20435	1.18909	1.8075	2.49794	0.579867	0.782028	1.13408	2.44623	0.520597	0.995636	1.49139
Bsg	7.92217	7.8284	6.52369	8.31303	5.61885	5.94745	6.3559	8.13575	7.9039	6.80445	9.25929	12.7986	8.76331	10.8876	9.93548	12.6227	6.12274	7.36184	6.69469	6.87457	11.181	10.1439	9.34312	10.4424	7.8981	9.03416	5.23285	6.43554	8.32718	9.96256	5.71849	5.79962	6.20841	5.55949	8.98026	11.4963	6.36088	7.20755	13.4674	13.2541	6.91996	8.73086	5.28029	6.30116	8.93093	10.3975	9.16014	8.72007	6.4649
H3f3a	7.83941	8.41223	8.11347	9.25058	8.20394	9.02703	7.9352	7.06409	7.93247	7.81967	9.84956	10.2181	9.48817	7.9175	9.68506	8.37526	9.22115	7.39391	8.6006	7.90464	8.6684	9.11685	10.0037	10.6314	9.26777	10.9752	8.68527	8.06001	10.0167	11.405	9.61134	10.6049	8.58317	8.39228	14.4326	14.8164	9.39207	9.28302	7.98581	10.1457	12.5268	13.3992	9.52682	10.194	9.37836	8.51277	9.86612	9.56608	8.83046
Mia	7.83875	9.0217	22.8491	20.0486	18.5401	16.8979	28.3366	17.9287	29.8273	21.8548	29.577	17.8953	30.0503	17.0882	37.0951	23.6636	49.4768	26.2541	39.6076	22.8445	28.9614	19.5628	36.6037	24.0249	26.2583	18.0574	32.5704	19.8281	30.8474	21.7986	15.8466	13.8526	17.1836	14.3633	20.3871	12.322	36.4646	23.4261	19.35	16.006	27.5005	16.2716	32.4937	19.871	44.0741	27.1771	34.2379	21.4221	26.3139
Sfr1	7.8023	7.85602	6.08978	6.18273	5.62588	6.17568	5.78433	7.85032	6.58052	7.863	5.29292	5.68865	5.76627	8.08535	5.4635	5.97648	3.72115	5.66694	4.66567	6.24485	6.22923	7.08426	5.31376	5.2543	3.58886	3.85743	4.53057	6.06001	4.33313	4.56211	4.82983	5.44612	5.80688	8.27653	3.99227	4.55995	6.11046	7.23035	2.77294	3.19581	4.22695	5.30453	6.11392	6.09253	5.90452	6.88889	7.29094	7.101	7.22914
Peg3	7.74713	11.4181	6.37656	5.17887	7.35302	7.79279	5.37137	4.74841	8.17532	7.45902	6.67611	5.86983	7.12722	6.37838	8.05603	6.91207	6.0543	5.52467	6.61461	5.37543	7.23887	6.68919	9.34495	9.48282	5.58057	6.04406	6.14407	5.00232	7.70262	9.06636	7.93487	7.81474	7.23901	7.82637	5.67296	4.14462	7.91821	6.83333	5.33491	7.287	5.96454	4.7786	8.65642	7.42393	8.44997	7.52525	9.00309	8.22693	8.46623
Rbm39	7.67882	7.08876	5.38155	6.69082	4.00422	5.62763	6.41489	8.99482	5.36883	7.61241	3.65929	6.25682	5.36686	8.56899	4.26146	6.64519	4.15781	8.30592	4.62462	7.96735	4.08828	6.18601	2.95046	3.81186	2.95261	4.55545	4.54014	7.9427	3.14839	4.29722	4.80042	6.23251	7.46654	8.93569	4.95107	6.15946	4.74789	7.70676	2.58751	3.39088	4.01317	5.83868	4.82459	6.39368	4.49416	7.06714	4.11123	5.93579	5.04901
Comp	7.65025	24.6805	7.66209	13.7695	8.20253	15.7568	7.62766	10.66	11.0416	21.0375	4.16106	10.2744	3.57692	10.5235	3.78014	11.2045	7.35124	14.523	8.48949	15.4235	5.19436	12.1137	5.92477	12.9974	5.25474	11.6381	5.86124	12.6883	6.75566	14.5031	16.6366	28.8696	14.4971	28.0997	5.26781	11.1959	6.76307	14.5519	9.46736	18.2556	5.44681	12.9794	7.7179	13.5294	5.44236	13.1058	4.95623	12.0212	8.31921
Cnmd	7.62069	20.9053	16.3055	36.7386	16.6428	35.5961	19.4961	35.4845	22.837	40.9496	26.6142	33.3298	23.2071	33.5078	28.4491	43.1002	30.4734	49.2368	28.1041	43.6735	29.6988	39.372	38.5009	54.305	25.2512	38.5916	21.5774	37.1243	30.3546	47.1078	17.3782	37.3762	15.2925	35.5723	27.0781	37.6675	26.6467	43.2854	20.508	38.2601	24.7325	36.2609	32.6697	43.1735	35.0046	50.2044	38.1251	46.6066	25.2093
Btf3	7.58621	8.24852	6.56983	8.79877	6.05485	6.64715	7.41199	9.59435	6.48377	8.60773	6.68673	9.05365	6.49408	8.90754	6.25382	7.62168	6.39593	8.55674	6.41141	8.44416	6.42136	7.58903	6.00917	6.64003	6.70498	8.66881	6.70973	9.44793	6.55542	8.13159	6.4979	7.82987	6.86616	8.23151	5.59657	7.90235	6.42749	8.09827	7.96216	9.51495	5.75481	8.33992	5.74925	7.10943	5.99492	7.53001	5.76107	6.62406	5.83841
Ifitm2	7.53432	7.40631	5.66459	5.468	4.77918	5.24925	5.87427	5.22253	6.31169	7.58431	4.67611	4.22076	4.56509	4.5505	4.70543	4.64826	7.96154	7.42105	7.93794	7.58849	4.31973	4.89428	5.08624	5.32388	4.35664	5.22673	4.91015	5.32056	4.9994	5.50425	3.91387	5.57845	4.15296	6.28617	3.81803	4.30037	6.22597	6.94025	2.45222	4.04335	4.23506	5.19424	5.90416	6.84075	5.07923	5.45811	4.72863	4.86409	5.8
2410006H16Rik	7.3803	5.34714	5.81546	4.43562	5.57665	3.11712	6.83172	5.30295	6.20584	4.32553	7.16726	5.23043	9.50592	6.92461	6.28268	3.84049	5.4655	4.03536	5.73674	4.42526	8.16024	4.92448	3.40917	2.17096	6.76185	4.28218	7.23445	5.17189	4.94815	3.29892	7.34664	3.71078	8.51243	4.89389	4.55708	3.2775	5.1543	3.80031	8.1561	4.23617	5.03445	3.41564	5.74563	3.9306	4.46369	3.38681	5.56694	3.47257	6.11126
Col11a2	7.3665	13.0118	12.995	21.6631	12.4065	19.5015	16.3162	21.5784	15.3831	20.7611	18.6425	21.1275	23.1095	26.037	24.0441	27.6483	22.3235	26.5633	20.3704	24.2277	20.7277	23.5755	22.3927	26.3316	17.4194	20.398	17.824	22.4832	19.3826	25.0896	15.2206	21.0473	15.9503	22.7363	17.2412	18.2058	20.9545	23.9583	16.8723	23.2354	17.2766	19.6774	18.8276	21.6815	25.3321	30.1206	21.7127	24.48	17.7139
Chchd2	7.32906	4.56607	8.55237	3.86507	8.57947	4.01201	6.50774	3.31648	6.30195	3.6534	6.07345	3.65699	6.64497	3.52489	7.07216	3.51329	6.17986	3.07895	5.88989	3.05241	5.97626	3.37838	6.39817	3.54983	6.20853	3.91287	6.18873	3.29268	6.76103	4.03233	5.86555	3.46692	6.30784	3.54341	6.74249	4.08962	7.16779	3.5	6.62914	4.6846	5.88146	3.69136	4.97709	2.92438	6.98781	3.64706	5.50669	3.07357	5.44768
Ssr4	7.28768	7.85602	8.93267	9.64996	8.50914	8.74775	9.49226	8.72094	11.5	10.596	9.86283	8.27704	9.06805	7.43528	11.5187	11.184	12.8218	10.9079	12.3594	10.4107	11.0853	9.13434	14.233	12.4605	9.24645	8.97079	9.49973	9.17576	11.2872	10.9546	7.03782	9.36295	7.21033	8.67203	10.3021	8.42645	11.355	10.5118	10.2242	10.3505	11.3718	9.49218	11.5244	9.69262	14.742	12.287	13.5721	10.8747	10.7272
Col12a1	7.20591	5.9073	4.42269	1.35466	4.20253	2.38889	3.41973	1.2699	3.78831	2.31733	0.314159	0.39314	1.31361	1.18065	1.52547	1.5409	2.18269	1.6801	2.52753	1.50773	0.765579	1.11606	1.46239	1.3677	0.379147	0.446535	0.832536	0.572977	1.31645	0.963698	5.89496	4.47259	7.99426	5.76849	1.17167	0.780593	2.87015	1.96777	0.213813	0.198057	1.18845	0.710288	1.37071	1.49956	1.80345	1.90137	0.915551	1.46322	2.16424
Hspe1	7.18194	4.36292	32.6733	19.9992	53.8579	29.1697	8.98162	4.64809	8.83701	5.28571	9.37345	8.89622	7.01183	4.62589	6.75637	4.35992	7.44005	4.77303	8.56857	5.6744	8.50593	7.77504	19.211	10.2277	19.9182	14.054	7.4067	6.01549	18.1353	11.308	23.8824	15.4972	9.98853	7.7717	7.15021	6.42274	14.3963	11.0071	12.4011	8.09716	8.55522	6.78436	9.8252	8.27491	7.63128	4.7962	7.68229	6.84539	12.7695
Rpl4	7.08539	9.73176	7.12594	11.4233	6.23347	8.7012	7.48646	11.6083	6.81494	11.0117	7.12301	11.5787	6.68639	10.6458	6.26146	9.27096	6.95249	11.134	7.23524	11.0558	6.76855	9.72019	6.36147	8.02577	7.63033	11.3213	7.3764	12.6705	7.4553	10.4566	6.20168	9.73724	6.34034	9.99678	6.11588	8.77998	6.75885	10.1108	8.77578	12.4439	7.0233	10.8387	6.73599	9.07473	5.89792	8.8984	6.07518	7.95636	6.53377
Cd63	7.07159	8.95266	6.74688	8.74325	6.19972	7.73123	7.03191	9.58479	7.37922	10.7553	5.02655	6.76781	6.02367	10.2632	6.75042	10.1667	8.18326	11.7771	7.98599	11.7405	6.02522	8.49444	7.61651	9.91753	5.0391	6.66782	5.57735	9.01858	6.63826	9.03233	7.42437	9.7845	8.26769	11.6624	3.21888	4.77812	7.25126	10.7681	5.17502	7.13677	4.61094	6.89053	7.83665	10.3968	7.83291	11.4557	7.06334	8.97631	6.65033
Uqcrh	7.02857	5.13609	6.81796	5.10409	6.91421	4.42342	6.90135	5.04976	7.58182	5.28923	7.32301	5.43799	7.70118	5.59744	7.15025	5.01125	7.37557	4.92105	7.27628	5.09107	7.28709	5.20906	6.61651	4.78866	6.74052	5.22871	7.52047	5.4247	7.11919	5.34317	8.19538	5.33837	8.3805	5.44695	5.98541	4.38443	7.15936	4.92531	5.90634	4.78774	5.91388	4.26255	6.77155	4.60854	6.83748	4.73321	6.60865	4.50249	6.84901
Gm10076	6.91166	12.0513	7.96135	18.2321	6.75527	12.6081	8.04932	17.0669	8.18961	17.1745	8.13451	16.7951	8.23373	15.1807	8.51528	16.7822	8.66912	17.5666	8.16917	17.1778	7.63872	14.5763	6.98532	14.8265	8.21801	17.9723	9.32483	20.2896	7.81406	16.8798	5.9979	15.0454	7.18738	15.4373	7.51416	15.2546	7.83474	15.5456	9.06149	18.8311	8.97264	18.1218	6.95057	14.2958	8.16455	16.0731	6.94387	13.2625	7.0755
Morf4l1	6.87291	5.49112	6.35786	5.06862	5.06048	4.72372	6.52418	5.40326	6.19286	5.37471	6.52124	5.66139	7.80769	5.95164	7.70713	5.85378	5.83314	5.31168	6.15516	5.53351	6.86573	5.7186	5.86606	5.30155	5.31161	4.65297	6.47475	5.08362	5.61323	5.13613	5.31513	4.82609	6.84895	5.73312	8.16223	6.03399	7.17875	6.02909	5.11542	4.61211	5.71631	4.62881	6.32068	5.52758	7.38294	6.01248	6.88157	5.76559	6.41457
Gabarap	6.81412	6.94675	6.55611	7.37163	6.34177	6.7042	6.30464	8.16043	7.16104	8.55738	5.92301	6.74846	7.06509	8.6643	7.66214	8.58384	7.19966	8.17928	7.07007	8.02148	6.56083	7.23132	7.38716	7.56186	5.13389	6.00545	5.87294	7.37398	6.15435	6.89733	5.67017	6.4896	6.21033	7.89711	4.95365	6.10939	7.6113	8.46462	5.11731	6.41181	4.6768	5.77695	6.32972	6.95507	8.28339	9.52941	6.99279	7.43017	6.5894
Sec62	6.7422	4.04931	5.39152	3.50039	5.63713	3.83183	5.45938	4.20303	6.05974	4.09953	4.98938	2.89446	6.45266	4.64296	6.85569	3.89877	5.10124	3.63487	5.18919	3.62457	5.99184	3.55008	6.49725	3.52749	3.70498	2.51584	4.57735	3.51762	4.86055	2.88486	5.09874	3.0397	5.7782	3.90354	4.28755	2.62917	6.04975	3.96148	2.8666	1.8281	4.27761	2.82798	6.82158	3.80649	7.51447	4.25668	7.33934	3.91459	6.07285
Rrbp1	6.64204	7.16963	5.93516	5.51426	5.65401	5.76877	6.24081	5.53424	6.60844	6.16042	7.00531	5.74758	6.93491	6.80939	8.07131	7.5317	6.00679	5.9523	6.45145	5.90464	7.4911	6.34579	8.68073	7.11254	5.69787	5.2198	5.56938	5.40031	7.12157	6.75043	4.89286	5.30057	5.82792	6.47588	5.08584	4.05068	7.58179	6.69733	6.1684	5.5568	4.83384	4.24856	7.53104	6.19484	8.65668	7.44563	9.07673	7.31608	7.37219
Col6a2	6.64072	8.78895	2.87905	1.0825	2.33193	1.42643	2.45841	1.76115	2.19026	2.02927	0.273451	0.373791	0.579882	0.881935	0.563667	1.14928	0.966063	1.14391	1.32232	1.10997	0.456973	0.740064	0.72844	1.02749	0.226303	0.288614	0.419458	0.754549	0.608462	0.735678	1.10084	1.7845	2.11855	2.81994	1.1897	1.29604	0.973862	1.21777	0.203406	0.278774	0.685917	0.917695	0.581073	0.800267	0.843575	1.10814	0.546344	1.02618	1.14967
Oaz1	6.6197	5.57988	6.13466	4.03315	6.67089	5.94595	5.96809	3.834	5.87857	4.40398	6.24071	5.4336	5.40237	3.31721	5.55518	3.49284	5.45532	3.1653	5.03003	3.37973	5.62537	4.74006	7.3211	6.71564	6.72393	6.81287	5.18288	3.36973	7.18117	7.24504	8.15336	7.84688	6.36902	5.28617	8.21888	7.31026	5.93339	4.0173	6.87512	8.78625	6.98987	5.81811	6.36829	5.72286	5.45759	3.81996	6.74408	5.85536	6.36026
Gng5	6.53498	4.27613	6.37157	5.32537	5.28692	4.44294	6.43327	4.96895	6.42597	5.1534	8.22212	5.74582	6.16568	4.34708	7.33616	5.20654	5.42421	4.74178	5.86787	4.99742	7.58902	5.05723	7.58349	5.37887	8.70261	6.24208	7.7278	5.2501	8.04172	6.34543	7.7479	5.75425	7.15488	5.27331	9.95193	6.9487	6.66526	5.23899	10.3538	7.61435	8.31611	5.68889	7.57203	5.37322	7.78263	5.18004	7.54686	5.3697	6.77219
Snrpg	6.28966	3.00986	7.05611	3.04472	6.13783	2.68168	7.54062	3.05653	7.72857	3.3185	7.62655	3.2533	7.86686	3.09673	7.48472	3.00204	7.96324	3.07566	7.54454	3.16323	7.07344	2.95231	6.51009	2.53522	7.34597	3.13911	8.27113	3.27062	7.1031	2.98128	6.9958	3.23062	7.29828	3.03859	9.81717	4.59147	7.57757	2.9717	7.06906	3.17414	10.4124	4.70782	6.72393	2.63345	7.22194	2.9596	6.36715	2.59913	6.78411
Xist	6.16256	1.85996	5.80798	3.57594	4.93952	2.20571	5.41779	4.58838	4.90974	4.51639	4.3531	2.97889	7.70118	5.39829	6.10951	5.2045	5.9474	4.41776	5.45746	4.16409	4.6365	3.64865	4.97798	2.94158	4.0545	2.9604	4.84848	3.98568	4.70501	2.45831	4.29832	1.67108	4.69598	3.07395	6.76738	4.28677	5.12648	3.72013	3.07947	1.80643	7.03951	4.80412	4.63351	2.76824	5.36414	4.25728	4.31565	2.71571	4.33642
Cytl1	6.08571	5.21696	3.66459	0.665382	3.17862	1.15616	4.11122	0.447452	4.09351	1.66511	0.118584	0.113456	0.281065	0.0725462	0.258065	0.113497	2.46663	0.407895	2.05205	0.392612	0.22181	0.150238	0.4	0.251718	0.214455	0.20099	0.2084	0.100658	0.684744	0.442995	0.466387	0.395085	0.374761	0.263666	0.363948	0.195303	1.02192	0.430031	0.163671	0.139013	0.480243	0.334156	0.505124	0.228648	0.226003	0.124183	0.185376	0.167082	0.711258
Gapdh	6.0844	8.16371	5.96509	11.8658	5.98312	7.16667	6.16925	8.90207	6.05909	7.41218	15.4885	22.0545	10.3757	12.4068	11.2334	13.3701	6.63744	7.46464	6.67868	8.40636	14.9139	14.7917	12.1982	12.4364	13.923	16.5287	8.15843	10.2915	12.9452	14.7436	3.48319	5.20983	3.54302	5.07717	17.3288	19.5192	7.20405	8.59434	24.5468	26.8453	13.4671	17.0239	7.522	9.29537	9.27577	10.3108	12.5479	11.7051	7.74305
Herpud1	6.04236	6.69034	7.29177	9.85736	6.15049	10.3303	5.64217	6.00478	6.18052	7.56206	5.96018	9.94283	5.32544	6.67994	6.41851	7.2638	4.36991	7.89309	5.75776	10.3926	7.40801	11.7583	4.05688	4.14175	3.20142	4.81238	5.51675	6.98684	3.32598	3.91322	3.90966	4.67486	5.22945	7.44051	6.33991	8.19221	11.0708	15.5236	2.81552	3.23318	4.41337	6.26914	7.90295	12.762	6.33773	8.47415	7.41452	12.4695	8.34305
Hapln1	5.98719	10.9211	7.51372	15.9645	5.55556	9.71021	9.40135	18.5008	7.96494	13.6487	11.5274	18.7265	11.787	16.9957	13.0637	20.6748	9.64819	16.3627	8.48348	14.1589	10.0682	12.8537	11.1229	16.6821	10.4787	17.7822	10.4492	17.4808	11.6007	19.4787	5.60714	10.9452	5.90057	11.3987	15.0386	21.5049	9.02445	13.5126	19.6206	30.7646	11.9119	19.3358	8.27486	11.1228	12.9665	21.3648	11.4145	13.5231	8.0649
Cox4i1	5.978	6.38067	5.59601	6.71627	5.59353	5.62162	5.40329	6.13376	5.65455	6.51756	5.5708	6.53298	5.30769	5.90469	5.22581	6.10532	5.55034	6.11924	5.44845	6.21134	5.25964	5.82114	6.05872	6.4579	5.66588	6.70792	5.2807	6.46148	6.14243	6.95519	5.96639	6.67864	5.69407	6.14148	5.87468	6.92583	5.35666	6.15173	6.39262	7.13004	5.08511	6.09712	5.45931	5.80027	5.69832	6.19786	5.63646	5.69389	5.26358
Col5a2	5.96782	3.94675	2.42394	0.484965	2.09564	0.854354	1.36557	0.476115	1.64286	0.959016	0.134513	0.0967458	0.426036	0.236131	0.771647	0.853783	0.81052	0.570724	1.03103	0.456186	0.35905	0.360095	0.66422	0.736254	0.106635	0.080198	0.163743	0.0929152	0.525626	0.374362	0.392857	0.132325	0.873805	0.228296	0.996567	0.65513	1.0683	0.803459	0.0681173	0.0478326	0.567376	0.395885	0.406269	0.378114	0.998476	1.10933	0.480947	0.637781	1.01457
Atp5g2	5.94319	6.59172	5.52868	7.45875	5.14487	5.7988	5.76306	7.07683	6.14481	7.03279	6.37522	7.62709	6.4645	7.2404	6.09338	6.5593	5.91516	6.70312	5.85586	6.80928	6.10163	6.58665	5.45321	6.13144	6.45853	7.66287	6.68953	8.20248	5.941	7.29268	6.46849	7.72401	6.69981	8.12862	8.36824	9.77009	5.68971	6.51965	6.7843	8.03961	7.09929	8.58436	5.50814	6.3452	5.7034	6.41889	5.4516	5.87843	5.71523
Wif1	5.87422	11.0868	1.92893	0.255975	1.72855	0.429429	0.586074	0.0744427	1.16688	0.598361	0.040708	0.0219877	0.091716	0.0341394	0.0730051	0.0695297	0.104638	0.0460526	0.393393	0.134021	0.161721	0.107313	0.137615	0.104811	0.0343602	0.0128713	0.0419989	0.0143244	0.197855	0.0947249	0.157563	0.094518	0.325048	0.205788	0.327039	0.181088	0.147555	0.113208	0.0558184	0.00672646	0.204661	0.111111	0.150693	0.108096	0.101574	0.067142	0.0978373	0.121571	0.664901
Pfdn5	5.68243	4.55621	5.28803	5.10409	5.09423	4.14715	5.41199	5.10669	5.61364	4.9918	5.27257	5.05541	6.11243	5.9744	5.6163	5.26074	5.52602	4.9778	5.46647	4.92869	5.25816	4.73529	4.73945	4.4055	4.92654	4.87673	5.68155	5.41231	5.10787	4.85706	6.02311	5.07372	6.79541	5.45338	3.74678	3.67491	5.28921	4.80189	4.50426	4.57399	4.22594	4.00329	4.62688	4.24199	5.20721	4.74272	4.57981	4.06858	4.63179
H2afz	5.64565	3.43393	3.95262	2.80879	3.11111	1.75526	3.59671	2.50557	3.02078	3.22951	3.72124	3.2102	2.75444	2.42674	3.1129	2.29959	2.90781	2.46299	2.86887	2.84794	2.85163	2.58426	2.12477	1.69158	3.0391	2.56485	3.09782	2.78358	2.77175	2.34033	2.44538	1.82609	2.8738	2.70418	37.6661	34.9468	3.0742	2.78223	5.92148	4.19208	23.0355	21.9193	2.63593	2.47909	2.85881	2.43969	2.48352	2.35723	2.5947
Ubc	5.59015	10.5464	5.00748	7.59368	24.4684	46.8228	4.98743	7.39331	4.21429	8.99649	6.9177	14.7089	6.26627	9.54339	5.51188	10.1472	4.06844	6.5847	4.31732	8.51546	7.81157	20.0429	14.8073	22.0198	12.6173	22.7173	3.53961	5.91831	10.7014	16.5927	18.1912	28.7826	5.35564	13.09	6.46953	11.9567	4.78836	10.8734	7.63576	12.654	5	10.2527	8.12176	20.8114	4.73032	8.19014	8.05664	21.5898	9.57086
Cox8a	5.48112	3.8856	6.202	4.20817	5.79184	3.67868	5.87331	3.62261	6.56364	4.11475	6.9354	4.34741	7.41716	4.20341	7.26995	4.51227	6.27998	3.92845	6.08108	4.0421	6.69659	4.0787	6.8	4.29639	6.75829	4.4203	6.85486	4.07356	6.95828	4.55077	6.35714	4.12476	6.42065	4.19293	8.1133	5.04759	6.67032	4.24528	7.71145	4.83408	7.86424	5.33004	5.95901	3.96664	7.13306	4.59655	6.52472	4.06983	6.31921
Selenok	5.47816	4.91519	5.0985	5.43562	5.04501	5.2973	5.75338	6.31728	4.79545	5.63232	4.45133	4.97801	5.20414	5.96728	4.5	4.68303	4.27602	5.03454	4.35335	5.2457	4.87389	5.58029	4.8	4.62113	3.30569	3.47723	4.23604	5.14557	4.12515	3.98015	4.10924	4.2155	4.91013	5.44373	5.02918	5.92892	5.23524	6.29167	3.09555	2.79522	3.37994	4.15391	4.81676	5.20952	4.8517	5.30957	5.4758	6.0985	5.30861
Actb	5.44992	12.8343	4.36658	10.4688	4.01688	8.9009	5.40522	15.3436	4.17143	8.04918	6.89469	15.6922	8.96154	13.6074	9.13328	19.4427	5.15441	7.5403	5.04905	8.34708	7.37611	12.8037	5.77798	11.4639	5.74882	12.9842	4.6991	8.57336	5.84327	13.4243	4.80042	6.93006	4.42639	5.49839	10.4936	21.9184	5.29595	9.95755	8.04163	16.8804	7.23202	15.8008	5.44726	9.6984	6.66938	12.5924	9.02987	15.2618	5.89801
Anp32b	5.41544	4.16963	3.59975	3.5559	2.4571	2.36036	4.34623	4.88973	3.62792	3.99415	3.0469	3.54793	3.13609	4.15078	3.0365	3.22086	2.88348	3.90625	3.19319	3.8488	3.15282	3.01908	2.48991	2.4622	3.12915	3.35941	3.23977	4.27836	2.92014	3.25922	2.48319	3.00189	3.90822	4.00965	8.17854	9.30222	3.05987	3.58491	4.51183	4.37818	8.02837	9.00329	2.58891	2.78915	2.92331	3.40285	2.44902	2.49439	2.81457
Anxa5	5.41117	4.27219	4.14464	4.10717	3.34599	3.06456	3.76983	4.18591	3.42792	3.637	3.2708	4.2445	3.56509	3.54054	3.809	3.73415	2.82805	2.8528	2.87588	3.08677	3.10608	3.39587	3.52294	3.32131	2.87322	3.54653	3.30303	4.04142	3.33075	3.81112	3.28782	3.55766	4.26004	4.18328	3.5279	4.39493	3.42833	3.41195	3.79849	5.08146	2.77406	3.77202	2.7384	2.83986	4.04368	3.9186	3.33728	3.17893	3.17748
Hspb1	5.37734	7.30966	107.758	127.46	195.8	226.363	5.5648	5.92237	4.25974	5.12998	7.17611	22.8962	3.56805	8.60171	3.51868	11.3783	5.55147	6.13487	5.41141	10.7208	4.75371	22.6963	109.613	191.914	94.4088	140.786	3.25944	7.93612	10.1716	22.4861	64.3866	104.463	8.00382	13.3441	14.4455	29.8158	6.14924	15.5881	36.5184	59.6121	14.0223	29.6609	9.23749	28.3523	3.74302	8.36007	6.98043	35.1752	25.8702
Atp5e	5.33826	3.20513	6.67955	4.17965	5.77918	3.33934	6.41393	3.2508	6.99545	3.58899	7.45044	4.13281	7.5503	3.29587	8.16129	4.06237	8.01075	3.66365	7.38438	3.73454	6.70772	3.50079	7.6422	3.99914	8.31754	4.83465	8.62573	4.35772	8.02086	4.72547	6.69748	4.53686	6.65201	3.92605	5.76137	3.04574	7.6425	3.78695	9.14002	5.55007	7.59777	3.98519	6.39241	3.31228	8.33723	4.2555	6.79403	3.46571	6.36821
Cthrc1	5.32053	5.95069	5.79551	6.69468	6.08439	8.13664	7.30851	6.11067	7.31104	8.3548	6.15133	4.83729	4.77219	4.13087	6.56027	5.96319	11.3609	9.04276	9.32232	8.12543	5.9362	6.11685	6.81101	7.74055	5.66351	6.23119	7.9798	6.92373	6.81585	7.71639	12.5945	14.242	12.4608	12.4598	5.93734	5.68418	9.62226	8.69497	2.25639	3.28326	5.97568	5.75309	8.28149	7.60943	8.26917	7.58111	6.46447	6.61721	6.97219
Calm1	5.27553	4.46154	4.01746	2.70239	3.90436	2.37087	4.58317	4.9992	3.99675	2.83607	3.29115	3.0044	2.84911	3.07966	2.97114	2.54601	3.07636	2.48438	3.11712	2.45619	2.75297	2.3911	3.7578	2.38058	3.27607	2.71832	2.76449	2.69299	3.79142	2.90357	4.05462	3.29679	4.45507	3.21865	4.01116	3.71879	3.35666	2.26494	3.63009	4.13602	3.17021	2.85679	2.72031	2.19262	3.10411	2.3779	3.16272	2.27182	3.3947
Eef2	5.25386	10.1617	4.68703	8.89437	4.2391	6.52853	4.59671	8.14849	4.50325	8.19087	4.68053	9.4635	4.50888	7.97866	3.99151	7.2955	4.54129	8.30181	4.58258	8.05498	4.31454	7.82989	3.53028	6.27234	4.94905	9.24604	5.26847	10.3922	4.54529	8.47589	4.87815	8.05482	4.99044	8.48553	4.05236	6.60321	4.06492	7.31368	6.24787	11.1741	4.44377	8.04938	4.1302	7.05649	3.72016	7.07546	3.61586	6.49377	4.14172
Hmgb1	5.23974	4.25838	4.32544	3.42097	3.71449	3.2042	4.07253	3.67914	3.74026	3.78103	2.66283	2.9956	3.25148	3.88336	3.02462	3.24438	3.46324	3.40378	3.50851	3.4957	2.57047	3.25437	2.9633	2.70876	2.72986	2.77574	2.97395	3.28223	3.10369	3.12876	3.34244	3.03403	4.51052	4.10611	9.94077	9.81088	3.68634	3.97956	2.90918	3.20105	8.73354	8.30453	3.00422	3.34609	3.20518	3.36898	2.63543	3.13529	3.11788
Emp3	5.21708	4.73964	3.30798	2.80879	2.09705	1.39339	4.24081	6.19865	2.82338	3.5726	1.45752	1.89358	2.19527	4.02703	1.85739	2.88957	1.79412	3.34046	2.00601	3.04467	1.52745	1.98013	1.61101	1.28265	1.19905	1.05248	1.66135	3.36818	1.53337	1.29722	1.88445	1.47448	3.77247	3.10289	3.83262	5.34549	1.95953	2.79953	1.33207	1.1577	1.60385	2.9144	1.43279	1.5387	2.22448	3.38562	1.58651	1.64526	1.82119
Jund	5.13432	9.89152	6.71571	14.0532	12.2124	25.3784	4.97002	8.11664	3.86299	7.95082	10.4372	22.7748	12.0325	12.5704	12.9915	26.9182	6.27376	7.54276	5.66567	10.9622	12.0668	28.9285	8.08991	20.9837	8.22038	17.7074	5.53961	7.17344	7.39154	15.2161	8.45168	14.6994	3.6195	8.61415	5.61888	12.2973	9.40978	17.9788	5.72658	10.441	4.82472	9.22305	7.59675	28.9964	6.61757	10.7998	12.7719	41.3123	9.65166
Pdia6	5.09852	5.90927	5.87905	6.96839	4.09705	4.25526	6.13443	7.08439	6.12143	6.56792	5.77611	6.03342	6.37278	6.00284	6.79542	6.52965	6.569	7.38158	5.81582	6.39863	5.66914	5.19793	5.17615	3.97595	4.5391	4.30396	6.51356	7.08479	4.941	4.70845	3.30462	3.30246	5.37859	5.74598	6.72275	7.60012	7.10877	7.18711	5.65279	5.99477	6.13475	6.86255	5.33635	4.5694	7.40833	7.58348	5.99691	5.27057	5.63444
mt-Nd3	5.07323	0.627219	5.28429	0.925983	4.46554	0.588589	5.54159	0.819268	4.97857	0.622951	5.99027	0.854881	6.99112	0.749644	6.01188	0.704499	5.76923	0.79852	5.41341	0.791237	4.59421	0.63275	4.57615	0.630584	5.56754	0.803465	6.48219	1.12737	5.57032	0.786727	4.35504	0.79017	5.68642	0.633441	5.46953	0.742892	5.48145	0.686321	6.74645	0.958894	6.38804	0.980247	4.29656	0.621441	5.82275	0.739156	4.97322	0.580424	4.39073
Calm2	5.0532	3.46548	3.10973	2.73631	2.93108	2.15465	3.206	3.00438	2.77857	2.70258	1.80708	2.25858	2.38166	2.97582	2.09253	2.51534	2.97285	2.52385	3.00701	2.76289	1.87982	2.19952	1.69541	1.32045	1.60427	1.52871	2.32908	2.84321	1.78725	1.46228	2.51471	2.08507	3.43403	3.15113	11.0489	11.0161	2.88111	2.93789	1.22422	1.27578	4.81358	5.13416	2.68897	2.81272	2.07059	2.42187	1.81617	2.00686	2.82649
Selenos	5.00394	4.22288	4.70823	3.51581	4.96484	4.54354	3.50774	2.71019	5.46104	4.48829	4.90088	3.37995	4.71006	3.61593	5.12564	4.0501	4.18156	3.50576	4.72673	4.02921	6.01261	4.72337	6.79266	5.55241	3.7263	3.18119	3.88198	2.94851	4.86591	4.31083	3.92017	4.22873	3.94455	4.63023	3.63605	2.2979	6.11383	4.99607	3.44465	3.03961	2.36981	1.94403	6.38939	5.25667	6.36922	4.43018	7.30072	5.81858	5.90728
Mt1	4.95632	6.80671	7.09102	8.69082	6.0225	9.01201	2.23404	4.04777	3.06623	3.91335	6.19292	9.90677	3.92899	7.95875	3.33192	7.11554	2.20871	3.83964	55.1081	43.8462	50.1758	57.9539	2.99083	3.87973	7.34716	7.86535	2.39819	3.90283	3.64064	3.3148	3.06092	7.53686	4.56979	18.3762	8.19227	4.77627	3.55481	5.58648	10.0426	6.51196	3.70719	3.59012	10.6438	20.1054	2.68918	4.18004	5.08754	7.14401	9.37219
Cdkn1c	4.9514	7.50888	9.27307	11.0786	10.1308	14.4279	8.7882	7.49323	10.7117	9.46604	13.1274	12.8303	21.0178	15.478	17.2547	12.9315	8.97172	6.52303	8.998	8.56014	15.276	16.2774	14.0202	13.354	12.7038	12.0416	8.69963	6.56717	13.1979	13.966	17.25	16.9641	12.4971	13.3408	13.2206	12.6279	12.4933	12.1219	10.929	10.3378	12.0426	10.9695	11.5672	12.1873	15.709	14.0648	15.8913	14.8865	11.5298
Ybx1	4.91691	5.99606	5.01122	7.21511	4.11111	5.3048	5.27079	6.3551	5.22532	6.53044	5.64159	6.86104	6.04142	6.73684	7.06537	8.96524	6.57014	7.41612	5.82082	6.79296	5.71513	6.25596	6.81468	8.65636	5.3673	7.26832	5.46518	7.1808	6.28248	8.39875	3.56933	5.99622	3.71319	5.1865	7.32446	9.20643	5.82462	6.63208	6.75024	10.0665	9.40932	12.0477	4.96986	5.99021	7.36973	8.99881	6.49794	7.18579	4.67682
Nars	4.8867	2.18146	3.81172	1.89052	2.27567	1.65315	5.1412	3.03981	3.18636	2.40047	1.57257	1.46702	2.0858	1.96871	2.09677	2.01125	2.37161	2.75082	2.93794	2.53265	1.7908	1.65024	1.28257	1.07474	1.14336	0.943564	2.07709	1.97096	1.29321	1.04594	1.19118	1.07561	2.88528	1.86174	2.84292	2.36527	2.9199	2.61792	1.57805	0.784753	1.81763	1.43045	1.79687	1.62411	2.28898	2.20974	1.61277	1.69264	2.2
Vim	4.83645	4.56016	3.08229	6.66461	2.68354	1.89489	3.09865	9.52627	1.49545	3.64988	2.44071	8.33773	1.95562	5.10953	1.39898	4.48671	1.15045	3.09128	1.1962	3.46048	1.28635	3.42448	1.16514	1.46564	2.31991	5.04802	2.71398	7.83972	1.9994	3.39592	2.26891	3.32514	4.68834	5.03215	7.3485	14.0946	1.21164	2.93318	6.80227	9.69133	2.82776	7.29053	1.00784	2.32028	1.29812	3.15627	1.19928	2.77681	1.66225
Ddx5	4.83612	3.13609	3.53242	1.52891	3.32349	1.85586	3.88588	2.78463	2.78766	2.07845	2.18142	2.10994	2.59763	2.23755	1.97623	1.50307	2.63348	1.96053	2.66567	1.80326	2.08457	1.77345	1.91009	1.60567	1.89929	1.95446	1.98884	1.71971	2.00179	2.00964	3.10504	2.06238	3.42639	2.06431	3.14936	2.78121	2.55649	1.71305	1.86093	2.67937	2.09828	2.0642	2.45389	1.85231	1.83088	1.37552	2.27085	1.66397	2.65695
Sem1	4.822	3.28402	4.88778	2.90439	4.57806	3.03003	4.63733	2.66083	5.18961	2.89578	4.72655	2.95602	4.98817	2.47226	5.82088	3.09407	4.56787	2.59951	4.47848	2.59966	4.72255	2.77266	6.2367	3.62801	4.45379	2.88119	4.36629	2.50871	5.30572	3.4776	5.11975	3.17769	5.0325	3.09968	4.99142	2.78183	5.25548	3.05896	6.35194	4.28251	4.42756	2.6	4.84388	2.85988	6.3098	3.33333	5.72142	3.35474	4.96689
Rbm3	4.79048	6.32347	5.68579	7.20586	5.48945	5.98348	5.88588	6.63774	5.77857	6.59368	6.77965	7.77485	6.04438	5.80085	6.93039	7.03783	6.60407	6.54112	6.03804	6.25086	5.94881	6.21065	6.56697	6.89863	6.4609	7.54455	6.81978	7.34882	6.99285	7.89393	5.05462	6.56333	5.03059	6.09646	12.1888	13.1007	6.2656	6.41038	9.05109	9.99925	10.8977	12.1942	5.51115	5.96486	6.90858	7.63458	6.03965	6.20012	5.74834
Serbp1	4.77143	4.12821	3.80549	3.53123	3.07595	2.7012	4.50677	4.3539	3.54091	3.70609	3.00265	3.50396	2.72189	3.62162	2.53056	2.87832	2.77658	3.68586	3.00801	3.55842	2.64243	2.90541	2.34312	2.27491	3.26896	3.47921	3.12547	3.97406	2.98927	3.22575	3.33613	3.30057	4.24092	4.06431	3.44549	4.0377	2.98314	3.39465	4.16367	4.1861	4.13779	4.7786	2.8481	3.01913	2.50076	2.95009	2.45778	2.6808	3.05033
Hint1	4.71921	3.75542	4.79177	3.66153	4.16878	3.12012	4.38975	3.57922	4.48377	3.37588	4.72124	3.54002	4.83432	3.22048	5.1562	3.43149	4.24661	3.05839	4.18018	3.12887	4.50519	3.10016	4.67523	3.5043	4.78673	3.7104	4.50027	3.61672	4.86234	3.77935	4.68487	3.73157	4.5392	3.69775	7.07725	5.71075	4.52192	3.22799	6.04636	4.69507	7.60284	6.13416	4.13683	3.00356	4.91925	3.46049	4.34706	3.11097	4.36821
Ncl	4.67126	3.93097	3.60224	2.92984	2.29255	2.503	5.35397	4.53981	3.66364	3.83021	2.56726	3.09763	2.81657	3.88762	2.4618	3.10634	3.14027	3.84786	3.54054	3.64175	2.5	2.97377	2.13945	2.36512	2.61611	3.01584	2.70707	3.29384	2.54708	3.02836	2.2458	2.55577	3.42639	3.44373	3.4	3.67614	3.24452	3.54245	3.7105	4.11061	3.87639	3.91852	2.56058	2.94262	2.51955	3.082	2.47734	2.8111	2.74172
Dstn	4.66174	3.20118	3.1409	2.5212	2.42053	1.68619	3.79691	3.76354	2.30195	2.05504	2.48496	2.38874	4.61834	2.98435	4.49576	3.77607	1.91968	1.6472	2.02402	1.87801	2.62537	2.2965	1.64037	1.48625	1.61137	1.40347	2.82509	2.48897	1.73719	1.44923	2.5021	1.95463	4.65774	3.22186	3.2618	2.60878	2.27572	2.03459	2.11542	1.52541	2.45593	2.02058	1.76612	1.88256	2.89385	2.30719	2.76313	2.95012	2.44106
Son	4.65944	2.41223	3.08603	0.998458	3.52743	1.41742	3.67505	1.58002	3.2987	1.35948	2.41062	1.05453	2.13905	1.02276	1.73514	0.789366	2.16686	1.06332	2.46947	1.04467	2.48665	1.02862	2.70275	1.15808	2.56754	1.2297	2.32057	1.34185	2.72884	1.28247	4.46639	1.76371	4.09369	1.55305	2.76309	1.47219	2.28162	0.865566	1.9035	1.13378	1.91489	1.0535	3.261	1.29093	1.90147	0.824718	2.76107	1.11035	3.2
Col6a3	4.64171	3.45365	1.98628	0.841943	1.46273	0.615616	1.88298	1.31011	1.6026	1.09719	0.387611	0.549692	0.618343	0.682788	0.443973	0.723926	0.820701	0.868421	1.12312	0.888316	0.391691	0.468203	0.480734	0.467354	0.368483	0.408911	0.688464	0.886566	0.52503	0.410664	0.77521	0.724008	2.03824	1.24437	1.20515	0.926452	0.779933	0.764937	0.46736	0.428251	0.734549	0.750617	0.498493	0.506228	0.637379	0.693999	0.434089	0.565461	0.876821
Cdkn1a	4.58785	5.19132	2.29551	2.39013	1.62447	1.00751	2.75532	6.0215	1.52078	3.14754	0.413274	1.31838	1.6213	4.71408	1.03141	2.00613	0.81052	2.46135	1.12112	2.60052	0.847923	1.29809	0.176147	0.213918	0.195498	0.535149	0.844232	2.988	0.260429	0.432785	1.05882	0.616257	2.16444	2.96141	2.37682	5.20705	1.0312	1.6989	0.350993	0.363976	2.23911	6.11523	0.646172	0.852313	0.996445	2.34938	0.373326	0.582294	1.28609
Scrg1	4.53366	5.61736	5.65835	8.78566	5.37553	7.75375	5.29691	6.23169	6.84416	7.75644	9.45221	9.40633	8.23373	6.99431	10.4346	10.4673	9.18665	8.62418	8.45546	8.7354	9.64614	9.56359	11.0661	12.2526	9.0628	10.1248	7.94365	8.10647	9.82062	11.5763	3.73739	6.51418	3.1109	5.51447	6.80172	6.17182	9.01686	9.47877	8.51845	11.5299	7.66667	7.85185	9.08861	9.79582	11.2676	10.596	10.5716	10.5293	7.59603
Gas1	4.52447	5.286	0.816708	0.868157	1.26582	3.32132	0.422631	0.561704	0.546753	0.795082	0.380531	0.599824	0.473373	0.492176	0.774194	1.95399	0.850113	1.51645	0.862863	1.46134	0.660237	1.7337	0.983486	2.87285	0.437204	0.991089	0.346093	0.39218	0.699642	0.982416	0.418067	1.28922	0.143403	0.427653	0.548498	0.779975	0.938449	1.65016	0.146641	0.335575	0.452888	0.554733	1.20374	3.3581	0.610462	0.953654	1.00566	3.62157	0.936424
Dynll1	4.51494	4.07298	4.12594	3.48265	4.56821	3.66066	3.55126	3.39769	4.35649	3.46253	5.01858	3.62533	4.30473	3.86771	4.77844	3.48364	3.67251	2.3972	3.64765	2.76203	5.25223	3.66852	6.02385	3.49742	5.47393	3.82228	3.57044	3.04684	5.50536	3.85423	4.56933	3.76938	3.92543	3.76206	9.4721	7.96601	4.62395	3.33491	5.87039	4.29223	3.47315	2.78189	4.27667	3.20819	4.97511	3.38919	5.24305	3.50249	4.24106
Uba52	4.51494	5.41026	4.70823	9.99537	4.21238	6.80931	4.81915	9.34395	4.96753	9.01874	4.63717	9.38786	4.6568	8.85491	4.52716	8.28528	5.20419	9.0847	4.95195	9.28866	4.54006	8.12401	4.27706	7.96907	4.82346	10.0876	5.28549	11.0805	4.57926	9.19682	4.59454	8.34026	4.75717	8.82315	4.25494	8.34734	4.56998	8.22248	4.96783	10.2481	4.6768	9.50782	4.37432	8.12144	4.49213	7.32086	4.13131	7.0399	4.30993
Atp5l	4.50805	2.83629	4.55486	2.4387	4.42194	2.36036	4.33946	2.04817	5.02532	2.43091	4.62832	2.64116	4.53846	2.25178	4.94143	2.7045	4.52149	2.23931	4.51151	2.29897	4.71068	2.49444	5.06422	2.81615	4.43246	2.64158	4.52951	2.40573	5.09893	2.83607	5.14496	2.67675	4.9369	2.73955	4.21545	2.29975	4.80101	2.52358	4.81079	3.02242	4.18237	2.23621	4.5431	2.34075	5.27273	2.72846	4.93357	2.62781	4.45033
Sec61b	4.49557	3.88363	5.34165	3.46261	4.55837	3.13814	5.15087	2.96616	6.13571	3.74707	5.23894	3.15743	5.65976	2.93599	6.78438	3.64008	6.3733	3.42023	5.92593	3.29553	5.51484	3.23529	7.30275	3.81787	4.5391	2.92079	5.43275	3.40689	5.83909	3.64379	3.45168	3.00189	4.16826	3.27974	3.26609	1.74475	7.15514	3.80346	4.98959	4.36323	4.1307	2.29383	5.35322	3.03158	7.91925	4.21509	6.40577	3.55486	5.46225
Eif4ebp1	4.47094	3.81065	2.59975	3.90285	1.48242	2.15015	3.53288	6.4992	2.89935	5.39578	1.52743	2.73791	1.74852	3.68848	1.92105	3.34458	1.99038	5.58141	2.43143	4.99742	2.12537	2.61924	1.07339	1.04296	0.882701	1.39802	1.98671	4.73132	1.09654	1.3772	0.756303	1.07183	2.62906	4.17363	2.59056	5.13288	2.36762	4.99214	2.6632	1.5441	1.74063	3.15473	2.08258	2.84875	2.56374	4.56269	1.69361	2.36845	2.14834
Eif3h	4.44926	4.7929	3.74688	4.39244	3.55556	3.86787	3.57447	4.46338	3.5487	4.57728	3.39912	4.52067	3.9645	4.9872	3.50934	4.09816	3.2336	4.16447	3.37137	4.23196	3.40282	4.18362	3.03853	3.62371	3.38744	4.28069	3.24508	4.43554	3.35876	4.22972	3.57143	4.2155	3.413	4.52412	2.95794	3.87206	3.18381	4.19025	3.45506	4.43946	3.02026	4.19671	3.13261	3.75934	3.18639	3.96435	3.27703	3.69888	3.27285
Myl6	4.44499	4.14793	3.69825	5.13338	3.41069	4.43694	3.84816	5.63137	3.80649	4.2377	4.45664	6.08091	4.82544	4.9303	4.55942	5.54601	3.7121	3.67599	3.58859	4.17268	4.05935	5	4.59633	5.04467	3.72038	4.84901	3.85646	4.42238	4.22586	5.19853	4.14916	4.50284	4.19694	4.26688	3.64292	4.4932	3.89713	4.92531	4.81173	5.39462	2.28571	2.98025	3.78059	4.58052	4.73692	5.26441	4.69207	5.41272	4.13907
Ptms	4.36092	4.47732	2.48753	1.81804	1.98875	1.45796	2.3617	2.09594	2.22662	1.92974	1.53363	1.92172	2.42604	2.13229	2.15874	1.69427	1.90102	1.36184	1.85586	1.41323	1.43175	1.53339	1.29908	1.35395	1.16469	1.44109	1.70122	1.67906	1.46424	1.61997	1.98109	2.17391	2.81836	2.5627	6.63777	6.62608	1.94266	1.55975	1.27909	1.69656	2.10132	2.20576	1.31284	1.37411	1.89487	1.67261	1.5484	1.53055	1.63046
Klf2	4.29852	18.2702	2.12095	1.9761	8.2602	7.95946	2.01451	1.83161	2.02468	2.38525	8.26637	15.2832	1.8787	1.84495	3.64601	7.52556	1.38631	1.06743	1.65966	1.8634	7.78858	11.7822	3.9211	5.4579	4.85664	7.07376	1.43328	1.39915	3.34565	3.8321	6.69748	7.25898	2.65966	3.14791	5.19571	5.3801	1.5801	2.0055	3.05866	3.80568	2.05674	2.3786	6.30983	14.8092	1.97715	1.61735	10.4938	19.6677	7.94305
Nsa2	4.26437	3.93688	3.72319	3.06014	3.51477	2.76426	4.02321	3.37221	3.76948	3.38876	3.24425	3.22252	3.33432	3.2532	2.91256	2.71677	3.27489	3.05839	3.42442	3.24055	3.0905	3.03498	2.35963	2.31186	3.25474	3.18762	3.61563	3.43244	3.03814	3.04594	4.11975	3.3138	4.41109	3.35048	2.67124	2.4487	3.24958	2.94811	3.1684	2.89686	2.56535	2.50782	2.86377	2.71619	2.56323	2.46821	2.43769	2.49875	3.04503
Elob	4.25057	2.39448	4.08479	2.84888	3.39944	2.23273	4.16054	2.72651	4.23961	2.61475	3.82832	2.64908	4.59467	2.76529	4.55008	2.4407	4.37387	2.38158	4.04505	2.45275	3.61573	2.20111	4.17431	2.439	3.70972	2.51337	3.96119	3.06736	4.16746	2.75156	3.57563	2.58034	4.21224	2.94212	5.61202	3.51978	4.43002	2.52516	4.37654	2.86846	4.58764	2.99506	3.35805	2.2331	4.72575	2.57576	3.77188	2.25748	3.57483
Ifrd1	4.25025	4.36292	7.44888	4.23285	8.46835	4.47147	8.25145	5.41003	2.98377	4.01756	2.09558	3.27177	3.73077	4.46657	2.58659	3.65235	4.54299	5.05839	4.46446	4.90378	2.51187	3.81876	1.38716	1.2921	1.09123	1.64307	2.25625	3.33953	1.72348	1.40329	1.88866	1.64083	3.1912	3.31833	3.28927	4.25525	5.16273	5.69654	1.00189	0.906577	2.28875	3.23128	2.63954	3.82874	2.78822	4.12062	2.1586	3.97382	6.60265
Ndufa4l2	4.24039	5.5069	2.44264	5.68543	2.33193	3.07207	2.78143	5.15366	3.62273	3.14637	11.5796	12.263	9.31361	10.0498	10.5526	10.3855	3.15328	3.66365	3.98398	4.32474	12.2426	10.2727	10.789	9.9957	8.16588	8.12376	3.2706	3.73829	9.19249	8.80204	0.361345	0.26276	0.399618	0.327974	9.22403	8.75834	4.15261	4.62186	11.1987	13.4439	5.60284	6.03457	4.30319	5.72509	8.3032	7.48604	12.0479	8.78616	5.35894
Slc38a2	4.23054	3.20118	4.05486	2.97147	3.63854	3.00751	4.52708	3.59674	3.30195	3.58197	1.96903	2.46614	2.64793	3.58321	2.64856	3.38139	2.37783	3.82072	2.77978	3.62629	2.16246	3.09221	2.13578	1.82388	1.36137	1.56634	2.20521	2.45606	1.75149	1.74589	2.67437	1.92439	3.63862	3.24116	2.72704	2.33622	3.12901	4.42925	0.910123	0.971599	2.08713	1.74568	2.76974	3.11744	2.84561	4.04872	2.63285	3.26559	2.86093
Txn1	4.22923	3.31953	4.02743	3.93524	2.97609	2.13213	5.70406	8.11027	3.43896	3.79859	3.29558	3.56288	3.98521	4.77952	3.61375	4.09509	4.02715	5.54605	3.68268	4.50258	2.85757	2.65978	3.08991	2.23454	3.22393	2.79109	3.55502	4.76345	3.43623	2.62564	2.5021	1.96975	3.48566	3.15756	4.74506	5.31026	3.42496	3.29717	4.27058	3.73169	5.56028	5.8749	2.43038	2.02447	3.51651	4.37611	2.79094	2.11409	2.78411
Clic1	4.22397	3.8284	2.48379	2.47571	1.56399	1.2012	2.97389	4.63933	1.60195	2.53747	0.948673	1.35532	1.71006	3.1835	1.32852	1.94888	1.23699	2.37253	1.32833	2.22337	0.98368	1.33943	0.822018	0.766323	0.537915	0.715347	1.21903	2.82153	0.785459	0.821327	0.846639	0.850662	2.04971	2.54984	4.65751	7.10939	1.3457	1.97248	0.446547	0.588939	2.66363	4.493	0.811332	0.945285	1.52412	2.25015	0.863028	0.968204	1.13775
Gadd45b	4.2046	7.01775	3.71571	5.12799	6.94093	8.13063	3.10735	4.56051	3.82987	5.62998	2.50708	5.17238	2.52367	6.14936	1.87097	4.20348	2.66629	3.74095	3.84084	5.68299	3.78858	7.67488	2.69725	4.48797	2.40877	4.26188	2.35726	5.04684	2.35518	3.63188	8.42437	8.58034	5.16061	7.88746	1.37425	2.24413	2.78331	5.07704	1.29612	2.23842	2.05167	3.68148	9.75166	16.9359	2.70848	4.3571	4.87899	8.83541	16.6715
Calr	4.17176	6.7929	4.86783	8.12645	4.23347	6.44595	4.37234	8.26274	4.55584	7.67096	5.6292	9.54881	6.33728	10.1366	5.90747	8.65337	5.49038	9	4.99499	8.6512	6.28932	9.40064	5.45138	5.95189	4.31517	5.5302	4.80436	8.18815	5.10667	5.80601	3.7584	5.04537	4.48184	6.86817	4.53906	5.43201	6.34823	11.3514	4.50142	5.62407	4.39412	5.84033	5.73237	8.05071	6.11884	9.29531	6.70855	9.62406	5.35762
Eef1g	4.14187	4.62722	4.85411	6.91827	4.30661	4.78228	5.09478	6.74801	4.82662	6.4719	5.60354	6.59455	5.00296	6.30156	5.38795	6.37423	5.56957	6.98026	5.29129	6.58849	5.16543	5.75596	5.12661	5.59021	5.95616	7.08515	6.02871	7.88347	5.91597	6.75496	3.86975	5.28166	4.38241	5.7717	3.87983	4.60074	5.15008	6.1195	7.26585	8.4417	5.43769	6.60905	5.01085	5.37011	5.25038	6.12894	4.99537	4.99938	4.68609
Mfge8	4.14089	8.69034	3.20698	3.43639	3.18143	3.87237	3.33269	4.00518	3.47987	5.27986	1.74425	2.67458	1.92899	2.65576	2.30051	3.34765	3.25057	4.27632	2.996	3.86426	1.81973	2.76391	2.69358	4.02491	1.98815	2.91584	2.65284	3.82424	2.55364	3.77879	4.5042	6.68809	4.73805	7.54984	2.47639	3.32386	2.82462	3.875	2.60549	3.95516	2.42958	3.56708	2.81133	3.58808	2.60081	4.07903	2.45932	3.68267	3.12583
Sumo2	4.12644	3.66469	3.40399	2.58751	3.07876	2.45646	2.74371	2.34912	3.37013	2.84192	3.21681	2.69217	3.60355	2.96302	3.83192	2.67587	2.66063	2.36102	2.68368	2.41151	3.15801	2.56995	3.21468	2.43385	3.18839	2.73515	2.95481	2.36508	3.27294	2.91038	2.76891	2.23251	3.29063	2.77814	5.43262	4.86094	3.36762	2.68868	3.26395	3.69731	6.80952	6.32428	2.70283	2.26423	3.60741	2.84135	3.05458	2.24377	3.00265
Atf4	4.10148	6.2071	3.84165	5.04395	3.72433	6.40841	4.56576	6.90525	3.64221	6.01756	3.31947	6.14336	3.42604	6.62304	3.88879	6.62577	4.22511	6.6176	4.34835	6.66065	4.30786	7.81638	3.11009	4.87629	2.08175	3.49356	2.89474	5.18738	2.3081	3.71866	2.15756	3.36106	3.42639	5.30547	3.89013	6.59147	4.61214	7.44654	1.89782	2.47608	2.78419	4.7465	4.50995	7.55649	4.4195	7.34046	4.98867	9.11658	4.36159
Top1	4.08933	2.91519	4.07481	2.39322	2.66385	2.11111	6.11122	3.75478	2.89286	2.49297	1.7708	2.06069	2.0858	2.72831	1.48812	1.78119	2.8569	2.8528	3.1972	2.51718	1.6595	1.95866	1.5633	1.35137	1.63033	1.53713	2.0319	2.35501	1.86532	1.59161	2.16387	1.68809	3.54493	2.35048	1.88326	1.52101	2.56745	2.54324	1.65752	1.35501	1.36069	1.26584	1.92706	1.75934	1.5871	1.80214	1.74356	1.72319	2.19338
Pdia3	4.08276	6.39053	4.70823	5.31457	3.50352	4.54655	4.0793	5.48607	4.14805	5.26112	3.14425	4.62093	4.66568	5.69275	4.62903	5.43456	4.50848	5.93586	4.03403	4.95876	3.3724	4.43402	3.26422	3.98883	2.47393	3.28168	3.86071	4.69725	3.09356	4.1367	2.69958	3.59924	3.56979	5.00965	3.75794	5.26452	5.29595	6.52044	2.63765	4.12033	4.07801	5.49383	3.02411	3.79804	4.86491	6.39156	3.362	4.51746	3.5351
Hsp90aa1	4.07028	4.48521	38.9214	57.7633	78.2813	79.5285	6.13733	5.77508	4.53701	5.00585	12.2566	31.6491	4.86982	7.99289	4.71138	8.34151	3.806	5.79276	5.71471	10.3282	7.45252	20.7178	40.0826	50.0284	36.6055	47.6901	6.21106	13.3043	31.9422	36.8497	37.3298	42.1664	9.31931	12.0257	23.6309	31.5748	15.8474	24.5456	21.1135	25.2362	14.1915	21.3391	11.0108	21.5725	5.27019	6.90196	8.34809	20.4869	15.2252
Eif5	4.00591	4.20907	3.64464	3.46646	3.01969	2.82883	4.67311	5.10987	3.09221	4.28923	2.05133	2.8584	2.36095	4.30868	2.04754	2.84151	2.56391	4.35938	3.01902	4.10223	2.43472	2.95151	1.96514	1.81271	1.82938	2.19158	2.24721	3.75416	1.8671	2.135	2.53782	2.42155	3.51816	4.03859	2.02232	2.94994	2.76728	3.7555	2.05582	2.13976	2.09625	3.14897	2.522	2.77758	2.42458	3.47712	2.26262	2.52431	2.67417
Tmed10	3.99343	4.07101	3.97257	4.34464	3.20253	3.68318	4.06383	4.07086	4.64286	4.71429	3.72655	4.09499	4.13609	4.32148	4.5017	4.91922	4.63801	4.71299	4.42242	4.43127	4.00593	4.15262	4.54312	4.82646	3.33886	3.6703	3.91972	4.11614	3.94458	4.30856	3.48109	4.19093	4.16826	4.94534	4.72618	5.33127	4.54469	4.94182	3.21476	3.85277	3.51368	3.81235	3.87703	4.17082	5.15998	5.37195	4.48043	4.78367	3.85298
Dnaja1	3.99278	3.2643	25.2219	21.9931	41.2377	30.7372	4.59768	2.78384	3.13312	2.71663	3.84513	9.34653	3.06213	3.78378	2.00085	2.93456	2.94061	3.00576	3.82583	4.68385	2.84941	7.50556	6.92477	6.60223	9.26185	9.88663	3.08187	4.48316	7.9261	7.67952	15.6071	11.6446	7.74187	6.81029	3.98369	5.24413	11.3153	11.7877	3.99243	4.30344	3.08511	4.33992	4.79506	8.18194	2.20213	2.63518	2.26622	5.75312	7.57219
Eif3c	3.96814	2.46548	2.89027	2.40555	1.94233	1.84685	3.04062	3.1871	2.70844	2.83958	2.00265	2.14952	2.26036	2.52489	2.09677	2.14315	2.03111	2.84539	2.37037	2.71821	2.19881	1.89984	1.55596	1.21392	1.76066	1.55891	2.29187	2.57414	1.72825	1.53261	1.92227	1.49905	3.09369	2.89068	2.78197	3.07108	2.68971	2.93711	2.87323	1.54559	2.51266	2.53416	2.05003	1.97598	2.15693	2.30541	1.81926	1.71446	2.60795
Cd81	3.96782	5.22091	2.98504	4.14495	2.7384	3.2027	2.66925	3.91441	3.24286	4.29391	3.3115	4.1117	5.07692	5.27312	4.09847	4.74744	3.63348	4.08059	3.24725	4.07732	3.89392	4.562	3.50092	4.8067	2.93839	3.58564	2.91919	3.6415	3.24195	4.40386	2.21639	2.99811	2.64627	3.37942	2.897	3.94994	3.54047	4.15566	2.50237	3.71599	3.14488	4.41893	2.84629	3.50934	3.9934	5.0511	3.53141	3.82855	2.86358
Hdlbp	3.95107	4.51282	3.7818	4.42868	2.77778	3.15165	4.26306	5.18272	3.74091	4.41803	3.00708	4.06772	4.03254	4.9744	4.22835	4.84356	4.15724	4.94737	4.04404	4.74141	3.17656	3.87043	3.28807	3.67526	2.4218	3.02624	3.43115	4.26326	3.02861	3.81282	2.18277	2.87902	3.33078	3.89389	2.58455	3.16007	4.68297	4.94969	2.79659	3.73617	3.03343	3.68395	2.89572	3.34253	4.34586	4.7754	3.29351	3.77244	3.18146
Higd1a	3.91888	3.286	3.92643	3.28836	4.25176	3.32583	3.90812	2.11027	4.57597	2.23419	12.9973	6.73175	7.07692	3.04979	10.9117	5.76687	4.52658	2.09457	5.19019	2.48797	13.8286	5.91574	13.6018	7.91924	11.109	5.93317	4.93036	2.12002	11.7825	6.90698	1.92647	1.55955	1.65774	1.37299	12.0155	5.856	6.05481	3.26336	19.4437	10.9133	9.52685	4.96872	6.83062	4.41637	9.99695	4.71658	13.8975	6.61471	7.05828
Tmed2	3.88571	4.57396	3.34289	3.52814	2.85232	3.37387	3.16441	3.51354	3.55455	3.76815	3.02124	3.68338	2.86982	3.31294	3.48557	3.9683	3.01584	3.56003	3.24625	3.67698	3.20697	3.54054	3.6844	3.86856	2.53436	3.06139	2.91494	3.39063	3.00298	3.84402	2.61975	3.21172	2.97514	3.62379	3.32704	3.87886	3.73524	4.08176	2.88553	4.05755	3.14286	3.86584	3.0223	3.34964	3.90147	4.2852	3.53193	4.00062	3.20795
Tceal9	3.8798	4.81854	4.22319	4.29761	5.40647	6.22072	3.64507	3.45104	4.76299	5.08431	5.46549	4.78012	4.76923	4.60455	5.59847	4.63292	3.80543	3.68421	4.12312	4.30928	5.84496	5.79571	6.53945	5.92955	4.80332	4.87624	4.35141	3.82191	5.21752	5.16222	4.82563	5.63894	4.0956	5.5627	4.92017	4.83993	5.26391	5.3467	3.20341	4.27803	5.97062	6.06008	6.50693	6.27269	5.75673	4.89067	6.77343	6.33229	5.92715
Acan	3.8578	6.51874	6.56983	11.8304	5.20253	7.43694	8.60058	11.2894	6.18701	8.06089	12.4363	15.4846	12.1716	10.8592	12.0934	12.136	9.39989	9.84211	8.31632	9.16409	11.1165	10.3362	9.85505	11.0069	12.436	15.2213	12.6592	14.3198	11.5977	15.1696	4.82353	7.6673	5.56597	7.27331	14.7734	17.1489	8.78921	8.35692	17.8666	22.8363	13.3364	15.7819	7.83484	8.47064	11.5769	12.1313	9.16581	9.73691	8.25033
Fn1	3.85714	3.67258	4.20698	3.45952	3.70042	4.44745	5.64797	5.72811	4.57273	4.72248	1.75929	2.01407	6.32544	5.05121	6.87267	8.30573	5.16403	5.41941	4.5035	5.10137	2.78042	3.84658	2.86606	3.47337	1.55095	1.54208	3.70601	3.08982	2.22229	2.4861	11.3529	9.25331	16.6807	12.0418	3.27296	3.17738	4.27909	5.00708	0.575213	0.620329	3.07801	2.93745	4.11392	4.95774	5.76079	7.66667	3.13903	4.43017	4.30199
Eif5a	3.82759	4.69428	3.23691	3.15729	3.00563	3.25075	4.04836	3.38018	3.44221	3.76932	3.1	3.95427	2.15385	2.69275	2.49576	2.77914	2.76414	2.9926	2.93293	3.08677	2.64763	2.95946	3.77615	4.12199	3.77725	4.97327	2.78203	3.19009	4.0298	5.18151	2.73109	3.7448	2.65201	3.40836	1.89099	2.31397	2.88954	3.02909	5.4929	8.16592	2.94225	3.90206	2.96986	3.37811	2.79177	3.07784	3.0932	3.19451	3.10464
Ppic	3.81248	4.05325	3.14963	3.35621	3.03094	3.11111	2.89942	3.05812	3.27403	3.65808	2.11416	2.42216	1.54142	2.03983	2.23345	3.88241	2.88405	3.53618	2.84585	3.21993	2.1543	2.61685	3.36697	4.84536	2.42891	3.15792	2.80011	3.64383	2.86293	4.0051	3.40546	4.08507	3.93117	3.80707	2.29957	2.65451	2.30354	3.23192	2.42289	3.66667	2.55826	3.30453	2.99458	3.39057	3.3357	3.88532	3.44645	4.09601	2.99205
Eif3f	3.77438	5.10651	3.44888	5.55898	3.32489	4.27177	3.51451	5.44865	3.57532	5.51874	3.5708	6.11434	3.14497	5.35277	3.14346	5.00102	3.43439	5.09211	3.28629	5.14948	3.3049	4.91176	2.98899	4.48196	3.62796	5.62822	3.57469	6.07046	3.46782	5.40669	3.67647	5.44802	3.69025	5.74277	3.42146	5.10012	3.20911	4.88601	4.5421	6.50523	3.07295	5.05267	3.01266	4.56584	3.10462	4.7445	3.06231	4.31234	3.31126
Laptm4a	3.73136	5.26627	3.54613	4.53431	3.64416	4.92192	3.41876	3.78264	4.61299	5.35831	4.05664	4.32454	4.35799	4.51494	5.37097	5.88446	4.4802	4.82813	4.35936	4.61856	4.75297	4.97456	5.90459	7.02234	3.66706	4.29356	3.8756	4.16415	4.55542	5.80034	4.26261	5.4518	4.37476	5.76849	4.13476	4.95303	4.81872	5.30818	3.41722	4.76308	3.30091	4.03374	4.59373	5.28603	6.19756	6.54248	5.83986	6.27244	4.44238
Arf4	3.70443	5.53254	3.42145	3.96762	3.39522	4.27628	4.02708	5.24602	3.59091	5.2178	3.53363	4.41513	3.45562	4.86344	3.79966	4.70859	3.50113	4.91365	3.54254	4.74313	3.79822	4.69634	4.34128	5.00773	2.94431	3.79554	2.96225	3.92257	3.53456	4.6228	2.80672	4.08129	2.92734	4.25402	2.93219	3.71817	3.88364	5.01179	2.98297	4.65097	2.45289	3.45926	3.89271	4.48265	3.97664	5.20559	4.45881	5.16521	4.11523
Prdx1	3.69951	3.55227	3.17456	2.8512	2.28833	2.39039	3.68569	2.26035	2.56883	2.65925	2.46018	3.17062	1.92012	2.1835	2.2326	2.27607	2.36029	2.52303	2.37538	2.47938	2.30712	2.80763	2.59817	2.86942	2.19431	2.93168	2.21372	2.51955	2.45232	2.98015	1.58613	2.14367	2.58126	2.3955	3.02146	3.94499	2.59444	2.7673	3.01325	4.58744	3.73961	4.9037	2.38457	2.67927	2.31691	2.43137	2.53862	2.7899	2.20927
Tsc22d1	3.69031	5.74753	3.95137	6.15112	4.86639	6.27477	3.96905	4.44586	5.11299	4.98009	6.10708	7.78716	4.45858	4.38407	5.44143	8.08384	8.25113	8.03701	8.75776	9.60997	6.35534	8.24245	4.00917	5.18127	4.57109	5.80693	10.6241	8.08982	4.07211	5.05899	8.14916	5.57089	8.78585	7.62058	5.58283	5.71384	8	9.4544	2.21003	3.87743	4.25431	4.8535	17.5714	18.1566	5.60234	5.5918	7.24974	10.3641	7.91523
Lmna	3.66568	5.59369	2.90648	3.65459	1.9128	2.20721	4.66441	6.44148	2.03117	4.25176	0.664602	2.06508	1.96746	5.56899	1.13328	4.30368	1.89084	3.81661	1.87788	4.05326	0.784866	2.96184	0.67156	1.19759	0.43128	1.04059	1.32695	3.85676	0.669845	1.1384	1.2395	1.69943	3.2696	4.23151	1.92618	4.68665	1.54384	3.9033	0.344371	0.709268	1.22695	3.35309	0.895118	2.42215	1.14068	3.43434	0.834706	2.77618	1.21325
Rhoa	3.6532	4.48521	2.92145	4.03084	2.83966	3.01952	2.95551	4.54578	2.52727	3.50234	3.12743	4.63676	2.67456	3.59602	2.62733	3.55112	2.0526	3.03289	2.20821	3.21993	2.94807	3.77901	3.06789	3.53351	2.4218	3.3396	2.45295	3.81301	2.8087	3.53148	2.7395	3.34026	2.82792	3.72347	4.28927	5.93387	2.55565	3.65959	3.13245	4.10762	2.59271	3.7679	2.64497	3.29804	3.06196	3.57219	3.3553	4.06858	2.80662
Cox6c	3.64696	2.06114	3.65586	1.81264	3.36568	1.63964	3.60542	1.60032	3.97662	1.81265	3.61239	1.82762	3.98817	1.49929	4.52037	2.08998	3.83258	1.78454	3.58058	1.70189	3.41617	1.59936	4.59817	2.20017	3.62796	1.92723	3.55343	1.65815	4.13766	2.21668	4.30462	2.20416	4.12811	2.00965	4.07897	1.9691	3.89882	1.80346	4.3245	2.66592	4.19858	2.14239	3.51296	1.66459	4.77298	2.08497	4.11123	1.8485	3.59603
Fam180a	3.64236	6.6075	3.09476	3.41789	2.24613	2.51952	2.69536	3.82285	2.06818	4.11124	0.938938	1.9569	1.64497	2.44808	0.993209	1.95706	1.0741	2.38569	1.32132	2.69416	1.25964	2.13196	1.03486	1.55498	0.883886	1.5505	1.13291	2.7259	0.933254	1.56098	1.40966	2.17769	2.55832	4.50482	1.1073	2.11063	1.73524	3.06289	1.07096	1.79223	1.22391	2.61317	0.715491	1.38212	1.26917	2.74034	1.00618	1.88965	1.36159
Selenof	3.63612	4.4142	3.54613	4.53816	3.45007	4.17267	3.09865	2.74045	3.90974	3.75059	4.04248	4.26297	4.0503	3.15505	4.34975	4.53579	4.10294	3.69572	3.8969	3.939	4.11053	4.15183	5.18899	5.9433	4.03791	4.71881	4.01754	4.11111	4.64601	5.77652	3.53782	4.95274	3.48757	3.95177	3.53133	3.75587	4.43086	4.32469	4.7597	6.28475	3.28166	3.73827	4.16697	4.53247	5.2067	4.89721	4.90525	4.77182	4.0106
Cox7a2	3.59836	2.42801	4.04738	2.65305	3.22785	2.13063	4.02031	2.47731	4.39026	2.66159	4.81681	2.90853	5.18047	2.77098	5.59083	3.14213	4.6267	2.59622	4.19019	2.70447	4.78561	2.6097	5.08807	2.71907	4.41588	2.76634	4.41201	2.61324	4.71335	2.83154	3.47899	2.31191	3.57935	2.29904	7.9133	4.5513	4.65599	2.67296	5.11826	3.18834	6.58764	3.76708	4.10368	2.44128	5.59878	3.1123	4.79918	2.56608	3.96291
Cst3	3.59704	4.28008	4.08479	6.4148	3.77075	5.02252	4.47969	7.34315	4.35714	5.40632	4.67168	6.25242	5.69822	8.70982	8.25297	13.6922	4.36029	5.60773	4.01902	5.49656	4.75593	5.8903	5.77431	7.65206	3.68839	5.15545	3.66507	5.37708	4.75209	6.07998	3.69118	4.11531	3.22562	4.32476	7.06009	10.123	4.39713	5.75629	3.88742	4.70553	4.64742	7.25185	3.67812	4.76335	7.6709	11.0113	5.7621	6.4813	4.22781
Rab2a	3.57603	2.91519	3.08853	2.55204	2.79887	2.52252	2.92166	2.89371	2.84156	2.62998	2.50265	2.60774	2.36982	2.39403	2.44228	1.82106	2.17308	2.31003	2.40541	2.36942	2.52522	2.35374	2.58165	2.52577	2.3436	2.62129	2.47741	2.56794	2.52563	2.82189	2.55672	2.50851	3.31549	3.19936	2.65923	2.62917	2.93592	2.51415	2.77294	3.25934	2.18744	2.46173	2.72212	2.58986	2.61351	2.10755	2.63697	2.43017	2.8053
Snhg1	3.57537	4.3925	2.88653	3.52814	3.33052	3.55706	3.75242	3.65525	3.60065	4.34543	3.46283	3.86368	2.31657	3.41679	2.06876	2.63088	2.47738	3.32401	3.10511	4.04897	3.51039	3.86089	2.51743	2.53265	3.01066	3.32574	3.16108	4.14983	2.83313	2.97845	4.2395	4.01323	4.46463	5.35048	2.20172	2.90173	2.91484	3.78223	2.99054	3.06428	2.86221	3.66255	4.77155	4.43728	2.40681	2.87225	4.04377	3.93641	4.52848
Hspd1	3.56585	2.714	17.3354	15.7417	33.4304	24.8438	4.03772	3.41282	3.27013	2.67799	4.97522	7.34477	2.6213	2.98862	2.22835	2.3364	2.38462	2.80181	3.03203	3.4012	3.23813	5.50954	9.3211	8.09966	11.8756	12.9401	2.99149	4.17847	9.49642	8.59558	12.0924	11.6163	4.85086	4.62379	4.47382	5.5309	6.49831	6.50314	7.4825	7.50448	5.26241	6.27984	4.0217	5.49155	2.49264	2.37849	2.90731	4.73379	6.30464
Itgb1	3.56289	1.97041	2.3005	0.930609	1.70605	0.728228	2.34913	1.23925	1.73182	0.967213	1.15133	0.83993	1.80473	0.903272	1.72326	1.03272	1.51867	1.05099	1.50951	0.886598	1.10757	0.627981	1.16881	0.678694	1.13389	0.712871	1.42371	0.897406	1.2789	0.889393	1.41387	0.705104	2.26577	0.906752	1.94592	1.1576	1.67454	0.94261	1.55061	1.14275	1.67376	0.916872	0.877637	0.567171	1.64703	1.14201	0.937178	0.636534	1.2053
Tmed9	3.55928	4.3925	3.58229	5.08944	2.96343	3.69369	3.59381	4.66282	3.85974	5.0281	5.04956	5.60334	4.76923	5.4623	4.86078	5.73415	4.42817	5.32484	4.08809	5.0567	4.89243	4.94833	5.07706	5.5378	4.57346	5.08218	4.82243	5.50097	4.9708	5.94385	3.08403	4.25331	3.63671	4.90354	3.42747	4.27812	4.69646	5.26101	4.91107	6.55157	3.40122	4.53004	4.4563	4.35454	5.40376	6.38503	5.30278	5.06671	3.95762
Krtcap2	3.5468	3.15385	3.90898	3.24595	4.00985	3.25976	3.73404	2.92715	4.97727	3.62412	4.37345	2.95515	4.05917	2.98009	5.1545	3.6728	5.18722	3.58059	5.07608	3.48625	4.88798	3.27107	6.14128	4.06787	4.00711	2.90545	4.12281	3.07433	5.05066	3.69881	3.65126	3.38374	3.43977	3.15756	4.25494	3.1063	5.3887	3.86321	4.84106	3.56278	5.2614	3.86996	5.05485	3.35498	6.04114	4.17469	5.63388	3.77743	4.84371
Slc25a3	3.54384	3.54832	2.5611	2.20586	2.44163	2.05856	2.47776	2.80255	2.5539	2.74122	1.8354	1.9701	2.25444	2.20199	2.06961	2.091	2.1086	2.30921	2.15616	2.19931	1.95846	1.93482	1.94128	1.92698	1.80806	1.84158	2.19192	2.27371	2.02443	2.14918	2.22059	2.19282	2.6348	2.41158	2.09785	2.33066	2.25632	2.29324	2.47304	2.81913	2.4691	2.87325	1.89813	1.82028	2.28542	2.49495	1.96962	1.96696	2.19868
Snhg8	3.51954	1.84221	3.62843	2.1596	3.33615	1.62012	4.30851	2.29777	3.87403	2.27869	4.02566	2.46878	4.04438	2.33997	3.60696	2.10429	4.29129	2.15789	4.08408	2.17955	3.70846	2.23609	2.37064	1.44759	3.69313	2.2099	4.67464	2.54433	3.29678	1.94725	4.07563	1.90548	4.16826	2.22186	3.4	1.96724	3.74874	2.03538	3.75591	2.12481	4.1155	2.39506	3.55214	1.95463	2.91976	1.69994	2.98146	1.67394	3.63576
Rtraf	3.51823	3.69625	3.57606	4.0771	3.25316	3.59309	3.87041	4.43272	4.16623	4.5	4.60265	4.3905	3.96154	4.39545	4.38285	4.22495	3.94966	4.05921	3.9029	4.17698	4.63279	4.05087	4.53394	4.43986	4.09597	4.24604	4.34397	4.15641	4.38975	4.68123	4.18487	4.93951	4.27725	4.58199	4.31502	4.27194	4.16863	4.19969	4.87701	4.89761	3.71733	3.8428	4.18083	4.11388	4.66277	4.34403	4.67559	4.30736	4.15364
Rabac1	3.49557	4.36884	2.83167	3.0054	2.61322	3.02853	2.52998	3.08798	3.36818	3.74941	1.98319	2.52419	2.28107	3.38122	2.70628	3.78937	2.80882	3.18832	2.81882	3.20361	2.47552	2.98967	3.15229	3.63832	1.70616	2.27772	2.0404	2.66163	2.61085	3.18661	2.7437	3.28922	2.94455	3.9164	1.32361	1.66873	3.01012	3.44497	1.86093	2.4574	1.21074	1.62716	2.62025	2.88923	3.41341	4.16221	2.92327	3.27307	2.75099
Ostc	3.49392	4.01775	3.76434	4.12799	3.67651	4.05255	3.32398	3.12699	4.53571	3.99532	4.62212	4.33421	4.39349	3.41536	5.5382	4.83538	4.4259	3.72368	4.44344	3.75	5.18249	4.11208	6.45138	6.0799	4.11137	4.15743	3.93248	3.73519	5.24315	5.49291	2.9958	3.54064	2.75717	3.45981	3.63519	3.38628	5.19983	4.49057	5.25544	6.14723	3.09828	3.23704	4.78059	3.91504	6.66277	5.5508	6.05973	4.99002	4.76689
Atp2b1	3.48407	2.54043	2.43267	1.75019	1.391	0.749249	3.52805	5.43631	1.91818	2.59133	1.19115	1.19789	3.52071	4.31294	2.12988	2.03681	1.88631	2.25658	1.93293	2.05412	1.34496	1.10095	0.765138	0.727663	0.523697	0.626238	2.17012	3.34998	0.777116	0.835508	0.789916	0.669187	2.30975	2.5209	4.08498	5.64771	1.50927	1.32704	0.982971	0.743647	2.48328	3.53992	0.962628	0.725534	1.94464	2.2656	1.09938	0.766209	1.42252
Ost4	3.47126	4.08284	4.56359	4.61295	3.99859	4.30631	5.26596	4.58877	6.0039	5.06206	6.13894	4.81794	6.14497	4.64011	7.78523	6.35685	7.11652	5.37664	6.47047	5.04811	6.21217	5.1566	7.79817	6.24485	5.40521	4.54802	5.74535	4.57375	6.33015	5.5865	3.54202	3.88469	3.72084	4.08682	4.31416	3.62917	6.87437	5.61792	5.228	5.22571	5.73354	4.65844	5.93852	4.82429	8.54342	6.62923	7.51442	5.71197	5.95232
Eef1d	3.47094	3.24852	3.42893	4.30918	3.04782	3.15315	3.60155	4.57325	3.66169	4.27752	4.06018	4.46262	3.47337	4.21479	3.49406	3.78016	3.66516	4.13898	3.62462	4.29296	3.67656	3.84897	3.37615	3.40206	4.0391	4.84455	4.2823	5.10492	3.97199	4.63018	3.51681	4.09641	3.91013	4.10932	3.78197	4.61063	3.59022	3.78223	4.39924	5.37668	4.22999	4.96626	3.38758	3.6032	3.51854	3.68925	3.26982	3.19389	3.3351
Rcn3	3.46371	5.4497	3.48005	5.35929	3.40366	4.64414	3.87331	5.23965	4.20195	5.76581	4.86726	5.66755	4.19231	4.66714	4.74363	6.35685	5.17873	6.22697	4.76276	5.66151	4.79154	5.36407	6.4055	7.58162	4.54265	5.72822	4.41148	5.86876	5.53635	7.11628	3.14496	5.5879	3.48948	5.67203	3.75451	4.53708	4.68971	5.50708	5.35289	7.47833	3.83688	5.01728	4.82098	5.28336	5.9741	7.28818	6.07261	6.04177	4.45563
Slc3a2	3.44171	3.36686	2.5985	3.35544	2.02672	3.31832	3.07737	4.34952	2.26883	4.2822	1.37345	2.854	1.68639	3.30441	1.72666	3.40389	1.68778	4.32319	2.11211	4.12371	1.86276	3.40223	1.21284	1.77062	0.969194	1.69307	1.36683	2.92605	1.01013	1.57742	1.25	1.87335	2.62906	3.62058	2.23691	3.80902	2.26307	4.55346	1.13718	1.2145	1.37893	2.56461	2.00362	3.56183	1.95886	4.11824	1.87281	3.64401	1.95629
Atp5j	3.38752	2.53846	3.16459	1.93292	3.19128	2.4009	2.80271	1.53782	3.7039	2.3267	3.10619	1.94723	3.5	2.14367	4.29796	2.4683	3.37557	1.79276	3.18919	1.95447	3.54525	2.32273	4.55963	3.18471	3.06517	2.21584	2.75811	1.56369	3.61442	2.82246	3.01261	2.64839	2.84704	2.13826	3.44549	1.91286	3.89798	2.36164	2.79659	2.43348	4.23708	2.65432	3.43822	2.35943	4.44591	2.68271	4.07209	2.62219	3.49669
Nfkbia	3.33366	3.60947	1.35661	0.408635	3.14627	1.38288	1.60735	0.415207	1.85909	0.80445	1.14779	0.543536	0.899408	0.40825	0.886248	0.645194	1.7155	0.79852	1.6987	0.683849	1.31306	0.636725	1.3156	1.79725	0.848341	0.579208	0.878256	0.341851	1.27831	0.953488	4.03992	1.26843	2.59082	0.829582	1.64721	0.800371	1.3575	0.54717	0.710501	0.413303	1.43769	0.783539	1.4557	0.946619	1.02793	0.521687	1.65396	1.21259	27.2132
Eif3k	3.31363	3.72978	3.20823	3.82961	3.1294	3.23123	3.27369	3.51154	3.40909	3.84075	3.23628	3.90589	2.95858	3.5377	2.7725	3.08589	3.21606	3.49836	3.30731	3.53265	3.05786	3.4372	2.92844	3.18041	3.15403	3.86931	3.44498	3.93999	3.3093	3.76404	3.82353	3.94329	3.46272	3.74598	2.897	3.34796	3.06745	3.44654	3.22327	3.86398	2.75076	3.34897	3.11814	3.32918	2.91366	3.09329	2.91658	2.9919	3.11788
P4hb	3.29261	5.15976	3.64464	4.2953	3.44163	4.13363	3.71567	4.26314	4.10649	4.77986	4.79646	4.99472	4.49408	4.48364	5.49066	5.66258	4.4836	4.75164	4.46947	4.19244	5.13131	4.65739	5.9945	6.0756	3.86374	4.37772	3.60181	4.00619	4.86412	5.40386	2.15756	3.07561	2.28872	3.45016	4.65579	4.60507	4.70489	4.56211	4.60927	5.80344	4.44883	4.73333	4.45087	4.52269	6.10767	6.01188	5.89495	5.67456	4.13907
Snrpe	3.2844	1.83826	2.98005	1.54202	2.75809	1.38889	2.73308	1.44268	3.07857	1.67564	2.88584	1.61741	2.7071	1.58321	2.94397	1.44888	2.6069	1.45313	2.73073	1.39261	2.68472	1.38792	2.57064	1.37715	2.9609	1.71287	3.04147	1.50832	2.83492	1.61373	4.36765	1.73535	4.26386	1.75241	4.9176	3.05315	2.75464	1.36085	3.09555	1.88266	5.33637	3.38354	2.68294	1.40703	2.74911	1.50624	2.54789	1.27868	2.71921
Dcn	3.28407	8.10256	9.00748	12.478	8.20113	12.988	10.1721	16.1262	13.1429	18.4204	14.4681	9.12841	14.1746	16.4908	19.1944	25.4387	17.8937	25.1949	15.5345	19.0945	16.0994	15.0684	22.9101	24.5498	9.40403	9.38317	8.52844	9.59156	15.4285	16.3176	6.55462	7.25898	5.06883	7.57556	9.63605	10.5155	14.5835	16.8624	2.11731	2.56502	11.5127	12.9021	16.4231	14.653	24.0655	28.4747	22.0196	18.1933	13.1868
Tmsb10	3.27849	1.93491	2.81297	2.6754	1.83544	1.41742	3.43617	5.59514	1.98377	2.05035	3.09646	3.62269	4.24556	3.76529	4.33362	4.18712	2.13122	2.5	2.04905	2.43557	2.80564	2.24245	3.11927	2.41323	2.28199	1.98168	1.92291	2.53233	2.58045	2.25581	1.67227	1.10586	2.78585	1.6881	5.91502	5.68356	2.34823	2.28774	4.95648	3.76756	3.35664	3.02222	1.3478	1.35943	3.94769	3.8669	2.90886	2.08541	2.19603
Itm2b	3.27323	4.28797	2.84414	4.22436	3.21238	4.23123	2.79497	3.69825	3.37208	4.0445	3.15664	3.75462	2.43787	3.84068	2.84975	4.12372	2.94344	3.5625	2.82382	3.52234	2.6224	3.35771	3.52661	4.12457	3.05213	3.87129	2.70654	3.69299	3.4416	4.39365	5.01261	4.5482	4.1912	4.37299	3.1073	4.63288	2.65936	3.73428	2.31883	3.13303	2.36778	3.56543	3.24231	3.43594	3.18791	4.12181	3.29403	3.44763	3.00265
Mest	3.27323	5.6213	4.43392	4.2182	4.14065	5.78228	5.61702	5.75955	6.51623	7.04333	2.04159	2.36588	5.0858	4.38122	5.55688	6.94274	7.91686	8.11595	6.92793	6.87801	3.45697	5.05008	4.50275	5.70962	1.84242	2.08515	2.60712	2.57491	3.11442	4.02155	1.82773	2.24575	1.99044	2.45659	3.3794	3.15946	6.91568	8.29167	0.728477	1.13752	3.64438	3.47325	5.18324	5.81895	6.85932	8.74272	4.49691	6.85661	5.13113
Slc25a4	3.27258	3.62722	3.30299	4.00617	3.38256	3.23423	2.80077	3.29936	3.39481	3.61358	4.16637	4.58487	3.40828	3.92888	4.03141	3.76994	3.09106	3.16941	3.10611	3.33162	3.6365	3.47933	4.0844	3.90378	4.62085	4.95594	3.93355	3.99806	4.48868	4.65457	4.45378	4.79395	3.80688	4.06752	2.81803	3.03152	3.40809	3.30503	5.77294	6.43871	3.91996	3.96543	3.739	3.55694	4.06602	3.99941	3.88105	3.30798	3.82649
P4ha1	3.25287	2.85799	4.42893	4.03161	4.14487	3.90841	3.65087	3.21218	3.69091	3.01639	4.65398	4.00967	6.17456	4.21053	6.64007	5.44479	4.44118	3.66118	4.15616	3.4811	5.01039	4.16614	4.72661	4.34107	3.72749	3.40149	3.56087	2.97484	4.08582	3.88656	2.30462	2.22684	2.35182	2.1865	3.50472	3.10445	5.30354	3.85456	3.8912	3.76233	3.53394	2.96049	3.20374	3.37633	5.79228	4.92751	4.60762	4.04613	3.88079
Atp5md	3.24171	1.96252	3.74314	1.93678	3.58509	2.10661	3.88395	1.88416	4.37727	2.29508	4.48938	2.05893	5.00296	2.22902	5.9202	2.90798	4.51357	2.17434	4.31231	2.12887	4.79822	2.32114	5.97248	2.63402	3.92417	2.03317	3.96066	1.82385	4.84207	2.46965	3.48529	2.0794	3.34799	2.03537	3.24807	1.59703	5.01518	2.42925	4.28571	2.50598	3.71631	1.87407	4.58409	2.13568	6.46623	3.04813	5.81823	2.48192	4.55762
Nedd4	3.20558	4.31558	3.32419	4.70316	2.9339	3.77477	2.94778	3.33121	3.39675	3.86534	4.20885	5.48901	4.45266	4.43243	4.53565	4.76994	3.38462	3.80016	3.28829	4.01203	3.94807	4.54213	4.11743	4.35739	4.0237	5.1698	4.12121	4.70228	4.0739	5.21214	3.52101	3.98677	3.35564	4.08682	3.71245	3.93943	3.90304	4.37028	4.6036	6.56652	3.98784	4.7037	3.55696	4.03737	4.28542	4.694	3.90577	4.30486	3.34834
Ssr2	3.19803	4.87377	3.97007	5.30146	3.81153	4.85285	4.22824	4.8746	5.13766	6.0726	4.79735	5.21372	4.29882	4.87198	5.2292	6.36503	5.6612	6.00576	5.27127	5.56873	5.13798	5.26232	6.21468	6.72423	4.38626	5.11634	4.2488	5.12002	5.44398	6.20363	3.32773	5.03025	3.52581	4.99357	4.12446	4.80222	5.40051	5.7956	4.93377	6.24141	4.32016	5.15062	5.00482	5.05116	6.45201	7.18835	6.10196	5.95137	4.70728
Mif	3.17635	3	3.75187	7.54742	3.20534	3.76276	3.88104	4.90048	3.70909	3.49649	17.2504	14.5242	11.1243	6.8862	12.4881	9.50102	4.25396	3.89638	4.67467	4.58677	16.4295	9.67409	12.4881	8.49828	15.0498	11.2856	7.55343	6.28688	13.4785	9.47419	1.7542	1.74858	1.66539	1.90997	13.1004	9.73609	5.16273	4.92531	24.1183	17.7519	12.2928	9.8823	6.57143	5.7847	9.9868	6.84017	13.8713	7.90898	6.60132
Atf3	3.17209	4.13018	4.34663	3.202	23.1772	20.7342	2.08801	1.41799	1.85584	1.71663	6.54779	8.71504	5.1716	2.46657	10.3065	6.61452	1.44287	1.64145	2.34134	2.80928	10.1958	11.6224	6.46422	6.11856	9.88863	9.06782	1.45986	1.11537	5.7646	5.11741	7.67647	6.79773	2.30019	2.52733	4.15451	4.08467	4.99241	5.09434	6.85998	6.21749	2.48126	2.56296	8.45811	14.4751	3.32301	2.30957	9.74459	15.9495	11.2384
Lman1	3.14844	3.39645	2.65586	2.55127	1.8692	1.80781	2.60445	2.72213	2.81818	2.97541	1.94956	2.34565	2.41124	2.77383	2.90662	3.11963	2.53337	2.8528	2.38739	2.59364	2.11721	2.13911	2.5578	2.39948	1.58886	1.91733	2.12706	2.66628	2.21514	2.50596	1.14286	1.84499	1.96941	2.52733	1.93391	1.97466	2.90894	2.76179	2.78146	3.55755	2.3151	2.5177	1.75286	1.94039	3.17166	3.52525	2.46241	2.39214	2.07285
Ndufa2	3.1399	1.97239	3.43766	2.00231	3.21378	1.94895	3.28046	1.67795	3.87727	2.02108	3.89204	2.12665	4.09467	1.91465	4.58319	2.35481	3.83258	1.83882	3.77177	1.91838	4.03116	2.15978	4.79083	2.52491	3.63389	2.10149	3.61988	1.84321	4.16746	2.35621	3.59454	2.09641	3.2218	1.87781	4.71416	2.70334	4.1113	2.13365	3.72942	2.14499	4.52381	2.51852	3.81013	2.05294	4.68461	2.47891	4.42173	2.29052	3.67947
Dbi	3.13793	1.72387	3.0985	2.0347	2.53024	1.8964	3.05126	1.55494	2.67922	1.44028	5.02035	2.27529	5.61243	1.81792	6.61885	2.97648	4.20305	1.86842	3.61762	1.7646	5.03412	2.2663	6.06606	3.48454	3.94905	2.18168	4.06326	1.58498	4.63528	2.69711	2.05462	1.79773	1.86424	1.33762	5.67983	2.96354	3.86425	2.04009	3.7351	2.48057	5.1155	2.52099	4.26522	2.23488	6.91315	3.22341	6.23584	2.93267	3.90066
Lgals3	3.13169	4.80079	2.66584	4.67232	1.93108	2.53303	5.37524	11.2735	3.39091	7.31967	1.63274	3.16623	1.83432	5.81081	1.42869	3.9274	2.89423	5.33224	2.95395	5.2543	1.81677	3.02544	1.23486	1.69416	1.38981	2.08812	2.42424	5.98064	1.61085	2.20079	2.48319	3.19471	4.33843	8.00643	2.25408	4.37763	2.28499	4.19182	3.29707	2.80045	1.60081	3.5679	2.38276	3.28069	2.09091	4.28045	1.63182	2.82668	2.40132
Sox9	3.13038	9.28994	2.80299	5.59136	2.32911	3.66216	4.31141	9.3535	3.07208	5.04801	2.50265	5.08355	2.73077	6.67852	2.85654	6.11145	2.07466	6.1398	2.84184	6.19759	2.34644	4.75437	2.04404	3.23024	2.39218	4.06733	3.83466	7.34688	2.29023	4.25581	2.43908	4.0586	3.19885	5.7717	3.66524	5.07108	2.8027	6.01415	2.51845	4.4559	2.82067	4.8214	5.21037	6.94884	2.82732	5.91087	3.39289	5.41521	3.29404
Atp5h	3.12972	2.50296	3.35411	2.74248	3.29958	2.77327	2.87041	2.17715	3.51494	2.64286	3.55221	3.01319	3.90828	2.633	4.09677	3.07362	3.66459	2.37007	3.55856	2.48625	3.66246	2.82035	4.72661	3.65636	3.6564	3.17129	3.25784	2.39257	4.17044	3.52524	3.34874	3.16446	2.86424	2.54019	2.77167	2.21941	3.82462	2.90645	3.60927	3.46786	3.78116	3.08313	3.46534	2.77891	4.45708	3.23708	4.19104	3.07668	3.35232
Selenow	3.11921	3.50888	3.02618	3.65613	3.01828	3.52853	2.89845	3.09475	3.37208	3.54098	3.05221	3.01407	3.38166	2.96444	3.54075	3.38855	3.0198	3.18997	2.93894	3.34021	2.72997	2.95866	3.48807	4.27921	3.31398	3.87327	3.60766	3.8676	3.47735	4.4135	3.5	4.17391	3.22371	3.40193	2.4515	2.64153	3.17791	3.54324	3.08609	3.40433	2.5846	2.70206	3.22001	3.51112	3.61656	3.82888	3.13955	3.48504	3.30464
Dad1	3.11297	3.57791	3.60349	4.21049	3.25598	3.84384	3.57447	3.35987	4.30649	4.17213	4.58584	3.94283	4.61243	3.78805	5.28353	5.00102	4.89989	4.38569	4.58258	4.25687	4.88427	4.35851	6.10642	5.41237	4.07938	4.10842	4.31047	3.96516	4.96663	4.91208	3.4937	4.47637	3.55258	4.21543	2.38627	2.43387	5.08938	4.60142	3.97256	4.97384	3.68794	3.70617	4.89873	4.37544	6.10056	5.2757	5.83419	4.9707	4.25828
Clta	3.10476	2.72189	2.03117	1.74171	2.31224	1.68018	1.74662	1.7711	2.04481	1.99532	1.68938	1.76517	1.69822	1.88905	1.82258	1.68814	1.53507	1.63322	1.65065	1.68471	1.84421	1.66534	1.92844	1.80498	1.66588	1.70941	1.65444	1.70848	1.96782	1.93137	2.22899	2.04537	2.57935	2.03215	1.96738	2.05562	1.69899	1.62972	1.95553	2.11659	1.56434	1.76955	1.6522	1.56762	1.94769	1.90493	1.862	1.63778	1.86093
4930523C07Rik	3.10279	3.93097	2.53367	2.31072	3.02672	2.75976	1.85783	2.88694	1.47532	1.98361	0.9	1.08531	1.07988	1.54623	1.01698	1.95603	0.949095	1.4375	1.30731	1.76546	1.06157	1.51272	1.22936	1.23024	1.06635	1.25792	1.16746	1.76965	1.23242	1.15769	2.85084	2.93195	2.05545	3.16399	1.86695	2.1199	1.58347	1.92217	0.600757	0.7287	1.22695	1.46584	1.88065	2.14146	1.21788	1.64468	1.25489	1.87282	2.5245
Srp9	3.08374	3.36095	3.23441	3.07633	3.05204	3.24024	3.26983	3.43272	3.96623	3.74356	3.17611	3.01143	3.63314	3.41679	4.02462	3.43456	3.60238	3.40789	3.74875	3.37457	3.91691	3.45866	4.08073	3.50773	2.70853	2.62277	3.09995	2.97793	3.22586	3.02382	3.07983	2.96975	3.1109	3.50804	3.05751	2.99938	4.10202	3.78302	2.76632	2.66966	2.90983	2.81564	3.54732	3.26246	4.38497	3.85502	4.14624	3.69514	3.63444
Eif3i	3.0821	2.96844	3.06733	3.17502	2.98031	2.66667	2.88298	2.5414	3.39091	3.07377	3.15044	3.22955	2.74556	2.61878	2.97963	2.81902	3.20475	2.77467	3.06807	2.9244	3.07641	2.73211	3.29358	2.93643	3.3981	3.43416	3.41361	3.25629	3.49046	3.37436	3.02521	3.1966	3.08987	2.92926	2.31931	2.24845	3.11214	2.81525	3.91485	4.16816	2.97974	2.97037	2.93671	2.69351	3.11478	2.84017	2.93203	2.54489	3.03444
Vkorc1	3.0775	5.10848	3.6995	5.26214	3.74121	5.88739	3.7234	4.84873	5.23312	6.93677	4.03894	4.45207	3.83136	4.80654	4.98217	6.65542	5.34163	6.74589	5.22322	6.31186	5.03635	5.90382	6.05138	8.17268	3.5782	4.96436	3.68421	5.07007	4.57926	6.66081	2.48319	5.12098	2.46845	4.89711	2.23262	2.84487	5.30691	6.69575	2.66698	4.89611	3.86221	5.08313	5.33755	6.46441	6.16353	7.51931	6.05561	7.23753	4.90596
Tmem59	3.07159	4.28797	2.69701	3.13493	2.67229	3.01652	2.4381	2.74721	3.07273	3.59602	2.57434	2.98065	2.89645	3.47511	2.87691	3.76074	2.99321	3.34128	2.81982	3.22079	2.91098	3.25437	3.41835	4.01203	2.42654	2.99505	2.3647	2.80256	2.89333	3.6506	3.2605	3.25709	2.94264	3.34727	2.04549	2.76947	2.88111	3.46462	1.93851	3.00598	1.98886	2.79506	2.98674	3.10632	3.43271	4.04932	3.27034	3.26434	2.8596
Neat1	3.05977	4.97239	3.2394	4.58597	2.97468	3.98799	2.61799	3.93869	1.91818	3.09133	3.08319	5.43184	2.99704	3.63016	2.64261	4.72086	1.62387	2.96217	2.29129	3.71735	3.39095	4.56598	2.19817	3.63918	2.60427	3.81782	2.33493	3.66783	2.15971	3.56495	3.88025	4.67108	4.46272	5.60772	2.97768	3.77379	2.74115	3.84041	2.75213	3.60837	1.67173	2.42222	3.0651	4.10854	2.33012	3.25966	2.69979	4.29863	3.15232
Sub1	3.04466	2.86193	3.25935	3.06245	3.19409	3.41742	3.84913	2.97174	3.45584	3.29157	3.60885	3.33597	2.89645	2.90469	3.4236	3.17178	3.37726	2.87089	3.40641	2.90206	3.59496	3.34181	3.99817	3.58333	3.36137	3.36733	3.27379	2.82849	3.77473	3.70164	3.65756	3.61059	3.32314	3.72347	3.94077	3.81335	3.75548	3.44418	3.74078	3.74514	2.8541	2.89465	3.81254	3.51601	3.66227	3.12002	3.96653	3.75436	3.64636
Rps27l	3.02365	2.08284	2.87781	1.71396	2.68636	1.68919	2.62282	1.69904	3.22662	1.94262	3.04779	1.76869	2.75148	1.73969	3.38031	1.92127	2.55373	1.75164	2.74274	1.71392	3.10089	1.76073	3.86239	2.2079	3.11374	1.9896	2.83785	1.72474	3.58999	2.12989	2.95588	1.88658	2.58126	1.67203	2.54077	1.53956	3.14334	1.87028	3.81741	2.57324	3.05572	2.06337	3.00422	1.77224	3.65363	2.00357	3.40937	1.81858	2.92053
Nenf	3.01478	2.85799	2.66584	2.80956	2.51617	2.52553	2.67408	2.66401	3.01364	2.78806	2.60531	2.43887	3.26036	2.89331	3.51443	3.39264	3.11199	2.99753	2.86987	2.70533	2.58086	2.48649	3.26422	3.30241	2.44076	2.56238	2.76236	2.7139	2.89273	3.04027	2.62605	2.87335	2.97132	2.69775	2.40944	2.51731	2.94013	2.86871	2.29518	2.6719	2.86626	2.83951	2.64678	2.46308	3.80853	3.60725	2.95005	2.78741	2.72318
Set	3.01018	2.61736	2.12968	1.63608	1.60619	1.44294	2.3588	1.95661	1.95065	1.97073	1.60885	1.78892	1.5858	1.65149	1.73599	1.47648	1.52206	1.7097	1.68168	1.53436	1.45994	1.42687	1.49541	1.41838	1.77725	2.02327	1.72621	1.73713	1.72706	1.95519	1.57143	1.69754	2.14149	1.94212	2.09185	1.9042	1.7774	1.63129	2.25639	2.73842	3.04965	2.98189	1.39662	1.47642	1.63941	1.55318	1.4104	1.34352	1.46093
Srrm2	2.99212	2.83826	1.85661	1.39707	1.74262	1.59309	2.21083	2.49244	1.8487	1.96838	1.41858	1.43008	1.7071	2.06828	1.39049	1.41002	1.3948	1.82072	1.48549	1.58591	1.46365	1.38792	1.50275	1.30412	1.3673	1.36733	1.32536	1.78784	1.5584	1.54793	2.02521	1.69565	2.33843	2.0418	1.78798	2.14153	1.48314	1.52516	1.53642	1.69731	1.65957	1.99588	1.52562	1.38212	1.35449	1.52882	1.47992	1.29489	1.55099
Rbx1	2.98916	2.15385	2.2182	1.55513	1.93671	1.43844	2.46325	1.93392	2.55065	1.83724	2.62832	1.74494	2.32544	1.81508	2.77589	1.56135	2.11878	1.61266	2.22823	1.59708	2.73145	1.54769	2.79083	1.52234	2.14455	1.52525	2.34928	1.82036	2.45173	1.59501	1.83613	1.29112	2.54493	1.7717	2.35794	1.75587	2.49578	1.54717	2.44465	1.95441	2.25735	1.66091	2.55455	1.58674	2.95835	1.66013	2.95932	1.50935	2.55762
Manf	2.98161	4.41617	4.702	6.73169	3.4993	4.92943	3.34623	6.57643	3.7461	6.5082	4.23628	5.85224	4.44379	6.1266	4.20798	5.49387	3.47285	7.08964	3.5045	7.39605	4.46662	6.93243	3.05872	2.78265	2.42062	2.59257	4.25997	5.93767	2.62634	2.59501	2.77941	2.72968	3.70937	5.38264	5.6103	7.44623	6.66442	11.3011	2.38505	2.68087	4.83181	6.42963	4.4774	6.64635	4.24835	6.28342	4.569	6.97257	4.70066
Ndufb11	2.97307	2.85207	2.6995	2.44102	2.79325	2.39189	2.46422	2.08439	3.18312	2.81499	2.6292	2.32278	2.97337	2.56472	3.10866	2.67689	2.82862	2.38076	2.86486	2.48883	2.89466	2.56041	3.23486	2.78694	2.39573	2.31337	2.53961	2.27875	2.8671	2.64152	3.04202	2.75803	2.9522	2.81994	2.61888	2.46477	3.06239	2.70676	2.08798	2.19507	2.64539	2.38436	2.88728	2.46975	3.35399	2.86572	3.11843	2.62157	2.82252
Eif3e	2.96979	3.14398	2.3591	2.90671	2.09564	2.02102	2.52224	3.71576	2.26494	3.2541	1.86903	2.9314	1.9497	3.46088	1.71053	2.36708	2	3.0847	1.99299	2.96649	1.86647	2.43005	1.4844	1.86942	1.92417	2.74653	2.17757	3.41192	1.90524	2.39081	2.80462	2.67675	2.89101	3.2926	1.64549	2.34858	1.8769	2.63443	2.24409	2.77803	1.67882	2.47325	1.78602	2.21486	1.53885	2.27451	1.50154	1.85474	1.83576
Arf5	2.9376	3.03156	1.8616	1.92367	1.55134	1.48198	1.95164	2.666	1.83182	2.29508	1.74779	2.12137	1.86686	2.53343	1.87691	1.90798	1.6086	2.01891	1.58559	1.92526	1.57641	1.76232	2.06239	1.83419	1.59834	1.91881	1.65657	2.08866	1.8969	2.22632	1.67647	1.94707	2.02677	2.28617	2.35365	2.88813	1.72681	1.8011	2.0719	2.82885	2.30294	3.01646	1.4358	1.47464	1.87405	2.18954	1.68383	1.57419	1.62384
Txnip	2.92479	5.62919	3.86658	5.9946	12.9311	34.8769	1.63153	2.65605	5.11883	7.64637	16.7097	23.4028	6.01775	6.52489	7.32598	6.71677	2.86199	3.17188	4.31832	6.30326	15.0312	24.2432	13.4037	20.1323	14.5036	23.7698	4.89314	5.02362	10.3331	15.9291	19.6891	31.4234	7.98853	18.0482	5.66352	7.26143	5.85245	9.20833	7.77294	13.5635	4.73252	6.89959	22.2514	36.8835	5.80802	6.25847	18.9717	32.1465	19.1709
Ahnak	2.9202	1.9428	2.01995	1.65382	0.797468	0.626126	2.8472	3.59236	0.994156	1.51288	0.742478	1.23307	1.38757	2.49644	0.741935	1.95706	0.88914	2.07484	1.06807	2.03522	0.652077	1.16932	0.379817	0.359107	0.469194	0.515347	1.05051	1.93264	0.423123	0.483267	0.779412	0.784499	2.31931	2.2508	1.28326	1.64091	0.801855	1.84434	0.442763	0.380419	0.759878	1.13169	0.607595	1.0556	0.8258	1.94355	0.522142	0.918329	0.737748
Tomm20	2.91724	2.32544	2.84165	2.90979	2.20956	2.24174	2.8559	3.15127	2.58961	2.9274	2.78319	2.91821	2.52071	2.89616	2.40917	2.41104	2.08767	2.69326	2.17017	2.63746	2.62908	2.66852	2.26239	2.18299	3.01185	2.92772	2.60925	3.06814	2.76162	2.83381	2.62185	2.55198	2.75717	2.99357	2.43176	2.56922	2.46796	2.72091	4.06623	3.90658	2.90578	3.1177	2.36588	2.47954	2.32098	2.45336	2.37693	2.37469	2.34834
Mrpl52	2.90805	1.53846	2.8404	1.57749	2.64979	1.45495	2.90619	1.51712	3.13052	1.59719	2.96991	1.56113	3.09172	1.52632	3.16469	1.45706	3.08597	1.58799	3.05506	1.57474	2.85534	1.52544	3.12844	1.55069	3.12559	1.72079	3.28177	1.77778	3.25805	1.73001	3.26471	1.73535	3.24474	1.74598	1.98455	1.01545	3.08685	1.65094	3.21192	1.80643	2.40527	1.28477	2.94274	1.52491	3.10208	1.51337	2.95211	1.452	2.96556
Hmgn1	2.90542	2.77909	3.1197	3.71396	3.13643	3.68468	2.83946	3.02428	3.23117	3.07494	4.04071	3.5796	4.28107	3.20057	4.51528	3.72802	3.1069	2.85197	3.05806	3.16151	3.76632	3.49444	4.02385	3.56701	3.83886	3.67673	3.53535	3.05885	3.73719	3.71129	2.47689	3.19471	2.41109	2.89068	5.18798	4.97033	3.71669	3.70912	3.83254	3.98729	5.84802	5.18519	3.35383	3.50934	4.39005	3.83541	4.07158	3.85786	3.49536
Col16a1	2.89195	3.80473	2.75436	2.11874	2.74402	2.53303	2.9913	2.25	2.80844	2.94145	1.17788	1.18382	1.81953	2.0697	1.95331	2.22393	2.70192	2.78372	2.51251	2.51203	1.3954	1.84976	1.87706	2.15722	0.968009	1.19604	1.53695	1.58382	1.56555	1.90641	1.69118	2.0397	2.13002	2.47267	1.58884	1.69963	2.55228	2.75393	0.48439	0.721226	1.51165	1.66337	1.71609	1.96219	2.16455	2.6322	1.62461	2.07357	2.09801
Ywhae	2.8913	2.84418	2.44514	2.81804	1.88467	2.04805	2.76983	3.75239	2.2539	2.86885	2.58142	3.19701	2.93491	3.46657	2.87691	3.02454	2.14649	3.15132	2.15315	2.9433	2.47626	2.76948	2.24771	2.17096	2.41232	2.70941	2.51356	3.20209	2.39392	2.70618	2.06092	2.0794	2.52008	2.94855	3.51845	4.05006	2.44857	2.92767	2.91864	3.56577	2.97467	3.4321	2.08981	2.43995	2.65719	3.082	2.34501	2.54115	2.19868
Hnrnpf	2.87783	2.94477	2.25686	2.367	1.60619	1.64264	2.91683	3.68352	1.99416	2.92272	1.54159	1.91645	1.47633	2.7027	1.47708	1.88957	1.60803	2.88322	1.7988	2.67354	1.38205	1.74722	1.41651	1.48711	1.47038	1.84703	1.64168	2.87302	1.46305	1.8253	1.51471	1.53875	2.17208	2.80064	2.46695	3.53646	1.79764	2.33805	1.97351	2.66368	2.9615	4.05021	1.58891	1.75222	1.47384	2.21925	1.4413	1.55611	1.82649
Pebp1	2.87488	3.29586	3.23815	5.12182	2.67651	3.34835	3.10832	3.94865	3.28052	3.83958	4.59823	5.10642	4.4645	4.33144	4.61205	4.75767	4.06335	4.35691	3.65465	4.38488	4.0957	4.30922	4.21835	4.61856	4.62204	5.37921	4.84795	5.28223	4.32777	5.13783	3.21218	4.36673	3.35182	4.10611	3.14936	3.51916	3.82799	4.3011	5.05298	6.26009	3.94934	4.4321	3.66546	4.00044	4.45556	4.72133	4.02575	3.89152	3.40927
Tmed3	2.85386	3.53057	2.70324	2.73477	2.44163	2.82583	2.68569	2.49283	3.43896	3.56792	2.28584	2.13456	2.30769	2.15932	2.95416	3.04192	3.41346	3.20559	3.09409	2.99141	2.61053	2.60413	3.49908	3.62027	2.07227	2.24406	2.42318	2.69725	2.96126	3.25978	1.87815	2.94707	2.39579	3.51125	2.28326	2.31211	3.27319	3.2327	2.22706	2.79821	2.91793	3.1679	2.88728	2.76201	3.67141	3.82828	3.22709	3.14214	2.81457
Tomm7	2.84433	1.66667	3.31671	1.82575	3.00281	1.57658	3.353	1.83081	3.98896	2.12412	4.04513	1.77485	4.21893	1.99858	4.86078	2.17689	4.06957	1.98438	3.87888	1.9055	4.21365	1.77424	4.94862	2.17268	3.77014	1.76188	3.98033	1.90244	4.24374	2.00851	3.01891	1.60491	3.34799	1.81994	2.89442	1.39988	4.21332	2.01651	3.73415	1.8565	3.49037	1.66996	4.01567	1.73754	5.12748	2.32086	4.59835	2.0212	3.79603
Ndufa6	2.84039	1.96252	2.77556	1.80802	2.81153	1.93093	2.73017	1.86982	3.03636	2.01522	3.0708	2.04661	3.22189	2.17639	2.9236	1.8272	2.95023	1.85938	3.003	1.9055	3.10757	2.02146	2.85321	1.80241	2.95024	2.01535	2.99522	1.92141	3.0292	1.99092	3.88025	2.26654	3.56023	2.18328	2.29528	1.39864	2.99831	1.99764	2.88931	1.86173	1.99696	1.2823	3.00241	1.96975	2.86287	1.79976	2.87281	1.78242	2.95629
Pam	2.83251	3.21105	2.02868	1.90594	1.50774	1.75976	1.87718	1.80056	2.2987	2.19204	0.971681	1.30519	2.31657	2.34851	2.03141	2.39059	2.0017	2.00987	1.93894	1.96993	1.21142	1.70827	1.31743	1.62973	0.790284	1.12673	1.41574	1.57878	1.14243	1.44243	1.41597	1.71834	2.13384	2.45659	0.830043	0.950556	1.97386	2.13365	0.438032	0.934978	1.15704	1.43786	1.04581	1.24956	2.14068	2.56684	1.17765	1.48441	1.37483
Snhg6	2.83153	1.74359	2.94015	2.11719	2.62869	1.41742	3.15957	2.17715	2.97143	1.95902	4.16283	2.41689	3.92308	2.21337	3.3837	2.00204	3.05204	1.92845	3.02102	2.09021	3.93917	1.91097	2.25688	1.30326	4.52607	2.37426	4.56619	2.66434	3.39988	1.98525	3.58193	1.71645	4.02868	2.32154	3.09785	1.68294	3.12479	1.75079	5.97919	2.67265	3.71327	2.04609	3.05365	1.69128	2.7034	1.63993	2.67096	1.49065	3.06225
Hspa1a	2.82463	6.70809	14.2332	15.8072	143.759	207.134	1.84913	1.30852	3.74351	6.97658	19.3531	40.0967	1.91716	5.37696	2.97284	5.61554	1.51471	1.27549	2.39339	3.66151	12.6721	31.027	103.031	181.174	86.5154	168.989	3.27485	3.2381	86.7706	151.765	111.674	198.353	5.76099	17.1801	24.9588	45.8282	5.32884	6.28695	53.4115	105.334	22.0952	40.8156	18.5973	49.3714	3.17776	6.46999	14.1627	46.7406	26.7179
Aldoa	2.81773	3.92505	2.25062	5.1781	2.19409	3.16366	2.62669	4.3539	2.53052	3.6897	5.84336	8.72296	4.64497	5.69986	4.67063	5.42025	2.55543	3.75493	2.87387	4.1701	6.06751	6.31002	4.98899	6.04467	5.47038	7.43911	3.15524	4.70654	5.06913	7.00284	1.40126	2.41588	1.59082	2.71061	1.80515	2.267	3.01939	4.17296	8.82214	11.2855	1.83992	2.79342	2.92767	4.52224	4.04215	5.14082	4.86097	5.42893	3.06225
2022-09-07	2.81346	2.21105	2.11721	1.266	1.85091	1.20721	2.09768	1.7293	1.56299	1.54333	1.13274	1.09235	1.26627	1.34424	1.11545	0.947853	1.20532	1.21957	1.22823	1.14777	1.10831	0.972178	1.3578	1.16151	1.08649	1.09158	1.1563	1.48277	1.33015	1.29836	1.51891	1.27977	2.22562	1.79743	2.26438	2.08158	1.39039	1.12657	1.26774	1.42003	1.35157	1.47325	1.29656	1.06717	1.16811	1.08556	1.26468	0.981297	1.43046
Rian	2.80361	5.27219	2.83666	2.04395	2.27426	2.29129	3.39458	3.43591	3.62662	3.94731	1.62035	1.25858	3.44379	3.08819	2.90407	2.7229	3.51923	3.03783	3.34735	2.63832	2.38576	2.04293	2.72294	2.74485	1.05332	1.06733	2.07177	2.02052	2.1329	2.18888	1.2605	1.6862	1.8891	3.01929	2.07983	1.86156	3.36172	2.40723	0.384106	0.499253	1.86322	1.67654	2.44786	1.85187	3.37024	2.89186	2.59578	2.13279	2.63576
Col5a1	2.79048	2.26627	1.15461	0.348497	0.981716	0.515015	0.797872	0.434315	0.883117	0.629977	0.246018	0.203166	0.529586	0.384068	0.539049	0.538855	0.565045	0.549342	0.655656	0.40378	0.356083	0.341017	0.489908	0.421821	0.17654	0.142079	0.233918	0.171893	0.384982	0.324447	0.348739	0.291115	0.518164	0.491961	0.404292	0.293572	0.583474	0.555031	0.0927152	0.0635277	0.304965	0.27572	0.374322	0.336744	0.604368	0.633987	0.399073	0.432045	0.589404
Ran	2.77865	2.25444	2.37282	2.45952	1.74684	1.52853	2.95358	3.38654	2.00519	2.53162	2.15929	2.19965	1.52663	2.14083	1.88285	1.9591	1.7121	2.74507	1.73674	2.52577	1.83383	1.6876	1.78349	1.49828	2.54502	2.6	2.18182	2.70538	2.27592	2.28247	1.45588	1.63327	2.08031	2.40514	7.59742	8.40606	1.72681	2.18082	4.21192	4.59268	6.81763	7.63704	1.63472	1.59609	1.84865	2.15746	1.66169	1.47818	1.63179
mt-Nd5	2.77044	1.45759	3.14713	1.38628	2.78059	0.975976	3.07737	1.14092	2.77013	1.21077	2.96195	0.959543	2.97337	0.768137	2.66808	0.894683	3.15667	1.2722	3.01401	1.29381	2.40059	0.787758	2.67339	0.957904	3.41351	1.24406	3.8756	1.82269	3.30751	1.26489	3.91597	1.83365	4.05927	1.8135	2.83948	1.02163	2.85919	1.09827	4.43614	1.28102	3.11145	1.25926	2.68354	1.09475	2.78415	1.0404	2.51133	0.949501	2.56026
Bri3	2.74384	1.87968	1.76933	1.15729	1.51758	1.14715	1.51451	1.60748	1.44805	1.51522	1.09469	0.847845	1.13314	1.04694	1.14856	0.900818	0.859163	0.967928	1.001	1.01976	1.18917	0.99841	1.31009	1.22938	0.998815	0.888119	0.917597	1.15486	1.1764	1.13159	1.57353	1.37807	2.04589	1.71061	1.47039	1.59518	1.19983	1.06604	0.956481	0.923767	1.36677	1.34897	1.10428	1.0089	1.20823	1.01783	1.15242	1.06359	1.27285
Cpe	2.74351	3.36489	2.25436	2.74171	2.29677	3.36787	2.31915	3.79379	2.20974	3.5281	1.45398	1.75901	2.47337	4.80228	3.2309	5.99591	2.79638	3.97697	2.3974	3.56014	2.15208	3.25517	3.23119	4.87887	1.38744	1.98663	1.55449	2.3585	2.10429	3.11004	4.02521	4.58601	4.02486	4.39871	1.5279	2.04883	2.37099	3.53538	1.38789	1.74888	1.73658	2.4963	2.62387	3.09297	3.62417	6.46049	3.04789	4.04551	2.4
Tgfbi	2.7399	4.32939	1.55112	3.28913	1.40647	1.87387	1.48066	2.72651	1.54675	2.37002	1.50885	2.74142	0.715976	1.07681	0.508489	0.845603	1.00962	1.79194	1.37337	2.18127	0.683976	1.24722	0.682569	0.658935	2.26659	3.37376	3.20255	5.37863	1.5888	2.74929	10.2332	17.0926	9.40727	16.1479	1.86352	3.31088	0.904722	1.4206	2.18165	2.78251	1.60486	2.73416	1.72694	2.27135	0.628238	0.743316	0.537075	0.929551	1.56026
Btg1	2.73596	2.79093	3.07232	3.24364	4.25457	3.79429	3.60542	3.71616	3.38701	3.55504	2.45929	3.63325	3.16568	4.32432	3.73345	4.67996	4.33088	5.06661	4.37137	4.96392	3.32122	3.63514	2.06606	2.41495	1.77488	2.74653	2.6454	3.28378	1.8969	2.27283	4.11134	3.6087	5.16826	4.32154	2.43863	3.16255	4.15936	4.56447	0.997162	1.55232	2.50051	3.02716	5.2399	6.09119	3.65871	4.34165	3.50618	4.93142	8.99338
Prdx4	2.73432	3.86982	2.70948	3.70162	2.60056	3.19219	3.33559	4.14889	3.48961	4.04098	3.12124	3.67458	2.55621	3.30441	3.12309	4.29346	3.31278	3.91859	3.27528	3.59794	3.03932	3.38394	3.83486	4.23196	2.52488	2.99802	2.53429	3.41773	3.43981	3.63642	2.16597	2.85633	2.13384	3.1865	6.28155	8.3733	2.95194	3.76179	3.25071	3.49103	5.1388	7.20741	3.12116	3.21263	3.75673	4.60725	4.02729	3.98878	3.50464
Atp6v0c	2.73432	2.95266	2.56608	3.16962	2.64416	3.18769	2.57157	3.07723	2.5039	3.44379	2.32389	3.10466	2.68639	3.54054	2.7674	3.40491	2.47794	3.17434	2.42342	3.08677	2.68472	3.56598	2.53578	3.30155	2.1173	2.67772	2.1967	2.69532	2.32122	2.93137	2.53571	3.2949	2.82792	3.46302	1.62403	2.10074	2.70911	3.58097	2.11258	2.72048	1.78419	2.31687	2.40808	3.23888	2.90655	3.41414	2.7415	3.46696	2.44238
Myl12a	2.72841	2.85404	1.92893	2.13647	2.11252	2.01952	1.94681	2.16919	1.87987	1.77049	1.71239	2.3131	1.92308	1.80512	1.84975	2.14315	1.51018	1.51563	1.57157	1.60739	1.70549	1.86566	1.94679	2.10997	1.68839	2.14455	1.55449	1.78901	1.86234	2.23256	1.79202	1.81096	1.8088	1.63344	1.65665	2.00433	1.73862	1.87657	2.52034	2.86248	1.48227	1.76214	1.54852	1.67749	1.99848	2.08021	1.86509	1.98566	1.74437
Psmb1	2.71987	2.78501	2.41646	2.68157	2.48805	2.51652	2.38975	2.49283	2.73896	2.95667	2.54159	2.82674	1.97337	2.26316	2.1511	2.2955	2.06391	2.33799	2.25726	2.42096	2.39466	2.52146	2.94128	2.84278	2.61374	2.94604	2.28283	2.68873	2.82956	3.07884	2.77941	3.00756	2.49713	3.08039	2.47983	2.69654	2.44772	2.65094	2.86471	3.2571	2.35664	2.70453	2.6305	2.77491	2.41341	2.40582	2.80947	2.66209	2.68212
Tmem167	2.71921	2.3925	2.36534	1.66076	2.24754	1.98949	2.42166	1.77667	2.92013	2.13934	2.34425	1.59367	2.21302	1.49787	2.76995	1.73824	2.40441	1.83388	2.54354	1.86512	2.67804	1.8275	3.51743	2.76976	2.1564	1.85248	2.12547	1.69028	2.80632	2.52808	1.96008	1.85444	2.02677	1.81994	2.73906	2.41656	2.90219	1.86321	2.28855	2.17788	2.54509	2.26173	2.92586	2.23932	3.12748	2.00535	3.2137	2.37656	2.74834
1810058I24Rik	2.71527	3.02761	3.08354	3.32382	2.73418	2.71622	3.40522	3.6051	3.46169	3.47775	3.66372	3.41777	3.44379	3.10953	4.23854	3.87935	3.37839	3.35197	3.37237	3.30842	4.12537	3.19396	4.3633	4.2079	3.20379	2.92723	3.4285	3.85172	3.62396	3.41066	2.46639	2.44612	3.10325	2.97428	3.67639	3.56366	3.34739	3.09984	3.73226	4.02541	3.31003	3.47407	3.46956	3.16948	4.50432	3.73262	4.77291	3.75748	3.42914
Pafah1b1	2.71297	1.88363	2.2182	1.77101	1.72574	1.48048	1.93617	2.02508	1.52078	1.46253	1.4354	1.69217	1.84911	2.0697	1.67063	1.64928	1.04186	1.56661	1.2953	1.55326	1.52893	1.60334	0.990826	0.897766	0.830569	0.977228	1.32536	1.60434	0.974374	0.930233	1.29832	1.15123	1.91969	1.81029	1.85236	1.82509	1.7344	1.83412	0.780511	0.816143	1.46201	1.4856	1.35443	1.41415	1.5419	1.60428	1.49743	1.47569	1.62914
Eif4a1	2.69984	3.18738	1.99002	1.83115	1.45992	1.22823	2.55899	3.98846	1.92078	2.90164	1.58938	2.30695	1.12722	2.44381	1.30136	1.58384	1.49548	2.49918	1.65766	2.30928	1.41024	1.56836	1.57064	1.40292	1.88033	2.1698	1.48538	2.54626	1.80036	1.98412	1.08193	1.11342	1.82027	2.08039	2.02403	3.07664	1.44519	1.6989	2.99054	4.17713	2.2847	3.70041	1.35202	1.36744	1.36668	1.93523	1.4068	1.38965	1.47947
Hnrnpa0	2.69392	3.23471	2.12843	2.35081	2.10689	2.53604	2.29014	3.59833	2.03052	3.1171	1.69115	2.40545	1.80178	3.02134	1.64177	2.50716	1.69344	2.94737	1.75275	2.62027	1.72774	2.37043	1.92294	2.31443	1.82701	2.45297	1.57682	2.52149	1.97735	2.65116	2.07773	2.89792	2.15105	3.12219	2.66867	3.68294	1.90556	2.59513	2.06055	3.01794	2.22087	3.18272	1.87221	2.31984	1.64144	2.71361	1.76416	2.45636	1.85033
St13	2.68571	1.40434	3.02993	2.01311	3.18565	2.20721	1.82495	1.21815	1.78117	1.39344	1.80796	1.32542	1.78698	1.43812	1.91426	1.26994	1.43665	1.12336	1.5015	1.17268	1.63427	1.23768	1.78899	1.25773	1.85545	1.56238	1.57788	1.24971	1.91359	1.50766	2.28992	1.67864	2.45698	1.39228	2.23519	1.73857	2.10455	1.50236	1.69253	1.28475	1.77204	1.38272	1.5003	1.20196	1.94972	1.31373	1.53141	1.10973	1.8596
Ndufa13	2.67553	2.12229	2.79302	1.9946	2.64557	1.93544	2.52708	1.53185	3.13961	2.05621	3.0885	1.89622	2.88166	1.65007	3.4202	2.30675	3.00622	1.87007	2.999	1.95533	2.98961	2.01669	3.85138	2.66838	3.02844	2.14356	2.88464	1.79404	3.50775	2.55927	3.0084	2.47259	2.82792	2.19614	2.13133	1.49629	3.38111	2.12421	2.89593	2.17115	2.13678	1.5144	2.96504	2.04226	3.80041	2.5306	3.40834	2.21384	2.88344
Sh3glb1	2.67126	2.34911	2.27556	2.39938	1.96624	1.71021	2.43617	3.15924	2.18377	2.43677	1.70177	2.05717	2.23964	2.58748	2.39474	2.63701	2.32749	2.78289	2.13614	2.6177	2.14169	1.98569	2.19266	2.24914	1.41943	1.61089	1.73099	2.43941	1.74493	1.99943	1.67437	1.58601	2.23327	2.35048	2.34335	2.60816	2.31619	2.375	2.04825	2.16966	2.05167	2.30947	1.82218	1.95952	2.49518	2.69875	2.11998	2.15337	1.91788
Hif1a	2.67126	1.99408	2.80549	2.18967	2.04079	1.99249	3.10251	2.94467	2.33961	2.35246	1.48673	1.47757	2.67456	2.92319	2.26825	2.35583	2.24491	2.6102	2.43243	2.78007	1.7908	1.87122	1.35413	1.48797	1.10545	1.30842	2.0319	2.11653	1.37187	1.53035	1.52521	1.72023	2.53155	2.64309	2.90987	2.48949	2.5801	2.46698	1.05298	0.979073	2.10638	1.96049	2.23629	2.62767	2.161	2.41236	1.77549	2.00998	2.24238
Ube2d3	2.66897	3.39448	2.31297	2.84657	2.23347	2.90991	2.61315	3.48129	2.02597	3.09016	1.79027	2.69657	1.9497	3.40683	1.91341	2.85378	1.89253	3.18586	2.08208	3.05155	2.02819	2.79412	2.26239	2.72852	1.71327	2.4995	1.63371	2.51491	1.92372	2.69541	2.07773	2.88658	2.31931	3.04502	1.98627	2.72373	2.18718	3.19969	2.28761	2.72272	1.74975	2.53004	2.09464	2.96219	2.14474	3.10398	2.12204	2.98441	2.24106
Rheb	2.6486	2.31361	2.41521	2.66692	2.14346	2.19069	2.97389	3.34674	2.14026	2.6815	1.64071	2.073	2.30473	2.69701	1.84126	2.1319	1.85633	2.51563	1.97798	2.59794	1.76039	2.26232	1.43486	1.36942	1.19313	1.48218	1.61988	2.38444	1.31645	1.46682	1.52941	1.61059	1.82409	2.38907	2.68326	3.62917	2.13322	2.82075	1.15421	1.26682	1.96454	2.69465	1.72936	2.09297	1.79888	2.2757	1.7966	2.24439	1.94967
Gm26532	2.64663	1.02564	2.22195	1.22668	1.7609	0.983483	1.647	1.1664	1.30844	0.74356	1.31416	1.02463	1.97929	1.25605	3.19694	3.96933	0.709842	0.819079	1.02803	1.07732	1.61721	1.6256	0.691743	0.748282	0.837678	0.6	1.03349	0.784359	0.54112	0.475326	0.957983	0.637051	1.92925	1.12219	1.22146	0.906057	1.22934	1.1761	0.668874	0.378924	0.749747	0.537449	1.02893	1.14235	1.21432	1.04694	1.62307	2.00623	1.64768
Cdv3	2.63284	1.74359	2.0586	1.42791	1.31505	0.971471	2.00967	2.0621	1.60519	1.62295	1.29381	1.32806	1.64201	2.101	1.44143	1.26278	0.837104	1.39803	1.06507	1.22423	1.39169	1.1566	1.08807	0.861684	0.96327	0.910396	1.06911	1.47193	1.03218	1.0658	1.19748	1.17202	2.65392	1.94212	1.52103	1.30655	1.18297	1.35142	1.79376	1.38266	1.4002	1.30288	0.844485	0.786032	1.43525	1.47178	1.29609	1.12406	1.13907
Acbd3	2.63218	2.23077	2.47631	1.90825	1.88467	1.55556	2.74662	2.63495	2.29286	1.97541	1.3885	1.36851	2.26036	2.3798	1.67148	1.64928	1.86256	2.22862	2.01502	1.89691	1.43843	1.39746	1.40367	0.930412	1.13507	1.02228	1.79373	1.95045	1.25089	1.09416	1.43908	1.15312	2.39579	1.92926	1.85322	1.67738	2.12732	1.9261	0.974456	0.877429	1.34549	1.37449	1.63954	1.34564	1.82783	1.62092	1.44181	1.3086	1.99603
Atp5j2	2.63054	1.68245	2.7419	1.62992	2.47539	1.6006	2.54352	1.31648	3.05325	1.50703	3.32743	1.781	3.95858	1.63442	4.40747	2.24029	2.95928	1.41447	2.88288	1.50344	3.3368	1.79094	4.06606	2.22852	3.15284	1.81584	2.99362	1.41076	3.60429	2.11231	2.54412	1.8034	2.36329	1.36656	3.06009	1.58714	3.39292	1.68239	3.23368	2.10837	3.59271	1.86996	2.96444	1.67972	4.33316	2.18954	3.64161	1.89401	2.9947
Anxa2	2.6243	4.05523	1.98379	3.87433	1.56962	2.14565	3.12186	6.61704	1.65455	3.55035	2.65841	5.02023	1.91124	3.59033	1.50764	2.80675	1.4836	2.81332	1.5966	3.04897	2.04896	2.98092	2.18532	2.6555	2.73223	4.2495	2.1664	4.8676	2.56377	3.93817	2.5021	4.07183	2.88719	4.76527	3.41974	6.67058	1.43086	2.44811	4.47114	7.04858	1.72948	3.84856	1.956	2.81762	1.76079	2.9489	2.27137	2.76309	1.92848
Ier3ip1	2.61609	1.92505	2.26808	1.35775	2.01547	1.44595	2.47099	1.67277	2.63571	1.7178	2.32035	1.37819	2.67751	1.82646	3.54499	2.25051	2.41572	1.80016	2.40841	1.54897	2.66246	1.46582	3.20734	2	2.0545	1.26931	2.11217	1.38444	2.56913	1.77425	1.61134	1.16446	1.88145	1.37621	2.75365	1.63041	2.85497	1.66588	2.48534	1.93199	2.33739	1.48971	2.5654	1.47998	3.6648	2.39869	3.05716	1.68017	2.5245
Eif4g2	2.61281	1.90138	2.09227	1.51966	1.4571	1.17718	2.41199	2.17874	1.82662	1.66042	1.35664	1.20932	2.28402	1.96871	2.09677	1.68303	1.88744	1.84128	1.86186	1.67612	1.46068	1.24563	1.1578	0.900344	1.07346	0.974752	1.60872	1.58072	1.12396	1.11061	1.39286	1.03781	2.17782	1.61736	1.95966	1.66625	2.06155	1.72248	1.1684	1.13976	1.59473	1.42881	1.53707	1.38701	1.89436	1.75342	1.41607	1.26309	1.5894
Rbp4	2.61248	3.02367	1.21945	0.774094	0.918425	0.624625	0.565764	0.830812	0.581818	0.440281	0.402655	0.644679	4.71006	5.49929	1.41002	1.51125	0.25	0.433388	0.537538	0.667526	2.86721	2.61208	0.649541	0.502577	0.777251	0.639109	0.274322	0.294232	0.47795	0.529779	0.892857	1.00756	1.42256	1.10932	0.378541	0.423362	0.537943	0.580189	0.917692	0.695815	0.510638	0.566255	0.221218	0.373221	0.496699	0.787285	0.621009	0.658978	0.488742
Psma3	2.61117	2.5286	2.20075	1.94834	1.88186	1.74775	2.38878	2.51911	2.23182	2.30094	1.89115	1.92612	1.82544	2.10811	1.93633	1.85481	1.8026	2.12911	1.87888	2.0421	1.84273	1.80445	2.11743	2.02663	1.8045	1.94455	1.71558	2.02981	2.03397	2.05218	1.72689	1.87146	2.13193	2.17685	1.9588	2.18171	2.10287	1.96619	2.48061	2.55007	1.62209	1.76132	1.88246	1.79804	2.19502	2.05585	2.06437	1.85661	1.95364
Dek	2.61018	2.12426	1.88279	1.41635	1.79606	1.53453	1.78917	1.69785	1.98636	2.18735	1.52212	1.34916	1.9645	2.10953	1.63328	1.37014	1.41855	1.56003	1.59259	1.58162	1.46068	1.37122	1.47523	1.21821	1.87322	1.64455	1.62414	1.41541	1.78903	1.66534	2.32773	1.98299	2.17017	2.43087	5.73391	4.85414	1.65936	1.54088	1.54967	1.75037	6.87133	5.62881	1.88306	1.63078	1.61808	1.56328	1.54686	1.30424	1.83709
Spcs1	2.59803	3.643	2.61596	3.38088	2.41491	3.69369	2.3472	2.70263	3.27662	3.71897	2.82212	3.32894	3.25148	3.10953	3.85569	4.06646	2.9655	3.2426	2.98498	3.47251	3.28858	3.6566	3.89358	4.73454	2.65047	3.35891	2.75651	2.9338	3.2211	4.29495	2.30882	3.64461	2.25239	3.44051	2.5897	3.14215	3.49831	3.83805	2.75781	3.9701	2.68693	3.19671	3.17601	3.79804	4.24276	4.59358	3.8105	4.32544	3.13377
Pnrc1	2.58752	1.60158	2.63466	2.48959	3.5879	2.86336	2.17892	2.1875	2.07727	1.91218	3.02566	3.27441	3.79586	2.74253	3.36757	2.62065	2.47624	1.87829	2.32533	2.14261	2.8954	2.97695	2.04954	1.99399	2.27251	2.69356	3.22222	2.283	1.94636	2.03914	2.93487	1.92628	2.86233	1.84566	1.84893	1.71508	2.62901	2.36321	1.40019	1.92377	2.12259	1.79753	3.11151	3.15792	2.55917	1.85264	3.13388	3.11658	5.66755
Atp5f1	2.58391	2.12426	2.40524	2.13338	2.2616	2.10811	2.25145	1.97213	2.47922	2.19555	2.37611	2.21108	1.99704	1.94026	2.29117	1.71677	2.06618	1.79852	2.20621	1.97938	2.33902	1.99205	2.72294	2.32904	2.45853	2.32574	2.24083	2.05652	2.60787	2.40272	2.44328	2.45936	2.48184	2.3119	3.06266	2.75031	2.43929	2.00079	3.03595	2.78475	2.76393	2.58436	2.44967	2.20596	2.4322	1.88176	2.58445	2.10411	2.42384
Cox7a2l	2.58194	2.82249	2.17581	2.81419	2.18284	2.23874	1.98839	2.58121	2.24675	2.72131	2.47699	3.36939	2.0355	2.71266	1.83701	2.41309	1.75113	2.40296	1.92392	2.58333	2.38872	2.71065	1.82569	2.02405	2.56517	2.8396	2.30463	2.99613	2.37068	2.66364	3.08613	2.97164	2.71893	3.15756	2.56652	2.84672	1.84148	2.37814	2.97824	3.12332	2.02432	2.50453	2.1742	2.48043	1.71661	2.22995	2.08084	2.27244	2.3351
Hnrnpa3	2.56913	2.2071	2.4389	2.23747	2.17862	2.06907	2.2766	2.09315	1.90065	2.03864	2.06814	2.25418	2.59467	2.26743	2.44143	2.01738	1.80543	1.92599	1.85886	1.87543	1.96291	2.08903	2.15963	2.34794	1.87559	2.1896	1.94949	1.97677	2.01907	2.37606	1.9979	2.30057	2.53155	2.32154	4.65751	4.54574	2.25717	2.24371	1.83065	2.62855	4.0618	4.3465	1.97649	2.08585	2.23667	2.2549	2.15191	2.14339	1.92715
Klf6	2.56125	2.92702	2.36908	3.24287	5.3699	6.41892	3.0677	4.86186	1.20909	2.38993	3.29646	7.37115	3.78107	5.50782	2.67997	5.0184	1.38518	3.70559	1.90691	3.88316	3.19362	6.80207	3	4.5	2.75948	4.4198	1.23073	2.41347	2.23659	3.52751	2.97059	3.34026	1.58891	2.02572	2.66695	3.23609	2.18128	4.47013	1.72848	2.86323	1.36981	1.79918	3.40386	7.29404	1.94921	3.53714	4.02935	8.19576	3.14437
Plagl1	2.55731	6.18343	3.06484	3.48728	3.63291	5.20871	2.79304	3.30334	3.75584	4.91101	2.43805	3.2832	4.04734	4.41821	4.24363	4.79448	3.04016	3.8676	3.32232	3.68213	3.36795	4.32035	4.11193	4.95189	2.06517	3.04802	2.62573	3.45528	3.25328	4.43846	3.33824	4.60302	3.18738	4.76849	1.86094	2.00989	3.55902	4.42846	1.85809	2.57848	2.27558	2.63292	3.83424	4.33274	4.21889	5.24242	3.9243	4.95511	3.85166
Snhg18	2.54745	2.12426	3.25062	2.42945	3.45851	2.64865	3.28433	2.68551	3.92597	2.83255	5.00088	2.79244	5.07101	2.7909	5.58913	3.24438	4.30769	2.75576	4.19119	2.91924	5.29896	2.99364	5.37798	3.35481	4.19668	2.66832	4.02233	2.59311	4.60012	3.01305	2.97689	2.44612	2.91013	2.4373	2.71159	1.62794	4.77319	3.05582	3.70577	2.32362	3.08308	1.85021	4.97408	2.94751	5.74505	3.34581	5.58496	3.21571	4.56556
Atp6v1g1	2.54122	2.20316	1.98753	1.93369	1.86498	1.9985	1.91973	1.94865	1.98831	2.14637	2.05664	2.03254	2.06805	2.01707	2.19779	1.8998	1.57862	1.70066	1.74074	1.84107	2.20252	2.1248	2.10275	2.08505	1.75237	1.93218	1.72355	1.85947	1.97497	2.0312	2.19118	2.31002	2.42256	2.48553	2.63262	2.69592	2.08685	2.11242	2.0842	2.00075	1.70618	1.8	2.06148	2.12544	2.22092	1.99762	2.23172	2.06421	1.94702
Ninj1	2.54122	2.76923	0.930175	0.674634	0.932489	0.858859	0.877176	0.916003	1.09545	1.11475	0.571681	0.419525	0.736686	0.800853	0.67657	0.671779	0.838235	0.926809	0.984985	0.95189	0.8227	0.714626	1.01468	0.935567	0.511848	0.460891	0.595428	0.661247	0.747318	0.721497	0.779412	0.807183	1.02677	1.1865	0.618884	0.523486	0.801855	0.793239	0.243141	0.316143	0.530902	0.596708	1.12779	0.951068	0.885221	0.80511	1.00772	0.945761	1.43444
Klf4	2.54089	5.19132	1.98504	2.44102	3.46976	4.30781	1.76789	2.68352	0.958442	1.95082	1.15841	3.09499	1.31657	3.00142	1.31494	4.14724	0.705317	2.22944	1.03804	2.4433	1.63798	4.14149	1.19633	1.88402	1.00711	2.00792	0.657629	1.57491	0.98093	1.5207	1.56092	2.31947	1.31166	2.33441	1.41888	2.267	1.31113	2.96934	0.514664	0.923767	0.951368	1.69877	2.09524	4.93105	0.830371	1.93999	1.72039	5.22444	1.69934
Tbca	2.53793	1.77712	2.10349	1.48959	1.80872	1.26577	2.30368	1.78185	2.28571	1.60773	2.35133	1.65523	2.6213	1.70697	2.57216	1.58691	2.13462	1.38734	2.06807	1.37371	2.38279	1.39984	2.09541	1.39003	2.14218	1.48762	2.25146	1.66434	2.21275	1.5899	2.21639	1.34216	2.47801	1.42765	2.49614	1.79172	2.2403	1.36792	2.75781	1.81465	2.3384	1.67243	1.99216	1.28025	2.48908	1.54961	2.13543	1.28616	2.17748
Arf1	2.53498	3.75345	2.02868	2.59907	1.95218	2.69369	2.22921	3.2301	2.02143	3.02693	2.15575	2.89358	1.86982	2.93599	1.97963	2.59918	1.7121	2.93832	1.87187	2.86168	2.19881	2.95787	2.46606	3	1.95853	2.6505	1.81446	2.74332	2.10608	2.89507	1.98319	2.61059	1.93308	2.791	2.10987	2.80902	2.09949	3.03852	2.08325	3.10987	1.58764	2.39753	2.38638	3.09831	2.22296	3.00832	2.69258	3.38716	2.29801
Atp5c1	2.52512	2.61933	2.62843	3.20663	2.67792	2.68168	2.40135	2.34594	2.89221	2.74005	3.27257	3.26561	3.09467	2.84353	3.06197	2.89571	2.91063	2.66941	2.74474	2.74656	3.17656	2.83068	3.46239	3.29811	3.33175	3.45644	3.1446	3.06969	3.42908	3.59274	2.93487	3.22495	2.74761	2.92605	3.24807	3.14833	2.94098	2.87264	3.66982	4.08894	3.39412	3.45926	2.92224	2.85632	3.17928	2.94296	3.23275	2.75561	2.96159
Uqcr10	2.52512	1.5503	2.36035	1.25135	2.07032	1.34835	2.33559	1.17635	2.47857	1.39227	2.68673	1.42392	2.60947	1.1963	2.99406	1.49489	2.18722	1.2722	2.24625	1.2311	2.51484	1.3434	3.08624	1.73711	2.45972	1.53812	2.45136	1.2199	2.84923	1.6557	2.32983	1.53497	2.37476	1.41801	3.05751	1.65822	2.55649	1.38679	2.97729	1.75411	3.61702	1.99753	2.59011	1.46575	3.12849	1.61022	3.05252	1.60661	2.6649
Ube2s	2.51757	3.06312	2.67706	3.05937	2.53868	3.43994	2.77273	3.07404	2.57662	3.226	2.16991	3.16447	2.61834	3.45661	2.71307	3.11247	2.54864	2.79359	2.33033	2.84966	2.39021	3.21065	2.56147	3.33162	2.09953	2.89703	1.93408	2.54007	2.35816	3.15088	2.04832	3.0983	1.94455	2.98392	16.5605	22.4419	2.76728	3.43553	2.47682	3.41854	6.74671	9.83704	2.17119	2.98087	2.59116	3.15805	2.40216	3.27868	2.36821
Ube2b	2.50378	1.70809	1.73317	1.65305	1.98594	1.53453	1.68182	2.1461	1.33247	1.70258	1.1885	1.38786	1.13609	1.42248	1.0365	1.04601	1.01471	1.41447	1.06807	1.4201	1.25445	1.34261	1.4422	1.28952	1.34597	1.35743	1.07177	1.96167	1.38796	1.44697	1.78571	1.46692	1.68834	1.56592	1.33047	1.88566	1.28921	1.33648	1.35005	1.31315	1.11044	1.50206	1.31344	1.31139	0.975114	1.04694	1.30381	1.36409	1.3894
Atpif1	2.50213	1.64103	2.37531	1.97147	2.24754	1.42192	1.95164	1.42755	2.16364	1.45316	3.38053	2.18997	3.42012	1.76529	3.47963	1.88957	2.10747	1.24342	2.04805	1.43557	2.6224	1.68124	2.97982	1.91151	3.32346	2.34406	3.04944	1.88231	3.059	2.15428	2.61975	1.64839	2.31166	1.52733	4.00086	2.57169	2.40809	1.56211	3.17692	2.55082	4.70517	2.99671	2.49729	1.58585	3.2519	1.93702	2.75026	1.59414	2.39205
Fam162a	2.49524	2.22485	1.90773	2.34002	2.22082	2.53604	1.5793	1.20621	2.35195	1.63934	8.07434	5.34828	4.22485	1.85206	5.95246	3.31391	1.95645	1.32319	2.46246	1.65464	8.53264	4.68045	8.24037	6.32045	7.15758	5.61287	2.61616	1.49439	7.06436	5.75553	1.07143	0.956522	0.892925	0.942122	7.23863	4.5822	2.91315	2.09355	10.1949	9.08894	5.65147	4.20658	4.16516	3.72776	4.95683	2.81996	8.0932	4.89651	4.10464
Mrfap1	2.48768	3.18935	2.47132	3.24904	2.84248	4.0991	2.34236	2.88973	2.71558	3.58782	2.91062	3.31662	2.35503	3.12945	2.65789	3.06851	2.30656	3.00822	2.43343	3.09021	2.8138	3.50318	3.8055	4.31529	3.2654	4.15297	2.37746	2.87224	3.34386	4.23653	3.09664	4.38185	2.42065	3.41801	2.90129	3.41842	2.63406	3.46069	2.80416	4.28176	3.19656	4.01975	3.25618	3.8056	2.92026	3.34997	3.35221	3.82357	3.03179
Tbrg1	2.48177	2.6075	2.53616	4.21203	2.2166	3.27327	2.31044	3.18551	2.22338	3.23419	2.99204	4.19525	2.40828	3.46515	2.66044	3.05317	1.58201	2.88158	2.04004	3.36254	2.67507	3.40143	2.33211	2.43213	2.60664	3.4396	2.58958	3.71738	2.44994	2.95916	2.4895	3.40076	2.69216	3.92926	2.41116	3	2.54806	3.70912	3.49953	3.70254	1.81864	2.42798	2.60699	3.25845	2.56475	3.11289	2.79712	3.3298	2.83974
Eif1a	2.47652	1.61538	3.00873	2.37008	2.36428	2.03604	3.46228	2.5617	2.13377	2.36066	1.18142	1.60774	2.19822	2.60028	1.7691	2.35378	2.46606	2.83141	2.77678	2.93041	1.3368	2.08108	0.875229	1.02749	0.825829	1.02376	2.10952	2.47193	0.941597	1.00681	1.29832	1.34783	2.60612	2.36656	1.55193	1.58035	2.78162	2.97642	0.48439	0.559043	1.23404	1.35473	2.31103	2.92616	1.774	2.16815	1.18229	2.17955	2.06623
Atp5g1	2.47291	2.2643	2.7818	2.28836	2.1294	1.92793	2.73985	2.09514	3.24156	2.53981	3.38938	2.39402	3.2426	2.03698	4.18081	2.81186	3.11934	2.09128	2.98999	2.05241	3.25223	2.21781	3.95046	2.70962	3.05095	2.3802	3.1244	2.02904	3.6174	2.61883	1.48529	1.61248	1.71702	1.53055	2.21717	2.18603	3.62985	2.39151	3.99338	3.21749	3.39818	2.60082	2.78421	1.91459	4.40833	3.11943	3.59526	2.33791	2.95894
Timp2	2.46897	2.16568	2.19825	1.72244	2.02954	1.53453	1.69632	1.46736	1.89675	1.66979	0.863717	1.23395	1.10059	1.03414	0.972835	1.07975	1.37387	1.27385	1.38539	1.25687	0.804154	0.978537	1.11376	1.26546	1.01303	1.30149	1.40298	1.41851	1.25745	1.46001	3.33403	2.69376	4.39579	2.80707	0.95794	1.04944	1.23862	1.47956	0.807947	1.34454	0.971631	1.08889	1.18385	1.24199	1.26409	1.26679	0.99897	1.16209	1.39868
Abi3bp	2.45583	1.57791	1.36284	0.286045	1.12377	0.39039	0.665377	0.359076	0.607143	0.361827	0.122124	0.0668426	0.846154	0.958748	0.657046	0.658487	0.394796	0.411184	0.445445	0.329038	0.251484	0.255962	0.379817	0.370275	0.0876777	0.0440594	0.076555	0.0480062	0.288439	0.202496	0.426471	0.232514	0.390057	0.424437	0.261803	0.190977	0.336425	0.388365	0.0473037	0.0149477	0.232016	0.18107	0.223026	0.197064	0.514474	0.700535	0.334706	0.279302	0.427815
Nop10	2.44565	1.79882	2.69576	2.16577	2.04501	1.68619	2.93327	2.17994	3.19091	2.42974	3.94779	2.32982	3.31361	2.26743	3.61205	2.14826	3.46946	2.39391	3.16717	2.40636	3.45846	2.11367	3.24771	1.80326	3.95853	2.55891	4.20255	2.64034	3.67938	2.36075	2.55672	1.81853	2.84512	2.41479	2.69614	1.88566	3.39545	2.27044	3.72375	2.8012	4.42452	2.93827	3.29415	1.99555	3.63738	2.21985	3.22297	1.77993	2.92185
Uqcrb	2.41741	2.02564	2.3616	1.86045	2.21378	1.86036	2.31044	1.67237	2.63701	1.96721	2.53982	1.99296	2.95562	2.01138	3.14601	2.15337	2.46946	1.72368	2.50551	1.80842	2.72626	1.938	2.84587	1.99828	2.22749	1.85792	2.40617	1.75919	2.57747	1.99036	2.59454	2.0397	2.48566	1.93891	2.07811	1.53152	2.69477	1.95519	2.23557	1.98206	2.70618	1.93827	2.4997	1.88523	3.22194	2.347	2.87178	2.01808	2.58543
App	2.41379	3.87771	2.00998	2.35698	1.59634	2.37087	2.2205	2.57643	1.73896	2.75059	1.41239	2.02902	2.03846	2.75676	2.37861	3.39571	2.22851	3.01316	1.92693	2.58677	1.32641	2.13275	1.5945	2.76117	1.2263	2.01386	1.96279	2.54472	1.51907	2.60635	2.2479	3.16446	3.09369	3.49839	1.51674	2.02534	1.95616	2.74057	0.843898	1.38565	1.44073	2.06667	1.46956	2.27491	2.24683	3.6934	1.56128	2.51496	1.52318
Hnrnpk	2.41051	3.49901	2.16833	2.8882	2.17018	3.05856	2.35397	3.0414	2.10519	3.27518	2.1292	3.11609	1.98225	2.87767	2.04839	2.52658	1.80995	2.87336	1.9019	2.97595	2.0957	2.95628	2.36697	3.08162	2.05806	3.2505	1.87613	2.87998	2.20322	3.39932	2.26891	2.97921	2.45315	3.33119	2.80258	3.57787	2.10371	3.11164	2.26395	3.94694	2.52584	3.69465	2.30018	3.11032	2.1031	2.99762	2.38568	3.15773	2.32715
Ier3	2.40788	4.85996	1.899	1.18658	2.28129	1.78228	1.91973	1.35828	0.729221	0.757611	0.875221	1.48901	1.2929	2.01849	0.774194	1.75869	0.825792	0.884046	1.03203	1.20361	0.956231	1.62719	0.772477	1.11082	0.913507	1.50198	0.700159	0.530778	0.945173	0.926829	4.2605	2.93762	1.79732	1.09646	1.0309	1.05995	0.840641	1.18475	0.645222	0.819133	0.878419	1.04938	2.84147	3.66237	0.693753	0.901961	0.859938	1.56983	9.17086
Ndufa7	2.40263	1.9783	2.81671	2.35929	2.56399	2.01051	2.56867	1.80414	3.13701	2.08782	3.65398	2.4934	3.60651	1.82361	3.87012	2.47137	3.29638	2.09868	3.21722	2.11168	3.5638	2.31002	3.99266	2.67869	3.5936	2.61337	3.49654	2.25861	3.82062	2.81282	3.09874	2.21361	2.7782	2.01929	2.43948	1.71261	3.49241	2.30739	3.8666	2.91629	2.80547	1.94156	3.59855	2.38123	4.13255	2.4492	3.96395	2.51559	3.23576
Pabpc1	2.39639	3.28205	2.24813	2.34464	1.91842	2.23574	2.9352	3.41919	2.08701	2.66393	1.78761	2.65259	2.07988	2.52774	1.63328	1.88241	2.42647	2.78865	2.38639	2.67268	1.77448	2.13355	1.3578	1.75601	1.95024	2.60396	2.15736	2.97135	1.67461	2.2785	1.91387	2.62949	2.15488	2.51768	2.29528	2.83375	2.05143	2.25314	2.10785	2.99701	2.19149	2.69794	1.72755	2.1984	1.45861	1.92513	1.3378	1.78055	1.96424
Rsrp1	2.39507	3.2071	1.74065	1.76947	4.37131	5.63514	1.7089	1.94865	1.91429	2.73419	2.98938	3.47405	1.58284	2.74822	1.52547	2.10327	1.32296	1.89967	1.43243	2.07388	3.04228	4.14944	3.77798	4.48024	2.90995	3.74703	1.36576	1.95316	2.93921	3.58253	5.20798	5.99811	2.64627	3.96141	2.31502	2.48146	1.37943	2.16352	1.56291	2.37593	1.59777	1.86831	4.34901	5.25756	1.63433	2.23173	4.24665	5.04863	3.41325
Pfn1	2.37997	3.30375	1.84414	1.98843	1.57384	2.3979	1.45164	2.05932	1.52078	1.97424	1.48407	2.26649	1.36095	1.734	1.57895	1.88241	1.01867	1.31414	1.15816	1.47337	1.25964	1.90143	1.68073	2.67096	1.61848	2.75198	1.28708	1.59195	1.71395	3.03744	1.70168	2.91304	1.89675	2.55305	2.10215	2.87515	1.51602	1.79009	1.75497	3.78924	2.10942	3.10617	1.37613	1.98621	1.5744	1.97207	1.47168	2.05673	1.44636
Gpx4	2.36749	2.23274	2.2793	2.90902	2.05063	2.60661	2.13056	2.6672	2.26494	2.84778	2.02743	2.72999	2.5503	3.09531	2.55772	2.70245	2.34106	2.42352	2.28629	2.73883	2.02151	2.57313	1.95413	2.0799	2.09242	2.79752	2.47262	2.99264	1.94458	2.46965	2.0105	2.5879	2.48375	3.02572	2.47382	3.11001	2.42833	2.9206	2.28004	2.90433	3.67275	4.08807	2.35142	2.99956	2.48197	2.78015	1.84552	2.23566	2.28344
Col14a1	2.3665	1.5286	1.0212	0.120278	0.721519	0.202703	0.586074	0.149283	0.422727	0.235363	0.0699115	0.0219877	0.171598	0.0825036	0.166384	0.0756646	0.425339	0.1875	0.437437	0.174399	0.113501	0.118442	0.185321	0.114261	0.0521327	0.0188119	0.0536948	0.0193573	0.14124	0.076574	0.092437	0.0396975	0.126195	0.0450161	0.264378	0.121755	0.324621	0.246855	0.0368969	0.00298954	0.159068	0.090535	0.163351	0.121886	0.167598	0.133096	0.119464	0.138404	0.368212
Zfas1	2.35534	1.5641	2.13466	1.44256	2.13924	0.885886	2.03288	1.45502	1.82597	1.11007	2.51327	1.93316	2.33432	1.66999	1.52462	1.04294	1.66968	1	1.71371	1.23883	2.17656	1.47138	0.933945	0.554124	2.94431	1.75198	3.14088	1.89199	1.89869	1.15939	3.59454	1.34026	3.79732	1.6463	1.39657	0.81026	1.53963	1.0511	3.66604	1.9275	1.82877	1.107	1.93731	1.11788	0.997969	0.653001	1.3378	0.766209	1.94702
Rdx	2.34943	2.0217	1.51372	1.01002	1.16174	0.863363	1.63636	1.47492	1.47532	1.33958	0.889381	0.778364	1.06509	1.19488	1.05857	0.864008	1.08145	1.28289	1.25225	1.15979	0.900593	0.766296	0.963303	0.658935	0.755924	0.679703	1.10526	1.17731	0.915971	0.856495	1.11555	0.867675	1.57935	1.4373	1.73734	1.51545	1.27234	1.08255	0.887417	0.822123	1.47315	1.3358	1.05184	0.799377	1.12951	1.03743	0.914521	0.783042	1.2702
Arl1	2.34154	3.24063	1.88279	2.69699	1.94093	2.88739	2.16054	3.32604	2.36104	3.45667	2.47965	2.58135	2.11243	3.22333	2.21307	2.70041	2.11765	3.35115	2.14314	3.26031	2.5905	2.9221	3.20367	3.32818	1.91588	2.23713	1.97129	3.02594	2.4994	3.01985	1.92227	2.81853	2.07266	3.30547	1.8309	2.2911	2.4629	3.31997	2.08893	2.51121	1.51469	2.02222	3.06389	3.28158	2.64804	3.26025	3.25489	3.37905	2.74172
Clic4	2.3399	1.71795	1.69825	1.11565	1.14346	0.71021	2.20986	2.02468	1.01234	1.08314	0.6	0.666667	0.928994	1.14794	0.800509	0.903885	0.930995	1.33141	1.07908	1.26117	0.692878	0.650238	0.482569	0.420103	0.380332	0.419307	0.746411	1.05614	0.489869	0.43789	0.548319	0.400756	1.2065	0.96463	1.46009	1.6063	1.02698	1.05818	0.470199	0.34006	0.98075	1.08807	0.6522	0.579181	0.893347	0.996435	0.581359	0.526808	1.02119
Thbs1	2.33957	1.8501	1.69327	1.76947	1.16174	1.12763	1.80561	1.89928	1.41429	1.27166	1.81858	2.02463	3.31065	2.3926	2.3871	2.35481	1.38857	1.43421	1.31532	1.50515	1.7997	1.71145	1.29541	1.02405	1.78673	1.93515	2.08878	1.70964	1.54887	1.79524	1.01681	1.04159	1.51625	1.30225	1.52961	1.09394	1.64334	1.66745	1.88079	2.28176	1.44782	1.11605	0.995178	1.00712	1.86541	1.81165	1.3517	1.33105	1.12848
Mthfd2	2.33169	2.42012	1.46384	1.50116	0.744023	0.869369	2.04642	3.28941	1.38117	2.32904	0.664602	0.962181	0.911243	1.44097	0.871817	1.29959	1.07014	2.41776	1.26827	1.9622	0.832344	0.86089	0.511927	0.709622	0.489336	0.677723	0.943647	1.93148	0.471395	0.715258	0.321429	0.431002	1.13958	1.51447	2.08841	3.68912	1.19393	1.52516	1.20435	0.952915	1.92503	3.07984	0.746233	0.855872	1.05637	1.67201	0.601442	0.881546	0.969536
Ctsl	2.32677	2.38856	2.58229	2.37008	2.66667	2.3994	3.01547	2.81847	2.89481	2.93911	1.61239	1.75286	2.44083	2.58179	2.7275	3.00204	4.01471	4.19079	3.3954	3.3488	2.3546	2.24165	2.65505	2.46478	1.46682	1.38564	1.67464	1.8494	2.1764	1.8996	1.69328	1.3724	2.02868	1.38585	1.15107	1.09642	3.21332	3.10928	1.15894	1.24141	1.27254	1.23374	2.42857	2.54671	3.29711	3.17053	2.3069	2.24813	2.32185
Hnrnpa2b1	2.32512	2.91913	2.17332	2.50039	2.98031	3.57808	2.30271	1.99443	2.08052	2.45316	2.49646	3.21988	1.84024	2.43812	2.05008	2.50102	1.86708	2.15872	1.92593	2.27577	2.26855	2.99126	3.33028	3.91838	2.84597	3.79208	1.83838	2.19086	3.06079	4.20306	3.5	3.83932	2.35182	2.90997	4.78197	5.36403	2.17875	2.72013	3.17786	4.90135	3.6079	4.14074	3.08017	3.9008	2.23007	2.53832	3.06694	3.43828	2.65828
Cox6b1	2.31691	1.54635	2.4015	1.89206	2.09705	1.41291	2.47776	1.59753	2.68506	1.74941	3.2115	1.91381	3.47041	1.89331	3.58234	2.1728	2.96606	1.68914	2.83784	1.71048	3.1365	1.66932	3.24954	1.73368	2.79502	1.72723	3.25944	1.89353	3.05483	1.81339	2.17857	1.45369	2.43595	1.73955	2.69442	1.56799	2.97386	1.69497	3.07663	2.12407	2.85816	1.79753	2.69078	1.49288	3.73845	2.15805	3.22966	1.66397	2.67152
Eif3j1	2.30542	0.99211	1.90648	0.677718	1.13502	0.45045	2.91199	1.34076	1.81818	0.996487	0.867257	0.532982	0.976331	0.788051	0.826825	0.653374	1.54638	1.01563	1.62663	0.93299	0.815282	0.483307	0.788991	0.420103	0.753555	0.49703	1.14088	0.864499	0.875447	0.528644	0.859244	0.459357	1.63289	0.742765	1.10129	0.687268	1.41062	0.773585	1.03974	0.544096	1.21581	0.687243	0.977697	0.504448	1.0386	0.730838	0.814624	0.5	1.18675
Eif1ax	2.30443	1.72781	1.88155	1.5027	1.33474	1.21471	2.14217	2.20502	1.87792	1.84543	1.39381	1.3993	1.62722	1.89047	1.70034	1.53476	1.50679	1.59375	1.53854	1.6323	1.47404	1.36486	1.5945	1.33419	1.24289	1.2401	1.41361	1.59698	1.50119	1.36358	1.34454	1.27221	1.53155	1.46624	1.50558	1.53708	1.78499	1.7044	1.51183	1.39836	1.70415	1.62305	1.38216	1.28114	1.82986	1.74629	1.52626	1.31359	1.54172
Nap1l1	2.30181	1.93688	1.94015	1.7818	1.4346	1.09459	2.05126	1.92755	1.61429	1.56323	1.57611	1.84521	1.63609	1.49929	1.56791	1.34049	1.39706	1.49342	1.48849	1.42612	1.25445	1.24324	1.02936	1.07732	1.80332	1.8099	1.90484	2.04917	1.46841	1.56381	1.88866	1.56144	2.36711	1.73633	3.07639	3.3115	1.42664	1.28302	2.32072	2.50598	5.05572	4.88889	1.11272	1.11788	1.28085	1.22341	1.05098	0.991272	1.29272
Atp5mpl	2.30115	1.31953	2.39526	1.12259	2.13924	0.938438	2.52224	1.084	2.73701	1.18618	2.6292	1.2146	2.76036	1.04267	2.79372	1.10838	2.5871	1.15461	2.48048	1.11684	2.59421	1.06121	2.50459	1.08505	2.57938	1.14802	2.71983	1.17267	2.73421	1.25014	2.26681	1.08696	2.46845	1.07717	2.45665	1.02349	2.63828	1.1077	3.0492	1.34454	2.44174	1.01235	2.40687	1.01201	2.89385	1.18182	2.54943	1.08042	2.39868
Matn1	2.28703	7.13807	17.5935	68.2714	14.1027	39.9895	20.2427	74.2488	15.2442	56.829	57.3319	65.5796	54.3905	79.9787	66.5424	115.632	55.487	113.125	44.1872	88.7062	57.1536	73.1773	69.8862	113.701	49.3306	73.502	44.974	90.1038	56.6269	95.1367	8.06933	19.6938	7.74379	22.4148	36.3082	60.2145	43.1653	76.4882	33.7483	61.7242	42.4792	75.2675	46.5811	60.7313	80.8466	143.901	68.6395	81.6459	30.8702
Cnbp	2.28013	3.75148	2.07606	2.81342	2.06751	2.76426	2.77369	4.01314	2.3039	3.84895	1.88761	2.66667	1.37574	2.92888	1.30645	2.23415	1.86595	3.73191	1.99099	3.50258	1.84866	2.61526	2.14495	2.49141	2.32227	3.06337	1.77512	3.35385	2.33075	3.06069	2.10084	2.92439	2.25239	3.72347	1.43176	2.41162	1.74283	3.10063	2.73794	4.12182	2.03343	3.38189	2.37251	2.88479	1.57999	2.70766	1.97425	2.47132	2.17748
Tspan3	2.27126	2.77515	1.9813	3.07325	1.70323	2.06006	1.59768	2.08639	2.07403	2.65222	3.01062	3.56552	2.59763	2.75391	2.7309	2.95399	2.19514	2.48355	2.02603	2.43385	2.51113	2.66773	2.49908	2.8866	3.09834	3.40347	3.34928	3.44909	2.95113	3.66534	2.63445	3.17958	2.6826	3.08682	1.97682	2.14957	2.23524	2.48664	3.36991	4.78774	2.6616	3.05597	2.20133	2.33808	2.80396	3.08556	2.55149	2.52369	2.15629
S100a11	2.26207	1.97041	2.37032	3.48497	1.11392	0.888889	5.206	10.0032	1.72727	3.86651	1.3	2.63412	1.92604	5.24893	1.51528	3.52454	3.74548	6.85855	3.26126	5.98368	1.04822	2.06359	0.930275	0.724227	0.905213	1.1797	2.88995	6.98258	0.995232	1.07544	0.703782	0.865784	2.61377	3.31511	2.76567	5.54326	2.12057	3.74214	1.10691	1.45142	1.62817	3.38683	1.65943	2.34253	1.71102	3.41295	0.951596	1.4414	1.37219
Dpm3	2.25025	1.31755	2.42893	1.20817	2.17722	1.22372	2.16538	0.905653	3.01234	1.41335	2.62389	1.15479	2.50888	1.07255	2.98302	1.44888	2.91855	1.24013	2.8028	1.26117	2.89688	1.35135	3.37982	1.68643	2.33531	1.17574	2.45242	1.13473	2.86174	1.50028	2.11555	1.18336	1.95985	1.42765	2.00858	0.922744	3.03794	1.42925	2.0719	1.15919	2.40426	1.22387	2.77456	1.36343	3.47791	1.64825	3.27858	1.48628	2.76821
Tmem258	2.24959	1.82249	2.76933	1.83886	2.51195	1.66366	2.72437	1.77269	3.2961	2.07845	3.30088	1.91557	3.48225	1.74822	3.89898	2.35481	3.55995	2.05921	3.62062	1.91409	3.38056	1.94515	4.11193	2.46134	2.99408	1.88663	3.23126	1.97329	3.61323	2.14634	2.17437	1.7051	2.32505	1.5627	3.0927	1.84734	3.71332	2.16745	3.10123	2.25112	3.16211	1.91605	3.41049	1.89235	4.4647	2.53832	4.03605	2.13529	3.28344
Cavin3	2.24959	1.6785	1.54489	1.49499	1.18987	1.01201	2.46325	3.61465	1.03052	1.49532	0.883186	1.31135	1.16272	1.66003	0.725806	1.13395	0.828054	1.53947	0.923924	1.35137	0.781899	1.03577	0.911927	0.956186	0.787915	1.08119	0.777778	1.37205	0.871871	1.10834	0.918067	1.30624	0.879541	1.05145	1.46524	2.27318	0.84317	1.25472	1.24125	1.38191	1.15502	1.93992	0.653406	0.893683	0.757237	1.39513	0.706488	0.777431	0.931126
Nfe2l1	2.23547	0.893491	1.35661	0.67155	0.758087	0.46997	1.44197	0.911624	1.19221	0.673302	0.964602	0.594547	1.48521	0.733997	1.48132	0.771984	0.938348	0.694901	1.04304	0.639175	1.06899	0.539746	0.733945	0.393471	0.753555	0.44703	1.28549	0.771583	0.771752	0.469654	0.707983	0.476371	1.413	0.66881	1.14077	0.66131	1.19646	0.63522	1.05393	0.510463	0.877406	0.503704	0.731163	0.432384	1.32504	0.784314	0.767765	0.433915	0.977483
Txnl1	2.22824	1.68047	1.66833	1.31149	1.29395	1.15465	1.77563	1.68511	1.59091	1.57845	1.34513	1.34741	1.32249	1.64438	1.31834	1.24029	1.02602	1.46546	1.21522	1.43385	1.49332	1.36804	1.36697	1.14347	1.24171	1.17376	1.14779	1.40844	1.3236	1.27964	1.07563	1.15123	1.59273	1.49196	2.03777	2.23548	1.42327	1.42453	1.57427	1.50673	2.07801	2.15144	1.46715	1.37767	1.34891	1.40582	1.55407	1.35474	1.5351
Cyp51	2.22791	2.35306	3.39401	3.12336	2.36287	3.62763	3.16344	2.55135	2.14545	2.04567	2.62478	3.29991	3.94083	2.46088	3.87861	3.69939	2.39819	2.41941	2.4014	2.53694	2.93175	3.55485	1.7633	1.76804	1.63744	1.40743	2.35035	2.23035	1.3242	1.27737	0.720588	1.03214	1.45507	1.58842	4.03004	3.7911	3.93423	4.31132	1.26112	0.934978	2.58359	2.22551	2.2833	2.95062	3.45353	3.68925	3.06797	4.52307	2.95364
Crip1	2.22135	0.978304	1.13217	0.811103	0.995781	0.484985	1.38008	1.53543	0.727273	0.771663	0.957522	0.934037	1.17751	0.769559	0.849745	1.02454	1.06222	0.619243	0.926927	0.7689	0.678042	0.775835	0.684404	0.410653	0.633886	0.467327	1.50346	1.27642	0.711561	0.379467	0.502101	0.427221	1.27725	1.35048	1.2927	1.26638	1.05059	0.896226	0.603595	0.600149	1.40122	1.33086	0.68053	0.689947	0.793296	0.64587	0.660144	0.915835	0.880795
Srsf7	2.19606	2.7574	1.66459	1.62221	1.33755	1.53453	2.29304	2.84236	1.7039	2.35831	1.03628	1.37379	1.03254	1.9744	0.815789	1.38446	1.50226	2.35115	1.57558	2.11942	0.988872	1.37122	1.19633	1.0988	1.23934	1.45099	1.0925	2.08943	1.20024	1.33522	1.34244	1.5104	1.59847	2.41801	2.65322	3.72806	1.31366	1.89387	1.32923	1.87967	2.70517	3.85185	1.46474	1.79137	0.92839	1.58586	1.16169	1.548	1.45563
Akr1a1	2.19146	3.56016	1.92394	3.42868	1.97609	3.40691	1.75435	2.87261	2.10065	3.2541	2.75487	3.94019	2.15089	3.09957	2.37521	3.12372	1.73303	2.78125	1.82683	3.03179	2.59718	3.60175	3.3633	4.5945	2.69431	4.1995	2.03934	3.2319	2.92014	4.66421	2.35294	4.04915	1.95602	3.65916	2.30644	3.33436	2.21922	3.33491	2.7843	4.76981	1.98379	3.24444	2.86799	3.77847	2.60437	3.50149	3.18486	4.06796	2.38013
Pdlim4	2.17635	1.48915	1.04364	0.480339	0.852321	0.527027	1.44487	1.6871	0.672727	1.07611	0.161947	0.216359	0.497041	1.09531	0.33107	0.644172	0.588235	1.03701	0.636637	0.895189	0.267804	0.435612	0.365138	0.383162	0.156398	0.138119	0.173844	0.385598	0.247318	0.241634	0.254202	0.241966	0.586998	0.62701	0.313305	0.483931	0.44941	0.703616	0.051088	0.0515695	0.318136	0.704527	0.317058	0.482206	0.367191	0.789067	0.330587	0.514339	0.64106
Snrpf	2.17209	1.60355	2.35287	1.72475	2.05204	1.34985	2.60735	1.82444	2.38571	1.79391	2.73274	1.8153	2.10947	1.41821	2.309	1.44581	2.29412	1.6653	2.26026	1.5799	2.38576	1.44356	2.2844	1.37285	2.79621	1.86782	2.7395	1.88115	2.66269	1.78729	2.37815	1.6087	2.35373	1.76849	3.0721	2.15019	2.33137	1.56211	3.81362	2.54036	3.46099	2.29959	2.24412	1.40391	2.27171	1.45752	2.09732	1.31234	2.31126
Ddx50	2.16782	2.13609	2.06484	1.87972	2.17018	2.35435	1.97679	1.7926	2.11948	2.12529	2.23097	1.92876	2.2929	2.34282	2.23769	1.86605	1.47511	1.8676	1.76977	1.97852	2.34496	2.32035	2.13761	1.99141	1.75	1.6604	1.85486	1.7983	1.87843	1.90981	2.21218	2.34026	2.23709	2.37942	1.48498	1.42707	2.10287	2.15252	1.27815	1.28849	1.64438	1.65185	2.33876	2.1339	2.08329	2.12715	2.54789	2.24501	2.26225
Erp29	2.1619	2.00986	2.28678	2.32537	2.20675	2.16517	2.12476	1.91959	2.6461	2.36066	2.4	2.16359	2.81361	2.26174	3.02122	2.64213	2.81391	2.24507	2.4975	2.24828	2.53709	2.16375	2.72844	2.50344	2.21327	2.11535	2.32483	2.02981	2.52205	2.44867	2.26891	2.48393	2.36902	2.25402	2.7897	2.55253	2.74705	2.37579	2.27531	2.43423	3.00507	2.7284	2.27125	2.129	3.10665	2.78669	2.70391	2.12406	2.43576
Tm9sf3	2.15304	1.46351	1.83541	1.07633	1.2602	0.935435	2.08704	1.25836	1.80974	1.28571	1.55221	1.11522	2.14793	1.23186	2.21477	1.30368	1.79977	1.27138	1.75375	1.14948	1.53412	1.02226	1.51927	1.21306	1.22156	0.89802	1.80064	1.2017	1.47795	1.2802	1.06513	0.880907	1.68451	1.30547	1.77167	1.12361	2.06324	1.18553	1.43425	1.41405	1.59676	1.04198	1.34479	0.993772	2.1742	1.44029	1.53296	1.12219	1.4755
Srsf11	2.15008	3.80868	2.10349	3.18273	2.03516	3.58559	2.37137	4.12301	2.16039	4.19204	1.87345	2.91557	1.9645	4.04979	1.77504	3.35378	1.69627	4.10444	1.8959	4.08162	2.07864	3.58506	2.24954	3.37543	1.90877	2.80545	1.87188	3.73945	2.01907	3.17697	2.54202	3.99622	2.41491	4.73312	1.78283	2.96044	2.14671	4.12893	1.28288	2.35426	2.08916	3.45844	2.61302	4.0516	1.95835	3.78907	2.47734	3.84788	2.54834
Luc7l2	2.14713	3.68245	1.78803	2.80185	1.71308	2.8964	1.62863	2.89968	1.74091	2.83724	1.55221	2.71328	2.10059	3.5505	1.76825	2.6227	1.40667	2.94079	1.55155	2.78608	1.68175	2.64308	1.67706	2.59794	1.50948	2.64059	1.647	3.12079	1.5733	2.73908	1.76681	3.40265	2.04971	3.18328	2.29614	3.71384	1.66273	2.70833	1.26017	2.19955	1.97467	3.09465	1.63532	2.81895	1.63382	2.76233	1.73893	2.73691	1.74967
Cox7b	2.14548	1.65286	2.2394	1.4148	2.02672	1.18769	2.16731	1.15884	2.44351	1.42037	2.87434	1.54617	2.74556	1.22617	2.96859	1.54192	2.60181	1.33306	2.51051	1.28007	2.74703	1.35612	2.85872	1.45619	2.77133	1.62178	2.64221	1.31243	3.05066	1.60238	2.05252	1.41588	2.22371	1.35691	1.26266	0.651422	2.64418	1.43239	3.23179	2.13677	1.94934	1.02634	2.49789	1.30472	3.02387	1.49851	2.88054	1.298	2.2596
Ndfip1	2.12381	2.0789	1.55362	1.72167	1.48945	1.40991	1.45648	1.90725	1.38182	1.6815	1.48319	1.66667	1.49408	1.75676	1.54414	1.63701	1.27998	1.53865	1.36336	1.54983	1.43398	1.562	1.53578	1.69759	1.3282	1.50594	1.38437	1.7441	1.54946	1.75156	1.46218	1.74291	1.61377	1.70096	0.802575	1.05562	1.56745	1.61871	1.29044	1.73169	0.68997	0.868313	1.44786	1.51779	1.66887	1.70885	1.60659	1.59227	1.40795
Snrpd2	2.12151	1.61341	2.21571	1.81342	1.89873	1.40541	2.2118	1.82046	2.47468	1.97541	2.75487	1.84785	2.48817	1.70839	2.84041	1.93865	2.56448	1.90214	2.32933	1.78265	2.55935	1.63116	2.75413	1.76203	2.72275	1.85297	2.62201	1.83662	2.76043	1.9325	2.07353	1.62571	2.2696	1.72347	2.64807	2.12114	2.46206	1.8467	2.84957	1.92451	3.25228	2.41728	2.31224	1.54537	2.80752	2.02139	2.59681	1.65648	2.23444
Arpc1b	2.11297	2.20513	1.6808	1.03855	1.68917	0.924925	1.77079	1.0207	1.72143	1.01756	0.770796	0.988566	0.43787	0.561878	0.472835	0.604294	0.954751	0.741776	1.01902	0.83677	0.562315	0.569952	0.822018	0.760309	0.890995	1.05099	1.02711	1.10763	1.05006	1.01702	1.91387	1.64272	1.93499	1.41479	0.771674	0.92089	0.683811	0.738994	1.13623	1.52691	1.15704	1.36214	1.03315	0.850089	0.632301	0.628045	0.718847	0.682668	1.25828
Hist1h1c	2.10115	7.41223	5.72319	22.3786	6.40084	27.2658	4.9913	9.57803	7.96948	11.5199	29.031	45.2867	15.6479	19.5533	14.9295	18.7076	8.86708	13.2936	11.994	22.5919	30.345	48.1844	11.8275	18.1048	8.4609	16.9153	12.2876	17.4003	7.02622	12.6103	4.97269	12.5766	5.07457	14.3859	11.1064	13.0433	19.7167	37.202	4.41627	10.0299	5.28267	7.86173	32.3858	50.0276	15.9457	16.5229	39.0602	53.0642	22.3616
Ssb	2.09097	2.26824	1.71197	1.38705	1.65682	1.5961	1.73308	2.0621	1.66948	1.99063	1.4469	1.52067	0.893491	1.52347	1.04754	1.11043	1.27093	1.72368	1.49349	1.56014	1.37389	1.34658	1.79633	1.75258	1.53436	1.75891	1.15524	1.71274	1.81645	1.95462	1.68908	1.79962	1.53155	1.86174	1.7588	1.9382	1.41315	1.45833	1.74456	2.06054	1.89666	2.17695	1.74201	1.60276	1.19451	1.2959	1.62925	1.44327	1.6543
Fibin	2.08998	3.73373	1.31796	1.30609	1.88748	2.2042	0.919729	0.622611	1.90584	1.64286	4.46814	2.8496	4.87278	1.98435	5.48387	3.06339	1.28733	0.962171	1.63063	1.22595	5.4503	3.25596	5.02385	4.78694	3.54621	3.26634	1.95481	0.946574	4.08701	4.52297	1.2521	1.28733	0.875717	0.916399	1.74936	1.27627	2.75042	1.81604	3.9281	4.36846	2.36778	1.65267	2.96504	2.53158	5.46775	3.82294	6.11123	3.9707	2.81589
Vapa	2.08867	1.78304	1.73566	1.39013	1.66807	1.58408	1.71857	1.74761	1.68766	1.6534	1.50973	1.51099	1.24852	1.44523	1.32088	1.19836	1.05543	1.30674	1.35736	1.35223	1.55935	1.47615	1.82018	1.63144	1.50592	1.50743	1.22541	1.43709	1.63647	1.65286	1.60504	1.77505	1.71893	1.7717	1.88584	1.9382	1.48651	1.47956	2.18259	1.93348	1.25836	1.46584	1.64436	1.65792	1.42153	1.37195	1.72606	1.67269	1.69536
Ifitm3	2.08177	1.11045	1.29302	0.385505	0.960619	0.262763	1.22824	0.707006	0.834416	0.617096	0.10531	0.0914688	0.198225	0.194879	0.179117	0.223926	0.963801	0.878289	1.09009	0.853952	0.126855	0.141494	0.159633	0.0670103	0.145735	0.108911	0.297182	0.377468	0.217521	0.116279	0.237395	0.10397	0.267686	0.167203	0.308155	0.257726	0.437605	0.576258	0.064333	0.0276532	0.312057	0.335802	0.37613	0.434609	0.165566	0.197861	0.115345	0.144638	0.729801
Tpr	2.08144	2.15582	1.72444	1.60987	1.65541	1.61411	1.68665	1.88097	1.8526	2.00585	1.53009	1.59543	1.78402	2.09104	1.69525	1.46728	1.35633	1.76234	1.5986	1.69072	1.66469	1.59857	1.43486	1.16323	1.40521	1.32624	1.49229	1.717	1.47855	1.39195	1.73319	1.63516	2.13767	2.31511	2.41459	2.40853	1.80607	1.70991	1.41249	1.3722	2.33131	2.38025	1.7601	1.63746	1.57288	1.64409	1.62204	1.5106	1.80132
Paip2	2.07849	2.5286	2.28803	3.23285	2.41069	3.04655	2.58317	3.17874	2.60779	3.274	3.1708	3.4934	3.33728	3.25462	3.19864	3.42127	3.04355	3.50329	2.84384	3.4055	3.26261	3.58108	3.53394	3.90206	2.70616	3.40792	2.8756	3.33256	3.00417	3.68746	2.71429	3.23251	2.52199	3.32476	2.42146	2.78616	3.09696	3.46462	2.32356	3.24963	2.35157	3.0642	3.42978	3.64546	3.3159	3.67736	3.64521	3.71509	3.13245
H2afv	2.0775	1.68245	1.95262	1.89514	2.11111	2.08859	1.74662	1.50279	2.13896	1.81148	2.06106	1.78892	2.28994	1.73257	2.2343	1.43763	1.88462	1.54934	1.98098	1.59107	1.95623	1.8124	1.94128	1.5378	1.87915	1.82525	2.14301	1.70422	1.91478	1.71242	2.64706	2.31947	2.2696	2.31833	13.3021	11.6601	2.23272	1.94261	1.11258	1.28326	7.47011	6.98272	2.14225	1.94706	2.11579	1.58942	1.90989	1.69576	2.10199
Col27a1	2.07652	3.0355	2.19451	2.12336	1.79325	2.04505	2.64507	2.62619	2.44156	2.726	2.51062	2.03958	3.26627	2.40683	2.78608	2.29959	3.49378	2.74753	2.88989	2.40292	2.29154	2.13355	2.69908	2.62715	2.62441	2.4005	3.25199	3.12582	2.91299	3.11061	2.81092	3.07372	3.27725	3.39871	2.09614	1.76823	2.57083	2.13915	2.48912	3.19357	2.41641	2.33004	2.51236	2.26512	2.7938	2.73024	2.59835	2.1995	2.21589
Eprs	2.07553	2.65286	1.71571	1.85891	1.24754	1.78078	2.02418	2.73487	1.82532	2.57026	1.23186	1.75198	1.28698	2.20341	1.39219	1.85072	1.39027	2.50576	1.63163	2.30584	1.34792	1.75517	1.17982	1.40893	1.07583	1.31881	1.30409	2.08982	1.17938	1.47476	0.848739	1.15501	1.45315	2.10932	1.58197	2.35105	1.68128	2.23506	1.579	1.74141	1.01621	1.48971	1.5003	1.85543	1.48349	2.12656	1.36354	1.83603	1.69934
Cnpy2	2.07356	2.286	2.40773	3.12259	2.55556	3.21321	2.09671	1.93989	3.22792	2.89344	3.94336	3.41161	3.14497	2.33428	3.48387	3.06851	2.9655	2.4301	3.0991	2.81615	3.9822	3.41256	4.6422	4.67698	3.54147	3.8198	3.26635	2.76771	4.2211	4.3806	3.36975	3.96786	2.63289	3.05466	2.88412	2.8356	3.5742	3.16588	3.55535	3.60015	2.91084	2.82963	4.38879	3.89591	4.07567	3.23886	4.79763	4.1914	3.84371
Snhg12	2.06535	2.15385	1.62095	1.53508	1.61181	1.42342	2.12766	1.77309	1.93766	1.90749	1.61062	1.68338	1.13905	1.58464	1.05093	1.17996	1.35181	1.66201	1.78378	1.78952	1.71291	1.62639	0.844037	0.844502	1.36374	1.39901	1.64009	1.81301	1.17104	1.12025	1.86134	1.48015	2.27725	2.20579	0.813734	0.839308	1.51602	1.69575	1.34342	1.07848	1.11854	1.19177	2.43159	1.93594	1.16353	1.18004	1.66375	1.50935	2.30464
Gnl3	2.06076	1.80473	2.11721	1.40941	1.26301	1.05856	2.94487	2.46537	2.01104	2.21077	0.80885	0.862797	1.24852	1.89331	0.966893	1.39877	1.4819	2.25411	1.82382	2.01031	0.864243	1.12003	0.807339	0.725086	0.688389	0.704455	1.18767	1.68022	0.805125	0.790698	1.22689	1.17769	1.91013	2.07074	0.925322	1.0686	1.52192	1.87579	0.66509	0.636024	1.01418	1.17449	1.43038	1.30783	1.11681	1.69816	0.914521	1.13653	1.54967
Tcf4	2.05911	3.11243	1.08728	0.730918	1.38959	1.06907	1.09091	0.994427	1.33442	1.36066	0.576991	0.544415	1.09763	1.15078	0.810696	0.775051	1.26697	0.964638	1.29429	1.01117	0.783383	0.766296	0.777982	0.797251	0.503555	0.493069	0.698033	0.777391	0.755662	0.791265	1.77941	1.39887	2.24283	2.06431	1.00258	0.86403	0.996627	0.88522	0.270577	0.351271	0.726444	0.734979	1.07414	1.02536	0.887252	0.92454	0.786818	0.897132	1.26623
Ndufb1-ps	2.05386	1.1499	2.1808	0.930609	2.11111	1.01952	1.98743	0.800159	2.42727	0.9274	2.27788	0.974494	2.59763	0.84495	2.89219	1.08691	2.37161	0.837171	2.26426	0.792955	2.32641	0.890302	2.82202	1.22595	2.3128	1.10347	2.15949	0.85211	2.63409	1.23029	2.47059	1.19282	2.0956	0.967846	2.42489	0.964771	2.4747	0.959119	2.59792	1.26158	2.83688	1.15885	2.2827	0.927491	3.07923	1.14082	2.59423	0.98005	2.33245
Tnfrsf12a	2.05189	2.09467	3.31172	3.0293	3.2391	3.02553	3.44874	4.71975	1.07208	1.85246	0.662832	2.09938	1.22781	1.95875	0.556876	1.51943	0.770928	1.7977	0.976977	1.85567	0.574184	1.87599	0.563303	0.917526	0.733412	1.70149	0.92504	2.08556	0.679976	1.0692	1.0063	1.38563	1.70746	1.87138	1.40429	2.78183	1.13069	2.1816	0.743614	1.05456	1.19048	2.19342	0.448463	1.24066	0.575927	1.44979	0.398043	1.60037	0.807947
Pgk1	2.04269	3.04734	2.19077	5.62529	1.90577	3.04955	2.33752	5.25995	2.52597	3.363	7.54425	11.8056	4.95266	6.69417	5.72496	7.35583	2.29242	3.46711	2.77878	3.86856	7.38724	7.30207	6.52661	6.78093	6.53081	8.28614	3.09197	4.61982	6.09118	7.44697	0.705882	1.03592	0.743786	1.22508	8.4	9.77936	2.95784	3.96541	13.5071	16.571	6.55826	8.64938	3.29355	4.25801	4.72981	5.70885	6.56488	6.00312	3.65298
Bzw1	2.03054	2.26824	1.71446	2.16962	1.13502	1.7042	2.25338	3.23169	1.6461	2.47892	1.2115	1.63676	1.34024	2.28307	1.3837	2.3364	1.40215	2.37993	1.52553	2.43729	1.25593	1.64388	1.22569	1.54296	0.947867	1.31931	1.18554	2.05497	1.09476	1.5485	1.02311	1.52741	1.47036	2.03537	1.81974	2.77256	1.55396	2.36242	0.993377	1.47833	1.5461	2.35802	1.26823	1.78737	1.4388	2.18004	1.27291	1.84289	1.40265
Clint1	2.01872	1.30966	1.44888	0.743254	1.04923	0.722222	1.68569	1.20422	1.45714	1.07845	0.868142	0.645558	0.881657	0.859175	0.920204	0.726994	1.11029	0.924342	1.22022	0.755155	0.844214	0.609698	0.937615	0.651203	0.869668	0.670297	1.12493	1.02284	1.00834	0.858763	0.932773	0.771267	1.87954	1.38907	1.34249	1.144	1.05059	0.648585	1.08704	0.978326	1.1459	1.04527	0.98252	0.670819	0.948197	0.752228	0.859938	0.612219	1.11258
Sar1a	2.01412	2.95464	1.78678	2.30532	1.49648	2.17117	2.41683	4.00955	2.37922	3.83138	1.76106	1.99208	1.86982	3.43954	2.1528	3.02761	2.32579	3.65954	2.25225	3.30069	2.08828	2.62957	2.17615	2.5146	1.11967	1.3396	1.66507	2.51839	1.64958	1.9705	1.15546	1.59735	1.71128	2.80707	1.76395	2.47528	2.55143	3.62814	1.20341	1.50747	1.41439	2.13251	2.25738	2.6895	2.75673	3.74747	2.65345	3.20636	2.51258
H1f0	2.00985	8.25838	3.39277	15.9661	3.37834	18.4835	4.1528	12.9415	5.66429	14.3431	12.8389	30.321	9.05325	17.973	9.35229	22.7014	5.03846	13.5847	7.04705	21.2483	16.9577	43.058	6.00734	13.6297	2.49763	7.29653	4.53642	9.0542	3.17044	8.23766	2.85924	5.95085	3.25813	11.4277	14.8867	27.1397	12.0675	41.9214	1.40397	3.81315	4.54103	11.2626	16.8523	42.7504	11.4246	22.41	25.828	61.4732	14.951
Pkm	2.00328	3.90138	1.9202	4.69314	2.09001	3.50601	1.89845	2.86107	2.14805	2.90047	6.27345	9.32542	4.46154	4.52489	4.45331	4.70961	2.09106	2.78454	2.34034	3.25344	5.76484	6.66455	5.52477	6.57474	5.54147	7.3005	2.87028	3.57298	5.34923	7.14691	1.2458	2.10964	1.06692	1.55305	4.98884	5.75958	2.76223	3.95283	9.77483	13.2339	4.66565	6.36214	3.24653	4.79804	3.76028	4.58586	5.74305	6.01559	3.38146
Rtn4	2.0023	2.00789	2.20698	2.63763	1.33615	0.968468	4.18859	6.03543	1.33312	3.06557	0.784956	1.45031	1.63314	3.48506	1.00679	2.15031	1.98416	3.82237	1.88488	3.12715	0.681751	1.40541	0.477064	0.475086	0.524882	0.662871	1.38224	3.55478	0.600119	0.66194	0.630252	0.659735	2.21797	2.51447	1.41459	2.84363	1.55987	2.45991	0.668874	0.713752	1.22087	2.38354	0.743219	1.16192	1.13966	2.64409	0.555098	0.899002	0.843709
Aebp1	2	2.14596	1.79052	1.17733	1.76231	1.15165	1.75919	1.08161	1.83117	1.51405	0.864602	0.69657	0.742604	0.607397	0.862479	0.850716	1.45192	1.2352	1.36537	1.02749	0.720326	0.63752	1.07339	0.934708	0.985782	0.841584	1.24721	1.10956	1.20143	1.03347	2.10924	2.78639	2.27725	2.36656	1.26094	1.18541	1.37774	1.03616	1.38505	0.890135	1.48328	1.25267	1.14286	0.86032	1.05587	1.01248	0.745108	0.756234	1.40132
Srp19	1.99113	1.75345	1.43766	1.36469	1.26582	1.2012	1.59188	1.87858	1.64286	1.71897	1.52743	1.28144	1.42012	1.47368	1.45246	1.21472	1.1629	1.52714	1.3013	1.4055	1.50668	1.15342	1.78532	1.37629	1.50711	1.23861	1.3328	1.49013	1.65912	1.5173	1.16387	1.20038	1.3499	1.44373	1.29614	1.31891	1.51855	1.36164	1.77389	1.77055	1.13779	1.25185	1.44786	1.17349	1.55866	1.50386	1.67611	1.23005	1.52715
Map1lc3b	1.9908	2.38659	2.20948	4.52043	2.29677	2.74324	2.65184	5.21019	2.46948	4.66276	2.70619	4.09411	2.85207	4.9431	2.72156	4.10838	3.5543	5.48109	3.26527	5.59536	2.7411	3.55564	1.95046	2.2921	2.01066	3.09307	3.48272	6.05188	2.08045	2.55984	3.28571	3.37051	3.52581	4.9164	1.83777	3.12052	2.99325	4.78381	1.89026	2.68909	2.04154	3.51358	4.15491	5.29715	2.85983	4.17885	2.7621	3.45262	3.06623
Atxn7l3b	1.99048	2.00394	1.8005	1.88435	1.52461	1.84084	2.15474	2.91441	1.87727	2.26347	1.80265	1.73703	2.02367	2.59459	1.86333	1.83027	1.29864	2.15543	1.42643	2.10825	1.69955	1.7496	1.91743	1.61598	1.6327	1.6099	1.58586	2.10414	1.76996	1.75383	1.9916	1.79584	1.9522	2.45016	1.75279	2.00556	1.63575	2.05425	1.43141	1.51495	1.50456	1.76626	1.97649	1.86343	1.87456	2.27273	1.9861	1.6914	1.91788
Rab14	1.98851	1.61736	1.32668	1.00308	1.07173	0.896396	1.45745	1.71497	1.26688	1.36651	0.844248	0.886544	0.926036	1.33428	0.796265	0.867076	0.806561	1.17763	0.871872	1.05241	0.837537	0.871224	0.904587	0.706186	0.770142	0.816337	0.87613	1.39799	0.88379	0.854793	1.08403	1.08885	1.27725	1.54984	1.17425	1.26267	0.846543	0.972484	0.915799	0.913303	0.967579	1.09053	1.04762	1.03336	0.90452	1.02793	0.974253	0.912095	1.18411
Timp1	1.98686	2.2643	2.16334	2.1835	1.33474	1.35285	9.14894	9.75756	2.87273	4.5726	0.815044	1.15655	1.65385	3.4623	1.51952	3.21779	6.88462	8.58882	6.03504	7.07131	1.22849	1.68362	1.70642	2.08677	0.661137	0.803465	1.55715	3.39334	1.18772	1.28191	0.596639	0.854442	2.16252	2.05145	1.46524	2.92707	2.59191	3.6423	0.561022	0.584454	2.18946	3.54733	2.13924	2.79893	2.24683	3.66429	1.43563	2.0692	2.34834
Ckap4	1.98621	3.42012	1.76434	2.08404	1.61041	2.24775	1.96809	3.45701	1.83247	2.71663	1.79735	2.21548	1.88757	2.86344	2.31494	2.84663	1.53733	2.40132	1.57457	2.12027	1.80564	2.11129	2.61835	2.87113	1.57938	2.16386	1.43488	2.20674	2.00417	2.63074	1.27731	2.06616	1.22562	2.26688	3.25494	4.24784	1.78246	2.07154	2.20624	3.81614	2.97467	4.36543	1.88065	1.99555	2.70848	3.41058	2.53708	2.68267	1.9351
Prpf4b	1.98325	1.01183	1.49626	0.56515	1.32208	0.659159	1.87427	0.858678	1.55974	0.752927	0.974336	0.547054	1.25444	0.752489	1.01188	0.624744	1.35011	0.782895	1.29029	0.671821	1.01632	0.624801	0.944954	0.53866	0.828199	0.468317	1.05688	0.646535	0.912992	0.545094	1.2521	0.703214	1.75526	0.829582	1.19571	0.660692	1.22766	0.684748	0.637654	0.440957	1.27862	0.676543	1.11031	0.670819	1.10462	0.648841	1.05458	0.641521	1.13642
Mpp6	1.97865	1.34517	1.26933	0.854279	0.677918	0.689189	1.41876	1.69904	0.890909	1.22365	0.655752	0.692172	0.695266	1.07397	0.697793	0.9182	0.742647	1.08553	0.765766	1.00344	0.66543	0.740064	0.695413	0.70189	0.677725	0.703465	0.711324	0.968254	0.715137	0.794668	0.605042	0.73913	1.00382	1.06431	1.59742	1.81335	0.749578	0.863208	1.23463	1.13602	1.32118	1.42716	0.636528	0.63968	0.69934	0.926916	0.595263	0.693267	0.639735
Polr1d	1.97603	1.77712	1.83666	1.86353	1.66807	1.67568	1.85397	2.37341	1.73377	2.0726	1.56283	1.7942	1.53846	2.19915	1.60951	1.64519	1.36878	2.0625	1.51351	2.0189	1.53635	1.75755	1.60183	1.36512	1.56398	1.7698	1.55556	1.97871	1.6031	1.63868	2.16807	1.9225	2.13767	2.34405	1.43691	1.68789	1.61046	1.91745	1.6632	1.88117	1.7538	1.9893	1.52923	1.65169	1.56374	1.79501	1.54222	1.5798	1.63311
Hnrnpa1	1.97603	2.85602	1.83791	2.88126	2.13361	2.87387	2.12186	3.27309	1.78701	3.14286	2.27965	3.83113	1.81065	3.21337	1.55518	2.33947	1.61934	2.79688	1.73574	2.93041	1.8635	2.9539	1.79083	2.46993	2.06872	3.2099	1.95215	3.34224	2.02026	3.00624	2.69748	3.73535	2.35946	3.80386	3.18627	4.21755	1.70067	2.87657	2.30937	3.4417	2.18237	3.44444	2.30922	3.19039	1.55206	2.49673	2.14212	2.81983	2.2649
Reep5	1.97011	2.13807	1.33541	2.47109	1.11111	1.27477	0.970019	1.97771	1.02532	1.45433	1.61416	2.20932	1.30473	2.00284	1.44992	1.94376	0.781109	1.35938	0.922923	1.59107	1.0905	1.47456	1.27339	1.46134	1.73934	2.25446	1.87081	3.03329	1.64362	2.13273	1.86975	2.39698	2.0478	2.86174	2.23691	3.22744	1.06577	1.39308	2.68496	3.46637	2.07295	3.00658	1.00784	1.45507	1.4195	1.97029	1.21988	1.42269	1.20265
Prdx2	1.9688	2.07298	1.83915	2.27448	2.05204	2.18018	1.73791	1.72771	1.97468	1.94731	2.6469	2.50923	2.80769	2.25462	2.51613	2.23722	2.22172	1.92599	2.13814	2.10052	2.5816	2.52544	3.04587	3.03265	2.46209	2.44703	2.12121	1.84553	2.72288	2.77822	2.14496	2.35539	1.84321	1.92283	1.57339	1.63844	2.38533	2.39308	1.47871	2.05082	2.26039	1.95556	2.50332	2.3363	2.5871	2.41889	2.99331	2.58603	2.44768
Cxcl1	1.96026	1.11637	0.65212	0.393986	1.16737	1.14414	0.469052	0.257962	0.27013	0.140515	0.558407	0.452067	0.174556	0.219061	0.271647	0.433538	0.807692	0.743421	1.01201	0.71134	0.385015	0.393482	0.407339	0.697595	0.575829	0.602475	0.579479	0.16415	0.4118	0.419739	0.80042	0.446125	0.609943	0.0707395	0.474678	0.325093	0.6914	0.444969	0.463576	0.253363	0.374873	0.269136	1.21519	1.71308	0.260538	0.142602	0.352729	0.860349	11.9126
Xbp1	1.95928	2.26036	1.88155	1.84503	1.50633	1.57808	2.12959	2.24244	1.7013	1.85012	1.52124	1.67722	1.79882	1.87055	1.30306	1.35378	1.3388	1.93174	1.52152	2.03522	1.60015	1.63275	1.28991	0.95189	0.92654	0.825248	1.52791	1.98684	1.09714	0.987521	1.11765	1.07561	1.51052	1.73955	1.40086	1.21755	1.92664	2.05346	0.754021	0.68012	0.885512	0.976132	1.88788	1.84742	1.5419	1.69638	1.78785	1.7182	1.93245
Micos13	1.95501	1.286	2.11222	1.44256	2.01406	1.13964	2.1441	1.24323	2.56364	1.40398	2.4531	1.41689	2.27515	1.32575	2.54584	1.43149	2.56674	1.39885	2.5045	1.38488	2.48071	1.33943	2.40917	1.42698	2.49171	1.44356	2.57257	1.50794	2.55185	1.50028	2.06092	1.40454	2.24474	1.2926	1.81974	1.04265	2.49494	1.43082	2.12394	1.42302	2.41236	1.45103	2.24834	1.25756	2.58558	1.48782	2.26519	1.23504	2.2
1110038B12Rik	1.95041	1.65483	1.93516	2.28065	1.75527	1.57057	1.88395	2.35311	1.69286	1.74122	2.70973	2.58047	2.78698	2.37553	1.87691	1.58589	1.92534	1.75	1.94094	1.96306	2.39911	2.03339	1.28807	1.15893	3.22867	2.67871	3.38703	2.96593	2.11681	1.89677	3.05672	2.27788	3.2543	2.33119	1.84034	1.52163	1.67875	1.50943	3.70104	2.76009	2.47214	2.06914	1.90295	1.70463	1.35856	1.29709	1.41813	1.23753	1.81325
Snx3	1.94975	2.06903	1.71197	1.61835	1.84388	1.64865	1.47679	1.21656	1.6526	1.58548	1.47611	1.38962	1.39645	1.32859	1.62733	1.42127	1.38801	1.18257	1.44244	1.2268	1.54896	1.35374	1.77248	1.69845	1.47512	1.56683	1.43381	1.27758	1.57688	1.70051	1.71429	1.77505	1.63862	1.74277	2.57511	2.5	1.65177	1.39544	1.52602	1.8139	1.89463	1.91029	1.47498	1.36121	1.76689	1.51159	1.66632	1.41708	1.57881
1110004F10Rik	1.9376	1.61736	1.62344	1.26446	1.7398	1.98348	1.59671	1.24363	1.78831	1.69789	2.02035	1.63237	1.67751	1.41963	1.69949	1.31391	1.1595	1.23931	1.31632	1.27491	1.97033	1.70111	2.21835	1.99914	1.87085	1.82277	1.46465	1.32288	2.01192	2.02496	2.06723	2.07183	1.90057	1.94855	2.48069	1.97033	1.67622	1.48899	1.6859	1.9432	2.19149	1.96543	2.19048	2.04359	1.76333	1.46108	2.31926	2.01372	2.09669
Atp5d	1.92545	2.18146	1.95761	2.59445	1.96624	2.12462	1.65184	2.15725	1.95974	2.30328	2.21681	2.79068	1.89645	2.44808	1.98302	2.20348	1.93043	2.04523	1.88288	2.2354	2.10534	2.44515	2.28073	2.41323	2.35664	2.92574	2.15683	2.57607	2.35757	2.88486	2.60924	3.0397	2.26386	2.7492	1.83433	2.13597	1.9258	2.23506	2.62346	3.32287	2.00203	2.52263	1.9994	2.23399	2.04114	2.25015	2.0757	2.12718	2.02781
Msmp	1.91921	1.87771	1.46633	0.29761	2.19128	0.226727	1.57544	0.0143312	16.6403	4.86417	0.0575221	0.0158311	0.0857988	0.0199147	0.0670628	0.0143149	0.250566	0.00575658	0.382382	0.088488	0.0756677	0.018283	0.130275	0.0189003	0.104265	0.0816832	0.0733652	0.00774293	1.37068	0.161656	1.67017	0.0434783	0.208413	0.0128617	0.115021	0.0278121	0.399663	0.0408805	0.113529	0.00224215	0.151976	0.0296296	0.31525	0.024911	0.0624683	0.00891266	0.313594	0.0218204	1.57616
Nktr	1.9064	2.99211	1.8005	2.05551	1.64557	2.31081	1.79497	2.47014	1.57857	2.18735	1.45664	1.94019	2.15385	2.82077	1.65195	2.06953	1.50962	2.52796	1.60961	2.16667	1.60831	2.14308	1.42936	1.48282	1.08531	1.4505	1.52472	1.91909	1.23004	1.61997	1.36765	1.69376	1.69981	2.12219	1.5073	1.85909	1.91484	2.50079	0.873226	1.20927	1.308	1.6823	1.7384	2.08763	1.61503	2.27689	1.61329	2.16397	1.82649
Fermt2	1.90213	1.42998	1.31172	1.09406	1.18284	0.957958	1.41586	1.46895	1.05195	1.11944	0.939823	0.845207	1.41716	1.49075	1.03226	1.13599	1.18439	1.38569	1.22723	1.26718	0.94362	0.871224	0.746789	0.530069	0.834123	0.725743	0.989899	0.982966	0.821812	0.701645	1.43697	1.05293	1.50669	1.50161	0.686695	0.577874	1.24368	1.22327	0.859035	0.619581	0.782168	0.727572	1.43038	1.13123	1.03301	1.23351	0.996395	0.813591	1.22517
Rsrc2	1.89655	2.13412	1.4788	1.06014	1.69058	2.09459	1.71277	1.50955	1.65455	1.72248	1.28938	1.52243	1.41716	1.55619	1.13837	1.26176	0.93043	1.30839	1.2042	1.35653	1.50148	1.78458	1.21468	1.24742	1.06398	1.32277	1.042	1.14247	1.14482	1.31651	2.16807	2.05671	1.88528	1.98714	1.36395	1.3152	1.29511	1.42296	0.703879	0.855755	1.12665	1.11934	2.28873	2.63968	1.18283	1.3672	1.90371	2.16022	2.1894
Pcbp1	1.8936	2.83826	1.798	2.53894	2.25457	3.74024	1.40909	2.50518	1.54481	2.49766	1.41239	2.27265	1.27515	2.63442	1.20628	1.76074	0.906674	1.97697	1.17818	2.17096	1.46291	2.50874	1.97615	2.58677	1.79739	2.85594	0.986178	2.02555	1.71931	2.58763	2.08193	3.52741	1.52964	2.71383	1.24807	1.98949	1.44857	2.48585	1.51466	2.36248	1.34347	2.27901	1.55756	2.3145	1.25851	2.1331	1.57775	2.28616	1.82252
Lamp1	1.89163	2.20907	1.48878	1.75096	1.62166	1.74925	1.42843	1.73129	1.63052	1.96604	1.28938	1.63852	1.25444	1.66003	1.47878	2.0092	1.53111	1.80428	1.47147	1.72079	1.39688	1.65421	1.80917	2.09794	1.17891	1.5198	1.21425	1.68138	1.51371	1.93931	1.91176	2.11531	1.76099	2.23151	1.43605	1.77379	1.42917	1.82704	1.44655	1.76682	1.31611	1.80165	1.55033	1.76379	1.84916	2.23767	1.7518	2.07107	1.50464
Taf1d	1.87553	1.3925	1.72818	1.27602	1.53868	1.24625	2.02031	1.4793	1.65649	1.32787	1.3	1.27265	1.3787	1.28307	1.33447	1.21472	1.36482	1.44572	1.49449	1.42869	1.35386	1.16455	1.19083	0.96134	1.3436	1.08465	1.4285	1.28223	1.22646	1.07147	1.79622	1.21172	1.64627	1.49196	1.81803	1.31768	1.53035	1.41116	1.20814	1.0299	1.8693	1.37449	1.79687	1.34786	1.42255	1.31907	1.53913	1.26746	1.79735
Atox1	1.87356	1.27811	1.72693	1.03855	1.63432	1.09459	1.60735	0.763137	1.9461	0.968384	1.84159	1.09587	1.8432	0.752489	2.13497	1.16258	1.97851	1.02385	1.92492	0.952749	1.67507	0.996025	2.36881	1.44416	1.80213	1.2297	1.84795	0.9729	2.06317	1.37833	1.71429	1.29679	1.59656	0.903537	1.903	0.940667	2.01602	1.16509	1.7105	1.43423	1.69909	0.935802	1.92646	1.08319	2.53631	1.24837	2.17302	1.24688	1.89007
Lgals1	1.87291	1.57002	1.08853	0.51889	1.19128	0.457958	0.726306	0.505573	0.634416	0.421546	0.449558	0.512753	0.573964	0.428165	0.494058	0.54908	0.38009	0.26398	0.425425	0.30756	0.418398	0.382353	0.554128	0.362543	0.437204	0.425248	0.446571	0.412698	0.505959	0.422575	0.663866	0.627599	1.0153	0.543408	0.981974	0.692213	0.423272	0.375	0.20246	0.179372	0.441743	0.40823	0.365883	0.297153	0.48451	0.552585	0.381565	0.380923	0.618543
Cdc42	1.87192	2.30178	1.6783	2.59907	1.59212	1.997	1.91006	2.91481	1.55649	2.32084	1.7885	2.66491	1.88462	2.8037	1.96265	2.53783	1.51584	2.53289	1.5996	2.49399	1.773	2.51828	1.89908	2.10137	1.55806	2.10545	1.65391	2.4971	1.71752	2.23766	1.67437	2.04348	1.89293	2.38907	1.50558	2.01545	1.82462	2.65802	1.86377	2.55381	1.27862	1.72922	1.57324	2.15258	1.9873	2.68627	1.81823	2.36284	1.65298
Mtdh	1.86929	1.94675	1.42519	1.02236	1.23347	1.05706	1.69826	1.49562	1.34416	1.42155	0.851327	0.927001	0.83432	1.1266	0.86163	1.03067	1.00396	1.30016	1.14414	1.20447	0.885015	0.966614	0.992661	0.902062	0.925355	0.95099	0.912812	1.12815	1.02265	1.03573	1.30462	1.21928	1.41109	1.49839	1.0206	1.02905	1.1425	1.13601	1.13245	1.20777	0.89463	0.969547	1.06148	1.09964	0.963941	1.0511	1.00103	1.04115	1.16556
Trim35	1.86929	0.820513	1.33167	0.996916	0.599156	0.600601	1.23211	1.27588	0.838312	0.891101	0.465487	0.711522	0.488166	0.846373	0.521222	0.754601	0.397624	0.962171	0.672673	0.991409	0.457715	0.585056	0.401835	0.376289	0.336493	0.420297	0.552366	1.01781	0.374851	0.452638	0.35084	0.404537	0.91587	0.771704	1.31416	1.35476	0.567454	1.05896	0.48439	0.366966	0.757852	0.780247	0.515371	0.673488	0.673946	1.1123	0.421215	0.592269	0.482119
Rcan1	1.86404	2.22288	1.79177	1.80725	1.52602	0.941441	3.03868	2.2914	0.751299	0.907494	0.361062	1.35004	0.736686	1.57895	0.378608	1.32822	1.95249	2.83882	2.19319	2.60739	0.324926	1.23132	0.2	0.251718	0.299763	0.759901	1.13131	1.71467	0.367104	0.412933	0.327731	0.325142	0.90631	0.688103	0.666953	1.39988	1.54553	1.66274	0.226112	0.480568	0.874367	1.63292	0.802893	1.23354	0.32707	0.821747	0.195675	0.721945	0.907285
Srsf3	1.85977	2.37475	1.2793	1.69545	2.13361	2.65315	1.37524	1.45382	1.33831	1.7822	2.33186	2.70361	0.91716	1.55477	1.16723	1.40491	0.688348	1.11513	0.995996	1.63832	2.19585	2.77981	2.42936	2.47595	2.31991	2.60891	1.16746	1.43709	2.36472	2.53091	2.37185	2.87335	1.51052	2.62701	4.00601	4.14957	1.30691	2.06447	2.21949	2.94619	3.1692	3.53992	3.02471	3.87945	1.23921	1.45217	3.0139	3.42207	2.49272
Smdt1	1.85747	1.35897	1.80549	1.65305	1.47679	1.47898	1.83462	1.7082	1.88182	1.60422	1.89204	1.68602	2.20414	1.79943	2.29796	1.88139	1.95588	1.75247	2.02402	1.811	1.93323	1.71383	2.13761	1.54467	1.75237	1.39257	2.01914	1.61247	1.85757	1.53318	2.0063	1.71078	2.07266	1.87138	2.11502	1.74227	2.1543	2.01808	2.02271	1.64574	1.93516	1.60905	1.91561	1.67438	2.51193	2.01604	2.07878	1.78491	2.03444
Ybx3	1.85452	2.32939	1.31671	1.6515	0.962025	1.01952	1.6528	3.00637	1.04416	2.06557	0.709735	1.17678	0.97929	1.88051	0.764856	1.44581	1.02998	2.33799	1.1041	2.09107	0.675816	1.04928	0.566972	0.851375	0.649289	1.11238	0.84051	1.97135	0.706198	1.13216	0.634454	1.00945	0.860421	1.56913	0.685837	1.3047	0.956998	1.6305	0.943236	1.41256	1.1388	2.07407	0.594937	0.964413	0.803454	1.62805	0.49794	0.80985	0.73245
Cct2	1.8486	2.02367	1.92519	2.25906	1.62166	1.93243	1.95551	2.24084	1.53182	1.96604	1.60265	2.40985	1.2426	1.8734	1.20204	1.62781	1.34333	1.95641	1.45445	1.93127	1.42656	1.80366	1.25505	1.40292	1.66825	2.12673	1.55396	2.17151	1.49702	1.90754	1.57983	2.04348	1.81644	2.11254	1.63948	1.96724	1.54722	1.86792	2.55913	2.86697	1.59372	2.15967	1.29114	1.64991	1.17064	1.51634	1.24511	1.5187	1.43974
Zfp706	1.84663	1.79093	1.89027	1.50193	1.80169	1.83183	1.69439	1.82922	1.71039	1.84778	1.42655	1.27792	1.39941	1.70697	1.51019	1.34867	1.20192	1.39227	1.36737	1.46993	1.50816	1.65501	2.13211	1.81529	1.35427	1.32921	1.09463	1.33024	1.7199	1.56381	1.51891	1.72779	1.36711	1.7717	1.29871	1.31273	1.69224	1.74135	1.20908	1.25859	1.49645	1.49547	1.65582	1.6895	1.70188	1.59834	1.77188	1.83728	1.66755
Senp6	1.84433	1.77909	1.13092	0.902082	1.02391	0.96997	1.36364	1.57086	1.09545	1.25293	0.764602	0.781003	1.0355	1.10953	0.7691	0.850716	0.713235	1.14063	0.933934	1.05412	0.781899	0.868839	0.904587	0.962199	0.712085	0.772772	0.761829	1.09446	0.833135	0.968803	0.945378	1.04915	1.2065	1.2926	0.779399	0.882571	0.816189	0.956761	0.736991	0.807922	0.596758	0.666667	0.890898	0.965302	0.880142	0.968509	0.972194	0.942643	1.00662
Fxyd5	1.84433	1.9073	0.754364	0.852737	0.563994	0.441441	0.375242	0.87301	0.259091	0.487119	0.280531	0.64204	0.139053	0.452347	0.0780985	0.213701	0.152715	0.379934	0.203203	0.512887	0.103116	0.337838	0.0715596	0.088488	0.444313	0.688614	0.601808	1.12931	0.255662	0.494044	0.607143	1.0794	0.795411	1.17685	0.212876	0.338072	0.17285	0.331761	0.225166	0.489537	0.344478	0.704527	0.25437	0.41726	0.0721178	0.177659	0.0648816	0.141521	0.255629
1810037I17Rik	1.84269	1.27416	1.99501	1.35544	1.98031	1.29129	1.94294	1.3535	2.02597	1.43091	1.90796	1.23219	2.33728	1.51636	2.45246	1.44581	2.49152	1.51316	2.33534	1.64691	1.97329	1.30366	1.91193	1.12457	1.6872	1.07871	2.13876	1.56717	1.80572	1.12762	2.0021	1.28922	2.17017	1.56592	4.88412	3.31891	2.36762	1.54009	1.47777	1.15994	5.70922	3.84444	2.45449	1.65302	2.39716	1.55437	2.05561	1.33105	2.22517
Sqstm1	1.83415	1.89349	1.69077	2.17194	1.53024	2.04505	1.05513	1.94427	1.05195	2.01756	1.05487	2.55585	1.36391	2.633	0.982173	1.64928	0.854638	1.62007	1.02503	1.97337	1.25	2.43959	0.649541	1.23368	0.739336	1.53317	1.07762	2.02555	0.684744	1.24844	1.30462	1.80529	1.74379	2.50482	0.483262	0.749691	1.15852	2.08569	0.633869	1.03513	0.47923	0.870782	0.970464	1.80427	0.846623	1.47534	0.955201	2.01309	1.6649
Eif5b	1.83383	1.53057	1.30549	0.896685	0.978903	0.764264	1.48549	1.44427	1.27143	1.31148	1.04248	0.888303	0.887574	1.03698	0.893039	0.734151	0.811652	1.07566	0.996997	0.999141	0.925816	0.72496	1.09358	0.659794	0.998815	0.809406	0.973418	1.18041	1.12157	0.970505	1.13235	0.818526	1.40727	1.36013	0.743348	0.577256	0.969646	0.900157	1.31126	1.09118	0.780142	0.684774	1.10428	0.772687	0.923819	0.868687	1.07621	0.739401	1.08477
Kdelr2	1.83186	5.16174	1.82918	3.86045	1.83122	3.74775	1.94874	4.26513	2.38636	5.03747	2.17965	4.13544	2.31953	4.27454	2.52971	5.00102	2.23756	4.70641	2.25926	4.52749	2.63798	4.30763	3.53211	5.97165	1.94668	3.93812	1.86124	4.06388	2.59893	5.43846	1.55882	3.7656	1.55641	4.15756	2.30901	4.52472	2.4747	4.40409	2.41722	6.06502	2.29281	4.87984	2.59132	4.17349	3.0777	5.65359	3.18177	4.96322	2.54702
Sec11a	1.82956	2.02959	1.71197	1.75251	1.76371	1.68619	1.51354	1.63774	2.01623	1.97892	1.68761	1.49692	1.65385	1.67994	1.9652	1.75767	1.83258	1.69819	1.87487	1.72766	1.80712	1.63752	2.18532	1.95017	1.53081	1.55347	1.6252	1.63569	1.91538	1.87635	1.79202	1.94707	1.71319	2.06752	1.40086	1.53523	1.98061	1.72799	1.80795	1.85575	1.71429	1.8749	1.8053	1.59875	2.25038	2.01664	2.04943	1.67519	1.8702
Esd	1.82923	1.70611	1.63092	1.51966	1.49648	1.37387	1.45068	1.58002	1.71623	1.61475	1.71062	1.74494	1.62426	1.62447	1.59762	1.38139	1.41572	1.28289	1.44745	1.439	1.67285	1.57631	1.75046	1.5378	1.62559	1.66535	1.48804	1.50019	1.68296	1.66648	1.58193	1.49149	1.61568	1.51125	1.66695	1.6885	1.58263	1.41903	1.67833	1.73692	1.51266	1.5358	1.60579	1.48932	1.54596	1.35116	1.69516	1.47756	1.63576
Jun	1.82627	7.53846	2.48753	4.8697	27.5471	66.9234	2.38491	4.06688	1.86039	5.50234	16.8903	34.5831	6.0858	8.85917	12.8846	24.8845	2.70984	4.76727	3.29429	6.82818	19.4414	39.9984	35.4587	62.8883	30.8507	45.3515	2.1462	3.28184	22.8713	34.6807	15.145	30.4915	1.59847	4.46302	13.8	16.7806	4.48735	8.93553	17.4361	27.3019	7.02026	10.6733	20.2357	57.3372	4.28542	7.28105	28.4295	74.5617	20.751
Clu	1.82594	3.9645	4.13716	6.92521	5.43601	11.3303	1.53675	2.61107	2.01234	3.93677	0.832743	2.49956	0.902367	2.75391	0.983871	2.37014	1.45079	3.04194	1.96597	3.83076	1.19362	4.22734	2.48624	5.02663	1.78318	3.84851	0.639553	1.90166	1.6466	2.77538	4.26891	6.60491	4.24665	7.76527	0.6	1.43881	2.41484	5.37264	0.506149	1.38266	0.787234	1.97202	1.88125	5.09386	1.20366	2.65538	1.39753	4.79988	2.38278
Cfl1	1.82233	2.27022	1.14589	1.05012	1.18565	1.23574	1.27369	1.68153	1.13312	1.20843	1.30442	1.45119	1.23964	1.30441	1.12564	1.31186	0.81957	0.942434	0.923924	0.953608	1.21513	1.11606	1.31927	1.18643	1.2109	1.33515	1.01116	1.07472	1.26758	1.47362	1.55882	1.37618	1.40918	1.26367	1.77339	2.11681	1.03794	1.03852	1.6036	2.06278	1.64336	1.95638	1.14286	1.0556	1.12494	1.21331	1.3172	1.24065	1.13245
Fubp1	1.81938	1.47732	1.5212	1.24672	1.17862	1.09009	1.88781	2.02866	1.25844	1.57026	1.04159	1.17766	1.26923	1.63869	1.07301	1.44683	0.860294	1.64391	1.02002	1.41495	0.974777	1.04372	0.917431	0.936426	0.970379	0.944554	0.963317	1.28107	0.965435	1.05502	1.17857	1.10208	1.60038	1.50161	1.54678	1.89617	1.13153	1.54796	1.15043	1.13378	1.36677	1.50864	0.996986	1.0734	1.10361	1.57516	1.04737	1.12905	1.09007
Serf1	1.81839	1.17357	1.62095	0.969931	1.48242	0.968468	1.50677	1.10231	1.93506	1.0726	1.87257	0.953386	2.46746	1.32006	2.78778	1.35992	1.97002	1.14967	1.94895	1.07904	2.02151	1.18203	2.22018	1.34107	1.4846	0.994554	1.7092	0.913279	1.87306	1.21781	1.47479	1.12287	1.48375	1.11576	1.36395	0.771323	2.26054	1.15566	1.26868	0.865471	1.69098	0.958848	1.7607	0.966192	2.7161	1.44979	2.12822	1.06484	1.79868
Rer1	1.81544	2.0217	1.54738	1.532	1.39241	1.6952	1.54062	1.94427	1.81104	2.02459	1.49558	1.47581	1.56805	1.72688	1.90407	1.95808	1.67138	1.83059	1.64464	1.7311	1.7181	1.63752	2.26422	2.22337	1.34716	1.45495	1.36948	1.49477	1.75983	1.93477	1.32563	1.57278	1.33843	1.76527	2.01459	2.25216	1.87437	1.91981	1.56008	1.76308	1.97163	2.37531	1.78541	1.81762	2.36516	2.25253	2.16684	2.08853	1.83179
Spcs2	1.81314	2.16174	1.70698	1.78412	1.39944	1.38138	1.38201	1.86704	1.70325	2.17447	1.77257	1.66403	1.61834	1.734	1.83956	1.70348	1.44627	1.78783	1.46647	1.84794	1.73442	1.60334	1.86239	1.59708	1.50592	1.40347	1.74056	1.90941	1.67521	1.70675	1.63025	1.36862	1.7304	2.06109	1.38112	1.51112	1.92327	1.95519	1.72469	1.92975	1.24012	1.34403	1.7396	1.53336	2.14881	2.08675	1.98558	1.59539	1.70331
Tsc22d4	1.81084	1.13215	1.32544	0.974557	1.32208	1.02102	0.711799	0.774283	1.27338	1.00117	1.15133	0.73263	1.15976	0.940256	1.28353	0.923313	0.707014	0.551809	0.857858	0.724227	1.12463	0.794118	1.25138	0.798969	1.10427	0.85	1.0941	0.881146	1.10489	0.781055	1.46218	1.10019	1.66539	1.19614	0.573391	0.377627	0.935076	0.768868	0.892148	0.651719	0.837893	0.619753	1.38879	0.971085	1.38598	0.996435	1.37178	0.928928	1.20265
Ndufb9	1.81018	1.59763	1.63466	1.5505	1.69339	1.59459	1.37234	1.07604	1.71364	1.39696	2.10708	1.8153	1.98225	1.37269	2.08489	1.3865	1.43382	1.16283	1.47848	1.28522	2.01929	1.57075	2.26055	1.83763	2.18839	1.98812	1.88038	1.41115	2.21395	2.0726	1.97479	1.99055	1.7782	1.41801	2.09528	1.64339	1.89545	1.54481	2.45979	2.16592	1.85005	1.51111	1.83183	1.6548	2.05333	1.4694	2.10865	1.62219	1.75497
Nrk	1.80755	2.57594	1.95511	1.84965	2	1.74324	1.48066	1.08002	2.15	1.69672	1.61239	1.8153	2.13018	1.36984	2.69185	1.83742	1.63688	1.38734	1.81882	1.42612	1.76409	1.51828	2.71193	2.06529	1.69076	1.92475	1.58001	1.42586	2.25924	2.20306	1.63025	1.45369	1.44551	1.39228	2.05837	1.60445	2.23187	1.69418	2.22327	2.7713	2.17123	1.73333	1.81796	1.39057	2.65465	1.96197	2.11586	1.67706	2.01854
Idi1	1.80493	2.4497	3.91771	4.28373	2.69198	5.0961	3.31335	2.28901	2.02013	1.84075	3.50973	4.9569	4.7426	2.30868	4.64856	4.41309	2.27885	1.85609	2.5045	2.52405	4.03635	5.45707	2.95963	3.27577	1.99526	2.02624	2.71398	2.32869	1.6919	1.9688	0.810924	1.43289	1.36138	1.87138	5.23176	5.31459	4.98567	5.55896	1.46547	1.21674	2.90679	2.44774	2.76974	4.21975	4.15592	3.7142	4.5139	7.32544	3.61987
Btg3	1.80263	1.90138	2.17581	2.47726	2.27286	2.45946	1.98743	2.34355	1.8526	2.27283	1.69469	1.98505	2.04142	2.47795	1.80475	1.9182	1.56505	2.0625	1.65666	2.19931	1.93027	2.07075	2.15046	1.87715	1.53436	1.71485	1.49867	2.03175	1.70203	1.91435	2.08403	2.04726	1.62141	2.32476	1.90386	2.32942	2.04216	2.39701	1.78335	1.86472	1.30496	1.73004	2.14286	2.20285	2.01067	2.17053	2.20031	2.17581	2.40132
Snrpd1	1.80131	1.47337	1.87781	1.52197	1.40084	1.34535	2.0793	1.69148	1.88701	1.6534	2.12124	1.60774	1.47633	1.44666	1.75722	1.30164	1.40724	1.56497	1.68468	1.55756	1.74777	1.35215	1.78349	1.29639	1.98815	1.66188	1.66348	1.57607	1.95769	1.52411	1.35294	1.37807	1.71128	1.67524	4.92704	4.28245	1.61046	1.46777	2.15989	2.00374	4.63121	4.02551	1.71971	1.52224	1.68309	1.49851	1.85324	1.36908	1.77219
Sumo1	1.80099	1.52071	1.51621	1.20509	1.48242	1.45796	1.24952	1.16242	1.42208	1.40984	1.40354	1.29551	1.33136	1.33144	1.3472	1.12577	1.07296	1.16447	1.19019	1.25773	1.41172	1.33068	1.45505	1.21134	1.31517	1.2302	1.18075	1.18583	1.32598	1.26886	1.38445	1.41588	1.47992	1.62701	1.08841	1.04697	1.38027	1.31132	1.13529	1.29372	1.35664	1.28724	1.45871	1.38434	1.35145	1.17706	1.49382	1.30673	1.62252
Hmgcs1	1.79836	3.27022	4.88653	6.16962	5.17722	10.9895	2.99903	2.29419	2.13442	1.88525	7.4292	9.5365	6.73669	3.01138	6.46859	5.85481	2.00396	1.56168	2.41241	2.48625	6.83086	8.81161	7.2367	9.60137	6.2109	6.20198	4.11536	2.66822	4.67104	5.33919	1.83403	3.24197	1.41683	2.29582	9.07983	7.30161	6.3457	5.52201	4.8562	4.50673	5.48531	4.43539	4.36046	7.02758	5.72981	4.56031	7.98198	13.9551	6.56159
Rhoc	1.79606	1.84615	1.28304	1.28682	1.23207	1.31231	1.37718	2.03304	1.02013	1.64052	0.763717	0.815303	0.810651	1.33713	0.7309	1.09202	0.946833	1.49918	0.944945	1.41581	0.704748	0.987281	0.818349	1.09021	0.633886	0.703465	0.671983	1.18622	0.812277	1.00851	1.29412	1.53308	1.42447	1.59164	0.851502	1.36403	1.01265	1.48821	0.311258	0.449925	0.887538	1.18848	0.954792	1.11477	0.84256	1.34522	0.832132	1.06047	1.07682
Tma7	1.78785	1.2643	1.97132	1.31226	1.91842	1.28829	1.87137	0.958997	2.27468	1.20843	2.64867	1.37555	2.76923	1.05121	3.35144	1.71575	2.36991	1.10115	2.21922	1.14863	2.55415	1.35612	3.09174	1.91409	2.48815	1.59406	2.32961	1.1897	2.78129	1.87578	2.15126	1.57278	1.83174	1.12219	2.06609	0.944994	2.5801	1.32626	2.5894	1.81988	2.25025	1.19342	2.37492	1.26646	3.35246	1.64052	2.92636	1.51372	2.2702
Msmo1	1.78588	2.36095	3.29676	4.22822	2.69198	4.75676	3.30464	3.33041	2.02922	2.46838	3.54248	4.95075	3.89941	3.08393	3.38795	3.96524	2.49943	2.66941	2.6036	3.04296	3.51706	5.08903	2.73578	3.90808	2.3045	3.02525	3.01063	3.07937	1.98033	2.75326	1.19538	2.07561	1.53537	2.14148	4.10815	4.55871	3.42243	4.28223	1.89782	1.9006	2.38906	2.60412	2.8041	4.23265	3.26663	3.7754	3.45572	5.86347	3.08344
Cspg4	1.77833	2.08876	1.08479	0.941403	0.790436	0.755255	1.33075	1.36624	0.953896	0.960187	0.99823	1.11785	1.37574	1.11095	0.971138	0.759714	0.786765	0.755757	0.803804	0.752577	1.10831	0.863275	0.67156	0.646907	0.996445	0.996535	1.13344	1.24197	0.853397	1.04821	1.15756	1.58034	1.42256	1.7299	1.12446	1.22435	0.910624	0.667453	1.26112	1.36622	1.22188	1.45432	0.789632	0.686833	0.746572	0.767083	0.664779	0.578554	0.929801
Ndufb5	1.77373	1.6213	1.88903	1.91133	1.87201	1.62462	1.78723	1.57564	2.15974	1.78806	2.03894	1.83377	2.02663	1.6771	2.17233	1.7955	2.09163	1.65789	2	1.80155	2.17285	1.74642	2.38349	1.95361	2.07701	1.91584	2.04838	1.7921	2.29678	2.01985	2.15966	1.97353	2.11472	1.66881	1.84893	1.58405	2.15008	1.88208	2.26963	2.12481	1.87943	1.69712	2.09584	1.75133	2.31437	1.87344	2.28527	1.79863	2.08874
Rbm25	1.7688	2.41617	1.43267	1.27217	1.1744	1.51802	1.57157	1.97651	1.34416	1.92155	1.07876	1.33861	1.35799	1.82077	1.09508	1.45092	1.14027	1.79934	1.25325	1.68041	1.1046	1.3911	1.10826	1.36254	0.941943	1.30693	1.04359	1.55594	1.0447	1.42314	1.27521	1.62382	1.46272	2.13183	1.43176	1.7979	1.16273	1.57154	0.888363	1.358	1.24012	1.62881	1.31465	1.46308	1.16557	1.55556	1.16581	1.4096	1.28079
Tubb5	1.75796	2.11637	1.16209	1.7633	1.49789	1.83333	1.00967	1.90207	1.08377	2.09836	1.16637	2.08267	1.46154	2.32148	1.51273	2.59611	1.05486	1.71053	1.01802	1.75945	1.13353	1.93482	1.26606	2	1.13033	1.96337	1.16906	1.90205	1.32658	1.96427	1.53151	2.31758	1.90249	2.41801	20.7322	30.8276	0.973019	1.54874	1.01608	2.1293	10.695	17.8971	1.24774	1.75667	1.57999	2.71598	1.31823	1.74065	1.36689
C430049B03Rik	1.75632	1.40828	2.05486	1.85659	2.52743	2.46997	2.26596	1.96338	2.65325	1.80679	2.80265	2.20053	4.74852	2.23471	4.96944	3.08793	2.44514	1.72533	2.49149	1.83763	3.5905	2.79491	3.62752	3.77148	2.02014	1.63614	2.1882	1.43012	2.37247	2.45037	2.95378	1.9206	3.58317	2.1254	3.7176	2.18912	3.17707	2.94182	1.59981	1.40882	1.72239	0.996708	3.18867	2.58407	5.51244	3.56863	5.18126	4.08853	3.38543
Atp6v0e	1.75501	1.88955	1.51746	1.65073	1.32911	1.20721	1.05899	1.47651	1.48377	1.78806	1.70088	1.64556	1.39645	1.33286	1.56876	1.52658	1.18156	1.32566	1.35335	1.43729	1.63576	1.3601	1.50642	1.36942	1.75474	1.70743	1.7512	1.8796	1.74791	1.6869	1.4916	1.62382	1.66157	2.0836	1.40172	1.24042	1.40219	1.3805	2.90728	2.92676	1.75887	1.79588	1.47197	1.36877	1.68461	1.4183	1.50927	1.36658	1.51921
Kif21a	1.75271	1.71795	1.50873	1.08096	0.886076	0.737237	2.75338	2.46497	1.54805	2.01991	0.666372	0.726473	1.3284	1.72688	1.03565	1.27403	1.80713	2.43174	1.9009	2.04811	0.772997	0.81876	0.6	0.484536	0.517773	0.50495	1.15258	1.76461	0.594756	0.583664	1.01471	0.956522	2.00956	1.99357	1.01545	1.36094	1.1973	1.36006	0.382214	0.403587	0.979737	1.21893	0.949367	0.895463	1.04977	1.44563	0.718847	0.740025	0.895364
Tpi1	1.75205	3.27613	2.04115	5.16423	2.00422	3.38739	1.89072	2.41521	2.33247	3.07728	6.70619	9.36148	4.45858	4.60597	4.94312	5.80879	2.52432	2.98191	2.72573	3.53866	5.88724	7.07234	5.93945	7.07388	6.49645	8.59059	3.35673	3.83701	6.20441	8.11004	1.28992	1.9603	1.21033	1.79743	6.88841	8.00433	2.98482	4.16588	9.04068	12.5822	4.92199	6.67654	3.3695	4.77536	4.21331	4.8669	5.37127	5.85287	3.1947
Eid1	1.75074	2.50296	1.68828	2.56978	1.94796	2.96997	1.28433	1.96696	2.06429	2.60539	3.54956	3.20141	2.55325	2.54908	3.08404	2.9182	1.64536	2.10526	1.84885	2.3677	3.47181	3.11924	3.75413	3.87801	3.62559	3.79059	2.51409	2.59621	3.677	4.1418	2.35924	3.07183	2.06692	2.71061	2.40944	2.09889	2.24789	2.49764	3.92053	4.38042	2.49544	2.50864	3.05967	3.20418	3.00305	2.86453	3.47013	3.22693	2.70331
Calu	1.74548	1.69625	1.2606	1.0532	0.957806	0.812312	1.06383	1.03861	0.855844	0.906323	1.17876	1.37203	1.32544	0.918919	1.41511	1.00716	0.861425	0.879112	0.836837	0.787801	1.08902	0.893482	1.02936	1.07474	1.25237	1.39307	1.18182	1.03407	1.28367	1.54509	0.668067	0.930057	0.898662	0.813505	1.51416	1.45241	0.990725	0.823113	1.91485	2.69058	1.40831	1.49218	0.758288	0.733986	1.12748	1.09031	0.945417	0.804863	0.916556
Tpm3	1.73695	1.15187	1.26559	0.629915	0.835443	0.573574	1.84236	1.15446	0.931169	0.766979	0.519469	0.469657	0.559172	0.725462	0.706282	0.617587	0.963235	0.838816	0.906907	0.758591	0.49184	0.45787	0.640367	0.498282	0.504739	0.475743	0.646996	0.688347	0.591776	0.528644	0.542017	0.523629	1.12811	0.652733	1.36052	1.23671	0.825464	0.624214	0.646168	0.64574	1.34347	1.2107	0.520193	0.479537	0.640934	0.710042	0.488671	0.397132	0.672848
Tra2a	1.73432	2.00789	1.52868	1.18042	1.87623	1.51502	1.65764	1.63615	1.44156	1.61593	1.17345	1.3131	1.38462	1.56899	1.25552	1.43252	1.4293	1.62418	1.46847	1.58247	1.25519	1.55564	1.23486	1.28179	1.09597	1.18515	1.15045	1.40225	1.13886	1.19342	1.88445	1.61059	1.58891	1.74277	1.54077	1.79357	1.46374	1.58333	0.690634	0.795964	1.49848	1.69959	1.52622	1.50222	1.20264	1.42662	1.3862	1.66022	1.49536
Rap1a	1.73366	1.4714	1.14214	1.10332	1.00703	0.911411	1.14313	1.48288	0.973377	1.15222	0.918584	0.888303	0.911243	1.11664	0.935484	0.845603	0.797511	1.04688	0.883884	1.02835	0.924332	0.850556	0.917431	0.652921	0.842417	0.761386	0.954811	1.15292	0.864124	0.801475	1.34664	1.16446	1.71893	1.49839	1.68155	1.59642	1.08432	1.06289	0.85052	0.764574	1.1307	1.24609	1.05726	0.940836	0.978669	0.977421	0.879506	0.82606	1.03841
Edf1	1.73333	1.10848	1.46135	1.1542	1.42053	1.28679	1.20019	0.863455	1.63247	1.01756	1.61681	1.19877	1.49704	1.05121	1.74788	1.2045	1.30713	0.896382	1.34034	1.02234	1.70994	1.15898	2.02202	1.31701	1.63507	1.2698	1.38809	1.00736	1.67998	1.31764	1.57563	1.30624	1.413	1.18971	1.34936	0.991965	1.68465	1.16038	1.73226	1.54185	1.68693	1.22387	1.51718	1.18149	1.86795	1.22282	1.77703	1.30299	1.70199
Grcc10	1.73038	1.71203	1.79551	1.3431	1.80169	1.48799	1.59091	1.00717	2.03052	1.52459	1.85575	1.36763	1.89053	1.16785	1.91681	1.35583	1.8552	1.20066	1.93493	1.31186	1.77745	1.40382	2.10459	1.69244	2.01303	1.57178	1.89793	1.24003	2.07688	1.70221	1.9958	1.62949	1.90631	1.44051	1.01116	0.780593	2.03204	1.37579	1.39735	1.39462	1.39716	1.00082	1.9138	1.44039	1.93601	1.43256	1.88877	1.44077	1.76556
Hnrnpdl	1.72972	2.73176	1.52993	1.63069	2.35162	2.86486	1.46905	1.34952	1.61104	1.82084	1.71239	2.35092	1.06213	1.68706	1.20543	1.65746	0.946833	1.28125	1.34134	1.72509	1.88724	2.52941	1.98899	2.38402	1.59597	2.11634	1.00213	1.34843	1.62574	2.15542	2.48529	2.84499	1.93499	2.57235	1.53305	1.76082	1.47808	2.18396	1.14002	1.88714	1.31206	1.7177	2.56781	3.246	1.35043	1.81224	2.61895	3.33728	2.58675
Ubxn4	1.72545	1.86588	1.66334	1.92136	1.5443	1.57808	1.63636	2.45064	1.17727	1.61007	0.924779	1.28584	0.816568	1.85633	0.865025	1.22495	0.992647	1.69655	1.12713	1.57216	0.902077	1.2663	1.08624	1.16065	0.862559	1.30743	0.901648	1.72396	1.03814	1.30119	1.46008	1.57845	1.52964	1.71383	0.672961	0.988875	1.18887	1.66352	0.977294	1.26607	0.559271	0.813169	1.0651	1.24733	1.00152	1.39632	1.0654	1.14027	1.22649
Hnrnpu	1.71724	1.54635	1.52244	1.32151	1.33193	1.25976	1.57253	1.75876	1.24286	1.33489	1.39027	1.42832	1.26923	1.65007	1.21817	1.19939	0.8569	1.20148	1.04905	1.25945	1.15653	1.27822	1.20183	1.19588	1.38507	1.43366	1.14195	1.43748	1.35221	1.52354	1.26891	1.29112	1.52772	1.7074	2.7691	3.0618	1.21164	1.35377	1.74361	1.83408	2.31611	2.35885	1.2399	1.21575	1.01067	1.13428	1.23687	1.28055	1.21589
Arpc2	1.71494	1.8501	1.28554	1.41249	1.1744	1.27778	1.32302	1.85788	1.13052	1.36651	1.09469	1.50748	0.890533	1.24609	1.01868	1.18098	0.791855	1.07319	0.905906	1.13918	0.999258	1.18045	1.27339	1.38574	1.12441	1.43267	0.97714	1.42509	1.16448	1.50255	1.54832	1.78639	1.48184	1.63987	1.48755	1.93263	1.01855	1.24686	1.48155	1.88789	0.99696	1.42305	1.13562	1.26824	1.11122	1.19311	1.19825	1.32357	1.10066
Eif4a2	1.71034	2.33531	1.16708	1.6569	1.36428	1.55556	1.3675	2.45422	1.4539	2.32436	1.31858	1.7124	1.68639	2.59317	1.3871	1.89366	1.55713	2.25411	1.51952	2.19158	1.47033	1.9221	1.00367	1.18643	0.96564	1.24059	1.40989	2.00813	1.04231	1.22235	1.42017	1.55766	1.40344	2.39228	0.753648	1.08158	1.56239	2.05739	0.729423	0.897608	0.992908	1.30864	1.60217	1.94217	1.42864	2.00416	1.43615	1.78304	1.49007
Bag1	1.70969	1.53452	2.44888	2.36854	2.25316	2.3003	2.68569	2.2711	2.77468	2.44965	3.15664	2.40985	5.04438	2.57468	4.17997	2.82515	4.14027	2.7278	3.84585	2.64777	4.64392	3.07393	3.60183	3.08505	2.94313	2.35099	2.74694	2.10221	3.13707	2.66421	2.10084	2.44612	2.08604	2.11254	2.00858	1.78183	4.24283	2.95519	1.65468	1.62182	3.21277	2.48971	2.9994	2.50445	3.92991	2.90077	3.44645	2.74439	2.78411
Spag9	1.70903	1.04142	1.34165	0.685428	1.218	0.648649	1.39458	0.789013	0.97987	0.687354	0.89115	0.709763	0.973373	0.675676	0.890492	0.58589	0.850113	0.614309	0.898899	0.634021	0.81454	0.559618	0.792661	0.477663	0.745261	0.60297	0.920787	0.782424	0.900477	0.704481	1.16176	0.767486	1.36329	0.92283	1.51502	1.01731	0.982293	0.613994	0.945128	0.897608	0.948328	0.693004	0.834237	0.534698	0.889284	0.586453	0.774459	0.579177	1.00927
U2af1	1.7064	1.8146	1.28429	1.31457	1.30661	1.45796	1.7147	2.20462	1.39286	1.82553	1.49646	1.48021	0.967456	1.68279	1.00255	1.13906	1.0345	1.7023	1.21522	1.61168	1.39169	1.49762	1.46055	1.28952	1.57346	1.55792	1.15843	1.66976	1.47795	1.53942	1.42647	1.43478	1.37667	1.84887	1.83176	2.26947	1.23019	1.51101	1.63387	1.8296	2.21277	2.53663	1.6305	1.67171	1.0645	1.22757	1.54737	1.43454	1.56556
Fdps	1.70411	2.84615	1.84788	3.69314	1.30661	2.1967	2.4913	4.12619	1.75325	2.60422	3.01504	4.71768	2.54142	2.36984	2.40747	3.38037	1.96267	3.7278	2.05906	3.88058	2.46291	3.40859	1.70459	1.77062	1.43602	1.94059	2.54864	4.2559	1.47855	1.73851	0.789916	1.28733	1.28107	2.14469	6.19399	8.58838	2.98061	4.91745	3.94513	3.4701	3.25431	4.37449	2.62387	3.68194	2.7745	3.95722	3.16529	4.45698	2.77881
Emc7	1.69918	1.66469	1.46883	1.46492	1.34599	1.47147	1.33849	1.27627	1.67727	1.58665	1.45752	1.37467	1.60355	1.40825	1.68166	1.53476	1.42817	1.41859	1.43143	1.4055	1.64763	1.42289	1.74679	1.60653	1.31872	1.30446	1.29559	1.31591	1.54529	1.48157	1.42857	1.54442	1.56788	1.54662	1.78026	1.6576	1.66863	1.63129	1.4948	1.4843	1.66971	1.61893	1.5003	1.49422	1.81666	1.71777	1.77549	1.6116	1.51656
Fkbp1a	1.69852	1.89744	1.28055	1.79183	1.14346	1.33634	1.38685	2.32524	1.34221	1.79391	1.41062	2.02551	1.61834	2.12376	1.62394	1.7362	1.16516	1.66201	1.15215	1.60052	1.39688	1.56518	1.86239	1.86082	1.4064	1.72624	1.25253	1.92218	1.61502	1.98071	1.11555	1.47259	1.31549	1.45659	1.11674	1.5513	1.31535	1.65566	1.96216	2.64873	1.28267	1.74156	1.1947	1.32384	1.73641	2.04694	1.58496	1.56546	1.30199
Ywhaq	1.69819	2.08284	1.57107	2.58134	1.46414	1.96697	1.58897	2.57205	1.35	1.863	1.79292	2.41689	1.34911	2.00996	1.56621	2.08487	1.06505	1.67763	1.05105	1.74227	1.47329	1.83943	1.74312	2.12285	1.77251	2.33465	1.52047	2.34224	1.81049	2.31651	1.83403	2.14556	1.7457	2.19614	3.80429	4.78492	1.45447	1.92453	2.55629	2.91256	2.45694	3.23374	1.38999	1.7371	1.74048	2.1628	1.68126	2.00187	1.58146
Eif3a	1.69819	2.46548	1.33292	1.51966	1.04641	1.32583	1.56576	2.43312	1.10455	1.88876	0.889381	1.43536	0.928994	1.85917	0.797963	1.318	0.723416	1.88158	0.992993	1.75344	0.854599	1.39587	0.86055	1.0421	0.842417	1.26337	0.834662	1.75184	0.863528	1.24447	0.983193	1.28922	1.18738	1.99035	1.03777	1.76823	0.953626	1.6533	0.959319	1.44843	1.17325	1.89053	1.01748	1.43238	0.828847	1.4896	0.99897	1.31421	1.12715
Atp6v0b	1.69031	1.20316	1.24314	1.11874	1.40788	1.06607	0.995164	1.03981	1.12403	1.03279	1.19646	1.2489	1.37574	1.09957	1.30221	1.03681	0.91629	0.912829	1.02703	0.968213	1.35534	1.12083	1.33945	1.13488	1.05213	1.02475	1.00851	0.997677	1.19905	1.09643	1.48739	1.12665	1.54111	1.18328	0.944206	0.918418	1.08516	1.11399	1.27815	1.15247	0.806484	0.687243	1.12357	1.07518	1.26917	1.05229	1.31359	1.18142	1.22252
Fstl1	1.68539	2.50099	1.19202	0.975328	1.30098	1.29429	1.2824	1.11346	1.22727	1.3911	0.773451	0.879507	1.14201	1.00427	1.11121	1.18098	1.30826	1.16447	1.10511	0.948454	0.784866	0.948331	1.14495	1.45017	0.658768	0.863366	0.835726	0.798684	0.977354	1.25355	0.737395	0.937618	0.89675	0.913183	0.906438	1.08158	1.15093	1.19025	0.353832	0.784753	0.809524	0.920988	0.829415	0.831851	1.20772	1.35294	0.882595	0.984414	0.953642
Dap	1.68276	2.36686	1.43142	1.95374	1.56259	1.84234	1.52128	1.97651	1.62208	2.32436	1.60708	2.10202	1.77515	2.26174	2.05603	2.65235	1.74717	2.03865	1.74975	1.98282	1.68769	2.04849	2.46422	3.25945	1.38981	2.04752	1.45136	2.06078	1.91716	2.76064	2.2458	2.86957	2.21797	2.62058	1.697	1.99629	1.71248	1.98349	1.8666	2.84828	1.27254	1.78436	1.71489	2.10276	2.26562	2.64587	2.24253	2.46135	1.70993
Emp1	1.67849	1.83629	1.87282	2.8219	0.992968	1.1967	4.90232	6.30255	0.911688	2.12178	0.634513	2.18294	1.30178	3.6074	0.867572	6.36094	1.45136	3.5477	1.35736	3.10223	0.558605	2.38633	0.33945	0.850515	0.340047	0.873267	0.924508	2.56911	0.403456	0.743619	0.37395	0.504726	1.83556	1.72669	1.71588	3.04141	1.06155	2.81682	0.261116	0.54858	0.694022	1.54074	0.342978	1.09964	0.686135	2.69756	0.404222	2.1702	0.417219
Ube2i	1.67783	1.8501	1.5187	2.00154	1.40506	1.71922	1.57253	1.95382	1.58636	1.96956	2.11239	2.25858	1.7426	1.91607	1.79626	1.79448	1.44514	1.73273	1.4955	1.77234	1.97404	2.0461	1.9945	2.09622	1.93957	2.26535	1.71505	1.96709	1.98153	2.23256	1.90966	2.20227	1.73805	2.13183	2.66524	2.96354	1.71164	2.01887	2.28098	2.53662	2.41439	2.83951	1.83605	2.04893	1.85983	1.8372	2.05149	2.08666	1.75232
Ldha	1.67652	2.92505	2.00748	3.63531	2.44163	3.11261	2.01257	1.88097	2.25455	2.46019	7.30708	8.2445	3.27515	2.8734	4.69185	4.3773	2.47455	2.26234	2.55856	2.63746	6.64763	5.74642	7.84771	8.29897	7.15284	7.95149	2.85859	2.56252	7.26043	8.0051	1.44328	1.52552	1.10707	1.3119	5.64206	5.38813	2.66948	2.99607	13.2356	17.0613	5.4539	6.19671	4.44665	5.27358	4.50025	4.07071	7.55664	6.43953	3.83311
Cd47	1.67061	2.09665	0.922693	0.840401	0.83685	0.78979	0.817215	1.44467	0.937013	1.6007	0.476991	0.454705	0.83432	1.15505	0.788625	0.984663	0.731335	1.2023	0.807808	1.18986	0.652819	0.692369	0.776147	0.850515	0.348341	0.405446	0.43966	0.838173	0.553635	0.606353	0.611345	0.604915	0.764818	1.23473	0.722747	1.08776	0.763912	1.01258	0.385998	0.357997	0.591692	0.978601	0.757685	0.870107	0.863382	1.23767	0.826982	0.864713	0.993377
Ubap2l	1.66929	1.26627	1.10474	0.792598	0.929677	0.780781	1.26209	1.10709	1.15065	0.980094	0.883186	0.700088	1.10651	1.15789	0.996604	0.811861	0.831448	0.92352	0.964965	0.859107	0.896142	0.794118	0.897248	0.695876	0.720379	0.663366	0.968102	0.951994	0.85876	0.737947	0.932773	0.871456	1.26577	1.11576	0.856652	0.697157	0.971332	0.829403	0.74456	0.57997	0.948328	0.782716	0.966847	0.749555	0.942103	0.882353	0.903708	0.680798	0.989404
Cox5b	1.66371	1.4142	1.66459	1.1889	1.80731	1.49249	1.37718	0.893312	1.75584	1.21429	2.26814	1.51187	1.91716	0.981508	2.32937	1.318	1.55204	0.866776	1.56456	0.993127	2.19807	1.28696	2.98165	1.94674	2.44313	1.83267	1.82509	1.11808	2.67282	2.00284	2.11134	1.72779	1.50287	1.209	2.64292	1.71693	1.96965	1.14465	3.09839	2.39761	2.61702	1.85844	2.17179	1.49956	2.55561	1.44979	2.5309	1.51995	2.06887
Swi5	1.6624	2.20513	2.03865	2.28527	2.06892	2.70871	1.84429	1.74084	2.32468	2.24122	2.85398	2.39754	2.25444	1.66572	3.14431	2.75767	2.15498	1.84128	2.24424	1.89777	2.92062	2.57393	4.44404	4.49742	2.66114	2.81683	1.99149	1.67596	3.4994	3.7249	1.78361	2.42344	1.23901	1.9582	3.09185	3.04079	2.81788	2.43239	3.04068	3.71525	2.18642	2.26914	2.95781	2.77758	3.71051	2.95068	3.71885	3.39526	2.68874
Cd109	1.66141	1.41223	1.37406	1.84348	0.822785	0.951952	1.69439	2.93073	0.929221	1.67799	0.797345	1.44415	1.41124	2.10526	0.82343	1.21779	1.09276	2.1727	1.03904	1.95447	0.527448	1.15024	0.392661	0.468213	0.606635	0.79802	1.44763	2.3283	0.666269	0.74532	1.42857	1.30057	2.23518	2.35048	1.3176	1.36279	1.05312	1.86242	0.504257	0.521674	1.13779	1.46091	0.675105	0.883897	0.799898	1.52704	0.548404	0.875935	0.762914
Mbnl2	1.65025	2.61538	1.42145	1.49422	1.49086	1.74625	1.31335	1.38575	1.43636	1.8267	1.02035	1.43448	1.04142	1.58464	1.14431	1.60634	1.33032	1.48109	1.35636	1.52835	1.03783	1.51113	1.35596	1.84708	1	1.38366	1.48591	1.63879	1.31406	1.6903	1.69118	2.00945	1.83365	2.54341	1.34592	1.32633	1.37268	1.52752	1.00851	1.24664	0.978723	1.13251	1.32429	1.83986	1.17268	1.60368	1.2276	1.86035	1.32053
Npc2	1.64893	2.00986	1.62843	2.19429	1.54149	1.85736	1.99226	2.37818	1.81234	2.33841	1.87965	2.37379	1.47633	1.72262	1.70119	2.12577	2.05373	2.3347	1.90891	2.061	1.65504	1.86169	1.83486	2.17096	1.72749	2.08119	1.9596	2.55788	1.89988	2.27396	1.80672	2.08318	1.94073	2.15113	1.9073	2.40358	1.68044	2.12736	2.03879	2.32735	1.7619	2.13086	1.91079	2.00178	1.91214	2.28699	1.92945	2.18579	1.81987
Pmp22	1.6486	2.75937	1.00998	1.5559	1.31786	1.49249	0.998066	1.90008	1.2461	1.78806	1.03805	1.28848	0.952663	1.61309	1.18761	1.61861	1.32014	1.5148	1.27227	1.56787	1.1684	1.52544	1.43119	1.85739	0.811611	1.18614	0.793727	1.32636	1.22348	1.65457	0.926471	1.35917	0.898662	1.80064	1.66009	1.91965	1.31956	1.53145	1.02365	1.29223	1.49949	1.97531	1.53165	1.68639	1.46623	1.75639	1.44696	1.60848	1.32715
Ptges3	1.64795	1.51282	1.50125	1.10717	1.21378	0.977477	1.44681	1.3953	0.959091	1.10539	0.70177	0.843448	0.718935	1.07397	0.733447	0.754601	0.804299	1.04523	0.914915	0.967354	0.670623	0.67806	0.765138	0.785223	0.798578	0.971287	0.782031	1.04955	0.765197	0.98979	0.752101	0.822306	1.19312	1.09325	1.63691	2.18974	0.860877	0.835692	1.01419	1.27728	1.65755	2.15967	0.678722	0.718416	0.746572	0.815211	0.663234	0.676434	0.72053
Purb	1.64565	1.6785	1.40274	1.08173	1.22644	1.23574	1.38781	1.55255	1.05195	1.17799	0.783186	0.985048	1.18343	1.42959	0.851443	1.09509	0.66233	1.14063	0.731732	1.07216	0.728487	0.988871	0.713761	0.717354	0.849526	0.958911	0.778309	1.18583	0.839094	0.926829	0.87605	1.03025	1.02103	1.06109	1.05751	1.31397	0.920742	1.09513	0.740776	0.974589	1.15704	1.42551	0.728752	0.882562	0.767395	1.01842	0.73275	0.814214	0.909934
Prrc2c	1.64401	1.7929	1.3591	1.07016	1.01266	1.0991	1.38008	1.46696	1.07273	1.26932	0.782301	0.956025	0.994083	1.3357	0.814092	1.04397	0.881222	1.32977	1.00901	1.21392	0.759644	0.968998	0.702752	0.67354	0.671801	0.835644	0.854333	1.20906	0.761621	0.877482	1.10084	1.03592	1.58891	1.5209	1.13734	1.2534	0.953626	1.19733	0.646168	0.838565	0.85613	1.10453	0.848704	0.908363	0.842052	1.03803	0.753347	0.823566	1.0053
Morf4l2	1.64368	2.83629	1.7793	2.67695	1.77356	3.26126	1.52805	2.52787	1.48247	2.84309	1.91416	3.01671	1.60355	2.65718	1.69355	2.54806	1.23643	2.38487	1.42242	2.52749	1.86869	3.11129	2.22936	3.20275	1.83057	3.05644	1.37002	2.35889	2.01073	3.27113	1.57143	2.90548	1.31166	2.72347	2.21545	3.11001	1.7344	3.03145	1.66509	3.28475	1.3921	2.25267	2.16576	3.27936	1.75876	2.79085	2.29042	3.36347	1.95099
Ndufc2	1.64105	1.70414	1.74688	1.52043	1.77215	1.68018	1.52128	1.4168	2.07208	1.81733	2.17257	1.65084	1.71302	1.34566	2.04669	1.46626	1.55317	1.375	1.77778	1.41409	2.14911	1.63196	2.33578	1.99313	2.22749	1.9203	1.91122	1.53736	2.37783	2.1004	1.92227	1.9225	1.77629	1.71383	2.25923	1.77689	2.05059	1.5566	2.38221	2.1704	1.97264	1.6823	2.27366	1.73665	2.29964	1.6025	2.30536	1.75062	2.11788
Micos10	1.63777	1.22091	1.66833	1.15035	1.59494	1.08408	1.57157	0.921975	1.71494	1.16979	1.84425	1.1073	2.09467	1.05974	2.37097	1.37935	1.7319	1.00987	1.71772	1.0232	1.90727	1.13275	2.28073	1.46392	1.77844	1.16634	1.7496	0.971738	2.04887	1.32104	1.62815	1.16824	1.69981	1.09968	1.54249	0.956737	1.97386	1.1989	2.06717	1.63154	2.21581	1.46914	1.74382	1.04938	2.49771	1.45692	2.14521	1.23317	1.85828
Atp5o	1.63711	1.70809	1.63716	2.05705	1.66807	1.81682	1.47195	1.5422	1.90519	1.94262	2.06018	1.97713	1.9497	1.71835	2.17317	1.95501	1.84502	1.67023	1.8038	1.72509	2.03264	1.86407	2.55046	2.34536	2.02725	2.2599	1.85167	1.83817	2.28665	2.35905	1.80042	2.10019	1.64627	2.10289	2.89871	3.30284	2.01771	1.93789	2.31599	2.52616	2.73556	2.90535	1.97227	1.81673	2.36364	2.14023	2.2482	1.90087	1.75894
Rnf7	1.63448	1.54043	1.28554	1.22205	0.984529	1.10811	1.51257	1.74084	1.61883	1.72014	1.39823	1.27089	1.7574	1.93883	1.56876	1.67587	1.1414	1.55757	1.37938	1.56529	1.60386	1.49523	1.35963	1.06357	1.05332	0.903465	1.30941	1.40147	1.18951	1.08962	0.934874	1.01323	1.25239	1.49518	1.54077	1.48517	1.47639	1.62972	1.35194	1.16368	1.154	1.31523	1.46594	1.47598	1.65008	1.82175	1.63337	1.45262	1.5894
Ccn2	1.63383	1.95661	1.46633	1.79722	1.54149	1.87237	2.0764	3.08678	0.903247	2.02225	1.42035	1.91645	3.14497	2.0825	3.87351	4.72699	1.25	1.24013	1.34434	1.71907	1.46662	1.97218	1.95046	2.95017	1.24882	1.99307	2.22063	1.70499	1.43027	3.01361	1.5063	1.75992	2.60803	2.38264	1.32017	1.64648	1.74283	2.36478	1.59224	2.72347	1.74367	1.46337	2.38698	3.12544	2.92026	2.75342	2.17096	3.07357	1.6702
Pdcd5	1.6335	1.05917	1.46509	1.40941	1.53024	1.26126	1.19246	1.10111	1.33831	1.04098	1.63097	1.03606	1.47041	0.97724	1.73939	1.02863	1.21267	0.985197	1.28128	1.07474	1.61202	0.952305	1.93394	1.1177	1.7891	1.34109	1.48804	1.17073	1.75149	1.21781	1.83193	1.50662	1.55258	1.1672	1.4	0.970952	1.50337	1.04245	2.00473	1.37519	1.79129	1.23868	1.55636	1.09164	1.75775	1.04635	1.68332	0.963217	1.51921
Ift20	1.63251	1.70809	1.62968	1.69314	2.06048	2.48048	1.36654	0.875	2.05844	1.63466	2.43097	1.92788	1.59467	1.14509	2.36927	1.97444	1.63405	1.30592	1.88589	1.66753	2.67953	2.41097	4.37431	4.14777	1.92773	2.18663	1.47156	1.07046	3.01847	3.16846	1.78782	2.72212	1.33461	1.81029	1.35021	1.04326	2.58263	2.31368	2.15989	2.75561	1.25836	1.11111	3.1953	2.82117	3.14119	2.21866	3.94387	3.44825	2.72318
Hnrnpab	1.63153	1.21499	1.40898	0.853508	0.998594	0.731231	1.61219	1.1258	1.17403	0.86534	0.997345	0.848725	1.01775	0.857752	1.04584	0.701431	1.02489	0.927632	1.02903	0.813574	0.86276	0.645469	0.981651	0.705326	1.20972	1.04307	0.991494	0.843593	1.1758	1.06012	0.737395	0.689981	1.10707	0.906752	2.40601	1.94067	1.16358	0.805031	1.68874	1.80419	3.4458	2.74733	0.787824	0.606317	0.94515	0.75817	0.746138	0.583541	0.874172
Gars	1.63054	1.40631	0.906484	1.06014	0.533052	0.548048	1.32398	1.91083	0.914935	1.47424	0.561947	0.780123	0.58284	0.86771	0.634975	0.786299	0.661199	1.49178	0.811812	1.2732	0.700297	0.655008	0.473394	0.475086	0.456161	0.537624	0.732589	1.4518	0.490465	0.54793	0.329832	0.483932	0.864245	1.13505	1.02918	1.64833	0.811973	1.09041	1.10407	0.769806	0.919959	1.13992	0.512357	0.61032	0.744033	1.041	0.489701	0.620324	0.645033
Ssr3	1.6289	1.81657	1.48753	1.35312	1.24191	1.51502	1.46905	1.47174	1.38961	1.62998	1.27965	1.32982	1.41124	1.52489	1.56961	1.4683	1.34785	1.48273	1.33834	1.40979	1.32418	1.28537	1.52661	1.69072	1.12204	1.23069	1.16587	1.32172	1.34982	1.56268	1.06303	1.42155	1.39962	1.33441	1.48584	1.48146	1.56408	1.42767	1.53264	1.87145	1.29281	1.34733	1.24051	1.35454	1.5998	1.65835	1.45366	1.53616	1.3245
Trps1	1.62824	1.87179	1.02743	0.982267	0.926864	0.816817	0.988395	1.26473	0.972727	1.25293	0.661947	0.704485	1.37278	1.19488	1.06282	0.933538	0.848416	1.05592	0.845846	0.94244	0.75816	0.673291	0.656881	0.4811	0.445498	0.49802	0.818182	1.16376	0.640644	0.59671	0.855042	0.731569	1.03633	0.983923	0.728755	0.757108	0.838111	0.877358	0.317881	0.396861	0.678825	0.662551	0.919831	0.776246	1.01422	1.10695	0.855304	0.712594	0.980132
Cebpb	1.62726	2.37278	2.57232	4.3963	3.90999	8.30931	2.4294	4.1258	1.87532	4.40047	1.34602	3.41601	1.89349	4.90185	1.87436	5.28425	2.27771	5.09046	2.996	6.51976	2.36053	6.35135	1.77982	3.66323	1.94076	4.02921	1.46411	3.0995	1.52384	3.05842	3.26471	5.06427	1.81071	3.31833	1.09356	2.69592	2.95616	7.07233	0.994324	1.74514	1.21074	2.57613	5.11634	11.1477	1.78466	4.03209	1.65036	6.28304	4.6
Sf3b1	1.62167	2.76529	1.34913	1.86276	1.76934	2.68018	1.20116	1.66242	1.28377	2.12881	1.63717	2.24714	1.41124	2.17354	1.35059	1.7546	0.816176	1.58882	1.02503	1.79124	1.76706	2.47297	1.71009	2.28694	1.67417	2.26386	1.12281	1.63647	1.67223	2.3426	1.7458	2.61437	1.64627	2.9164	2.03863	2.37145	1.4511	2.18475	1.41249	2.12332	1.40831	2.0321	2.03737	2.73977	1.34738	1.94355	1.9964	2.64651	1.94702
Postn	1.6197	1.11834	0.394015	0.0400925	0.398031	0.0375375	0.137331	0.0282643	0.173377	0.057377	0.0787611	0.0246262	0.100592	0.0184922	0.0696095	0.0296524	0.091629	0.0460526	0.1001	0.0489691	0.0778932	0.0262321	0.0733945	0.0171821	0.0722749	0.0490099	0.0786816	0.0441347	0.112038	0.0504821	0.107143	0.073724	0.110899	0.0643087	0.147639	0.0537701	0.0851602	0.043239	0.076632	0.0298954	0.0820669	0.0469136	0.0946353	0.0404804	0.0700863	0.016637	0.0870237	0.0162095	0.100662
Drap1	1.61314	1.61736	1.61222	1.87664	1.47117	1.65165	1.47969	1.71616	1.65909	1.59251	1.78938	1.93052	1.87574	1.74822	2.02547	1.94479	1.65781	1.53207	1.7017	1.62715	1.78338	1.87917	2.25138	2.27062	1.66825	1.9099	1.5848	1.64189	1.94696	2.28985	1.62605	1.9414	1.4914	1.81994	1.58283	1.76638	1.8769	1.86635	1.70293	2.06203	1.46403	1.54979	1.70223	1.7718	2.12443	2.07962	1.96447	1.91147	1.69669
Cox6a1	1.61248	1.65483	1.6808	1.5852	1.92827	1.85586	1.53482	1.36664	1.86299	1.62998	2.03628	1.77485	1.81361	1.45804	2.58574	2.20552	1.7336	1.50329	1.85686	1.46306	2.32715	1.80684	3.54862	2.64863	1.93957	1.81881	1.60181	1.4367	2.51609	2.23256	1.56303	1.78261	1.39197	1.59164	1.94678	1.56428	2.1543	1.79874	2.73605	2.65172	2.25937	1.99177	2.30018	1.85053	3.12291	2.40523	3.15345	2.38342	2.31391
Itih5	1.60788	0.940828	0.285536	0.0616808	0.35865	0.042042	0.116054	0.0410032	0.0948052	0.0316159	0.0716814	0.0439754	0.091716	0.0697013	0.0772496	0.0480573	0.0497738	0.0296053	0.0530531	0.0292096	0.0756677	0.0413355	0.0440367	0.0249141	0.0781991	0.0376238	0.0802764	0.0534262	0.0548272	0.0334657	0.0420168	0.0170132	0.0497132	0.0192926	0.0866953	0.0321384	0.0430017	0.0290881	0.0473037	0.0149477	0.0688956	0.054321	0.053044	0.030694	0.0512951	0.0291147	0.0437693	0.0224439	0.0688742
Prrc1	1.60755	1.87968	1.43641	1.72938	1.3263	1.53604	1.67021	2.12261	1.5013	2.0281	1.57788	1.82146	1.83728	2.1707	1.75212	1.88548	1.38292	2.16447	1.53353	2.03866	1.73813	1.81161	1.68257	1.50172	1.29502	1.42723	1.39128	1.88695	1.39571	1.53715	1.42647	1.69943	1.74187	2.25402	1.29785	1.44067	1.62563	1.95519	1.13623	1.36622	0.888551	1.19177	1.66004	1.63746	1.74251	2.01842	1.7379	1.65524	1.47815
Rras	1.6	1.45957	1.21446	1.48111	1.31505	1.45796	1.03772	1.5828	1.09026	1.31148	0.930973	1.22164	1.2426	1.29018	1.0365	1.17689	0.793552	1.16447	0.953954	1.18814	0.97997	1.14944	0.812844	0.931271	0.708531	0.834158	0.943115	1.28029	0.756853	0.915485	1.03571	0.996219	1.09369	1.10611	0.690129	0.980222	1.06324	1.39465	0.596973	0.597907	0.635258	0.876543	0.954792	1.15214	1.06602	1.26916	1.02832	1.19202	1.57483
Tomm6	1.59967	1.72584	1.87531	1.84965	1.80028	1.85435	1.80368	1.56807	2.1539	1.95199	2.42035	2.05013	2.26923	1.56046	2.58744	2.11656	2.1776	1.76891	2.17518	1.77921	2.54228	1.98967	2.85688	2.40636	2.51422	2.13267	2.12015	1.62176	2.68832	2.35961	1.73319	1.74669	1.48948	1.51768	1.66781	1.35043	2.4747	2.14544	3.00946	2.80792	1.88754	1.55309	2.28511	2.00712	2.81006	2.28402	2.68898	2.29302	2.17616
Tubb2a	1.59737	1.93294	1.39526	1.23978	3.68776	3.71171	1.47389	1.59355	2.25325	1.90867	1.88142	1.85136	2.56509	2.29018	2.56282	2.39775	0.892534	0.976974	1.3023	1.21048	3.34644	2.85374	3.91193	3.55584	1.93602	2.02574	0.969697	0.99458	2.66567	2.46625	3.76891	3.92628	1.68642	2.62379	3.67382	3.09889	1.4629	1.39701	1.27531	1.38714	2.41844	2.03457	2.30018	2.65258	2.86795	2.48188	4.15191	3.86222	3.16556
Srp14	1.59704	1.42604	1.62344	1.78643	1.609	1.54054	1.54545	1.48925	1.85	1.79274	2.06283	1.8584	2.06805	1.68279	2.18336	1.77403	1.58145	1.57401	1.58959	1.59966	2.03042	1.70986	2.04954	1.83849	1.96209	1.84208	1.90165	1.76849	1.93206	1.87124	2.21429	1.99055	2.07266	1.94212	1.55451	1.33127	2.02445	1.73192	2.11258	2.14574	1.42655	1.37366	1.88788	1.73354	2.23007	1.81105	2.11483	1.78491	1.82781
G0s2	1.59015	1.65483	0.746883	0.810332	1.11814	1.82583	1.11605	1.80175	0.532468	0.932084	0.70354	0.568162	0.902367	0.679943	2.34041	2.2229	0.103507	0.3125	0.322322	0.609966	1.24777	1.17091	3.53394	2.62715	0.761848	0.975743	0.262626	0.230352	1.14482	1.44697	0.701681	0.971645	0.195029	0.450161	1.37425	0.978368	0.574199	1.05582	0.613056	0.692825	0.871327	0.646914	0.696805	0.794484	2.11833	2.56447	2.13131	1.85162	1.07285
Pdap1	1.58818	1.20513	1.50873	1.04703	1.3263	1.12613	1.39362	0.887739	1.57792	0.991803	1.79646	1.17766	1.67751	0.921764	1.74533	1.10532	1.33541	0.92352	1.34935	0.97079	1.62685	1.01749	1.9633	1.44588	1.89929	1.37178	1.54226	0.97019	1.95232	1.56721	1.5021	1.32136	1.32505	1.10289	1.83519	1.12114	1.71164	1.1077	2.35478	1.86697	2.23911	1.44527	1.5871	1.15436	1.76486	1.08556	1.82853	1.21384	1.48874
Ndufa4	1.58686	1.22682	1.64339	0.965305	1.13221	0.783784	1.5	1.05494	2.01688	1.25059	1.32832	0.726473	1.22485	0.812233	1.51358	0.760736	1.56957	0.970395	1.44044	0.881443	1.15653	0.656598	1.60183	0.708763	1.55213	0.85495	2.06273	1.19861	1.67163	0.930233	1.70588	1.35917	2.07075	1.43087	1.95794	1.06613	1.75885	0.91195	2.25733	1.30269	2.48227	1.42634	1.4792	0.72242	1.86135	1.02436	1.40371	0.692643	1.59205
Tra2b	1.58555	1.48915	2.00998	1.19738	3.42194	2.16066	2.0058	1.3336	1.55325	1.57494	1.98407	1.58575	1.38462	1.54481	1.31579	1.17894	1.19118	1.33717	1.52953	1.38488	2.13872	1.72178	2.34862	1.39347	2.44431	1.6896	1.1244	1.22106	2.17044	1.53091	3.65756	2.19282	2.2696	1.94855	2.23348	1.81829	1.50759	1.47877	1.53548	1.29447	2.05775	1.82634	3.05365	2.27758	1.52768	1.34343	2.65242	1.96633	2.82649
Wwp2	1.58062	3.26036	1.09975	2.03392	1.79606	3.63814	1.17988	1.56927	1.76753	2.83138	2.5531	3.31047	1.45858	1.85349	1.47114	1.8272	1.05995	1.42023	1.0961	1.75515	2.3138	3.16614	2.92661	5.15722	2.8673	4.39158	1.874	2.45916	3.13588	5.62734	3.11975	5.79017	1.78967	3.90997	3.66009	3.76082	1.38111	2.06368	2.46547	4.65919	1.87943	2.36461	3.07233	4.37411	1.76638	2.33809	2.69361	3.9015	2.44901
Plod2	1.57865	1.15187	1.61222	1.41403	1.18284	0.858859	1.75338	1.5836	1.59156	1.36066	3.05221	2.43272	3.71302	1.64296	4.25976	1.96012	2.15894	1.64556	1.99299	1.31186	2.88947	1.51749	2.33028	1.84966	3.15284	2.64455	2.59224	1.8374	2.88141	2.82019	1.27731	1.20038	2.10516	1.49518	4.2721	2.82138	2.15261	1.06918	5.06623	5.48356	3.47822	2.67078	1.3906	1.0089	3.22753	2.05348	2.17353	1.20761	1.58411
Iqgap1	1.57734	1.69822	1.27307	1.3724	0.962025	0.924925	1.294	2.13734	0.687662	1.16159	0.639823	0.971856	0.860947	1.16785	0.669779	0.944785	0.538462	1.18257	0.622623	1.09021	0.537092	0.72814	0.651376	0.629725	0.462085	0.678713	0.875066	1.63879	0.592968	0.697674	0.918067	1.0586	1.27725	1.64309	1.60429	2.26761	0.676223	1.01101	0.656575	0.69432	0.991895	1.47819	0.543098	0.619217	0.670391	0.882353	0.541195	0.707606	0.647682
Fkbp9	1.57077	2.65878	2.26309	3.87895	2.27707	4.33784	2.46228	3.40406	2.6487	3.88407	3.55044	4.21812	3.65089	3.87624	4.15789	5.29448	3.79581	4.77632	3.34735	4.28093	4.02151	4.65421	5.4055	7.21478	3.4763	4.89901	3.05529	4.10918	4.25745	6.10096	2.13866	3.94707	2	3.75241	2.83948	3.07664	3.46712	4.28302	3.41627	5.92302	3.34347	4.293	4.32429	5.0298	4.94312	6.17469	5.34912	5.86035	3.4543
Hdgf	1.5688	1.70414	1.26559	1.38473	0.909986	1.0991	1.40522	2.18073	1.05455	1.46487	1.01239	1.33773	1.0355	1.60597	0.908319	1.10941	0.662896	1.2426	0.728729	1.24485	0.936944	1.21145	0.842202	1.04124	1.10308	1.39703	0.971823	1.68873	0.990465	1.28191	1.05462	1.53308	1.12428	1.82315	3.22575	4.39802	0.869309	1.23035	1.22706	1.61883	1.71327	2.67243	0.871609	1.13434	0.817674	1.23411	0.912976	1.02556	0.95894
Metap2	1.56552	1.06312	1.21072	0.855821	1.1519	0.825826	1.3617	0.919586	1.29416	0.933255	1.50265	1.04837	1.05325	0.8734	1.22411	0.658487	1.0198	0.805099	1.1041	0.816151	1.37537	0.802862	1.29725	0.938144	1.46327	1.04257	1.24083	0.943864	1.46007	1.00624	1.36975	0.943289	1.41874	1.05145	1.26524	0.815822	1.14081	0.758648	2.0842	1.47534	1.43161	1.03786	1.44304	0.887456	1.24581	0.719548	1.42894	0.880923	1.5298
Atp5b	1.56552	3.0572	1.39277	2.95682	1.51195	2.6021	1.42553	2.78981	1.41494	2.774	1.70177	3.3518	1.36686	2.53627	1.38795	2.24233	1.35577	2.61431	1.4014	2.73969	1.44362	2.46502	2.05505	2.811	1.87085	3.29604	1.4891	3.00194	2.07747	3.31651	1.7584	2.97543	1.27725	2.78778	1.83605	3.04512	1.58347	2.76651	2.55061	4.50149	1.75279	3.39671	1.67993	2.54315	1.56069	2.71895	1.87127	2.58167	1.59073
Srpr	1.56453	1.68836	1.702	1.91133	1.51055	1.80781	2.04352	2.09395	1.84416	2.22014	1.56814	1.68953	1.70414	2.16501	1.74958	1.81902	1.7698	2.24671	1.83784	2.21478	1.71736	1.85374	1.74312	1.64003	1.29028	1.38119	1.67624	2.02284	1.48987	1.57345	1.30042	1.53497	1.4283	1.78778	1.28755	1.58467	2.01096	2.33648	1.29707	1.44918	1.33131	1.62222	1.95118	1.85276	1.89385	2.0107	1.88568	1.86596	1.95894
Kras	1.56223	1.10454	1.18828	0.863531	0.724332	0.471471	1.12959	1.40725	0.665584	0.679157	0.397345	0.575198	0.772189	0.980085	0.534805	0.678937	0.388575	0.637336	0.500501	0.65378	0.439169	0.480922	0.308257	0.164089	0.276066	0.273267	0.495481	0.794425	0.275924	0.273398	0.382353	0.36673	0.959847	0.736334	0.879828	0.904821	0.572513	0.676101	0.273415	0.282511	0.650456	0.746502	0.330319	0.432829	0.56323	0.733809	0.364573	0.428304	0.524503
Thoc7	1.55993	1.10651	1.19327	0.971473	1.22504	1.04505	1.1441	1.04498	1.32597	1.11241	1.6177	1.07652	1.6716	1.13371	1.66214	0.969325	1.02489	0.941612	1.14314	0.926976	1.63798	1.16534	1.62202	1.23883	1.45024	1.12327	1.22275	0.991096	1.48272	1.24107	1.5021	1.12854	1.46272	1.20257	2.66524	1.91038	1.39629	0.993711	1.73415	1.23692	2.30902	1.75473	1.522	1.18594	1.57542	1.10279	1.70031	1.19451	1.47682
Cbx1	1.55928	1.28205	1.25935	0.821897	1.03797	0.86036	1.10155	0.807723	1.17338	0.936768	1.25575	0.83905	1.2574	0.819346	1.26486	0.650307	1.05317	0.824836	1.08208	0.768041	1.1684	0.779014	1.11193	0.835052	1.3282	0.979208	1.32111	0.879985	1.21454	0.999433	1.32773	1.06616	1.45698	1.10289	2.60258	1.856	1.24368	0.856132	1.14664	1.00897	2.20365	1.56543	1.18324	0.847865	1.17369	0.794415	1.06334	0.753117	1.18411
Timm23	1.55829	1.61933	1.24813	1.31149	1.13221	1.31081	1.50677	1.69626	1.57338	1.7541	1.13805	1.10114	1.22781	1.6202	1.23939	1.22597	1.16233	1.61595	1.32733	1.54296	1.33383	1.30922	1.3578	1.08677	0.9609	0.961881	1.11855	1.32559	1.09595	1.11514	0.829832	1.13422	0.99044	1.53698	0.703004	0.893078	1.49073	1.65173	1.07379	1.13901	1.25127	1.44609	1.38879	1.40836	1.38649	1.38859	1.3898	1.35536	1.65828
Selenom	1.55764	1.83037	1.8217	1.8111	1.82982	2.22673	1.67892	1.27986	2.27338	2.0082	1.89292	1.70888	1.60355	1.34424	2.47963	1.94581	2.3569	1.70148	2.28328	1.72938	1.977	1.90541	3.38349	3.38402	1.62678	1.87475	1.80436	1.34688	2.40524	2.692	1.09664	1.85255	1.18164	1.75241	1.62489	1.48888	2.69393	2.24843	1.49763	2.04111	1.63627	1.47572	2.35202	2.1895	3.23261	2.31194	2.82338	2.69825	2.30066
Vdac2	1.55337	1.64497	1.23815	1.38473	1.24754	1.39339	1.03965	1.40167	1.23896	1.44262	1.76018	1.76869	1.3432	1.60597	1.3871	1.32822	0.979638	1.16612	1.03604	1.27835	1.69881	1.53577	1.74679	1.5945	1.68839	1.79406	1.35938	1.43786	1.73302	1.84912	1.57143	1.6673	1.41491	1.61415	2.12189	2.32633	1.31282	1.34827	2.19111	2.29073	1.82877	2.12922	1.50271	1.50712	1.39665	1.36185	1.74099	1.55736	1.4702
Ndufa5	1.55205	0.87574	1.6197	0.860447	1.33474	0.695195	1.44487	0.767118	1.8487	0.909836	1.79646	0.830255	1.73373	0.752489	2.01952	0.774029	1.7483	0.85773	1.64665	0.825601	1.73813	0.761526	1.90275	0.754296	1.57346	0.810891	1.83466	0.863724	1.80095	0.854793	1.41176	0.852552	1.53537	0.92926	2.21116	0.986403	1.95025	0.887579	1.70956	0.827354	2.54407	1.1893	1.65763	0.816726	2.08837	0.89186	1.72451	0.773067	1.62781
Eny2	1.54516	1.6568	1.63217	1.11103	1.55837	1.28979	1.73501	1.37301	1.63442	1.41101	1.6354	1.23043	1.27515	1.21337	1.66129	1.20245	1.52941	1.30592	1.5996	1.28265	1.69807	1.31638	2.09908	1.49313	1.43839	1.17921	1.33227	1.22029	1.82658	1.43052	1.22899	1.23629	1.2543	1.37621	2.28927	1.94252	1.82968	1.33019	1.61495	1.54484	1.82573	1.58354	1.81193	1.3145	1.83545	1.3678	2.02935	1.41646	1.77881
Canx	1.54351	1.8146	1.52993	1.65536	1.08158	1.1952	1.37427	1.54857	1.35065	1.36417	1.22655	1.51363	1.71893	1.61024	1.52292	1.73415	1.24548	1.59046	1.24124	1.43213	1.31899	1.29809	1.10092	1.24742	1.01896	1.18911	1.41627	1.57646	1.12634	1.33012	0.901261	1.18147	1.39197	1.36334	1.77082	1.84611	1.46965	1.60142	1.53548	1.6562	1.51773	1.58025	1.02592	1.1379	1.57491	1.78491	1.12616	1.33603	1.19338
Snrpb	1.54187	1.5503	1.07232	0.818042	1.20394	1.24775	1.08704	1.00995	0.913636	1.03864	1.11947	1.02814	0.636095	0.624467	0.717317	0.56135	0.561086	0.666118	0.717718	0.725945	0.933976	0.903816	1.3578	1.21392	1.30806	1.39307	0.783626	0.792489	1.36532	1.39421	1.34454	1.44423	1.04398	1.06752	1.67554	1.83189	0.835582	0.798742	1.54872	1.79297	1.78926	1.89465	1.25738	1.21397	0.721178	0.672608	1.10299	1.09352	1.2
Zc3h15	1.53727	1.04931	1.47631	0.959907	0.992968	0.555556	1.78337	1.50398	1.21039	1.03981	0.824779	0.740545	1.12426	1.18065	0.938879	0.720859	0.99095	1.13405	1.07407	1.0378	0.795252	0.554054	0.689908	0.480241	0.745261	0.587129	1.03243	1.13937	0.797378	0.599546	0.747899	0.563327	1.37094	0.993569	1.22232	0.994438	1.05396	0.805031	0.976348	0.786996	1.32725	1.1893	0.818565	0.587189	0.915693	0.846702	0.775489	0.516209	1.01192
Nedd8	1.53103	1.34517	1.52993	1.2367	1.49789	1.18919	1.34236	0.889729	1.70065	1.08665	1.94602	1.35092	1.84024	0.974395	2.17063	1.24233	1.62104	0.898849	1.57958	0.982818	1.66024	1.1248	2.06055	1.50172	1.85427	1.48119	1.7613	1.11498	2.09237	1.5899	1.79832	1.48582	1.47992	1.16077	2.22403	1.68356	1.90894	1.13208	2.07285	2.06129	2.26646	1.76543	1.75949	1.21263	2.17877	1.29471	1.97683	1.29115	1.74437
Hcfc1r1	1.53038	2.11243	1.41771	1.96376	1.46695	1.81381	1.16731	2.28185	1.45844	1.87237	1.10796	1.57608	1.41716	1.95164	1.37436	1.85378	0.973416	1.3602	1.13814	1.45876	1.30119	1.65739	1.49174	1.57818	0.992891	1.26089	0.910154	1.66318	1.21454	1.32104	1.06723	1.35161	1.05927	1.51447	0.964807	1.28801	1.14418	1.70047	1.19584	1.1151	0.889564	1.31276	1.10729	1.35543	1.56831	1.87819	1.49331	1.73566	1.28477
Bola2	1.52315	0.672584	1.60349	0.639167	1.48523	0.611111	1.48162	0.580414	1.92143	0.676815	1.77788	0.708004	1.5355	0.523471	1.87946	0.733129	1.77319	0.660362	1.84084	0.703608	1.72552	0.635135	1.90459	0.722509	1.71682	0.765842	1.72196	0.688734	1.82896	0.790698	1.38655	0.637051	1.3021	0.572347	1.55021	0.587145	1.85497	0.654874	1.89877	0.835575	2.23202	0.854321	1.64738	0.65347	1.9355	0.669638	1.72142	0.625312	1.57748
Uqcc2	1.52315	0.938856	1.23691	0.823439	0.942335	0.674174	1.02805	0.744029	1.07078	0.676815	1.66903	1.00616	1.54734	0.785206	1.82003	0.917178	1.13518	0.645559	1.14615	0.691581	1.5408	0.8593	1.54128	0.884021	1.69431	1.04802	1.42637	0.798684	1.64303	1.09189	1.18697	0.933837	1.18164	0.758842	1.32618	0.783684	1.26054	0.764937	2.27625	1.46562	1.39007	0.892181	1.18987	0.731762	1.75368	0.881759	1.50721	0.763716	1.14437
Csnk1a1	1.52217	1.93491	1.3803	2.04626	1.24473	1.76276	1.52901	2.33678	1.31429	1.95902	1.55664	1.97537	1.68639	2.65434	1.63922	2.31902	1.1267	1.92105	1.33834	2.12113	1.60386	2.03577	1.32844	1.53608	1.22512	1.56782	1.41786	2.13086	1.17044	1.56154	1.39076	1.58979	1.52581	2.22508	1.72961	2.27812	1.50927	2.21934	1.24976	1.51196	1.17325	1.74568	1.69259	2.4702	1.66227	2.10339	1.72709	2.22756	1.65695
Tcf25	1.51921	1.34911	1.1808	1.06014	1.03938	0.900901	1.12573	1.19904	1.27792	1.07377	1.22743	1.10114	1.60059	1.21479	1.61121	1.10634	1.15837	0.988487	1.1992	1.07131	1.41617	1.06598	1.1578	0.911512	1.06043	0.829208	1.18501	0.996903	1.11859	0.913783	1.09244	0.890359	1.17973	1.0418	0.772532	0.695921	1.30523	1.04167	1.24882	0.973094	1.14792	0.897119	1.12116	0.846085	1.49111	1.12715	1.21782	0.884663	1.30596
Psma7	1.51757	1.64497	1.32544	1.50116	1.32489	1.52402	1.19439	1.19705	1.49935	1.54801	2.0115	2.05365	1.20414	1.30156	1.51443	1.25358	1.25735	1.16118	1.37538	1.3067	1.71068	1.53895	2.31376	2.02921	2.17299	2.33267	1.49973	1.50058	2.25983	2.32275	1.82353	2.08507	1.39579	1.7074	1.42747	1.36341	1.58347	1.27358	2.50142	3.01644	1.82675	1.97284	1.85051	1.69751	1.70442	1.41236	2.03193	1.64713	1.69272
Fam104a	1.51626	1.51085	1.28055	1.39707	1.39803	1.87087	1.22921	1.69068	1.41753	1.78923	1.83451	1.50836	1.34911	2.01707	1.66214	1.65542	0.972285	1.46628	1.17918	1.65979	1.94214	1.89507	2.10826	2.04983	1.65995	1.63515	1.26741	1.57956	1.81645	1.85082	2.10714	2.15501	1.60038	2.19293	1.43262	1.39246	1.46627	1.6989	1.77483	1.56278	1.77102	1.907	2.22845	2.34164	1.76435	1.83601	2.49434	2.18017	2.00662
Uqcrq	1.51429	1.14793	1.95761	1.27371	2.01969	1.39189	1.9352	1.08957	1.83766	1.07963	1.76372	1.09587	1.71893	0.904694	2.17233	1.23722	1.82466	1.15707	1.81982	1.15808	1.8368	1.14626	2.3945	1.26375	1.90403	1.22129	1.65231	1.00271	2.14243	1.22178	1.63235	1.20038	1.58509	0.942122	2.10901	1.36836	2.17622	1.41981	2.83444	1.53961	2.18338	1.28066	1.8698	1.21575	2.36364	1.31491	2.10814	1.29177	1.91656
Cct6a	1.51396	1.58185	1.56359	1.71781	1.21097	1.53604	1.75048	2.07245	1.34156	1.77752	1.36283	1.91381	1.10355	1.79801	1.23175	1.49591	1.17308	1.8125	1.3023	1.81873	1.25148	1.51272	1.14679	1.311	1.35545	1.78465	1.28868	1.81301	1.27294	1.70618	1.16176	1.45936	1.26195	1.81672	1.27811	1.59209	1.36256	1.75865	1.74078	2.18311	1.34347	1.83045	1.22242	1.52758	1.10665	1.49495	1.2034	1.44327	1.27947
Capn6	1.51166	3.2426	2.1409	2.15112	2.4135	3.68619	1.4207	0.980096	2.47143	2.56557	2.29381	2.32014	2.67751	2.06686	2.66893	2.4182	2.27602	1.63076	2.28729	2.10825	2.63131	3.45548	3.25138	4.44759	2.04147	2.70941	1.98352	1.65312	2.76698	3.86557	2.76681	3.26276	2.00382	2.12862	1.5133	1.1885	2.75717	2.78302	1.25355	1.95142	2.10638	1.98107	3.11091	3.42571	2.67293	2.58408	3.00309	3.70761	2.68212
Gnai2	1.51067	2.73964	1.19077	2.44256	1.33474	2.3003	1.25532	1.80653	1.4013	2.26347	1.7115	3.03166	1.52663	2.48222	1.55178	2.32924	1.53224	2.10938	1.63564	2.19931	1.56973	2.48251	1.87523	3.02921	1.83412	3.20446	1.47847	2.2288	1.83492	3.45774	1.88235	3.23251	1.68834	2.82637	2.19571	3.29543	1.53204	2.34277	1.90161	4.50299	1.67376	3.00412	1.76552	2.58274	1.73997	2.44563	1.71885	2.46259	1.5404
Psmd7	1.50805	1.54832	1.12843	0.985351	0.971871	0.927928	1.43037	1.65804	1.2026	1.51171	0.883186	1.04661	0.786982	1.34424	0.7309	0.990798	0.949661	1.50658	1.04905	1.29381	0.858309	0.900636	1.1633	0.921821	0.876777	0.865842	0.771398	1.25397	1.06615	1.02269	1.08403	1.07561	1.14914	1.45016	1.03863	1.15575	0.944351	1.23113	1.34248	1.48505	0.829787	1.06173	1.20856	1.0694	0.939563	1.18122	1.12152	1.01185	1.14834
Tax1bp1	1.50772	1.54043	1.17706	1.16268	0.848101	0.945946	1.2205	1.65525	0.855195	1.14871	0.548673	0.834653	0.704142	1.12376	0.502547	0.642127	0.650452	1.12911	0.724725	1.0799	0.563798	0.758347	0.491743	0.502577	0.434834	0.60198	0.715045	1.44832	0.484505	0.557572	0.731092	0.73913	1.0631	1.14469	1.12189	1.52719	0.763069	0.855346	0.376537	0.505232	0.446809	0.750617	0.650995	0.803826	0.531742	0.582294	0.550978	0.717581	0.797351
Ddost	1.50542	2.90335	1.68204	2.68234	1.52039	2.5976	1.66925	2.49084	1.95195	3.12646	1.81416	2.52946	1.7426	2.36842	1.9219	3.17587	1.99774	3.02303	1.84985	2.74055	1.89021	2.58108	2.4844	3.48625	1.64692	2.51535	1.63158	2.5993	2.14601	3.23142	1.46639	2.70888	1.39962	2.63023	2.02232	3.10878	1.88533	2.99607	1.70672	2.90433	1.80547	2.93745	2.07715	2.66237	2.41138	3.71836	2.49382	3.08105	1.93907
Eno1	1.50345	2.98028	1.87406	4.85813	1.9789	3.84234	1.69246	3.49642	2.08377	3.19204	5.83451	9.40457	3.61243	4.65292	3.93888	4.67076	2.07805	2.98355	2.27628	3.62113	5.14688	6.5628	5.01101	7.10052	5.62441	8.7203	2.98618	4.3101	5.15971	8.10777	1.47269	2.76749	1.2065	2.66559	4.63777	5.65884	2.72597	3.93475	9.62346	15.3827	4.04154	6.13498	3.45509	5.62544	3.42966	4.4694	5.04892	6.03928	3.29934
Copb2	1.50049	2.20118	1.44264	1.84734	1.24613	1.86937	1.3501	2.12858	1.52987	2.2904	1.59292	2.01759	1.21006	2.09673	1.49406	1.66564	1.08597	1.93503	1.27628	1.83849	1.45772	1.76391	1.80183	1.77491	1.31635	1.66386	1.26156	1.90166	1.45173	1.82813	0.964286	1.50284	1.18356	2.26045	1.29185	1.78245	1.68297	2.05425	1.46168	2.09791	1.10334	1.56872	1.61302	1.98488	1.66684	1.918	1.84501	2.11721	1.69139
Cct8	1.49721	1.50493	1.2207	1.53277	1.33615	1.33183	1.4323	1.92795	1.22597	1.68501	1.39381	1.65259	0.884615	1.37411	1.0764	1.12883	0.95871	1.50164	1.02402	1.50258	1.25	1.23052	1.49908	1.29897	1.59716	1.63366	1.13876	1.63453	1.49404	1.56551	1.5	1.44045	1.27533	1.55627	1.24549	1.56242	1.18212	1.39151	2.04068	2.24141	1.21479	1.53992	1.40808	1.31094	1.14017	1.35056	1.39959	1.26496	1.34834
Barx1	1.49721	1.66864	0.524938	0.227448	0.701828	0.615616	0.230174	0.144904	0.530519	0.422717	0.155752	0.0756376	0.168639	0.13229	0.478778	0.338446	0.156674	0.161184	0.234234	0.189003	0.324184	0.297297	0.783486	0.962199	0.100711	0.0747525	0.0494418	0.0348432	0.421931	0.435621	0.0861345	0.0623819	0.0726577	0.0546624	0.496137	0.345488	0.447723	0.350629	0.0520341	0.0508221	0.285714	0.187654	0.311634	0.342082	0.567801	0.532977	0.527806	0.626559	0.678146
Aplp2	1.49589	1.59763	1.33042	1.24441	1.05626	1.06456	1.22244	0.985271	1.05974	1.07377	1.29115	1.59191	1.68343	1.31152	1.37012	1.31186	1.48133	1.16776	1.20921	1.00172	1.10163	1.10175	0.759633	1.02921	1.12204	1.26238	1.47794	1.20209	1.07569	1.23483	0.941176	1.10586	1.20459	1.28296	1.37682	1.28245	1.4199	1.12264	1.07663	1.49776	1.26748	1.2642	0.88909	0.88968	1.08024	1.16993	0.875901	1.02057	0.964238
Rock2	1.49557	1.43393	1.16584	1.13261	0.902954	0.785285	1.67215	2.23328	0.695455	0.977752	0.50885	0.687775	0.920118	1.21479	0.594228	0.865031	0.704186	1.31497	0.815816	1.14433	0.476261	0.603339	0.550459	0.537801	0.535545	0.571287	0.712919	1.22455	0.556019	0.615428	0.819328	0.706994	1.17208	1.31833	1.37854	2.05315	0.768128	0.992138	0.429518	0.482063	0.991895	1.27901	0.527426	0.604093	0.621635	0.952466	0.443357	0.515586	0.631788
Eif3m	1.49163	1.65878	1.34165	1.68697	1.40506	1.35285	1.28627	1.73686	1.35455	1.74356	1.59646	1.95251	1.27219	1.71977	1.17912	1.33742	1.14027	1.51727	1.23524	1.62801	1.39911	1.48092	1.48257	1.34364	1.57346	1.70743	1.3865	1.79249	1.5876	1.66591	1.86345	1.76181	1.74761	2.04823	1.58712	1.75711	1.26391	1.47091	1.96594	2.05755	1.33739	1.58025	1.50934	1.5089	1.20569	1.30184	1.49331	1.36035	1.43444
Aopep	1.49097	1.42604	1.3616	0.90825	1.48242	0.882883	1.09478	1.01393	0.746104	1.1171	0.423894	0.539138	0.633136	0.997155	0.409168	0.58998	0.527149	0.896382	0.612613	0.951031	0.437685	0.677266	0.438532	0.340206	0.376777	0.405446	0.471026	0.789005	0.504172	0.433919	1.37185	1.02079	1.2218	1.53376	0.486695	0.686032	0.72597	1.03066	0.216651	0.257848	0.334347	0.488889	0.631706	0.812722	0.400203	0.710636	0.390834	0.630299	0.684768
Dnajc3	1.49097	1.94083	1.57606	1.59368	1.12658	1.24474	1.08801	1.50438	1.44416	1.81499	0.961947	1.27529	1.25444	1.63869	1.17063	1.42843	0.950226	1.5773	1.08108	1.62543	1.11499	1.38951	1.03119	0.920962	0.601896	0.717327	1.10686	1.47929	0.856377	0.880318	0.773109	0.879017	1.17017	1.73633	1.3382	1.67553	1.60118	2.07075	0.652791	0.796712	1.41844	1.72593	1.33213	1.41993	1.35602	1.6025	1.31926	1.5505	1.44901
Cdc42ep3	1.49031	1.62327	0.783042	0.528913	1.09142	1.00751	0.651838	0.614252	0.603247	0.41452	0.664602	0.556728	0.606509	0.418208	0.598472	0.683027	0.217195	0.441612	0.347347	0.390893	0.671365	0.492051	0.840367	0.719931	0.712085	0.75198	0.313663	0.268293	0.660906	0.770845	1.56303	1.22306	0.562141	0.559486	1.10815	0.966625	0.346543	0.488208	0.46263	0.682362	0.551165	0.55144	0.704039	0.677491	0.627222	0.789661	1.19619	0.819825	1.40265
Fos	1.48867	6.37278	1.33791	4.14958	12.5921	24.1021	1.06093	3.20064	1.47468	3.71897	8.88053	13.4732	5.48521	6.34139	35.034	56.0429	2.19287	2.55099	2.29029	5.02577	15.2604	29.0119	11.5376	35.1864	10.0557	17.005	2.17916	1.64654	8.93147	16.4124	3.93277	8.41777	0.885277	2.75241	5.42403	10.1965	3.39713	4.8577	4.42384	9.14798	5.71125	6.79588	13.9735	36.2829	5.39868	6.19964	23.8594	62.9763	10.4967
Psmb5	1.48834	1.20513	1.19451	1.23593	1.16034	1.22072	1.12863	1.12978	1.22597	1.25059	1.3354	1.3518	1.02367	1.01707	1.21053	1.04703	0.907805	1.01727	0.996997	1.10223	1.20772	1.20986	1.46972	1.22766	1.3436	1.30644	1.12228	1.09988	1.3975	1.32615	1.30672	1.26087	1.23901	1.35691	1.12189	1.03399	1.25801	1.31761	1.66698	1.7855	1.14691	1.02881	1.25256	1.32117	1.32758	1.22579	1.36715	1.30237	1.23179
Cops9	1.48539	0.998028	1.84414	1.1357	1.74121	1.02402	1.94197	1.06927	2.01494	1.25176	2.55575	1.2788	2.67751	1.07255	2.82173	1.52249	2.35011	1.22204	2.18418	1.14605	2.58828	1.21622	2.93761	1.47595	2.40877	1.25792	2.36895	1.11924	2.63707	1.39365	1.7521	0.990548	1.64054	0.948553	2.16052	1.00803	2.33558	1.26179	2.5298	1.41629	2.26748	1.0428	2.4123	1.21041	3.05688	1.50505	2.91916	1.29988	2.16954
Rab18	1.48539	1.13412	1.21945	0.934464	1.04501	0.863363	1.62476	1.31091	1.32078	1.15105	0.779646	0.675462	1.2929	1.0825	1.28438	0.890593	1.8043	1.43421	1.64865	1.35567	0.860534	0.740064	0.87156	0.526632	0.631517	0.541089	1.2924	1.13163	0.759237	0.629609	0.80042	0.63138	1.22562	0.951768	1.04635	0.823239	1.55565	1.21462	0.693472	0.638266	0.967579	0.807407	1.44726	1.21041	1.35653	1.07487	0.884655	0.734414	1.20132
Cacybp	1.48342	0.994083	3.57606	2.35775	4.70745	3.08108	1.15571	0.715764	1.03831	0.88993	1.25398	1.41425	0.822485	0.815078	0.858234	0.717791	0.647059	0.660362	0.802803	0.784364	1.0319	1.21145	1.87523	1.55155	2.04384	2.22228	0.913876	0.893535	1.84505	1.74362	2.85714	2.47448	1.73805	1.42122	1.28841	1.14771	1.54384	1.27752	1.74361	1.74365	1.33333	1.2642	1.08137	1.25267	0.859827	0.710636	1.06694	1.13653	1.43974
Maged2	1.48309	3.15976	1.11347	1.49884	1.71871	2.22523	0.738878	0.87699	1.31688	1.70023	1.66195	1.86983	0.878698	1.07255	1.28098	1.26278	0.753959	0.837993	0.923924	0.992268	1.56083	1.95866	2.26055	2.88144	1.70616	2.28911	0.916534	1.15912	2.12753	2.76744	1.69328	2.41399	0.99044	1.84887	1.12103	1.34672	1.26138	1.41038	1.71239	2.94619	1.14286	1.49877	1.92285	2.08941	1.49365	1.56031	2.08805	2.28803	1.71656
Cbx3	1.48144	1.79093	1.21197	1.28604	1.48664	1.56456	1.02224	1.00756	1.39091	1.58431	1.67522	1.53738	1.10947	1.32717	1.52716	1.22802	0.993778	1.08553	1.1031	1.15979	1.59644	1.39984	1.87339	1.97509	1.60664	1.62277	1.35035	1.26481	1.80155	2.05162	1.5084	1.66541	1.32887	1.66881	3.70558	3.25711	1.40472	1.33176	1.79849	2.36024	3.0233	3.01481	1.77577	1.73888	1.61453	1.45395	1.84964	1.57793	1.59868
Gdi2	1.48144	2.40039	1.23441	1.78103	1.22363	1.61862	1.16248	1.76035	1.30455	1.93794	1.37434	1.90853	1.3284	1.89189	1.51443	1.99693	1.25	1.83882	1.27528	1.76203	1.52522	1.85851	1.75046	2.22165	1.26422	1.75446	1.19245	1.77003	1.49166	2.21611	1.36555	1.90926	1.31549	1.8135	1.77682	2.38813	1.39713	1.9033	1.4579	2.17937	1.36373	1.93498	1.47077	1.8492	1.6384	2.22103	1.72142	2.05923	1.46093
Ccnd2	1.47586	1.80079	1.35037	0.70239	1.08158	0.851351	1.24178	0.761545	1.03766	0.908665	0.855752	0.630607	0.639053	0.459459	0.807301	0.611452	0.993778	0.816612	0.982983	0.714777	0.759644	0.631955	0.634862	0.574742	1.00711	0.843069	1.0723	0.829268	0.783075	0.728304	0.630252	0.708885	0.6826	0.575563	0.586266	0.539555	0.944351	0.694182	0.886471	0.916293	0.954407	0.757202	0.723327	0.661477	0.687151	0.639335	0.533986	0.478803	0.858278
D8Ertd738e	1.47126	1.80868	1.51372	1.82035	1.57947	1.94444	1.49323	1.88973	1.65779	2.02459	1.51858	1.79683	1.49704	1.72831	1.50764	1.818	1.15271	1.69984	1.33233	1.80756	1.6365	1.9062	1.80734	1.59708	1.42773	1.56881	1.35619	1.67635	1.61502	1.4793	1.71849	1.64272	1.42065	1.79421	1.69957	2.03832	1.66863	2.03302	1.24125	1.32212	1.68592	2.01564	1.74382	1.83941	1.67953	1.84848	1.85788	2.05549	1.84901
Gpx1	1.47126	1.4931	1.28678	1.00386	1.4135	1.3033	0.874275	0.772293	1.07597	1.1733	0.588496	0.66139	0.54142	0.547653	0.717317	0.788344	0.809955	0.981086	0.845846	1.00515	0.557864	0.72814	0.759633	1.00172	0.721564	0.938119	0.755449	0.796748	0.808701	1.00567	0.94958	1.2344	1.02677	1.15434	0.436052	0.55068	0.922428	0.998428	0.71334	1.11061	0.602837	0.567901	0.897529	1.3363	0.722194	0.865122	0.661174	0.970075	1.14967
Atp5a1	1.47061	2.50099	1.31421	2.30609	1.31083	2.22673	1.44778	2.24045	1.51364	2.6089	1.66903	2.63325	1.38462	2.27738	1.38115	1.94376	1.45023	2.25082	1.42442	2.27062	1.54006	2.36804	1.65872	2.47251	1.53436	2.47079	1.51462	2.47464	1.75924	2.60408	1.7563	2.65595	1.54302	3.00322	1.52532	2.06304	1.57251	2.45519	1.85336	2.99776	1.33739	2.23128	1.79807	2.58141	1.49365	2.30422	1.81256	2.46696	1.67815
Cmpk1	1.45977	1.34517	1.17332	1.0879	0.921238	1.01652	1.37911	1.55334	1.21234	1.2822	1.00619	1.05981	1.25148	1.26174	1.38031	1.23926	1.19287	1.25576	1.17117	1.18299	1.10015	1.00079	1.16514	1.2079	0.862559	1.00099	1.10207	1.20248	1.03159	1.15598	0.842437	1.04726	1.22945	1.15756	1.27897	1.12546	1.26054	1.14623	1.08042	1.29447	1.154	1.01564	0.97167	0.928826	1.41747	1.31491	1.15191	0.995012	1.08477
Ywhab	1.45944	1.00789	0.927681	0.552814	0.772152	0.686186	0.927466	0.729697	0.793506	0.649883	0.783186	0.686016	0.630178	0.510669	0.792869	0.584867	0.491516	0.496711	0.592593	0.542096	0.738872	0.610493	0.895413	0.741409	0.835308	0.778713	0.66454	0.595432	0.877235	0.822462	0.80042	0.752363	0.869981	0.665595	1.16824	0.901112	0.693929	0.554245	1.17597	1.15396	1.10638	0.899588	0.701025	0.656139	0.724733	0.594771	0.813594	0.67581	0.809272
Mrpl33	1.45944	1.09862	1.53616	1.12876	1.37412	0.968468	1.61605	1.459	1.66299	1.06323	1.62212	1.12489	1.59172	1.02987	1.6927	1.06953	1.66799	1.24671	1.5986	1.15206	1.39392	1.00636	1.59083	0.940722	1.50948	1.04059	1.56406	1.23848	1.62455	1.04027	1.53571	0.984877	1.44933	1.15434	2.32275	1.60321	1.586	1.12186	1.66793	1.1009	2.48227	1.69547	1.58288	1.02714	1.68156	1.08318	1.52729	0.922693	1.66358
Cebpz	1.4578	0.654832	1.36284	0.494217	1.05485	0.54955	1.76692	0.810111	1.28896	0.758782	0.747788	0.470536	0.91716	0.608819	0.748727	0.525562	0.922511	0.675164	1.23223	0.637457	0.761128	0.446741	0.658716	0.304983	0.694313	0.353465	0.891015	0.609756	0.702026	0.336926	0.82563	0.429112	1.174	0.652733	0.52618	0.289864	1.07841	0.630503	0.533586	0.296712	0.596758	0.363786	1.00482	0.52847	0.808024	0.550208	0.828527	0.5	1.0702
Ankrd11	1.4555	1.9073	0.981297	1.03778	0.824191	1.14414	1.01644	1.37659	0.825325	1.18852	0.635398	0.898857	0.710059	0.869132	0.640068	0.957055	0.631222	1.11431	0.65966	1.00859	0.645401	0.919714	0.66055	0.704467	0.521327	0.705941	0.623604	1.09059	0.521454	0.783324	0.701681	0.981096	0.885277	1.24759	1.04807	1.69221	0.754637	1.06604	0.430464	0.648729	0.788247	1.07984	0.726341	1.0218	0.669375	0.963161	0.711637	1.04426	0.794702
Arl6ip5	1.45484	1.6213	1.04364	1.01773	0.804501	0.644144	1.01644	1.37779	0.665584	0.954333	0.335398	0.476693	0.399408	0.927454	0.386248	0.57362	0.52319	0.916941	0.555556	0.859966	0.362018	0.466614	0.322936	0.369416	0.302133	0.429703	0.450292	0.924506	0.390346	0.456041	0.632353	0.663516	1.35755	1.24437	0.262661	0.598888	0.44688	0.690252	0.264901	0.336323	0.297872	0.615638	0.466546	0.524466	0.413916	0.697564	0.332647	0.368454	0.507285
Hspa9	1.45222	1.9073	1.25312	1.70239	0.776371	1.10811	1.58801	2.65645	1.21753	2.59836	0.764602	1.23307	0.792899	2.04267	0.716469	1.36708	0.930995	2.39063	1.13514	2.22079	0.865727	1.3434	0.508257	0.584192	0.609005	0.832673	0.832536	1.70267	0.579857	0.799206	0.535714	0.718336	1.1587	1.89389	1.07468	2.10878	1.12985	2.16431	1.17692	0.887892	0.914894	1.70041	0.758891	1.10676	0.864398	1.69816	0.701854	1.02618	0.86755
Ppp2ca	1.44926	1.99014	1.41771	1.74942	1.41069	1.77928	1.57737	2.0617	1.06234	1.69204	0.936283	1.6139	0.926036	1.76245	0.808998	1.3047	0.788462	1.57566	0.934935	1.56701	0.982196	1.63355	1.05688	1.23454	0.979858	1.2797	0.837852	1.66938	1.00894	1.29268	1.21008	1.3535	1.19694	1.7717	1.4867	2.25402	1.08516	1.75236	0.998108	1.29297	1.11348	1.73004	1.10609	1.48354	0.888268	1.40701	1.18847	1.55112	1.20397
Ndufc1	1.44696	0.887574	1.94389	1.09638	1.80169	1.0976	1.76692	0.857882	2.11558	0.959016	2.54248	1.12929	2.63609	0.931721	3.26995	1.39366	2.38179	1.01069	2.18418	0.993986	2.50148	1.14388	3.23853	1.59708	2.43128	1.24802	2.31207	0.894696	2.78844	1.46115	1.77311	1.03025	1.61759	0.836013	2.29442	1.01174	2.56745	1.14151	2.78146	1.59342	2.38804	1.04856	2.28451	1.15925	3.33062	1.50802	2.91452	1.33978	2.28212
Bcl7c	1.44696	1.42209	1.26185	1.47571	0.957806	1.2988	1.29981	1.71497	1.36169	1.66862	1.11947	1.30255	1.5	1.74111	1.52207	1.60327	1.34672	1.55921	1.34835	1.59966	1.14318	1.38792	1.14495	1.30756	0.968009	1.12525	1.32164	1.44638	1.05125	1.27453	1.10294	1.48015	1.40918	1.67203	1.20172	1.53832	1.5118	1.67453	0.650899	0.82287	1.5461	1.77366	1.088	1.24867	1.54495	1.75223	1.10968	1.25935	1.27815
Nop58	1.44663	1.73373	1.40898	1.19507	1.17159	1.29429	2.16151	2.06608	1.31883	1.66745	0.816814	1.05893	0.846154	1.53058	0.682513	0.928425	0.942308	1.73438	1.32432	1.60567	0.750742	1.13672	0.759633	0.713918	0.919431	1.1802	0.86975	1.46303	0.842074	0.996597	0.930672	1.11342	1.12428	1.58842	1.63176	2.27318	1.04975	1.45126	0.881741	1.18311	1.36069	1.75391	1.28873	1.6032	0.750635	1.17053	0.841401	1.08541	1.24636
Park7	1.44368	1.36884	1.71322	1.94449	1.51195	1.56156	1.31335	1.05971	1.66948	1.35012	2.53274	2.29903	1.95266	1.18208	2.36842	1.6636	1.75452	1.2648	1.64865	1.35653	2.22255	1.68839	2.28807	2.10653	2.76185	2.61287	2.40351	1.78668	2.58522	2.50085	1.56303	1.86578	1.56979	1.48232	1.69099	1.39493	1.96965	1.50236	3.57237	3.76158	2.26444	2.12016	1.97589	1.69884	2.26562	1.60487	2.15294	1.74127	1.83841
C1qbp	1.43908	1.25049	1.35661	1.38551	0.907173	1.03153	1.61509	1.77986	1.38377	1.62061	1.18761	1.20229	0.905325	1.11238	0.927844	1.04499	1.125	1.5477	1.24224	1.58505	1.0868	1.04213	1.05872	0.931271	1.36967	1.41584	1.28814	1.58924	1.24195	1.31537	1.05252	1.27788	1.14532	1.58199	0.654077	0.852905	1.18803	1.40016	1.91958	1.92975	1.22999	1.39095	1.12357	1.15881	1.08126	1.23767	1.00618	0.998753	1.12583
Ubl5	1.43777	0.905325	1.44888	0.848882	1.25176	0.720721	1.33656	0.745621	1.52857	0.800937	1.75221	0.87511	1.68639	0.769559	1.67317	0.769939	1.58824	0.746711	1.43443	0.793814	1.56825	0.744833	1.57064	0.667526	1.75118	0.867327	1.88729	0.911731	1.75089	0.876914	1.53571	0.810964	1.63671	0.92283	2.08498	0.993201	1.64081	0.815252	2.13056	1.17115	1.74265	0.853498	1.49548	0.726423	1.80955	0.844326	1.52626	0.75187	1.47285
Map1lc3a	1.43678	1.97239	1.63965	2.46029	1.49367	2.13514	2.05416	3.86982	1.4974	2.7377	1.24779	2.32102	1.8787	2.93314	1.63328	2.64724	1.45136	2.72697	1.41141	2.58419	1.45401	2.67965	1.14312	1.54725	0.890995	1.33564	1.26156	2.30972	0.986293	1.37436	1.46849	1.57656	1.61568	2.13505	0.793991	1.79234	1.66948	3.21541	0.576159	0.859492	0.964539	1.81317	1.38095	2.29537	1.54139	2.7041	1.62667	2.85536	1.65166
Pkn2	1.4358	0.921105	1.12344	0.79414	1.04641	0.663664	1.11122	0.874602	0.963636	0.754098	0.89469	0.766931	0.928994	0.775249	0.859083	0.634969	0.718891	0.672697	0.797798	0.684708	0.868694	0.706677	0.73945	0.445017	0.707346	0.583663	0.895268	0.846303	0.743147	0.567782	1.11345	0.701323	1.37285	1.09325	1.11588	0.966625	0.940978	0.789308	0.59508	0.458146	1.18136	0.958848	0.867993	0.770463	0.777044	0.628045	0.84552	0.733791	0.992053
Hmgb2	1.43415	2.49901	2.1197	7.74094	2.53727	7.74324	1.3472	3.03225	2.1487	3.63232	5.29912	8.98681	2.89053	4.57326	3.382	5.57873	1.34898	2.97122	1.90591	4.81529	4.61721	7.60652	4.0422	5.32646	4.08175	6.41188	3.22967	5.38366	3.12932	4.59784	2.81513	5.57656	1.71893	5.11897	41.8515	45.7472	2.74283	7.19733	3.62914	5.18012	17.233	20.73	5.01266	9.08096	3.85627	5.03981	6.39341	10.7113	4.39073
Rsl1d1	1.43383	1.51677	1.25436	1.16731	0.940928	1.05706	1.68279	1.97253	1.38247	1.76464	1.09115	1.13456	0.964497	1.4111	0.876061	1.09202	1.09333	1.66365	1.16617	1.55584	0.997033	1.14785	0.853211	0.915808	1.09479	1.15198	1.03775	1.40186	1.03874	1.09983	0.947479	1.14556	1.19885	1.59807	0.715021	1.03585	1.06155	1.3978	1.22895	1.38416	1.09828	1.46337	1.12719	1.17393	0.94515	1.24361	0.989701	0.974439	1.09669
Plec	1.43153	1.12229	0.976309	0.797995	0.331927	0.186186	1.29884	1.5422	0.42013	0.578454	0.144248	0.365875	0.366864	0.826458	0.137521	0.57771	0.337104	0.626645	0.428428	0.647766	0.123145	0.27504	0.0697248	0.064433	0.100711	0.14802	0.383838	0.900503	0.0953516	0.119115	0.281513	0.181474	1.1109	0.996785	0.640343	1.01236	0.253794	0.408805	0.12299	0.142003	0.331307	0.689712	0.136829	0.187722	0.185373	0.440285	0.0762101	0.133416	0.235762
Hspa1b	1.42857	4.23077	7.16334	4.57209	56.5134	81.4159	0.881044	0.517118	1.60714	3.29859	7.1885	13.2559	1.02367	1.86202	1.41256	1.92945	0.755656	0.612664	1.10911	1.18299	4.84866	10.8808	36.6532	64.9124	31.5877	57.6213	1.1446	1.00581	31.6204	55.1929	36.6933	66.3081	2.52581	5.19614	8.72189	14.6014	2.65093	2.34513	20.1883	34.9716	7.94428	13.5728	6.95359	16.5574	1.40223	2.71539	5.44027	16.2394	9.73775
Txndc17	1.42726	1.44181	1.2182	1.50347	1.20253	1.12312	1.09381	1.99363	1.35455	1.81967	1.55221	1.47845	1.65976	1.85917	1.79796	1.70143	1.15498	1.43832	1.21121	1.50258	1.58309	1.41415	1.78532	1.63144	1.38863	1.2703	1.36204	1.57917	1.58701	1.46115	1.40336	1.34216	1.33652	1.54984	1.19142	1.27689	1.4199	1.49371	1.58089	1.49626	1.06383	1.16708	1.37794	1.23399	1.85526	1.89721	1.64624	1.36035	1.44901
Snu13	1.42693	1.48521	1.4788	1.48188	1.42616	1.2958	1.61799	1.58121	1.38636	1.60187	1.37168	1.52507	1.10947	1.47368	1.37691	1.35276	1.26867	1.53947	1.2993	1.61254	1.4095	1.45469	1.37982	1.12887	1.49408	1.52129	1.37161	1.46883	1.382	1.30006	1.31723	1.34405	1.31931	1.59164	1.65064	1.80099	1.51096	1.64072	1.77294	1.82511	2.26241	2.45597	1.48825	1.50979	1.29863	1.43969	1.41658	1.45012	1.49007
Ndufs5	1.42627	1.04536	1.44763	1.101	1.4782	1.12913	1.14603	0.822054	1.57597	0.974239	1.88053	1.28408	1.90533	0.948791	2.36927	1.22597	1.36312	0.89227	1.34835	0.920103	1.85089	1.10731	2.48807	1.53007	1.82346	1.28812	1.605	0.913666	2.13707	1.52581	1.43908	1.24575	1.21415	0.993569	1.99828	1.14833	1.84654	1.1761	2.50993	1.71226	1.76089	1.05185	1.79024	1.15436	2.44642	1.32145	2.26931	1.33229	1.7404
Psmb4	1.42003	1.86588	1.48254	1.73554	1.45288	1.86486	1.60251	1.70422	1.6974	2.07963	1.54956	1.87071	1.15976	1.50782	1.30645	1.59202	1.35633	1.72533	1.47948	1.7457	1.5408	1.68442	2.00734	2.02062	1.51896	1.71733	1.30569	1.59079	1.84505	1.97221	1.69538	1.96219	1.40727	1.92605	1.63519	2.10321	1.56408	1.90487	1.78524	2.0867	1.4691	1.98683	1.8041	1.87633	1.60894	1.80986	2.06385	2.02618	1.74967
Fndc3b	1.41872	1.85799	0.765586	0.535081	0.599156	0.761261	1.15571	0.822452	1.00195	0.900468	0.506195	0.451187	0.532544	0.561878	0.531409	0.57362	0.901018	0.651316	0.875876	0.621134	0.554896	0.600954	0.788991	0.814433	0.505924	0.539604	0.709729	0.787456	0.643623	0.795803	0.527311	0.731569	0.833652	0.826367	0.817167	0.765142	0.624789	0.525157	0.533586	0.64275	0.684904	0.673251	0.702833	0.720196	0.553073	0.582888	0.623069	0.706983	0.774834
Prdx5	1.41839	1.67061	1.89277	2.29298	1.89451	2.45345	1.55222	1.62102	2.05325	1.91218	2.6469	2.75901	2.5355	2.2973	3.05093	2.6135	2.0905	1.94819	2.0991	2.13144	2.97255	2.75517	3.32477	3.31271	2.43009	2.55495	1.916	1.88115	2.7944	3.01078	1.7479	2.16446	1.24857	1.82958	1.51502	1.50927	2.58179	2.52201	2.67266	3.11136	1.71834	1.75473	2.53948	2.63879	3.15185	2.65359	3.2863	2.81172	2.52848
Csnk2a1	1.41806	0.944773	1	0.70239	0.790436	0.518018	1.1325	0.93949	1.09545	0.806792	1.01858	0.67898	0.961538	0.702703	0.903226	0.55726	0.778846	0.703947	0.835836	0.713918	0.989614	0.600954	1.00367	0.47079	0.927725	0.546535	1.01914	0.871467	0.889154	0.559274	0.922269	0.491493	1.10516	0.826367	1.06009	0.738566	0.937605	0.666667	1.23368	0.65994	1.06484	0.67572	0.94575	0.548932	0.960386	0.609626	0.971164	0.512469	1.07947
Ndufab1	1.41806	1.2071	1.39526	1.07864	1.51477	1.26126	1.19342	0.941083	1.44026	1.09133	1.83805	1.36412	1.50592	0.889047	1.90577	1.07873	1.21833	0.899671	1.36036	0.909794	1.91246	1.28378	2.24037	1.78608	1.82227	1.56485	1.36629	0.905536	2.02563	1.73851	1.51471	1.55388	1.26004	1.02572	1.7794	1.35538	1.7597	1.20047	2.09272	2.03139	2.19959	1.67078	1.73357	1.40436	1.9873	1.21985	2.11535	1.50125	1.74305
Plp2	1.41576	1.73373	0.816708	0.550501	0.815752	0.424925	0.861702	0.961385	0.795455	0.825527	0.39823	0.542656	0.511834	0.669986	0.382003	0.447853	0.503959	0.557566	0.598599	0.585052	0.379822	0.465819	0.453211	0.310997	0.404028	0.367822	0.520999	0.737902	0.479142	0.422575	0.964286	0.754253	1.174	1.02572	1.01459	1.09147	0.456998	0.5	0.596973	0.489537	0.998987	1.0963	0.45208	0.404359	0.434738	0.525253	0.376931	0.352244	0.66755
Fundc2	1.41149	1.48521	1.48504	1.82035	1.42897	1.36937	1.5619	1.85629	1.66494	1.91803	1.8	1.78452	1.98817	1.95875	1.94567	1.82924	1.78054	1.85197	1.68268	1.83677	1.68991	1.64308	1.55413	1.59794	1.44668	1.5703	1.83945	1.89431	1.60906	1.58593	1.47269	1.55766	1.74379	1.7717	2.30129	2.4555	1.80101	1.86085	1.3245	1.52018	2.11145	2.11029	1.47137	1.61388	1.90858	1.85977	1.65757	1.56546	1.61589
Ywhah	1.40558	1.71006	1.07606	1.67386	0.981716	1.22072	1.18182	1.88455	0.699351	1.04098	0.855752	1.52243	0.828402	1.62589	0.839559	1.46626	0.897059	1.24178	0.87988	1.42784	0.75	1.36089	0.673394	0.865979	0.721564	1.08218	1.04413	1.62253	0.586412	0.859331	0.72479	0.84121	0.948375	1.1672	3.14163	4.04697	0.91484	1.57233	0.51088	0.665172	1.98582	2.73827	1.37673	2.08052	0.797867	1.22282	0.874356	1.57668	0.900662
S100a13	1.40197	0.99211	1.05486	0.800308	0.843882	0.459459	1.63926	1.65963	1.13442	0.966042	0.828319	0.686895	0.831361	1.00569	0.94652	0.847648	1.12161	0.899671	1.13914	1.00601	0.694362	0.58744	0.961468	0.591924	0.677725	0.429703	0.948963	1.02013	0.834327	0.545094	0.859244	0.52552	1.32314	1.08039	1.5382	1.06737	0.93339	0.720126	0.720908	0.440209	0.871327	0.706996	0.862568	0.532918	1.1874	0.894831	0.962925	0.592893	0.993377
Dnaja2	1.40164	1.11637	1.10973	0.848882	0.831224	0.788288	1.4236	1.21258	0.949351	0.956674	0.656637	0.674582	0.671598	0.869132	0.617148	0.642127	0.667986	0.964638	0.751752	0.900344	0.626855	0.674086	0.677064	0.554983	0.614929	0.586139	0.628921	0.84127	0.602503	0.60692	0.67437	0.616257	0.854685	0.884244	0.757082	0.773795	0.795953	0.891509	0.62157	0.698804	0.718338	0.762963	0.735986	0.715747	0.60386	0.669638	0.707003	0.652743	0.839735
Glrx3	1.39869	1.24063	1.21446	1.38242	1.03235	1.07508	1.32205	1.5418	1.32208	1.42857	1.36372	1.37555	1.12426	1.27596	1.30306	1.14315	1.24095	1.34375	1.21021	1.3488	1.35386	1.17488	1.41835	1.28351	1.32464	1.36287	1.29506	1.44367	1.39154	1.40386	1.14496	1.32703	1.14532	1.33119	1.29957	1.4246	1.36594	1.30425	1.73037	1.6435	1.22391	1.41975	1.2821	1.20952	1.29457	1.29887	1.34809	1.12469	1.29934
Creb5	1.39836	1.82446	0.40399	0.325366	0.751055	0.615616	0.0947776	0.115048	0.0954545	0.0971897	0.0769912	0.433597	0.035503	0.0682788	0.0551783	0.236196	0.0418552	0.0822368	0.0660661	0.0902062	0.0697329	0.289348	0.177982	0.420103	0.127962	0.337624	0.0297714	0.0522648	0.151371	0.223483	0.0756303	0.170132	0.0229446	0.0353698	0.250644	0.384425	0.0834739	0.258648	0.12772	0.281764	0.117528	0.165432	0.0970464	0.506673	0.0533266	0.10814	0.136457	0.860349	0.160265
Psmb6	1.39639	1.66469	1.35411	1.7926	1.51899	1.93844	1.37137	1.30613	1.48312	1.69438	1.79558	2.05013	1.29586	1.57895	1.51783	1.51534	1.2517	1.34457	1.33934	1.47852	1.75074	1.81876	2.24587	2.24227	1.75829	2.11386	1.34078	1.42857	2.04827	2.30006	1.76261	2.16257	1.36138	1.94855	1.62146	1.78492	1.71332	1.86399	2.0965	2.58595	1.4002	1.6716	1.90476	1.97998	1.83393	1.72371	2.23893	2.08042	1.78013
Psma5	1.39606	1.31361	1.11347	1.12259	1.20113	0.956456	1.2176	1.21059	1.20519	1.33489	1.28496	1.20317	1.05621	1.1707	1.11885	0.990798	1.06109	1.05345	1.12513	1.0945	1.13205	1.01033	1.25138	0.958763	1.12441	1.08267	1.126	1.16454	1.25447	1.03347	1.26681	1.12476	1.3499	1.33762	1.2515	1.24722	1.14165	1.10142	1.38978	1.25635	1.08409	1.08477	1.27969	1.06673	1.1417	1.06536	1.27085	0.974439	1.22649
Use1	1.38818	1.41223	1.19451	1.36315	1.25879	1.19069	1.19439	1.41083	1.14545	1.3548	1.31239	1.4635	0.970414	1.3101	1.01273	1.22393	1.04072	1.27303	1.13614	1.37285	1.23961	1.35215	1.17431	1.12543	1.29502	1.38861	1.14514	1.4549	1.3242	1.28985	1.53571	1.46692	1.17017	1.42444	0.927897	0.994438	1.07504	1.31053	1.37181	1.3281	0.845998	0.998354	1.24111	1.34786	1.00305	1.04456	1.17456	1.16895	1.22649
Col15a1	1.38424	1.7712	0.693267	0.310717	0.635724	0.346847	0.567698	0.194268	0.444805	0.300937	0.212389	0.211961	0.156805	0.119488	0.10781	0.0961145	0.347285	0.200658	0.354354	0.301546	0.224036	0.278219	0.111927	0.0824742	0.31872	0.282178	0.450824	0.38405	0.268176	0.257516	1.42437	1.16824	1.41109	1.29582	0.323605	0.258344	0.288364	0.200472	0.228004	0.236921	0.29078	0.316049	0.254973	0.24911	0.0711021	0.0481283	0.0741504	0.0822943	0.299338
Pcbp2	1.38325	1.7574	0.993766	0.819584	0.902954	0.783784	1.16828	1.17834	0.938961	1.11358	0.633628	0.727353	0.985207	1.00711	0.871817	0.847648	1.00057	1.05016	0.955956	0.937285	0.711424	0.695548	0.79633	0.830756	0.623223	0.70297	0.719298	0.893535	0.789035	0.972206	0.981092	0.94896	1.05545	0.987138	1.40687	1.44438	0.920742	0.863208	0.719962	1.06129	1.08105	1.2535	0.738999	0.670374	0.85678	0.991087	0.712667	0.69389	0.802649
Dnajb6	1.38292	1.02564	1.11845	0.822668	1.0661	0.764264	1.15087	1.08599	1.05195	0.978923	0.869027	0.680739	1.02367	0.752489	0.975382	0.630879	0.938914	0.830592	1.01401	0.774055	0.924332	0.688394	0.941284	0.760309	0.787915	0.669802	0.930888	0.897793	0.855781	0.76574	1.01891	0.752363	1.21033	1	1.06609	1.07046	1.06239	0.790881	0.702933	0.648729	0.859169	0.820576	0.993972	0.713968	1.00508	0.677956	1.00206	0.714464	1.04106
Srsf10	1.38194	1.40828	1.17706	1.10254	1.49508	1.52553	1.23308	1.07524	1.22532	1.16862	1.37345	1.19965	0.940828	1.0128	0.936333	0.90593	0.852941	1.01563	1.02002	1.061	1.24407	1.20111	1.48624	1.32388	1.56872	1.3703	1.04413	1.08788	1.45173	1.33182	2.29622	2.13043	1.6673	1.94212	1.48326	1.32756	1.09865	1.20126	1.25828	1.25934	1.5613	1.34239	1.84569	1.66593	0.997461	0.986928	1.66838	1.5611	1.70331
Lrp1	1.3803	1.14201	1.16459	1.06399	1.11252	0.981982	1.11315	1.01035	1.17662	0.989461	0.926549	0.880387	1.43195	1.09104	1.3073	1.07975	1.36821	1.20888	1.2953	1.18729	1.06602	0.979332	1.01101	0.971649	0.840047	0.774752	1.06805	0.998839	0.982718	0.890528	0.911765	0.94518	1.15296	1.09325	0.637768	0.527194	1.30017	1.12107	0.706717	0.727205	0.845998	0.664198	1.04822	0.938612	1.35043	1.19073	1.1102	0.976309	1.15894
Smap1	1.37865	0.968442	0.879052	0.424827	0.607595	0.318318	0.990329	0.921576	0.75974	0.576112	0.39469	0.297274	0.526627	0.54623	0.51528	0.346626	0.511312	0.472862	0.565566	0.418385	0.474036	0.278219	0.495413	0.247423	0.395735	0.240099	0.539607	0.624855	0.421931	0.300057	0.451681	0.279773	0.762906	0.549839	0.64206	0.517305	0.581788	0.343553	0.525071	0.31988	0.505572	0.426337	0.491863	0.274911	0.530726	0.390374	0.465499	0.279302	0.601325
Gspt1	1.37373	1.16963	0.936409	0.731689	0.649789	0.591592	1.03578	1.12261	0.848052	0.915691	0.582301	0.545295	0.538462	0.792319	0.606112	0.623722	0.572398	0.859375	0.630631	0.828179	0.521513	0.565183	0.642202	0.560137	0.609005	0.573762	0.607656	0.899342	0.682956	0.650028	0.527311	0.534972	0.782027	0.803859	1.22403	1.25834	0.720067	0.69261	0.775781	0.813154	0.868288	0.950617	0.617842	0.539591	0.642966	0.726679	0.601442	0.527431	0.660927
Crispld1	1.37143	2.28994	1.43142	0.9468	1.23207	1.49099	0.984526	1.27389	1.74156	2.14286	0.978761	0.533861	2.42604	1.90185	3.53141	2.87117	1.50113	1.85197	1.35335	1.39948	1.71736	1.35771	1.9945	2.78093	0.387441	0.437129	0.722488	0.596593	1.20083	1.50142	0.722689	0.741021	0.885277	1.28939	0.721888	0.624845	1.66948	1.60299	0.318827	0.406577	1.45694	1.38272	1.50934	1.57295	3.74403	3.95247	2.87899	2.46446	1.68874
Psap	1.36814	2.99014	1.15586	1.68851	1.23066	2.16667	1.29594	2.01035	1.36688	2.53279	0.938053	1.34301	1.10355	1.90469	1.13582	1.83436	1.37839	2.4153	1.41041	2.23282	1.17878	1.83943	1.4789	2.49656	0.908768	1.4802	0.936204	1.64654	1.25685	2.07884	1.59454	2.69754	1.43212	2.54341	0.953648	1.37515	1.18803	2.11242	0.582781	1.23169	0.878419	1.54239	1.48583	2.25801	1.37583	2.37136	1.49434	2.2313	1.37086
Angptl1	1.36617	1.33333	0.761845	0.189668	0.997187	0.421922	0.459381	0.100318	0.76039	0.34192	0.152212	0.10642	0.0710059	0.0412518	0.135823	0.146217	0.290158	0.140625	0.44044	0.168385	0.29451	0.22337	0.497248	0.348797	0.175355	0.139604	0.248272	0.0774293	0.366508	0.247873	0.737395	0.502836	0.51434	0.353698	0.361373	0.206428	0.394604	0.221698	0.0463576	0.0710015	0.240122	0.122634	0.395419	0.25089	0.302184	0.158645	0.347065	0.362843	0.54702
mt-Nd4l	1.3642	0.556213	1.56858	0.741712	1.43038	0.533033	1.58607	0.597532	1.26948	0.489461	1.2708	0.637643	1.4497	0.439545	1.17317	0.4591	1.4491	0.570724	1.21121	0.600515	0.970326	0.41256	1.07706	0.438144	1.5	0.705446	1.605	0.949671	1.42729	0.698242	1.66176	0.988658	1.95985	0.919614	1.24464	0.621137	1.26981	0.511006	1.91769	0.849028	1.51165	0.699588	0.915009	0.430605	1.1224	0.464646	0.943872	0.369701	1.03974
Srsf9	1.36158	1.4714	1.22693	1.22205	1.2391	1.51201	0.96325	0.896099	1.33377	1.33607	1.45841	1.33509	1.36095	1.04552	1.59423	1.2863	1.00113	0.974507	1.09409	1.09536	1.48071	1.44356	1.84954	1.94931	1.30806	1.49653	1.14833	0.949671	1.56675	1.82133	1.2395	1.569	1.23709	1.33762	1.34506	1.24969	1.49157	1.35849	1.54967	1.85052	1.37589	1.35473	1.4352	1.56317	1.64195	1.41652	1.67508	1.7313	1.40662
Lars2	1.36092	0.467456	1.17706	0.540478	1.32349	0.564565	1.27756	0.566481	1.22857	0.540984	0.851327	0.419525	1.0858	0.537696	0.960102	0.522495	1.23699	0.574013	1.14915	0.505155	0.867953	0.491256	0.963303	0.699313	0.764218	0.506931	0.897927	0.547425	1.04231	0.65173	1.39286	0.603025	1.34034	0.620579	0.500429	0.361557	1.20911	0.559748	0.51561	0.673393	0.52381	0.396708	0.965642	0.557384	0.980701	0.553179	0.916581	0.568579	1.01192
Arpp19	1.35862	0.700197	1.14214	0.690825	1.03376	0.686186	1.04836	0.631768	1.13506	0.696721	1.14248	0.708883	1.11243	0.554765	1.21307	0.659509	0.860294	0.592105	0.92993	0.650344	1.12611	0.641494	1.25321	0.738832	1.0628	0.703465	1.03828	0.626403	1.2056	0.762904	1.22269	0.812854	1.19694	0.694534	2.11416	1.09703	1.10118	0.735849	1.28855	0.780269	2.71023	1.52428	1.11694	0.720641	1.21889	0.659537	1.26622	0.69389	1.05695
Cox14	1.35862	1.25838	1.56608	1.41172	1.43601	1.31081	1.28046	1.14053	1.80974	1.29274	2.15398	1.43887	1.84024	1.15932	2.17742	1.44479	1.8569	1.25658	1.82482	1.2543	2.12463	1.43641	2.5211	1.78007	2.13981	1.63861	1.9883	1.36856	2.28844	1.70562	1.7521	1.48015	1.55449	1.2508	1.68069	1.21879	1.914	1.3577	2.04257	1.72272	2.13273	1.40082	2.12779	1.46797	2.3809	1.61616	2.3517	1.54115	1.94172
Ypel3	1.35402	1.90927	1	2.73631	0.827004	1.12613	1.14313	5.01871	1.1513	3.13466	1.2354	2.33773	1.31953	3.43385	1.10441	1.91104	0.970023	3.39474	1.1001	3.00773	1.13798	1.75358	0.906422	1.11082	0.944313	1.2005	1.4051	4.25281	0.88081	1.22235	1.09454	1.29868	1.19312	2.37299	0.588841	2.41656	1.08853	2.35535	0.720908	1.06203	0.884498	2.43704	1.24352	1.57073	1.1163	2.41236	1.09784	1.3803	1.16954
Ube3a	1.34877	1.39645	1.04489	0.829607	0.777778	0.648649	1.11412	1.18909	0.992857	1.05386	0.558407	0.57168	0.890533	1.07539	0.702886	0.758691	0.703054	0.960526	0.790791	0.911512	0.567507	0.534181	0.574312	0.448454	0.450237	0.456436	0.692185	1.01045	0.504172	0.465116	0.693277	0.62949	0.923518	1.0418	0.704721	0.86403	0.796796	0.773585	0.413434	0.419283	0.64843	0.788477	0.671489	0.608541	0.780091	0.795603	0.5793	0.543017	0.796026
Aprt	1.34384	1.30769	1.29426	1.41557	0.987342	0.974474	1.59768	1.92396	1.20065	1.67096	1.1115	1.37643	1.00296	1.47368	0.942275	1.0593	0.971154	1.52878	0.96997	1.44416	0.993323	1.24324	0.798165	0.841065	1.36493	1.24208	1.2185	1.70654	1.13647	1.08452	0.823529	0.941399	1.14532	1.41801	0.426609	0.500618	1.06155	1.41274	1.71996	1.75859	0.908815	0.930864	0.904762	0.968861	0.906552	1.18598	0.801751	0.817332	0.957616
Ubxn1	1.34187	1.25444	0.905237	0.963763	1.0661	1.08709	0.688588	0.919984	0.938961	1.02693	1.07965	1.0343	0.863905	1.09673	0.926995	0.839468	0.587104	0.770559	0.725726	0.883162	1.06454	1.03418	1.05872	1.02148	1.06517	1.08515	0.892079	0.934572	1.05304	1.07998	1.20378	1.32136	1.03824	1.28939	0.866953	0.865266	0.906408	0.953616	1.15799	1.16517	1.01013	1.10123	1.05726	1.09431	0.984256	0.918004	1.11689	1.04115	1.12318
Yipf4	1.33924	1.63708	1.01621	1.39399	1.09564	1.46096	0.818182	1.51314	1.16169	1.74824	1.17965	1.42392	1.09763	1.60597	1.30221	1.59407	0.894231	1.42599	1.02703	1.46907	1.28412	1.44356	1.44771	1.55412	0.890995	1.10941	0.99362	1.52884	1.08284	1.38457	1.40966	1.55009	1.15296	1.80707	1.06953	1.46477	1.17707	1.61085	0.763482	0.975336	0.85309	1.29218	1.36046	1.58763	1.47842	1.74094	1.59063	1.70075	1.31656
Srrm1	1.33793	1.8856	1.0586	1.28527	0.980309	1.42643	1.05899	1.43989	1.1013	1.53396	1.1	1.47933	1.27811	1.78378	1.22835	1.43558	0.924208	1.25329	0.913914	1.37457	1.18694	1.57949	1.16697	1.58763	1.0782	1.43663	0.942052	1.20557	1.12455	1.57742	0.993697	1.33081	1.22371	1.46945	1.52961	2.00185	1.15093	1.49921	1.05014	1.55979	1.83688	2.40658	1.05485	1.45463	1.10462	1.44504	1.17662	1.5	1.16026
Rwdd1	1.33038	1.15187	1.27307	1.36237	1.20534	1.13063	1.22534	1.29857	1.50519	1.3267	1.39558	1.30079	1.57692	1.32575	1.74448	1.46319	1.57014	1.33635	1.46847	1.28007	1.50593	1.16534	1.76147	1.311	1.37678	1.22624	1.51621	1.28223	1.55006	1.37379	1.21008	1.16446	1.13767	1.14469	1.48498	1.233	1.67032	1.36635	1.81268	1.42227	1.80952	1.43786	1.36227	1.1677	1.86338	1.49851	1.54737	1.22319	1.30728
P4ha2	1.32972	2.40237	0.879052	1.70779	0.924051	1.32432	0.954545	1.7289	1.21104	1.69087	2.47611	3.26825	1.96154	2.40683	2.33616	3.29652	1.28337	1.84704	1.51351	1.94931	3.40801	3.25755	3.1633	3.48368	1.86611	2.19703	0.799043	1.42315	2.36472	2.95632	0.527311	0.926276	0.521989	0.977492	2.097	2.21693	1.37099	1.81525	3.64428	4.03961	1.50963	1.98765	1.67993	2.05027	2.54952	3.11705	3.34552	3.18953	1.61457
Snrnp48	1.32775	1.70611	1.21197	2.04472	1.23066	1.83784	1.353	2.31728	1.28312	2.15222	0.940708	1.63061	1.50592	2.21195	1.12054	1.8047	0.917421	2.01563	1.09409	1.89777	1.10979	1.7337	0.968807	1.12371	0.772512	1.08317	1.03137	2.03949	0.812277	1.05842	1.32773	1.68431	1.54493	2.47588	0.84206	1.40915	1.30776	2.23506	0.576159	0.709268	0.942249	1.5465	1.16516	1.64991	1.17928	2.0612	1.21524	1.86409	1.42781
Kdelr3	1.32217	2.25444	1.25561	1.79414	1.35443	2.13063	1.08414	1.55135	1.61104	1.94731	2.16372	2.27968	1.33728	1.55761	1.89304	2.14928	1.5509	1.68092	1.61161	1.85052	2.4132	2.45548	3.38716	3.72079	1.88033	2.19208	1.38437	1.65312	2.43623	3.01531	1.40966	2.29112	1.21224	2.25402	1.60773	1.79604	1.84907	2.04009	2.59224	3.39537	1.34853	1.70041	2.47137	2.60187	2.51803	2.51693	3.24047	3.16334	2.17748
Tcp1	1.32118	1.9211	1.25436	1.75096	1.28973	1.51502	1.33366	2.04339	1.23766	1.96136	1.24513	1.76781	1.05917	2.01707	1.12309	1.56442	0.992081	1.81332	1.0981	1.75086	1.25742	1.47695	1.24954	1.40893	1.21801	1.70099	1.05901	1.84863	1.23063	1.6506	1.07983	1.57278	1.18356	1.80386	2.13305	2.78121	1.15599	1.69025	1.84295	2.10987	1.50963	2.29794	1.08861	1.3919	1.13052	1.79323	1.10814	1.40337	1.18543
Hsbp1	1.32053	1.19329	1.2606	1.27679	1.26301	1.12763	1.32108	1.19148	1.54805	1.27869	1.79646	1.31838	2.04142	1.44381	2.14856	1.66973	1.71946	1.26727	1.63463	1.25601	1.87685	1.3903	2.1211	1.67354	1.75118	1.2901	1.59862	1.14905	1.84923	1.52297	1.46849	1.30813	1.39197	1.13505	1.81202	1.36465	1.68044	1.43632	1.5667	1.35874	1.3465	1.01399	1.72574	1.32963	2.20874	1.71182	2.08702	1.41459	1.53642
Tpm4	1.31527	0.982249	0.957606	0.924441	0.64135	0.612613	1.13733	1.35271	0.722078	0.738876	0.581416	0.751979	1.11243	1.16358	1.10866	1.15133	0.717195	0.960526	0.690691	0.860825	0.637982	0.676471	0.721101	0.626289	0.479858	0.512376	0.650186	0.802555	0.590584	0.610891	0.453782	0.521739	0.89675	0.736334	1.93734	1.79852	0.715852	0.860063	0.635762	0.746637	2.08409	1.84527	0.459916	0.516459	0.959878	1.08437	0.665808	0.665835	0.617219
Rcn2	1.31396	1.87968	1.82668	2.53123	1.64416	2.0961	2.01644	1.95342	1.92597	2.28923	2.44159	2.69657	2.11538	2.0128	2.46689	2.58896	2.61143	2.3347	2.43544	2.23282	2.04451	2.30207	2.03853	2.78866	2.47156	3.04455	2.74747	2.56988	2.33254	3.16903	1.73319	2.84121	1.72467	2.2701	2.43519	2.61372	2.41653	2.28774	2.38789	3.83558	2.72948	2.9284	1.97167	2.16014	2.31031	2.60547	1.91864	2.09913	1.94967
Tars	1.311	0.846154	1.02743	0.623747	0.614627	0.543544	1.353	0.939092	0.970779	0.745902	0.569912	0.470536	0.653846	0.611664	0.652801	0.563395	0.681561	0.799342	0.88989	0.752577	0.597923	0.54213	0.53211	0.373711	0.417062	0.336634	0.643275	0.651181	0.461859	0.36869	0.407563	0.378072	0.724665	0.655949	0.996567	0.78492	0.932546	0.732704	0.53737	0.319133	0.556231	0.439506	0.711272	0.585854	0.750635	0.666072	0.656025	0.574813	0.831788
Vdac3	1.30772	1.14793	0.997506	1.22128	0.891702	1.04054	0.856867	1.17277	1.02727	1.15574	1.34336	1.27968	1.22485	1.21195	1.37946	1.18916	0.68043	0.990132	0.876877	1.05241	1.50445	1.2504	1.46972	1.1323	1.33412	1.2005	0.984051	1.15641	1.33075	1.21894	1.13655	1.08318	1.03824	1.36013	1.73133	1.56984	1.07251	1.15566	2.00473	1.5441	1.8308	1.73251	1.20133	1.15391	1.37024	1.27867	1.5036	1.20636	1.22119
Zbtb20	1.30772	2.10059	1.22444	1.15806	0.935302	1.2012	1.26402	1.9168	1.02338	1.47073	0.979646	1.12753	1.71598	2.10526	1.47963	1.5501	1.47172	1.46464	1.26226	1.23883	1.20697	1.2337	1.26606	1.52663	0.869668	1.17129	1.02977	1.13202	1.19785	1.59784	1.16807	1.28544	1.15488	1.32476	1.19313	1.33436	1.26644	1.15016	0.929044	1.33259	1.10942	1.32757	1.11875	1.0863	1.45353	1.74153	1.18795	1.19763	1.06093
Bet1l	1.30739	1.14201	1.14838	1.06168	1.37975	1.14565	1.17311	1.209	1.51818	1.28337	1.4885	0.987687	1.21006	1.20626	0.982173	0.713701	0.705882	0.958882	1.01001	1.04296	1.43249	0.977742	1.28257	0.840206	1.09005	0.910891	1.19564	1.26055	1.05662	0.867839	1.17017	1.11909	1.32696	1.2701	0.713305	0.619283	1.07504	0.889151	0.687796	0.641256	0.704154	0.701235	1.99096	1.3016	1.19858	0.931075	1.68435	1.0717	1.88742
Rcn1	1.30706	2.06312	1.73691	3.50039	1.67511	3.08108	1.98259	3.04896	2.03896	3.22014	2.77611	3.67898	2.67456	3.44097	3.56876	4.98875	3.15102	4.04194	2.74675	3.59364	3.04748	3.77822	3.9578	5.44845	2.68602	3.85347	2.37693	3.60859	3.18534	4.88542	0.991597	2.49905	0.940727	2.23794	1.71073	2.18789	2.78836	3.62343	2.84295	5.14798	2.33536	3.26173	2.81193	3.28959	4.13459	5.49138	3.71009	4.34227	2.42517
Rnh1	1.30575	2.09073	1.23691	2.8165	0.714487	1.01952	2.48646	8.70104	0.896753	3.69087	0.569027	1.80123	0.89645	5.69275	0.546689	2.58896	1.20984	5.43997	1.2993	5.04553	0.652819	1.67568	0.750459	0.833333	0.505924	0.755941	0.720362	4.31165	0.636472	0.887691	0.581933	0.869565	1.14914	3.40836	1.01545	3.44808	0.836425	3.37657	0.535478	0.749626	0.647416	2.64033	0.740808	1.36165	0.712037	3.44682	0.700309	1.19638	0.748344
Ccdc59	1.30476	1.46548	1.12594	1.04318	1.10408	1.21622	1.41103	1.55016	1.37922	1.66511	0.938053	0.978892	1.00592	1.51351	0.989813	1.24438	1.25057	1.53043	1.22523	1.44845	1.11573	1.17409	1.22018	1.18986	0.85545	0.891584	0.946305	1.17847	1.02503	1.04084	1.0021	1.12854	1.1262	1.35048	0.890987	1.00247	1.38533	1.4316	0.786187	0.773543	0.946302	1.0214	1.32248	1.42972	1.18639	1.35829	1.35427	1.33915	1.32583
Zcrb1	1.30443	1.02564	1.01746	0.682344	1.16456	1.16366	0.817215	0.640127	0.900649	0.776347	1.09646	0.854881	0.64497	0.588905	1.00085	0.665644	0.506222	0.503289	0.670671	0.594502	1.09496	0.872814	1.43119	1.32818	1.1872	1.07475	0.614035	0.562911	1.34625	1.211	1.2584	1.2155	0.866157	0.81672	1.52876	1.17305	0.984823	0.709906	1.40587	1.36622	1.28369	0.949794	1.11754	1.05649	1.03352	0.691622	1.34449	1.08915	1.12848
Eloc	1.29984	1.2426	1.37531	1.15497	1.2166	1.1021	1.59381	1.32245	1.43766	1.34075	0.934513	0.87423	1.13314	1.17212	1.23769	1.16973	1.89706	1.65378	1.80781	1.60653	1.06973	1.05167	1.13211	0.760309	0.932464	0.79703	1.32695	1.18738	1.07807	0.82076	1.06092	0.829868	1.11281	1.17685	1.56309	1.40729	1.71501	1.66824	1.04541	0.839312	1.63019	1.47901	1.63231	1.60632	1.38801	1.29115	1.1344	1.09102	1.45033
Tsn	1.29885	1.54241	1.04115	1.43408	0.998594	1.34384	1.02031	1.57365	1.38247	1.72482	1.8469	1.79507	1.50592	1.6202	1.58829	1.31288	0.996606	1.3898	1.16416	1.40292	1.63427	1.46423	1.61468	1.49828	1.60071	1.70396	1.55981	1.70964	1.58701	1.68633	1.28782	1.65406	1.16061	1.88746	1.95021	1.92707	1.30944	1.34748	1.73605	1.96338	2.01418	2.21152	1.76733	1.60498	1.54596	1.5609	1.8517	1.56047	1.59073
Nfic	1.29885	3.05128	0.90399	1.3192	0.85654	1.37988	0.67118	1.55056	0.869481	1.75059	0.561062	0.868953	0.659763	1.61735	0.670628	1.08793	0.517534	1.07155	0.640641	1.20017	0.624629	1.09062	0.666055	0.866838	0.541469	0.862871	0.528974	1.12079	0.666865	0.955757	0.882353	1.51796	0.89675	1.88424	1.11159	1.95241	0.718381	1.27123	0.381268	0.815396	1.14286	2.16955	0.732972	1.14324	0.735907	1.34522	0.721936	1.1808	0.986755
Cebpg	1.28834	1.28402	1.23441	1.45181	0.978903	1.56907	1.35106	1.95183	0.894805	1.44848	0.777876	1.53474	1.14793	1.5761	0.845501	1.48057	0.608032	1.65543	0.82983	1.67698	0.84273	1.53021	0.618349	0.773196	0.620853	1.02525	0.793195	1.32443	0.532181	0.795803	0.701681	1.16068	0.99044	1.42122	1.78283	2.40915	1.06914	1.9033	0.596973	0.660688	1.06484	1.36955	0.880048	1.60365	0.861859	1.45336	0.721421	1.65025	1.32053
Pomp	1.28637	1.19724	1.48254	1.49576	1.02813	1.05556	1.48743	1.49602	1.38052	1.46253	1.46549	1.40281	1.65089	1.53201	1.70713	1.48569	1.61199	1.48766	1.56256	1.50773	1.30341	1.26948	1.43303	1.28265	1.46209	1.38267	1.68421	1.54626	1.47795	1.37209	1.07143	1.1569	1.40727	1.30868	1.40858	1.47713	1.49916	1.38443	1.61873	1.7287	1.62715	1.71523	1.2176	1.11165	1.73286	1.57516	1.39701	1.14214	1.18543
Mier1	1.28539	1.08481	0.834165	0.632228	0.677918	0.564565	0.855899	0.788217	0.786364	0.637002	0.558407	0.521548	0.840237	0.732575	0.548387	0.484663	0.618778	0.629112	0.6997	0.598797	0.509644	0.398251	0.425688	0.410653	0.472749	0.437624	0.793195	0.941154	0.510727	0.510493	0.703782	0.574669	1.07839	0.874598	0.833476	0.789246	0.590219	0.507075	0.392621	0.435725	0.957447	0.882305	0.559976	0.44573	0.562214	0.461081	0.444902	0.461347	0.619868
Ptp4a2	1.28407	1.80671	1.1197	1.04549	0.853727	1.03153	1.14507	1.30096	1.02143	1.29274	0.884071	0.978012	1.06509	1.06117	1.08319	1.12065	0.90724	1.13405	0.975976	1.08677	0.957715	1.06121	1.03486	1.21907	0.78436	0.931683	0.868155	1.11653	0.899881	1.13443	0.752101	0.962193	1.04971	1.26688	1.36481	1.5513	0.996627	1.13522	0.779565	1.02392	1.22999	1.37778	0.884268	1.03381	1.14068	1.33809	1.04068	1.11097	1.08609
Bex3	1.28374	1.74162	1.87531	2.52814	2.08017	2.78829	1.34816	1.73885	1.9513	2.23536	3.05044	2.92524	2.88462	2.81081	3.17148	2.7546	1.75509	1.77385	1.91291	2.14433	3.05341	3.20906	3.15413	3.22337	2.84953	2.88614	2.35619	2.14247	2.91776	3.03006	2.42017	2.77694	1.76099	2.4791	2.7279	2.67676	2.56914	2.78066	2.65563	3.15845	3.59878	3.55802	2.88427	2.95907	2.97969	2.66251	3.36509	3.15586	2.64636
Trmt112	1.28144	1.46746	1.21945	1.30686	1.35724	1.21471	1.16248	1.30255	1.47078	1.63583	1.60442	1.46174	1.35207	1.37127	1.46265	1.30573	1.18778	1.29688	1.26426	1.31873	1.72478	1.4213	1.55413	1.24485	1.52725	1.43267	1.44179	1.45103	1.54946	1.43052	1.51471	1.37429	1.44359	1.6463	1.32532	1.27009	1.42917	1.31997	1.85904	1.66069	1.1773	1.16132	1.52019	1.21753	1.54292	1.43613	1.57621	1.26621	1.4702
Psma2	1.2775	1.27613	1.10224	0.974557	0.963432	1.06607	0.946809	0.922771	1.17922	1.12178	1.37965	1.19877	0.852071	0.810811	1.23514	0.853783	0.79638	0.821546	0.88989	0.87543	1.21958	1.01272	1.53945	1.2268	1.25948	1.19109	0.967039	0.914828	1.40763	1.20533	1	1.11153	1.15679	1.27653	1.5794	1.28863	1.16189	0.983491	1.66793	1.66816	1.39919	1.29959	1.24051	1.18327	1.28999	0.985146	1.54686	1.1995	1.21325
Cct5	1.27619	1.53846	1.19202	1.63917	1.05063	1.32733	1.29981	2.05135	1.02143	1.62529	1.16726	1.83113	0.698225	1.54623	0.728353	1.14622	0.812783	1.59539	0.897898	1.55842	0.931751	1.32035	0.93211	1.14433	1.33057	1.86188	0.97076	1.77042	1.20441	1.54453	1.23319	1.53686	1.12237	1.65273	1.24292	1.73053	0.888702	1.5	1.87228	2.39013	1.11145	1.69794	1.05485	1.29849	0.764347	1.23292	0.959835	1.13529	0.977483
Copz2	1.27389	2.00789	1.60224	2.76022	1.59353	3.01952	1.36944	2.10629	1.92078	2.5363	2.11416	2.70976	2.14497	2.59459	2.6562	3.43456	2	2.56908	1.87287	2.60739	2.25816	2.98013	3.31009	4.33333	2.04621	2.82673	1.89367	2.49593	2.43445	3.76064	1.36555	2.76749	1.19694	2.209	1.41459	1.89061	2.27572	2.99686	2.17029	3.53214	1.95137	2.58601	2.31947	3.05605	3.00813	3.78431	2.80278	3.42082	2.2755
Cggbp1	1.27094	0.923077	1.13342	0.757132	1.10408	0.702703	1.09671	0.988455	1.01169	0.84192	0.971681	0.863676	1.19822	1.101	1.03396	0.925358	0.873303	0.871711	0.998999	0.951031	0.992582	0.890302	0.72844	0.484536	0.687204	0.569802	0.928761	0.759969	0.682956	0.57629	0.87605	0.663516	0.978967	0.967846	1.95708	1.50618	1.19224	1.02909	0.666036	0.516442	1.64742	1.27901	1.05304	0.884342	1.06044	0.907308	0.932544	0.837282	0.992053
Sra1	1.26929	1.60947	1.41147	1.86507	1.44585	2.09459	1.56093	1.99482	1.65455	2.16628	1.56903	1.94635	1.46746	2.01849	1.618	2.01431	1.57183	2.14474	1.66366	2.17182	1.7997	2.17727	2.17431	2.39863	1.39929	1.71139	1.40564	1.8134	1.66329	2.02723	1.14286	1.73157	1.24665	1.91961	1.04292	1.23424	1.88533	2.53145	1.55535	1.93124	1.19656	1.49547	1.98975	2.45062	1.92585	2.34878	2.19361	2.60411	1.99205
Mmp2	1.26732	1.81854	1.44389	2.10948	1.46132	2.33483	1.62186	2.48368	1.36039	2.76581	1.51239	1.66227	1.77811	2.25462	1.52037	1.86708	2.30713	3.11431	1.97297	2.89089	1.35089	2.0787	1.68257	2.40979	1.50237	2.01832	1.7496	2.47851	1.53635	2.3823	1.64706	2.73157	1.66157	2.65916	0.933047	1.22435	1.8828	2.63994	0.639546	1.26308	1.30193	1.85597	1.89391	2.57562	1.65312	2.32383	1.51957	2.14401	1.38675
Bcap31	1.2647	1.40631	1.29177	1.18736	1.20675	1.29129	1.01064	0.976911	1.15	1.15457	1.06195	1.02814	1.07692	0.97155	1.25467	1.29346	1.01753	1.07813	1.08308	1.13144	1.1365	1.14785	1.40917	1.47079	1.04265	1.11238	0.919192	0.996516	1.18832	1.33636	1.02101	1.23629	0.908222	1.15756	1.34764	1.30964	1.21754	1.20991	1.07096	1.25561	1.05978	1.24033	1.1308	1.19084	1.40579	1.4284	1.3553	1.31546	1.17881
Sars	1.26338	1.35306	0.892768	1.06476	0.703235	0.998498	0.976789	1.72293	0.957792	1.59485	0.563717	0.845207	0.650888	0.940256	0.702886	0.9591	0.580882	1.35197	0.755756	1.2878	0.855341	1.01351	0.52844	0.62543	0.53436	0.509901	0.590643	1.12118	0.576281	0.626205	0.516807	0.676749	0.787763	1.28296	0.84721	1.31397	0.712479	1.28538	1.07852	0.513453	0.636272	0.903704	0.728149	1.00712	0.790249	1.24064	0.661689	1.11596	0.764238
Fxr1	1.26305	0.952663	1.39027	0.998458	1.20816	0.963964	1.17118	0.909236	0.994805	0.872365	1.01504	0.922603	1.18639	1.03841	1.04499	0.805726	0.961538	0.834704	0.945946	0.831615	0.948813	0.822734	0.8	0.559278	0.785545	0.680198	0.987241	0.88463	0.790226	0.645491	1.2605	0.871456	1.39962	1.05788	1.09614	0.878245	1.17538	0.876572	0.679281	0.508221	1.03141	0.780247	0.962628	0.756673	0.949213	0.770053	0.857364	0.715087	1.09934
Sh3bgrl3	1.26305	1.48915	1.05611	1.19738	0.933896	0.956456	0.989362	1.61107	1.0461	1.24473	0.776991	0.804749	1.13905	1.47368	1.42699	1.64008	1.04808	1.17434	0.986987	1.14261	0.905786	0.95787	1.22569	1.42698	0.745261	0.827723	0.772993	1.07356	0.907628	0.990925	0.62605	0.727788	0.75717	0.823151	0.688412	0.730532	1.05396	1.09827	0.506149	0.82287	1.09828	1.22387	0.855937	0.840302	1.47638	1.75342	1.06797	1.00187	0.890066
Txnl4a	1.26305	1.1499	0.9202	0.77101	0.499297	0.606607	1.03772	1.49164	0.998052	1.31733	0.697345	0.671944	0.786982	1.18777	0.754669	0.846626	0.700226	1.14638	0.783784	1.06701	0.656528	0.722576	0.638532	0.493127	0.578199	0.464356	0.737374	0.975223	0.609654	0.589336	0.586134	0.567108	1.00765	1.23794	0.746781	1.03894	0.720067	1.01651	0.798486	0.624813	0.835866	1.02634	0.699819	0.654804	0.826308	1.00297	0.691555	0.683292	0.745695
Pdcd10	1.2624	0.816568	0.817955	0.625289	0.673699	0.621622	0.854932	0.887739	0.692208	0.713115	0.566372	0.583993	0.526627	0.638691	0.560272	0.531697	0.475113	0.603618	0.616617	0.613402	0.606083	0.602544	0.620183	0.530928	0.496445	0.473762	0.627858	0.781649	0.604887	0.560408	0.556723	0.57845	0.871893	0.829582	0.829185	0.749691	0.63575	0.646226	0.582781	0.420777	0.570415	0.571193	0.707052	0.665036	0.562214	0.565657	0.675592	0.621571	0.766887
Epb41l4aos	1.2601	0.840237	1.24439	0.728604	1.19128	0.56006	1.20793	0.809713	1.21429	0.685012	1.49912	0.970976	1.26036	0.829303	0.985569	0.627812	0.938348	0.727796	1.01201	0.75945	1.34792	0.794118	0.73211	0.438144	1.57109	0.863366	1.50877	0.931862	1.12455	0.650596	1.86975	0.718336	1.78585	0.871383	0.707296	0.394932	0.985666	0.713836	1.79186	0.804933	0.877406	0.491358	1.14165	0.707295	0.730828	0.581105	0.905252	0.604115	1.22649
Nfib	1.25944	2.08481	0.82793	0.291442	1.05767	0.660661	0.724371	0.294984	0.900649	0.637002	0.209735	0.149516	0.331361	0.167852	0.505093	0.333333	0.591063	0.340461	0.657658	0.334192	0.373887	0.307631	0.601835	0.571306	0.202607	0.189604	0.240298	0.141696	0.461859	0.408395	0.262605	0.215501	0.217973	0.244373	0.818884	0.566131	0.634907	0.452044	0.0889309	0.112108	0.640324	0.444444	0.568415	0.458185	0.636364	0.439691	0.604016	0.548628	0.754967
Sox5	1.25583	1.47732	0.649626	0.43485	0.534459	0.466967	0.863636	0.902866	0.683117	0.798595	0.546018	0.457344	0.579882	0.567568	0.516978	0.464213	0.778846	0.646382	0.800801	0.560137	0.488131	0.423688	0.499083	0.434708	0.61019	0.570792	0.740032	0.751065	0.585221	0.692002	0.672269	0.637051	0.743786	0.842444	0.759657	0.778121	0.610455	0.451258	0.592242	0.78849	0.729483	0.716872	0.723327	0.484875	0.504825	0.494355	0.514418	0.405237	0.523179
Chmp2a	1.2532	1.41617	1.17706	1.44719	1.14205	1.33183	1.2205	1.48846	1.18182	1.35948	1.1885	1.37115	1.01775	1.37269	1.13243	1.23415	1.04977	1.32813	1.1982	1.39691	1.18843	1.31558	1.34862	1.2878	1.12559	1.20743	1.00957	1.2199	1.29499	1.28758	1.34034	1.36106	1.15679	1.35048	0.96824	1.06551	1.26981	1.55739	1.30653	1.25336	0.741641	0.922634	1.32128	1.42794	1.226	1.43672	1.33419	1.50873	1.29272
Crtap	1.24828	2.17357	1.35411	1.98381	1.12096	2.02853	1.39168	2.16162	1.42987	2.48478	1.19115	1.55057	1.29586	1.9175	1.66384	2.69325	1.65724	2.68997	1.52653	2.29897	1.24258	1.86248	1.67523	2.7732	1.15166	1.79901	1.2605	2.04181	1.38975	2.39989	0.82563	1.79017	0.963671	1.88103	1.3382	1.87763	1.38449	2.23585	0.960265	1.92003	1.48227	2.23868	1.38095	1.92616	1.91519	3.11468	1.60865	2.29988	1.29801
Grb10	1.24828	1.90927	1.40399	2.09175	1.45007	1.92192	1.20213	1.43232	1.32662	1.73888	2.66283	2.69305	2.08284	1.67141	2.25552	2.21166	1.4491	1.65296	1.45145	1.68729	2.10237	2.03021	2.23303	2.34192	2.89929	3.01683	2.11217	1.93806	2.559	3.03347	2.2416	2.65784	1.71319	2.24759	2.70129	2.17058	1.79174	1.95126	2.92053	3.93722	2.06788	1.89383	2.21941	2.37011	2.18588	2.06714	2.29712	2.30549	1.94967
Golgb1	1.24663	1.22682	0.825436	0.718581	0.790436	0.615616	0.876209	1.14132	0.866234	0.929742	0.674336	0.651715	0.748521	1.05121	0.649406	0.764826	0.720588	0.90625	0.75976	0.825601	0.654303	0.586645	0.697248	0.440722	0.682464	0.535644	0.77512	1.00503	0.721097	0.609756	0.745798	0.663516	0.858509	0.990354	0.814592	0.846724	0.741147	0.664308	0.66036	0.619581	0.525836	0.554733	0.74563	0.573843	0.74708	0.774213	0.671473	0.552993	0.891391
Prelp	1.24565	1.46154	0.735661	0.897456	0.659634	0.54955	0.726306	0.550159	0.756494	0.62178	0.846903	1.11873	0.491124	0.314367	0.341256	0.348671	0.908937	0.539474	0.808809	0.622852	0.470326	0.555644	0.376147	0.32646	1.14692	1.24802	1.28177	1.13163	0.994041	1.11855	0.905462	0.981096	0.837476	1.01929	2.64378	2.58962	0.682125	0.514937	2.47493	3.46188	1.27558	1.6535	0.786016	0.605427	0.323514	0.278669	0.30999	0.345387	0.57351
Sdf4	1.24532	1.71598	1.3192	1.53816	1.29536	1.4955	1.294	1.47532	1.68052	1.9555	1.15752	1.32278	1.26627	1.43812	1.37691	1.66155	1.60803	1.84786	1.58258	1.68299	1.32567	1.47774	1.63303	1.78522	1.03199	1.3703	1.20468	1.54588	1.30751	1.6886	1.63025	1.97921	1.56023	2.0418	1.25665	1.53028	1.47808	1.74607	1.01041	1.42302	1.24113	1.49136	1.45268	1.56673	1.63332	1.91147	1.54171	1.69825	1.38808
B230219D22Rik	1.24269	0.850099	0.855362	0.499614	0.637131	0.426426	0.820116	0.654459	0.767532	0.514052	0.610619	0.425682	0.819527	0.675676	0.635823	0.457055	0.45871	0.503289	0.533534	0.46134	0.628338	0.443561	0.515596	0.338488	0.523697	0.382178	0.651781	0.595819	0.529201	0.384005	0.722689	0.483932	1.06119	0.62701	1.43433	1.06489	0.564081	0.517296	0.452223	0.366966	1.57953	1.11029	0.596142	0.419039	0.653123	0.519311	0.632853	0.424564	0.719205
Atp6v1f	1.24138	0.934911	1.2207	1.44487	1.32068	1.16066	1.02128	1.12699	1.16558	1.34192	1.45398	1.37555	1.51775	1.58606	1.52207	1.30777	1.13405	1.17434	1.15816	1.25601	1.54303	1.45946	1.43853	1.25086	1.34953	1.2901	1.29718	1.22067	1.38677	1.30176	1.92437	1.62949	1.62333	1.70418	0.924464	0.83869	1.3086	1.33569	1.29328	1.20179	1.14286	1.16132	1.34057	1.36299	1.45759	1.24242	1.46087	1.24127	1.28079
Aimp1	1.23777	1.19921	1.06858	1.18658	0.994374	0.938438	1.20019	1.23726	1.17078	1.1452	1.19115	1.27089	1.15976	1.15363	1.03905	0.984663	0.941176	1.17845	1.04204	1.17698	1.1224	0.988871	0.987156	0.885739	1.15877	1.14505	1.18926	1.31436	1.17759	1.09416	1.33193	1.15501	1.30402	1.34405	1.21803	1.05501	1.08432	1.07154	1.65468	1.36323	1.08713	1.00988	1.05907	0.99911	1.08024	1.07368	1.10556	0.974439	1.13775
Actn4	1.2358	1.21499	0.990025	0.713184	0.69339	0.569069	1.58704	1.26115	0.646104	0.742389	0.670796	0.741425	0.792899	0.766714	0.459253	0.52863	0.601244	0.649671	0.618619	0.606529	0.580119	0.576312	0.46789	0.412371	0.675355	0.714356	0.737905	0.894309	0.604887	0.600113	0.707983	0.763705	0.868069	0.958199	0.933047	0.990111	0.541315	0.606132	0.672658	0.730942	0.835866	0.911111	0.566004	0.563167	0.411884	0.536542	0.472194	0.50187	0.508609
Snrnp70	1.23415	1.97239	1.04863	1.19661	1.01406	1.55706	1.13346	1.33639	1.14026	1.64403	1.09823	1.50132	1.22781	1.73257	1.15535	1.51431	1.01075	1.51316	1.08308	1.4957	1.07122	1.61526	1.34862	1.72595	1.02844	1.3297	0.936204	1.25861	1.17998	1.63471	1.47059	1.9225	1.25621	2.01286	1.30644	1.64833	1.14418	1.66274	0.866604	1.37294	1.38399	1.69136	1.31766	1.76646	1.13865	1.73084	1.31102	1.75998	1.22252
Atraid	1.22989	1.7002	1.43017	1.72244	1.59634	1.91441	0.980658	1.04658	1.56429	1.60187	1.76195	1.73087	1.57101	1.40967	1.69525	1.83129	1.40102	1.3972	1.48148	1.6177	1.92804	1.95707	2.21101	2.31615	1.63152	1.78515	1.29984	1.36508	1.87783	2.05842	1.96429	2.05104	1.45698	1.87781	1.05064	1.04883	1.75548	1.85928	1.36235	1.58969	0.972644	1.03045	2.09464	2.04493	1.94159	1.89542	2.1792	2.08167	1.71126
Ikbip	1.22857	1.64103	1.21696	0.993061	1.47961	1.64865	0.81528	0.865048	1.51429	1.48244	1.61858	1.13105	0.911243	0.934566	1.62479	1.21063	1.07296	0.934211	1.22823	0.999141	1.78264	1.45231	2.77431	2.63832	1.48223	1.4896	1.03615	0.913666	2.05304	2.25071	1.27521	1.79584	0.977055	1.40514	1.22918	1.00989	1.6113	1.21934	1.52223	1.8296	1.08409	0.982716	2.09946	1.79048	1.89284	1.40345	2.3656	2.06484	1.80132
Ranbp1	1.22529	1.1716	0.953865	0.688512	0.786217	0.722222	0.823985	1.2504	0.942208	0.942623	0.883186	0.626209	0.62426	0.584637	0.941426	0.563395	0.623303	0.721217	0.740741	0.677835	0.74184	0.503975	1.24587	0.977663	1.24171	1.08515	0.902711	0.878436	1.33135	1.29041	0.586134	0.880907	0.506692	0.630225	1.46695	1.68232	0.910624	0.573113	1.87512	2.36248	3.26748	3.22881	0.831224	0.568505	0.995937	0.732026	0.88826	0.575436	0.813245
Smarca5	1.22332	1.11834	1.0798	0.882035	0.954993	0.818318	1.26112	1.14013	0.900649	0.860656	0.710619	0.849604	0.852071	0.937411	0.735993	0.756646	0.785068	0.959704	0.830831	0.870275	0.727745	0.751987	0.572477	0.444158	0.670616	0.680198	0.758107	0.840883	0.604291	0.626205	0.747899	0.659735	1.02294	0.913183	1.24549	1.33066	0.89882	0.907233	0.705771	0.716741	1.50659	1.44115	0.714286	0.712189	0.695277	0.69281	0.658084	0.665212	0.802649
Sulf2	1.22299	1.64892	0.304239	0.0848111	0.281294	0.166667	0.125725	0.053742	0.224026	0.167447	0.0442478	0.0360598	0.0502959	0.0327169	0.0679117	0.0889571	0.107466	0.0789474	0.143143	0.0670103	0.0704748	0.0794913	0.192661	0.176117	0.056872	0.05	0.0978203	0.0681378	0.130513	0.0952921	0.12395	0.221172	0.131931	0.234727	0.190558	0.105068	0.144182	0.10456	0.0406812	0.0358744	0.136778	0.120988	0.0940325	0.0814057	0.125952	0.109923	0.0906282	0.123441	0.14702
Tcea1	1.22036	0.844181	1.02369	0.592907	0.829817	0.638138	0.935203	0.640924	0.970779	0.700234	0.852212	0.584872	0.991124	0.513514	0.958404	0.603272	0.801471	0.611842	0.872873	0.618557	0.910237	0.596979	0.893578	0.676976	0.751185	0.610891	0.877193	0.570654	0.917759	0.714124	0.838235	0.63138	0.908222	0.604502	1.01288	0.668727	1.06324	0.663522	1.01514	0.647982	1.01722	0.678189	0.905365	0.63968	0.929914	0.582888	0.878991	0.63591	0.921854
Mcrip1	1.22003	1.76529	0.971322	1.24056	1.0872	1.5045	1.06286	1.55533	1.21623	1.5281	1.3	1.25682	1.07101	1.4808	1.14092	1.10532	1.08767	1.3972	1.1972	1.37199	1.34718	1.59539	1.75963	2.05412	1.16351	1.43812	1.01116	1.50252	1.39869	1.80601	1.03782	1.59357	0.923518	1.38907	0.92103	1.15698	1.16526	1.27752	0.982025	1.44395	0.876393	1.36872	1.55817	1.75845	1.31386	1.41176	1.64882	1.71883	1.3894
Kif5b	1.2197	1.57396	0.921446	0.960678	0.822785	0.893393	1.0029	1.3742	0.837662	1.06323	0.484956	0.656992	0.62426	1.10526	0.550934	0.736196	0.522059	1.0222	0.614615	0.963918	0.525964	0.687599	0.519266	0.396048	0.441943	0.526238	0.510898	0.921409	0.426698	0.483834	0.817227	0.809074	0.780115	1.24116	0.806867	1.12423	0.666105	0.97956	0.519395	0.550075	0.746707	1.06749	0.666064	0.741103	0.604368	0.866904	0.592173	0.670823	0.805298
Ptov1	1.21839	1.88166	1.16708	1.91442	1.47539	2.4039	1.0058	1.31091	1.24935	1.78689	2.00619	2.4204	1.38757	1.82219	1.56537	1.58896	1.24152	1.41447	1.21421	1.72337	1.73442	2.33784	2.00734	2.67526	1.97038	2.7802	1.58426	1.80062	1.99106	2.85196	2.18067	2.89603	1.50478	2.26045	1.40258	1.70148	1.58516	2.01651	1.70482	2.94619	1.34448	1.71358	1.95841	2.61477	1.57897	1.81046	1.94748	2.32481	1.70066
Mrpl30	1.21708	1.34911	1.25062	1.48497	1.19269	1.31982	1.18472	1.45621	1.51364	1.5808	1.51593	1.59455	1.42899	1.62873	1.45076	1.52761	1.36878	1.42599	1.3023	1.51632	1.53635	1.47774	1.38899	1.46478	1.37915	1.49356	1.39288	1.51142	1.46663	1.53602	1.47059	1.68809	1.36138	1.55305	1.37253	1.43943	1.38533	1.50629	1.58562	1.57623	1.23607	1.23374	1.35684	1.46219	1.46369	1.46405	1.41555	1.36721	1.44106
Cox5a	1.21609	1.0572	1.03117	0.882806	0.895921	0.776276	0.933269	0.904459	1.0461	0.866511	1.10619	0.973615	1.1568	0.819346	1.26401	0.823108	0.820701	0.754112	0.886887	0.75945	1.18398	0.784579	1.17431	0.766323	1.15166	0.986634	0.960128	0.809911	1.17402	1.00227	1.10924	0.996219	1.01721	0.945338	1.56223	1.25093	1.06408	0.810535	1.9281	1.6435	1.86424	1.56461	0.952984	0.718861	1.19198	0.793821	1.07158	0.715087	0.964238
Kcnq1ot1	1.21248	1.94083	1.37282	1.6916	1.16174	1.68769	1.43617	1.39331	0.938312	1.46487	1.12301	1.61741	1.10947	1.42959	1.0034	1.17791	0.758484	1.39967	0.958959	1.28351	1.04154	1.44833	1.07706	1.46134	1.27133	1.77822	1.10579	1.88424	1.29023	1.83551	1.13025	1.83932	1.18738	2.05145	1.38884	1.61619	0.850759	1.24921	1.18638	1.70179	1.20162	1.61481	0.943339	1.18995	0.907059	1.24777	0.9207	1.18703	0.854305
Tagln2	1.21215	1.57002	0.776808	0.848111	0.677918	0.576577	1.09188	2.01911	0.445455	1.0445	0.192035	0.457344	0.366864	0.934566	0.244482	0.886503	0.600113	1.16283	0.493493	0.915808	0.166914	0.516693	0.0972477	0.205326	0.199052	0.301485	0.332802	0.704607	0.206794	0.279637	0.382353	0.497164	0.948375	1.05466	1.83004	3.77379	0.360877	1.03302	0.176916	0.307175	0.940223	2.16872	0.302592	0.725979	0.237684	0.834819	0.152935	0.610973	0.417219
Ndufb2	1.21182	0.721893	1.33666	0.740941	1.31224	0.851351	1.33752	0.663615	1.39545	0.667447	1.46372	0.729112	1.40533	0.631579	1.63073	0.748466	1.3569	0.647204	1.4014	0.715636	1.48071	0.806041	1.78349	0.94244	1.31398	0.786139	1.32323	0.630662	1.6323	0.902439	1.36134	0.752363	1.09943	0.684887	0.932189	0.464771	1.5312	0.846698	1.55251	0.836323	1.29078	0.61893	1.49066	0.901246	1.75063	0.850862	1.64727	0.930798	1.38278
Anapc5	1.21084	1.78698	0.993766	1.46955	0.829817	1.25526	0.948743	1.33161	0.972727	1.43091	0.861947	1.35532	1.15089	1.67568	1.26231	1.78221	1.06109	1.55016	1.02903	1.56873	0.906528	1.41176	0.943119	1.37027	0.694313	1.1703	0.905901	1.41231	0.857569	1.41577	0.737395	1.32892	0.877629	1.44051	1.5176	2.11557	1.07673	1.68553	0.774834	1.28027	1.31104	2.0214	0.873418	1.2202	1.24937	2.00238	0.942842	1.33666	0.874172
Dynlrb1	1.20657	1.55819	1.00249	1.08481	1.173	1.21021	0.882979	1.14331	1.17143	1.32436	1.26372	1.35268	1.31657	1.33286	1.35314	1.2045	1.08824	1.04276	1.01502	1.08333	1.25	1.17409	1.48257	1.37113	1.20616	1.29109	1.05476	1.19861	1.4124	1.39365	1.12605	1.40265	0.978967	1.32476	1.06867	1.17553	1.21585	1.19733	1.10785	1.39761	1.0233	1.19424	1.23327	1.18995	1.46216	1.32977	1.45263	1.2606	1.25695
Ppp3ca	1.20657	1.16371	0.774314	0.747109	0.753868	0.518018	0.866538	1.36664	0.681818	0.881733	0.699115	0.770449	0.668639	0.815078	0.522071	0.555215	0.89819	0.918586	0.817818	0.767182	0.576409	0.488076	0.517431	0.427835	0.770142	0.716832	1.03456	1.33178	0.645411	0.677822	1.11345	0.780718	1.34417	1.06431	0.581116	0.868356	0.679595	0.603774	0.714286	0.852765	0.680851	0.889712	0.7173	0.572954	0.518537	0.569816	0.520082	0.42207	0.634437
Serinc1	1.20624	1.57199	0.836658	1.32614	0.710267	1.03904	0.788201	1.77866	0.840909	1.59602	0.931858	1.21372	1.22189	1.75533	0.947368	1.33436	0.697964	1.50411	0.848849	1.42784	0.905045	1.32273	0.776147	0.960481	0.592417	0.831188	0.887826	1.58769	0.691299	0.921724	0.766807	0.911153	0.89675	1.57235	0.699571	0.936959	0.973019	1.49764	0.456954	0.595665	0.568389	0.855967	0.924051	1.18372	0.981209	1.49733	0.96035	1.27618	0.956291
Tmem165	1.2046	1.48126	0.882793	0.804163	0.586498	0.57958	1.00484	1.55414	0.931818	1.17213	0.651327	0.619173	0.807692	1.19915	0.758913	0.876278	0.68948	1.05181	0.795796	0.939003	0.678042	0.676471	0.86055	0.762887	0.701422	0.569802	0.714514	0.960898	0.775328	0.817357	0.537815	0.640832	0.860421	1.15434	0.909871	1.05192	0.820405	0.825472	0.839167	0.890882	0.782168	0.865844	0.693189	0.577402	0.867953	1.01545	0.715757	0.665212	0.74702
Srm	1.20427	2.42406	1.10474	1.71781	1.01406	1.89339	1.47099	2.65366	1.45844	2.8267	1.23894	1.69569	0.778107	2.00996	1.15365	1.84254	1.17873	2.56908	1.32332	2.35052	1.34125	1.88712	1.83119	2.47852	1.20616	1.83218	0.992026	1.99381	1.53695	2.25808	0.722689	1.75425	0.862333	2.15113	0.478112	0.960445	1.32462	2.29167	1.76159	2.67862	1.19048	2.08807	1.58228	2.11877	1.50686	2.43791	1.75386	2.2712	1.5457
Scand1	1.20263	0.994083	1.01122	0.821126	1.06329	0.998498	0.812379	0.815287	1.16688	1.09836	1.08142	0.830255	0.940828	0.890469	1.11969	0.939673	0.714367	0.811678	0.85986	0.810137	1.07122	0.948331	1.32844	1.19759	1.01659	0.862376	0.916534	0.801007	1.17998	1.03347	1.5042	1.32136	1.37667	1.18328	0.822318	0.702719	0.937605	0.953616	0.827815	0.911061	1.05066	0.954733	1.25136	1.04137	1.23921	1.05348	1.39083	1.12843	1.41325
Magoh	1.19967	1.4497	1.36658	1.33076	1.4135	1.51652	1.55029	1.43193	1.28052	1.53981	1.19292	1.18118	1.0355	1.30156	1.12224	1.15133	1.3026	1.51727	1.21622	1.37027	1.21068	1.30207	1.39633	1.09794	1.13981	1.14158	1.13503	1.1928	1.2789	1.07998	1.10924	1.02079	0.99044	1.27974	1.37768	1.39802	1.53204	1.63522	1.14096	1.22496	1.76393	1.78025	1.37854	1.32295	1.23768	1.35116	1.40268	1.3485	1.35894
Wdr43	1.1954	0.696252	0.995012	0.432537	0.50211	0.351351	1.50387	0.927548	0.907792	0.680328	0.471681	0.337731	0.576923	0.519203	0.49236	0.40184	0.761312	0.75	0.84985	0.646048	0.488131	0.352146	0.477064	0.262027	0.420616	0.322277	0.5832	0.614789	0.448153	0.328985	0.485294	0.304348	0.827916	0.553055	0.472961	0.399876	0.717538	0.488994	0.41438	0.390882	0.441743	0.413169	0.620253	0.40169	0.540376	0.453357	0.488671	0.322319	0.650331
Chchd1	1.19442	1.00986	1.04738	0.818813	1.03376	0.914414	1.00387	0.935908	1.25065	1.03396	1.2823	0.930519	1.09763	0.933144	1.37097	0.831288	0.946833	0.925987	1.02102	0.932131	1.29451	0.884738	1.39817	0.980241	1.16706	0.94604	1.11111	0.851336	1.28605	0.986954	1.04202	0.922495	1.04971	0.932476	1.10129	0.886279	1.25801	0.933176	1.45601	1.07324	1.25025	0.9893	1.27728	0.938167	1.41646	1.01485	1.42482	0.995636	1.32185
Sf3b6	1.19343	1.16765	0.998753	1.04626	1.03938	0.986486	0.95648	1.10828	1.14675	1.16862	1.2	1.04925	1.00888	0.948791	1.17912	0.935583	1.0741	1.09704	1.11512	1.07904	1.16395	0.910175	1.2789	0.992268	1.24645	1.16386	1.09038	1.1746	1.2795	1.1072	1.13655	1.10586	1.06692	1.33441	1.20258	0.934487	1.23862	1.02752	1.3964	1.39611	1.38197	1.32016	1.22303	1.0427	1.28898	1.0511	1.22503	0.948254	1.14437
Ndufb10	1.19278	1.22288	1.25062	1.21357	1.33615	1.34384	0.992263	0.836385	1.33961	1.16862	1.5	1.35796	1.31657	1.03698	1.55942	1.20143	1.22624	0.972862	1.25726	1.02577	1.59496	1.28776	2.0367	1.76031	1.41232	1.38267	1.20362	0.957414	1.76937	1.70335	1.43067	1.40832	1.17591	1.24759	1.58798	1.36032	1.5253	1.26494	1.59981	1.5441	1.2462	1.04198	1.50512	1.33319	1.75114	1.31551	1.75541	1.41708	1.41457
Zfand5	1.19212	1.40631	1.4813	2.45798	2.19269	2.72372	1.44004	2.57723	1.04935	1.78571	1.34425	3.05189	1.64793	3.09531	0.998302	1.9274	1.15271	2.21546	1.15816	2.10739	1.23442	2.37838	0.988991	1.22079	1.359	2.19307	1.00691	2.16415	1.05423	1.46228	1.32773	1.57656	1.24857	1.5627	0.908155	1.39431	1.24958	2.31211	1.00284	1.66741	0.864235	1.31193	1.05365	1.78781	0.907567	1.87998	1.10247	1.98753	1.37351
Ttc3	1.1908	1.56016	0.881546	0.907479	0.834037	0.989489	0.990329	1.1246	1.00584	1.21897	0.899115	0.948989	1.14201	1.2276	1.20628	1.1728	0.95871	1.18339	0.957958	0.964777	1.10163	1.03736	1.10826	1.13918	0.816351	0.877228	0.804359	0.954704	0.936234	1.08565	0.87605	1.09641	1.03824	1.26367	0.419742	0.376391	0.970489	1.0794	0.662252	0.872945	0.72847	0.689712	1.01326	1.04582	1.19959	1.28342	1.14573	1.07481	1
Fap	1.18982	1.33531	0.522444	0.145721	0.530239	0.246246	0.362669	0.0772293	0.332468	0.242389	0.0274336	0.0131926	0.035503	0.0440967	0.0288625	0.0378323	0.118778	0.0657895	0.157157	0.0876289	0.037092	0.0476948	0.0458716	0.0335052	0.0473934	0.0366337	0.0871877	0.0696864	0.128129	0.0748724	0.560924	0.542533	0.632887	0.475884	0.0909871	0.0815822	0.112142	0.10456	0.0170293	0.0142003	0.0688956	0.0666667	0.101869	0.0707295	0.02387	0.0564468	0.0319258	0.0293017	0.245033
Ndufa11	1.18916	1.02564	1.04738	0.767155	1.24754	1.05105	0.72147	0.511943	1.16234	0.738876	0.988496	0.726473	0.893491	0.537696	1.1893	0.756646	0.733032	0.502467	0.883884	0.602234	1.05861	0.746423	1.59633	1.11856	0.983412	0.843564	0.776715	0.543167	1.28844	0.948951	1.03571	0.977316	0.856597	0.778135	0.985408	0.624845	1.10455	0.773585	1.05014	0.960389	1.08612	0.747325	1.13683	0.816281	1.42357	0.846108	1.28579	0.890274	1.15497
Hspg2	1.18785	1.82643	1.09352	1.60447	1.02813	1.21321	1.16731	1.54061	0.995455	1.48829	1.03982	1.56992	1.09763	1.46515	1.13667	1.49796	1.10747	1.57648	1.13714	1.45704	1.0408	1.40859	1.18349	1.42955	1.12796	1.54257	1.19405	1.88811	1.21216	1.53545	1.34034	1.86011	1.3327	2.13183	1.16395	1.29481	1.02192	1.4489	1.76821	2.52466	1.09726	1.55062	1.06088	1.40169	1.17268	1.67558	1.0829	1.36721	1.05563
Cope	1.18654	1.82051	1.35037	1.74325	1.58931	2.26126	1.15571	1.12221	1.5013	1.60773	2.12035	2.51011	1.21006	1.07255	1.6511	1.50511	1.23925	1.31414	1.41642	1.43729	1.99555	2.16852	2.95596	3.42698	2.26659	3.07624	1.50824	1.4429	2.56436	3.50085	1.43908	2.54442	0.944551	1.71704	1.66867	1.61248	1.78078	1.78145	2.66509	4.32212	1.44985	1.81975	2.10127	2.41637	2.01168	1.75045	2.51751	2.5106	1.96954
Hnrnpc	1.18654	1.4359	1.28928	1.73863	1.1955	1.53003	1.30561	1.91202	1.18182	1.81616	1.42301	1.73791	1.22781	1.7155	1.18761	1.5	1.20192	1.65378	1.30831	1.7268	1.27003	1.55962	1.08257	1.1134	1.24645	1.46584	1.33386	1.7832	1.19249	1.26716	1.23529	1.49527	1.30593	1.97749	1.59571	1.97466	1.30101	1.82469	1.193	1.33109	1.2077	1.59835	1.40084	1.62945	1.17115	1.48128	1.34346	1.50249	1.43841
Uap1	1.18456	1.17554	1.05486	0.704703	0.66526	0.575075	1.09961	1.01433	0.775974	0.797424	0.461947	0.51715	0.568047	0.674253	0.54584	0.734151	0.716063	0.867599	0.793794	0.845361	0.537092	0.576312	0.473394	0.440722	0.383886	0.342574	0.507709	0.661247	0.414184	0.422008	0.302521	0.330813	0.525813	0.588424	0.706438	0.859085	0.678752	0.915881	0.349101	0.399103	0.760892	0.866667	0.590717	0.649911	0.621127	0.749257	0.554068	0.695137	0.748344
Nfix	1.18161	2.85602	0.956359	1.00848	1.13361	1.67417	0.814313	1.20342	0.980519	1.57026	0.978761	1.02111	0.97929	1.20199	1.08829	1.09202	0.681561	0.939967	0.720721	1.0421	0.948071	1.32194	1.18899	1.62801	0.919431	1.28218	0.785221	0.898955	1.04827	1.61259	1.2605	1.95463	0.940727	1.69775	1.41888	1.82324	0.960371	1.1934	0.526017	1.05979	1.05268	1.54074	1.20615	1.54359	0.988827	1.30897	1.16993	1.38778	1.24371
Gm11808	1.17964	0.465483	1.3803	0.428682	1.15893	0.367868	1.26209	0.39371	1.31688	0.403981	1.42124	0.456464	1.38757	0.352774	1.34295	0.421268	1.42195	0.424342	1.41842	0.393471	1.26335	0.432432	1.31743	0.418385	1.39218	0.450495	1.50452	0.483933	1.34803	0.456608	1.2479	0.395085	1.25621	0.392283	1.30043	0.381335	1.30017	0.388365	1.54588	0.477578	1.51874	0.404115	1.27185	0.372331	1.31234	0.421866	1.22091	0.372818	1.32053
Tmem234	1.178	1.19527	0.952618	0.930609	1.13221	1.07958	0.836557	0.867834	0.897403	0.977752	1.22389	1.12401	0.928994	0.825036	0.952462	0.826176	0.703054	0.741776	0.742743	0.82646	1.1543	1.0318	1.32477	1.32302	1.26422	1.27129	0.912281	0.924119	1.26162	1.41293	1.35294	1.50095	1.13384	1.18971	1.36052	1.27379	0.868465	0.867138	1.33113	1.48356	1.06383	1.0749	1.16215	1.16014	0.941595	0.860368	1.32544	1.19077	1.05828
Timm10b	1.17701	1.17751	1.30175	0.949884	1.48383	1.41141	1.17988	0.940685	1.82727	1.37354	2.18142	1.23659	1.50592	1.08962	2.08744	1.29959	1.39989	1.06661	1.52052	1.07904	2.26039	1.41971	3.16514	1.98368	2.00118	1.40594	1.41839	0.966705	2.42253	1.77482	1.5084	1.39887	1.28107	1.15756	1.36652	0.845488	1.96796	1.32233	2.19111	1.74141	1.59169	1.0321	2.44786	1.5298	2.38954	1.49554	2.94696	1.82357	2.29272
Sarnp	1.17603	1.15582	0.896509	0.61064	1.13643	0.896396	0.77853	0.642118	0.896753	0.800937	1.01504	0.699208	0.647929	0.428165	0.654499	0.417178	0.540158	0.543586	0.693694	0.560997	0.979228	0.651033	1.13578	0.955326	1.13863	0.989109	0.741627	0.631049	1.15852	1.03063	1.33613	1.0983	1.09369	0.926045	1.38026	1.1508	0.889545	0.580975	1.15137	1.19656	1.10841	0.982716	1.23327	0.93105	0.749111	0.50921	1.1792	0.858479	1.11523
Arhgef1	1.17504	1.24852	1.05112	0.852737	0.721519	0.705706	1.14894	1.22731	0.798701	0.814988	0.576991	0.702726	0.967456	0.809388	0.616299	0.668712	0.54129	0.839638	0.644645	0.847938	0.598665	0.696343	0.552294	0.530069	0.399289	0.469802	0.605529	0.780488	0.461859	0.509926	0.72479	0.720227	1.16826	1.05788	1.03691	1.20705	0.660202	0.911164	0.389782	0.402093	0.694022	0.710288	0.593128	0.589858	0.643474	0.806892	0.581359	0.667706	0.647682
B2m	1.17406	1.59961	0.84788	0.890517	0.985935	0.911411	0.870406	0.916003	0.859091	1.226	0.392035	0.576957	0.511834	0.678521	0.472835	0.694274	0.727376	0.981908	0.707708	0.99055	0.460682	0.678855	0.506422	0.651203	0.386256	0.586634	0.54067	0.773906	0.520262	0.685763	0.97479	1.23062	1.04971	1.29582	0.545923	0.789864	0.579258	0.955975	0.247871	0.358744	0.567376	0.832099	0.579867	0.781584	0.506856	0.764112	0.471679	0.669576	0.917881
Gabarapl2	1.17406	1.01381	0.948878	0.877409	0.997187	0.915916	0.94294	0.980494	0.87987	0.943794	0.948673	0.970097	1.05325	0.990043	0.971138	0.907975	0.862557	0.899671	0.921922	0.839347	0.905045	0.961049	1	0.959622	0.763033	0.898515	0.850611	0.830043	0.898689	0.939308	1.02311	1.01323	1.07648	1.0836	0.91588	0.810878	0.967116	1.00157	0.763482	0.848281	0.711246	0.692181	0.896323	0.978648	1.05637	0.961378	1.07158	1.01559	0.966887
Stag1	1.1734	0.747535	0.831671	0.430995	0.707454	0.391892	0.886847	0.495223	0.83961	0.483607	0.620354	0.430959	0.763314	0.41963	0.73854	0.451943	0.80543	0.466283	0.853854	0.463058	0.658012	0.428458	0.543119	0.360825	0.459716	0.332178	0.763424	0.484321	0.572706	0.376064	0.691176	0.42155	0.92543	0.559486	1.68412	1.03028	0.86172	0.477201	0.3614	0.311659	1.31915	0.828807	0.786618	0.447954	0.735399	0.401664	0.666323	0.44202	0.813245
Chmp4b	1.17307	1.26233	0.996259	1.08096	0.881857	0.998498	1.14023	1.29817	0.918182	1.16628	0.69469	0.833773	0.83432	1.07539	0.980475	1.05828	0.88405	1.27467	0.896897	1.18814	0.774481	0.878378	0.983486	1.0799	0.659953	0.724257	0.720893	1.14441	0.846246	0.947249	0.840336	0.969754	1.05545	1.14791	0.786266	0.874536	0.907251	1.16903	0.704825	0.749626	0.671733	0.846091	0.858951	1.06984	0.988827	1.15092	0.958805	1.03429	0.916556
Ndufb4	1.17307	0.954635	1.11471	0.866615	1.16456	0.870871	1.02321	0.764729	1.37468	0.785714	1.51858	0.962181	1.36095	0.679943	1.59338	0.899796	1.27149	0.759046	1.18919	0.809278	1.5408	0.924483	1.88991	1.11254	1.56161	1.01733	1.32057	0.823848	1.65316	1.13897	1.21429	0.954631	1.10325	0.758842	1.06438	0.621755	1.52867	0.919811	1.70293	1.17339	1.14083	0.726749	1.46655	0.900801	1.73997	0.903743	1.70958	0.960723	1.35894
Pmepa1	1.17176	1.24063	1.30923	1.91288	1.25598	1.43243	1.65377	1.61903	0.716234	1.17213	0.681416	1.16799	1.35503	1.53201	0.699491	1.00511	0.881222	1.0773	0.815816	1.14948	0.798961	1.17965	0.530275	0.532646	0.623223	0.966832	0.799575	1.18738	0.596544	0.788996	1.07353	1.08885	1.92734	1.4791	1.23605	2.44129	1.01855	1.41509	0.596026	0.796712	0.837893	1.52922	0.570223	0.849199	0.654647	0.980392	0.571061	0.832918	0.67947
Banf1	1.17143	1.09467	0.926434	0.90054	0.763713	0.735736	0.979691	1.07126	1.08636	1.10304	0.859292	0.875989	0.928994	0.975818	1.04754	0.90184	0.821267	0.953125	0.901902	0.987113	0.853116	0.794913	0.950459	0.786082	0.805687	0.886139	0.924508	0.961672	0.882002	0.909813	0.785714	0.8431	0.898662	1.14791	2.43605	2.51174	0.989882	0.936321	1.15043	1.18012	1.66363	1.81975	0.822182	0.795374	1.05841	1.00772	0.874871	0.759352	0.813245
Bnip3l	1.16749	1.23274	0.906484	1.32305	0.925457	1.08408	0.679884	1.07604	0.892208	1.32436	2.25575	2.62445	1.61243	1.54339	1.84635	1.409	0.722285	0.944079	0.90991	1.12285	2.46662	2.08029	1.69358	1.62887	1.99052	2.05594	1.17438	1.28959	1.69249	1.8979	1.01471	1.06049	1.21224	1.25402	1.38283	1.26514	1.02192	1.27909	2.65374	2.79073	1.36474	1.34074	1.22182	1.60098	1.37176	1.27035	1.8656	1.73504	1.35497
Atp5g3	1.16453	1.21105	1.23815	1.15883	1.12518	1.2027	0.972921	1.06608	1.19091	1.18267	1.38319	1.23571	1.16864	1.05405	1.47368	1.18507	0.98586	0.959704	1.15215	1.05069	1.46068	1.20509	1.6	1.33247	1.29265	1.28267	1.15098	1.03058	1.45292	1.30516	1.22899	1.2949	1.04971	1.23151	1.51245	1.33498	1.32125	1.16903	1.44276	1.67265	1.65957	1.52181	1.31465	1.17126	1.56679	1.22579	1.51236	1.26808	1.30066
Ddx24	1.16322	0.932939	0.987531	0.628373	0.745429	0.665165	1.02998	1.03702	1.04935	0.960187	0.761947	0.630607	0.674556	0.896159	0.641766	0.612474	0.657805	0.804276	0.822823	0.778351	0.769288	0.608903	0.743119	0.485395	0.740521	0.625248	0.755981	0.790166	0.721692	0.57232	0.813025	0.68431	0.923518	0.906752	0.801717	0.694685	0.769815	0.678459	0.658467	0.612108	0.746707	0.723457	0.833032	0.663701	0.722702	0.661913	0.756952	0.642145	0.887417
Nol7	1.16092	1.08087	1.0611	1.07325	1.01406	1.07958	1.05319	1.06409	1.17597	1.12412	1.36903	1.26121	1.19822	1.0569	1.11121	0.943763	1.04468	0.966283	1.07307	1.05842	1.28561	1.13037	1.10275	1.04296	1.25	1.25594	1.23604	1.1417	1.25805	1.26375	1.5084	1.40454	1.36138	1.37621	1.59142	1.25587	1.12732	1.0967	1.32356	1.25037	1.41743	1.11111	1.27064	1.16504	1.13509	0.879382	1.26982	1.04988	1.24503
Capza2	1.15796	1.12821	0.825436	0.932922	0.637131	0.690691	0.834623	1.11903	0.790909	0.998829	0.611504	0.761653	0.798817	0.954481	0.657046	0.757669	0.667421	0.993421	0.708709	0.981959	0.599407	0.753577	0.53945	0.513746	0.582938	0.679703	0.685274	1.0151	0.6323	0.678389	0.678571	0.758034	0.864245	1.09003	0.654936	0.799135	0.782462	0.970126	0.71334	0.816891	0.677812	0.837037	0.658831	0.804715	0.680549	0.860963	0.613285	0.67394	0.699338
Cpq	1.15796	1.90927	1.15461	1.29067	1.09986	1.45796	1.25919	1.63256	1.39805	1.79625	0.851327	0.797713	1.02663	1.79943	1.2343	1.85685	1.54242	2.13076	1.39139	1.83763	1.20994	1.51351	1.49358	1.91581	0.643365	0.831188	0.671451	0.888889	1.02682	1.32615	0.554622	0.854442	0.48566	1.10611	0.620601	1.02101	1.36088	1.79088	0.238411	0.449925	0.739615	1.0716	1.23207	1.36477	1.41595	2.08021	1.33934	1.46883	1.17748
Cfdp1	1.15205	0.994083	0.968828	0.762529	1.01406	0.900901	0.968085	0.756768	0.954545	0.790398	1.18053	0.937555	0.810651	0.578947	0.993209	0.649284	0.792986	0.564967	0.858859	0.639175	1.05415	0.807631	1.37615	1.11082	1.31991	1.16386	1.00744	0.700348	1.3093	1.20306	0.920168	1.06049	0.845124	0.819936	1.20429	0.954883	1.00422	0.647013	1.47304	1.41629	1.26039	1.03786	1.0874	0.892349	1.00914	0.647653	1.17611	0.862219	1.0702
Serpinb6a	1.15205	1.15582	0.840399	1.19275	0.877637	0.894895	0.692456	1.39331	0.633766	0.915691	0.709735	1.18294	0.630178	0.957326	0.664686	0.790389	0.505656	0.785362	0.531532	0.885739	0.667656	0.833068	0.689908	0.734536	0.696682	0.970297	0.706539	1.16028	0.695471	0.799773	1.18908	1.06238	1.05354	1.17363	0.669528	0.998764	0.599494	0.832547	0.868496	1.0157	0.558257	0.767078	0.6305	0.756673	0.657694	0.877005	0.632338	0.761222	0.724503
Pak2	1.15107	0.885602	0.791771	0.585197	0.492264	0.393393	1.04255	1.20462	0.700649	0.68267	0.424779	0.431838	0.724852	0.796586	0.529711	0.503067	0.543552	0.736842	0.563564	0.640034	0.497033	0.411765	0.368807	0.234536	0.376777	0.313366	0.538543	0.738289	0.395113	0.315372	0.478992	0.328922	0.8413	0.765273	0.787983	0.880717	0.586847	0.56761	0.355724	0.34006	0.611955	0.641975	0.429777	0.323399	0.56323	0.591206	0.392379	0.3298	0.545695
Card19	1.14975	1.39842	0.724439	1.01542	0.637131	0.599099	0.606383	1.17277	0.590909	0.973068	0.529204	0.812665	0.5	0.805121	0.483871	0.624744	0.451357	0.707237	0.504505	0.765464	0.492582	0.611288	0.52844	0.535223	0.476303	0.634653	0.601276	1.27952	0.458284	0.614294	0.516807	0.758034	0.650096	1.00322	0.638627	0.973424	0.526138	0.751572	0.459792	0.618834	0.66768	1.04774	0.59132	0.684609	0.54901	0.653595	0.549434	0.551122	0.553642
Cetn3	1.14943	1.31164	1.04863	1.12799	0.97609	0.996997	1.04062	1.3961	1.05065	1.34075	1.08761	1.13281	1.02663	1.2845	1.17402	1.08793	0.925905	1.1949	0.957958	1.23368	1.13131	1.05803	1.08624	1.02062	0.921801	0.943564	1.03775	1.22803	1.03159	1.05502	0.846639	0.903592	0.994264	1.19293	1.35451	1.39122	1.10877	1.2044	1.0246	1.03587	1.231	1.2428	1.08861	1.02714	1.23159	1.22579	1.21009	1.04613	1.1245
Sap18	1.14614	1.12229	1.21197	1.22591	1.0436	1.2042	1.72147	1.61664	1.21234	1.37471	1.21858	1.12313	1.02959	1.28734	1.12309	1.03885	1.21776	1.37664	1.23624	1.3067	1.16395	1.18919	1.46972	1.19416	1.08175	1.14505	1.01595	1.19977	1.27831	1.29212	0.962185	1.24008	1.07075	1.24116	1.47039	1.43572	1.23103	1.23428	1.33113	1.37145	1.47112	1.48395	1.19108	1.12367	1.23057	1.19846	1.37796	1.14339	1.22649
Oat	1.14548	1.97436	0.971322	1.20894	1.1294	1.41742	1.1528	1.61624	1.37273	1.71663	1.45575	1.54442	1.0858	1.55477	1.29626	1.51431	1.35011	1.80921	1.3013	1.5945	1.57344	1.60811	1.79083	1.75	1.20498	1.28812	1.30728	1.55594	1.45888	1.61146	1.17437	1.14934	1.03442	1.45659	1.28927	1.40049	1.46121	1.61321	1.52034	2.11584	1.17021	1.54815	1.79506	1.54048	1.60081	1.82828	1.97116	1.78803	1.66755
Atp5k	1.14483	0.710059	1.40524	0.666924	1.21238	0.686186	1.23985	0.503185	1.54156	0.578454	1.74602	0.742304	1.92899	0.476529	2.2343	0.797546	1.61029	0.550987	1.45646	0.583333	1.727	0.677266	2.3156	0.883162	1.66706	0.70495	1.60447	0.574526	1.93385	0.857062	1.26471	0.657845	1.32122	0.649518	1.99142	0.776885	1.75548	0.663522	1.84484	0.961883	1.95238	0.759671	1.57143	0.623221	2.33773	0.863339	2.04943	0.749377	1.57351
Dcun1d5	1.14483	0.87574	0.836658	0.574402	0.7173	0.734234	0.898453	0.801752	0.807143	0.669789	0.756637	0.592788	0.656805	0.560455	0.688455	0.574642	0.552602	0.658717	0.68969	0.627148	0.790801	0.618442	0.904587	0.793814	0.716825	0.670792	0.562467	0.623693	0.867104	0.795235	0.754202	0.763705	0.833652	0.633441	0.711588	0.613103	0.774874	0.630503	0.896878	0.996263	0.70618	0.646091	0.883062	0.69484	0.719655	0.622103	0.88826	0.808603	0.854305
Rp9	1.14351	1.17357	0.780549	0.948342	0.691983	0.875375	0.741779	1.05932	0.925974	0.964871	0.847788	0.990325	0.724852	0.97155	0.672326	0.780164	0.609729	0.807566	0.727728	0.89433	0.824184	0.805246	0.946789	0.979381	0.917062	1.00644	0.751196	1.0813	0.983313	1.0329	0.886555	1.06049	0.898662	1.01608	0.933906	0.982077	0.690556	0.815252	1.1211	1.07997	1.0922	1.33909	0.827607	0.879448	0.757745	0.812834	0.84758	0.808603	0.863576
Copb1	1.1422	1.75542	0.854115	1.09792	0.790436	0.992492	1.08607	1.52349	0.95974	1.41569	0.832743	1.10378	0.630178	1.30014	0.643463	0.936605	0.723982	1.24507	0.7998	1.16065	0.808605	1.03975	0.957798	1.01804	0.746445	0.876733	0.703349	1.24197	0.792014	1.08622	0.588235	0.89414	0.837476	1.32797	0.932189	1.3115	0.87774	1.15094	0.800378	1.16741	0.666667	1.05185	0.952984	1.0734	0.751143	0.970291	0.942842	1.10474	1.0702
Gpi1	1.14187	1.6568	0.876559	1.26523	0.92827	1.06456	0.62089	1.0211	0.882468	1.13349	1.4885	1.86895	1.11834	1.40967	1.08234	1.28119	0.812217	1.02056	0.923924	1.19759	1.45549	1.59857	1.17982	1.44072	1.34597	1.79257	1.0739	1.26481	1.36055	1.68406	0.878151	1.17769	0.891013	1.18328	1.30644	1.46354	0.873524	1.08884	1.84579	2.25187	1.17528	1.48395	1.04039	1.25667	0.978669	1.20261	1.2415	1.27681	1.07285
Dleu2	1.14154	0.893491	0.905237	0.569776	1.5218	0.81982	0.368472	0.341959	0.585714	0.456674	0.838053	0.671064	0.819527	0.507824	0.764856	0.477505	0.326357	0.333882	0.461461	0.379725	0.876855	0.580286	0.840367	0.626289	0.683649	0.604455	0.415205	0.387534	0.68534	0.570051	1.05672	0.672968	0.652008	0.530547	2.06009	1.88999	0.61973	0.546384	0.459792	0.351271	1.3232	1.14568	0.632309	0.550267	0.658202	0.48366	0.948507	0.734414	1.55099
Dync1i2	1.1399	0.595661	0.687032	0.414032	0.538678	0.291291	0.585106	0.551354	0.498701	0.30445	0.571681	0.355321	0.502959	0.29303	0.451613	0.238241	0.336538	0.314145	0.411411	0.293814	0.499258	0.282194	0.554128	0.272337	0.528436	0.310396	0.535354	0.45993	0.555423	0.297788	0.64916	0.311909	0.885277	0.315113	1.12275	0.671817	0.431703	0.238208	0.58562	0.30568	0.542047	0.355556	0.52381	0.233986	0.443372	0.232917	0.523172	0.276185	0.462252
Emp2	1.13924	1.31953	0.779302	0.888204	0.555556	0.57958	0.766925	1.53981	0.544805	0.862998	0.370796	0.611258	0.600592	0.916074	0.423599	0.613497	0.352941	0.811678	0.392392	0.751718	0.36276	0.573132	0.286239	0.31701	0.273697	0.324257	0.401914	0.829655	0.255662	0.322745	0.268908	0.294896	0.380497	0.463023	0.702146	1.05192	0.470489	0.800314	0.263955	0.279522	0.522796	0.77284	0.312236	0.435943	0.485018	0.756387	0.343975	0.549875	0.634437
Glg1	1.1376	1.25247	0.894015	0.663069	0.722925	0.749249	0.975822	0.749602	0.945455	0.769321	0.814159	0.742304	1.05621	0.827881	1.12479	0.866053	0.979072	0.82977	0.894895	0.751718	0.91543	0.717806	0.787156	0.633162	0.684834	0.579703	0.929825	0.730159	0.672825	0.668179	0.695378	0.637051	0.99044	0.829582	0.915021	0.728059	0.978921	0.763365	0.644276	0.666667	0.914894	0.690535	0.78903	0.784253	1.06145	0.897207	0.853759	0.751247	0.917881
Raph1	1.13629	1.23866	0.773067	0.690054	0.451477	0.399399	0.887814	1.05772	0.479221	0.765808	0.368142	0.469657	0.609467	0.904694	0.505093	0.815951	0.465498	0.936678	0.514515	0.842784	0.473294	0.506359	0.304587	0.344502	0.246445	0.263366	0.33546	0.580333	0.274136	0.336926	0.569328	0.52552	1.09943	1.1254	0.746781	0.760198	0.427487	0.716195	0.33491	0.328849	0.500507	0.631276	0.279084	0.328737	0.500762	0.883541	0.455201	0.459476	0.772185
Ppp1r14b	1.13169	0.822485	0.879052	1.21742	0.64557	0.708709	0.750484	1.39689	0.632468	0.766979	1.10885	1.25506	1.08284	1.06117	1.0798	0.870143	0.618213	0.886513	0.623624	0.89433	0.893175	0.872019	0.941284	0.842784	1.20735	1.25594	1.20362	1.36353	1.04946	1.16506	0.926471	1.01512	1.15105	1.11254	0.599142	0.62979	0.810287	0.841981	1.8912	1.87593	0.800405	0.786008	0.710066	0.702402	0.929406	0.849079	0.765191	0.621571	0.690066
Tnc	1.13071	0.907298	0.495012	0.079414	0.389592	0.138138	0.352998	0.0824045	0.275974	0.166276	0.0557522	0.0448549	0.100592	0.0184922	0.104414	0.0828221	0.211538	0.0962171	0.249249	0.102234	0.0979228	0.0810811	0.124771	0.0764605	0.0793839	0.0430693	0.0919724	0.0464576	0.115018	0.0544526	0.22479	0.0869565	0.73805	0.138264	0.203433	0.0797281	0.192243	0.0974843	0.038789	0.0119581	0.173252	0.100412	0.115732	0.0974199	0.122397	0.083779	0.0762101	0.0779302	0.207947
Tnfaip6	1.12808	0.806706	1.35037	0.953739	1.88748	1.10961	1.0764	1.35271	0.366883	0.565574	0.255752	0.626209	0.523669	0.864865	0.47708	1.48262	1.37387	2.29523	1.15115	1.77148	0.408012	1.04372	0.414679	0.721649	0.297393	0.45198	0.207337	0.430894	0.359952	0.436756	0.165966	0.232514	0.128107	0.186495	2.06438	2.59394	0.956998	1.80031	0.173132	0.28849	0.429585	0.719342	0.649186	1.37144	0.522092	1.45989	0.469619	1.25187	0.762914
Rock1	1.12742	1.22091	0.799252	0.708558	0.68917	0.572072	0.881044	1.03225	0.709091	0.823185	0.449558	0.511873	0.757396	0.941679	0.61545	0.678937	0.625	0.821546	0.642643	0.755155	0.487389	0.520668	0.519266	0.379725	0.354265	0.385149	0.604466	0.864111	0.4118	0.463415	0.594538	0.557656	0.816444	0.877814	0.807725	0.904203	0.629848	0.727987	0.355724	0.365471	0.640324	0.689712	0.575045	0.547153	0.67547	0.767677	0.512873	0.496883	0.664901
Dusp11	1.12644	0.678501	0.830424	0.517348	0.691983	0.466967	0.891683	0.773487	0.740909	0.581967	0.641593	0.505717	0.789941	0.598862	0.74618	0.538855	0.572398	0.602796	0.662663	0.502577	0.623887	0.516693	0.66055	0.464777	0.516588	0.430198	0.61563	0.577236	0.608462	0.45207	0.739496	0.415879	0.864245	0.572347	0.528755	0.454265	0.650927	0.496855	0.558184	0.430493	0.4154	0.340741	0.62387	0.427936	0.679025	0.583482	0.677137	0.441397	0.678146
Gtf2h5	1.12644	1.03353	1.27182	1.14032	1.10689	1.22673	1.2176	1.21537	1.51494	1.33372	1.48496	1.12049	1.53254	1.2091	1.71562	1.30675	1.38971	1.25658	1.30931	1.2311	1.47552	1.24642	1.73945	1.39433	1.30687	1.13812	1.41255	1.09214	1.47855	1.2802	1.27731	1.05104	1.30402	1.32154	1.40515	1.09518	1.5801	1.41195	1.35194	1.22795	1.47112	1.20082	1.54491	1.24155	1.87963	1.48663	1.75129	1.38155	1.51523
Romo1	1.12414	0.656805	1.19701	0.635312	1.18003	0.660661	0.904255	0.408041	1.32727	0.530445	1.61504	0.729112	1.51479	0.438122	1.86587	0.736196	1.20645	0.490954	1.23423	0.478522	1.39095	0.614467	1.82752	0.871134	1.75829	0.871287	1.5093	0.566783	1.79261	0.901872	1.30042	0.73913	1.1434	0.62701	1.09957	0.440049	1.45784	0.613994	1.86755	1.09268	1.67579	0.719342	1.42917	0.634342	1.94312	0.742721	1.63594	0.692643	1.31656
Ythdc1	1.12315	0.932939	0.938903	0.855821	1.22504	1.34384	1.13153	1.07325	0.908442	0.852459	1.16991	1.37555	0.97929	1.00711	0.726655	0.746421	0.856335	0.9375	0.962963	0.926117	0.978487	1.10811	0.970642	0.902921	1.12441	1.3099	0.956406	1.0391	0.959476	1.04991	1.57353	1.35539	1.25048	1.1672	1.1897	1.03956	0.807757	0.881289	0.801325	0.940209	1.04863	1.00329	1.3484	1.41859	0.748603	0.686275	1.20906	1.16708	1.34305
Tceal8	1.11954	1.70809	1.23691	1.49113	1.62025	1.92342	1.0706	1.45143	1.37727	1.77518	1.69735	1.77924	1.6568	1.87198	1.7326	1.66871	0.940045	1.36184	1.17417	1.52148	1.79303	2.17727	2.1156	1.91838	1.42891	1.48465	1.27007	1.37476	1.56198	1.65116	1.28782	1.64839	1.1262	1.91318	0.954506	1.07293	1.62732	1.92138	1.17975	1.52018	0.970618	1.13745	1.96022	2.08897	1.79533	1.95009	2.35582	2.50187	2.01325
Arcn1	1.1179	1.31164	1.04239	1.08404	0.838256	1.12162	0.955513	1.09594	0.873377	1.11827	0.974336	1.12313	1.05325	1.32148	0.96944	1.18916	0.696833	1.11184	0.831832	1.12371	0.968843	1.12242	0.983486	0.936426	0.772512	0.864356	0.864965	1.06891	0.809297	1.01305	0.871849	1.07183	0.988528	1.45981	0.929614	0.956737	0.991568	1.33176	0.774834	0.899103	0.714286	0.737449	1.02893	1.16815	0.971559	1.26619	1.07106	1.23067	1.11788
Matn3	1.11691	3.36095	4.58978	9.42945	3.79325	8.48348	5.39749	7.33161	6.82922	9.50117	5.51504	8.86368	5.47041	6.09673	9.4253	11.7781	7.69853	9.29194	6.57157	8.49399	6.07418	7.80604	9.17615	11.9296	6.59479	9.73861	5.71717	9.42818	7.27056	11.3999	2.79622	7.40832	3.22562	7.45981	12.1811	16.9413	7.66526	9.23035	11.1315	19.3087	9.66464	14.3424	5.74201	6.45996	10.8172	14.8408	7.62358	9.08603	6.54305
Cfl2	1.11691	0.970414	1.08853	1.40247	1.00281	1.1967	0.997099	1.51075	0.873377	1.19555	1.03363	1.32454	1.09763	1.39403	0.970289	1.10429	0.713801	1.22697	0.780781	1.27491	1.02596	1.16057	0.897248	0.889175	0.954976	1.0505	1.02977	1.42818	0.879023	0.98582	1.16597	1.13043	1.07457	1.41479	1.24292	1.42151	0.953626	1.22091	0.859035	0.901345	1.05066	1.12099	0.987342	1.14813	0.990858	1.25431	0.962925	1.11721	0.976159
Ubn1	1.11626	0.944773	0.826683	0.652274	0.738397	0.537538	0.797872	0.98129	0.698701	0.851288	0.411504	0.481091	0.636095	0.788051	0.467742	0.5	0.470588	0.731086	0.596597	0.75	0.433976	0.506359	0.39633	0.275773	0.367299	0.35	0.565657	0.800619	0.411204	0.355644	0.628151	0.408318	1.03059	0.758842	0.895279	1.09147	0.575885	0.666667	0.298959	0.29148	0.832827	0.964609	0.535865	0.545819	0.511935	0.595365	0.449022	0.478803	0.610596
Gnb2	1.1156	1.9645	0.861596	1.30146	1.09001	1.51201	0.661509	1.15207	0.829221	1.44731	1.1	1.64292	0.795858	1.24324	0.916808	1.15542	0.606335	0.893914	0.705706	1.04639	1.00593	1.35612	1.32477	1.77663	1.12915	1.66188	0.793727	1.14015	1.23778	1.86103	1.16597	1.67297	0.902486	1.3537	1.93562	2.64833	0.955312	1.22091	1.30558	2.24738	1.21581	1.93004	1.08137	1.375	0.960894	1.33155	1.15242	1.44576	1.10993
Pgls	1.11297	1.19921	1.22943	1.67155	1.17159	1.31532	1.04449	1.10828	1.29675	1.28454	1.45841	1.7467	1.22189	1.15505	1.49066	1.47137	1.33371	1.27549	1.26827	1.37801	1.36573	1.32432	1.5633	1.65206	1.58175	1.8995	1.52419	1.61479	1.62277	1.87805	1.27101	1.62193	1.14532	1.40514	1.19571	1.18912	1.38533	1.36242	2.24219	2.5441	1.66869	1.85267	1.36347	1.46263	1.51905	1.43137	1.42379	1.37406	1.31921
Cilp	1.11199	0.668639	0.0822943	0.0077101	0.185654	0.0285285	0.00483559	0.00159236	0.0220779	0.00117096	0.00973451	0.000879507	0.0236686	0.0056899	0.0127334	0.00102249	0.013009	0.000822368	0.011011	0.00257732	0.00964392	0.0063593	0.0256881	0.000859107	0.00829384	0.00148515	0.00850611	0.00387147	0.00417163	0.00170164	0.0210084	0.00378072	0.00573614	0	0.0128755	0.00432633	0.00505902	0.000786164	0.00851466	0	0.0121581	0.00658436	0.0204943	0.00400356	0.0106653	0.00178253	0.00720906	0	0.013245
Arpc5	1.10969	1.1144	0.875312	0.83963	0.745429	0.689189	1.15087	1.38137	0.712338	0.838407	0.840708	0.934037	1.10059	1.12518	0.882852	0.895706	0.725113	0.932566	0.754755	0.773196	0.730712	0.736089	0.856881	0.82732	0.785545	0.838119	0.734716	0.879985	0.881406	0.933636	0.598739	0.680529	0.816444	0.713826	0.908155	0.906675	0.787521	0.798742	0.941343	1.17115	0.732523	0.77284	0.6956	0.618772	0.811579	0.938206	0.802781	0.639027	0.739073
Cct7	1.1064	1.4142	1.18329	1.53431	1.14909	1.17568	1.07157	1.44904	0.950649	1.30562	1.20177	1.64644	0.828402	1.13656	0.973684	1.03988	0.871606	1.29112	0.953954	1.33849	1.01409	1.18124	1.05321	1.11082	1.3128	1.77277	1.02127	1.5664	1.23897	1.57345	0.962185	1.26465	0.898662	1.15434	1.30901	1.68356	1.04806	1.22877	1.76064	2.35277	1.30902	1.75638	1.02652	1.24956	0.915693	1.08437	1.04119	1.0399	0.988079
Mbnl1	1.10509	1.22288	0.821696	0.941403	0.915612	0.842342	0.798839	1.13057	0.812987	1.02342	1.06637	0.985928	1.19231	1.02418	1.24533	1.11759	0.7319	0.874178	0.730731	0.829038	0.954006	0.8593	1.1156	1.02749	0.849526	0.929703	1.0218	1.05459	1.03874	1.15655	0.838235	0.984877	0.898662	1.04502	1.27897	1.27441	0.838111	0.838836	0.957427	1.26084	1.08105	1.08066	0.957806	0.858986	1.16811	1.23529	1.22966	1.01808	0.908609
0610012G03Rik	1.10378	0.996055	0.841646	0.72552	1.03376	1.03453	0.769826	0.725717	1.11883	0.907494	1.22212	0.854881	0.905325	0.759602	1.13073	0.796524	0.730769	0.73273	0.797798	0.783505	1.24629	0.930048	1.56514	1.30326	1.15521	0.928218	0.792132	0.686411	1.35221	1.13953	0.947479	0.99811	0.948375	0.868167	0.787124	0.647713	0.978078	0.821541	1.2526	1.05979	0.931104	0.73251	1.27004	0.99911	1.26359	0.92038	1.48816	1.12344	1.15762
Rtf1	1.10345	0.940828	0.910224	0.603701	0.805907	0.594595	1.03578	0.834793	0.966234	0.806792	0.725664	0.620053	0.804734	0.776671	0.752971	0.620654	0.771493	0.717928	0.80981	0.787801	0.686944	0.661367	0.508257	0.415808	0.631517	0.472277	0.858054	0.764228	0.587008	0.487238	0.819328	0.587902	1.13384	0.790997	0.748498	0.681088	0.876897	0.77044	0.417219	0.390135	1.05674	0.93251	0.865582	0.755783	0.735399	0.655971	0.718847	0.658978	0.866225
Ktn1	1.10082	0.7357	0.900249	0.440247	0.697609	0.435435	1.02901	0.69785	0.943506	0.62178	0.738938	0.399296	0.730769	0.483642	0.785229	0.482618	0.828054	0.605263	0.902903	0.554124	0.80638	0.450715	0.689908	0.365979	0.655213	0.40396	0.784689	0.509098	0.683552	0.389677	0.911765	0.408318	0.954111	0.514469	0.585408	0.39246	0.875211	0.462264	0.560076	0.372945	0.541033	0.39177	0.986136	0.502669	0.840528	0.550208	0.780639	0.427681	0.868874
Fus	1.10016	2.66272	1.14464	1.59445	1.27989	1.87688	1.34623	2.20024	1.42727	2.12529	1.17168	1.65963	1.32249	2.07539	1.26655	1.65644	1.93382	2.31086	1.71171	2.0567	1.30786	1.7973	1.35596	1.70275	1.08768	1.7401	1.26103	1.79443	1.19428	1.79126	1.2416	2.08129	1.20076	2.1254	1.45665	2.26823	1.59359	2.02123	0.907285	1.66966	2.01114	3.03128	1.56902	2.11121	1.34231	1.89899	1.42276	1.90025	1.30066
Grpel1	1.09984	1.15779	1.23317	1.35158	0.940928	1.10661	1.41586	1.90287	1.40649	1.66276	1.05664	1.06332	1.01775	1.59317	0.996604	1.2771	1.11595	1.60033	1.24324	1.57904	1.02374	1.10254	0.965138	0.646048	0.89455	0.791089	1.0925	1.53388	0.901073	0.736812	0.865546	0.862004	0.940727	1.3119	0.87897	1.18171	1.33305	1.59906	0.961211	0.749626	0.967579	1.13004	1.15612	1.19573	1.21026	1.40701	1.12101	1.17519	1.28742
Psma4	1.09819	1.38067	1.01496	1.165	1.09423	1.37838	0.856867	1.0203	1.14091	1.35363	1.33009	1.45822	0.724852	0.974395	1.01443	1.03374	0.774321	0.980263	0.875876	1.11598	1.20697	1.25755	1.79266	1.64605	1.34597	1.58416	0.881446	1.02516	1.56913	1.77595	1.16387	1.52174	0.98088	1.4791	1.17768	1.17305	1.11636	1.24764	1.72091	2.0583	1.38298	1.51934	1.522	1.50044	1.20874	1.20974	1.6483	1.57918	1.44768
Vdac1	1.09721	1.06312	0.890274	1.04086	0.714487	0.6997	0.812379	0.986465	0.791558	0.866511	1.40708	1.30255	1.47633	1.15789	1.54499	1.28119	0.855769	0.912829	0.830831	0.865979	1.4911	1.07631	1.24404	1.19158	1.17773	1.12376	1.02286	0.979481	1.17104	1.2439	0.670168	0.741021	0.726577	0.745981	2.66009	2.21384	0.935076	0.927673	1.87606	1.72422	1.70922	1.60576	0.811935	0.871441	1.29203	1.2852	1.23326	1.02182	0.858278
Klhdc2	1.09688	1.25838	0.759352	0.993061	0.76512	0.77027	0.746615	1.49204	0.983117	1.33958	0.717699	0.809147	0.751479	1.3101	0.693548	0.804703	0.697964	1.19901	0.731732	1.15808	0.770772	0.740859	0.838532	0.676976	0.669431	0.617327	0.7916	1.33914	0.724672	0.710153	0.691176	0.722117	0.952199	1.36656	0.503004	0.660692	0.721754	0.958333	0.710501	0.701046	0.605876	0.976132	0.952381	0.830516	0.754698	1.04397	0.889289	0.721945	0.956291
Tspan6	1.09688	1.98225	1.36658	2.68697	1.61603	2.5045	1.09381	1.84833	1.66039	2.21897	2.58407	2.6051	2.71302	3.13087	2.92105	3.33027	1.84672	2.42105	1.78478	2.68814	3.06899	3.44356	3.50826	4.16151	2.19787	2.80545	1.92185	2.3465	2.70918	3.66024	2.33403	3.26087	1.62141	2.96785	2.09785	2.38133	2.05312	3.04009	1.00095	1.44843	1.88754	2.47737	2.72333	3.16637	3.15033	3.4694	3.45263	3.38529	2.15894
Cct4	1.09458	1.55227	0.98005	1.59907	0.859353	1.13363	1.05222	1.98209	0.854545	1.52342	0.883186	1.53386	0.754438	1.57326	0.681664	1.091	0.823529	1.68092	0.847848	1.59794	0.841988	1.19237	0.722936	0.86512	0.89218	1.32723	0.865497	1.76539	0.805125	1.15542	1.05462	1.26087	1.0478	1.61093	0.95794	1.58776	0.811973	1.53852	1.19489	1.43124	0.85309	1.51605	0.84569	1.24155	0.753682	1.34641	0.804325	1.02494	0.986755
Tomm5	1.09392	1.05523	0.876559	0.766384	0.787623	0.629129	1.02128	1.40844	0.994156	1.15574	0.806195	0.591029	0.701183	0.947368	0.755518	0.691207	0.713801	1.10033	0.732733	0.96134	0.821217	0.609698	0.983486	0.725086	0.804502	0.641584	0.645401	0.969028	0.919547	0.792967	0.619748	0.58034	0.74761	0.954984	0.494421	0.462917	0.777403	0.818396	1.05109	0.939462	0.574468	0.528395	0.885473	0.697954	0.890808	0.97148	0.917611	0.67394	0.874172
Asns	1.09064	1.46746	0.664589	1.37934	0.369902	0.701201	0.912959	2.61465	0.727273	1.89696	0.422124	0.801231	0.363905	0.916074	0.437182	1.02556	0.600679	2.15872	0.731732	1.84966	0.61276	0.734499	0.275229	0.385739	0.359005	0.471782	0.598618	1.75919	0.338498	0.471356	0.218487	0.410208	0.558317	1.13826	0.919313	2.13659	0.684654	1.63915	1.29328	0.590433	0.574468	1.08477	0.536468	0.878559	0.631285	1.33333	0.389289	0.728803	0.622517
Hsph1	1.08998	0.822485	8.9389	5.23747	16.8847	11.2327	1.37718	0.490844	0.937013	0.721311	1.63982	2.96746	0.822485	0.810811	0.63073	0.692229	0.663462	0.526316	0.847848	0.910653	1.00816	2.09459	3.96697	3.84622	5.75	5.84059	0.727273	1.05536	4.49762	3.81282	6.08613	5.74669	2.17017	1.69453	2.83948	2.82756	2.62816	2.33333	3.52223	3.12033	1.88247	2.06996	1.5226	2.50044	0.729812	0.676173	0.949022	1.82855	2.7894
Sf3b5	1.08966	1.28797	0.957606	0.832691	0.929677	0.965465	0.911992	1.01234	1.42922	1.22482	1.23805	0.883026	1.1716	1.08819	1.50849	1.14928	0.942873	1.10773	1.03604	1.04811	1.38947	1.0151	1.65872	1.0756	1.01066	0.746535	1.02499	0.897793	1.24434	0.97958	0.901261	0.860113	0.923518	1.03537	1.46609	1.23733	1.18465	1.03459	1.43046	1.18087	2.06282	1.68971	1.36166	1.00979	1.68664	1.34046	1.73481	1.16708	1.44768
Fgfr1op2	1.08473	0.830375	0.826683	0.848882	0.78481	0.89039	0.794971	0.777468	0.922078	0.759953	1.02035	0.930519	0.955621	0.780939	0.929542	0.787321	0.859729	0.814967	0.831832	0.871134	0.957715	0.801272	0.93945	0.697595	1.06398	0.951485	0.958533	0.84669	0.965435	0.859331	1.20378	1.08885	0.978967	1.0418	1.22489	0.947466	0.993255	0.893868	1.06528	0.995516	0.852077	0.62963	1.06148	0.935053	0.94261	0.796197	0.935118	0.831047	1.00795
Pofut2	1.08407	1.58185	1.1384	1.26985	1.25738	1.35435	1.35106	1.55932	1.37792	1.60187	1.37434	1.47054	1.32544	1.6899	1.42869	1.66769	1.37274	1.53783	1.36336	1.43127	1.43991	1.47933	1.80367	1.79639	1.03199	1.20743	1.09197	1.26984	1.42253	1.63244	0.976891	1.15312	0.860421	1.21865	1.12103	1.28492	1.50422	1.75393	1.11637	1.69283	1.03546	1.18272	1.61001	1.41815	1.80345	1.99346	1.931	1.79115	1.51523
Brd1	1.08243	0.828402	0.680798	0.476484	0.585091	0.355856	0.760155	0.826035	0.603247	0.553864	0.466372	0.340369	0.579882	0.678521	0.432937	0.367076	0.321833	0.507401	0.394394	0.469931	0.499258	0.375199	0.374312	0.223368	0.322275	0.269802	0.56034	0.596206	0.382598	0.315939	0.579832	0.400756	0.787763	0.649518	0.751073	0.621755	0.515177	0.375	0.295175	0.283259	0.539007	0.503704	0.479807	0.326512	0.471305	0.45514	0.433574	0.324813	0.58543
Tpm1	1.08177	0.715976	1.04239	1.57363	0.786217	0.938438	0.974855	1.28463	0.533766	0.681499	1.51327	1.6438	1.5355	1.02134	1.3472	0.997955	0.596719	0.645559	0.637638	0.838488	0.897626	0.945946	0.576147	0.573883	1.91825	1.9901	1.91547	1.49361	1.33492	1.63415	2.23529	2.27599	2.29828	1.72026	0.987983	0.802843	0.708263	0.824686	2.63292	2.47384	1.19959	1.1144	0.881857	0.965302	0.685627	0.585264	0.661174	0.545511	0.900662
Vcp	1.08144	1.58777	0.915212	1.0185	0.938115	1.18619	0.834623	1.06927	0.856494	1.20609	1.02124	1.19613	0.736686	1.03698	0.85399	0.928425	0.629525	1.00164	0.720721	0.997423	0.919139	1.09459	1.09908	1.15378	0.946682	1.11386	0.801701	1.08091	0.994636	1.2042	1.0084	1.30435	0.942639	1.44051	1.12189	1.26885	0.833895	1.10063	1.09272	1.37967	0.984802	1.12099	1.12176	1.23265	0.846115	1.08259	1.21473	1.29676	1.0596
Nudc	1.08046	1.02564	1.17082	1.55127	1.16174	1.2988	0.87234	0.976115	0.917532	1.00585	0.980531	1.24274	0.813609	1.01138	0.79202	0.715746	0.669683	0.784539	0.708709	0.881443	0.844214	0.945151	0.954128	0.785223	1.16943	1.33168	0.946305	1.16957	0.99702	1.04594	1.03151	1.20794	0.971319	1.16077	2.46009	2.73609	0.978078	0.930031	1.12867	1.26607	2.35866	2.56461	0.883062	0.940836	0.80904	0.713607	0.825953	0.802993	0.976159
Klf3	1.07947	1.83629	0.935162	0.952968	0.374121	0.274775	1.54062	2.53185	0.545455	0.880562	0.29292	0.441513	0.550296	0.974395	0.336163	0.630879	0.609729	0.999178	0.774775	0.993986	0.346439	0.341812	0.13211	0.18299	0.174171	0.236634	0.695375	1.4127	0.166269	0.230856	0.233193	0.21172	0.913958	1.15434	1.1279	1.4246	0.459528	0.547956	0.147588	0.166667	0.439716	0.695473	0.341772	0.307829	0.464195	0.590612	0.203913	0.201372	0.438411
Fkbp3	1.07849	0.978304	1.24314	1.25752	1.04219	0.968468	1.10348	0.990048	1.16104	0.941452	1.5531	1.22955	1.52367	1.07681	1.5416	1.07464	1.11425	0.897204	1.19119	1.00945	1.29303	1.12957	1.37431	1.13316	1.68483	1.42376	1.49389	1.23345	1.50715	1.28531	1.2563	1.15879	1.174	1.0836	1.41974	1.19901	1.33642	1.08569	1.70672	1.73244	2.54509	2.21399	1.25738	1.04359	1.41341	1.01961	1.31205	0.966334	1.21987
Siva1	1.07816	1.31558	1.42394	1.78026	1.30661	1.42342	1.19923	1.52906	1.55	1.65105	1.72035	1.53298	1.85799	1.70128	1.91002	1.59816	1.38688	1.38651	1.43143	1.54983	1.76409	1.6868	1.72477	1.45017	1.80806	1.61931	1.72249	1.62873	1.66925	1.56381	0.981092	1.23251	0.946463	1.36977	2.17339	2.53152	1.73019	1.62579	1.53832	1.60463	4.78926	4.61152	1.41531	1.34742	1.86795	1.74747	1.50103	1.33167	1.4596
Mydgf	1.07783	1.28205	1.21571	1.32382	1.03657	1.15766	1.35203	1.3117	1.45065	1.28689	1.46283	1.37819	1.38462	1.06117	1.50255	1.45706	1.5198	1.33141	1.45846	1.28952	1.4132	1.2496	1.84037	1.6701	1.29028	1.27228	1.27751	1.30585	1.63528	1.68803	0.762605	1.00378	0.90631	0.935691	1.54764	1.70705	1.63997	1.45204	1.84295	2.27504	1.40729	1.49794	1.3484	1.19262	1.84408	1.76114	1.68538	1.56608	1.36954
Rab5a	1.07586	0.984221	0.992519	1.14649	1.0647	1.18468	0.988395	1.22731	0.737013	0.944965	0.893805	1.11434	1.06805	1.32859	0.875212	1.01738	0.587104	1.08059	0.734735	1.10137	0.882789	1.05087	0.902752	1.0043	0.810427	0.894554	0.756512	1.00348	0.786651	0.976177	1.0042	1.13422	0.942639	1.27653	0.84206	1.0204	0.925801	1.22484	0.655629	0.698804	0.754813	0.869136	0.911392	1.07874	0.877095	1.08259	0.938723	1.07731	0.977483
Lum	1.07389	1.96647	2.16085	3.95143	1.16596	1.81832	2.66344	4.03583	2.22662	3.3993	3.19558	3.96394	2.72485	3.16216	2.84041	3.90695	3.88857	5.20395	3.18018	4.24742	2.21662	2.92846	2.14312	2.64948	2.83175	3.45198	3.77299	4.86295	2.80453	3.77141	1.31933	1.8431	2.22945	2.44051	2.14421	2.89184	2.4941	3.25472	2.41627	4.61958	2.63728	3.61235	2.08981	2.52847	2.85272	3.97802	2.08548	2.09663	1.87682
Lars	1.07323	0.731755	0.780549	0.612182	0.616034	0.484985	1.06383	0.992834	0.847403	0.629977	0.561062	0.481091	0.60355	0.445235	0.61545	0.488753	0.713235	0.735197	0.83984	0.655498	0.664688	0.467409	0.431193	0.313574	0.477488	0.377228	0.695375	0.735192	0.415375	0.361316	0.388655	0.362949	0.789675	0.643087	0.88412	0.951174	0.865093	0.610063	0.756859	0.391629	0.681864	0.534979	0.672092	0.468861	0.70645	0.525253	0.556128	0.433292	0.754967
Arpc3	1.07094	1.09073	0.911471	1.01928	0.909986	0.885886	0.868472	0.991242	0.833117	0.937939	1.09292	1.14952	1.01775	1.08535	1.13073	1.06953	0.774321	0.897204	0.817818	0.940722	1.03338	0.991256	1.18532	1.07302	1.04265	1.11931	0.902711	0.920248	1.12992	1.15201	0.871849	0.986767	1	0.92283	0.948498	0.980841	0.905565	0.970126	1.11353	1.44619	0.691996	0.739918	0.946353	0.921263	1.1356	1.04159	1.15808	0.990025	0.950993
Snrnp27	1.07094	0.832347	0.880299	0.619121	0.962025	0.761261	0.70793	0.554538	1.02468	0.724824	1.16195	0.771328	1.07988	0.604552	1.23769	0.652352	0.741516	0.523849	0.893894	0.58677	1.17062	0.72337	1.45872	0.917526	1.05332	0.809406	0.819777	0.590399	1.22229	0.892796	1.07983	0.767486	0.921606	0.707395	1.34249	0.833745	1.13575	0.668239	1.20246	0.806428	0.884498	0.581893	1.21459	0.822064	1.18436	0.72549	1.38157	0.815461	1.16821
Hmgcr	1.07094	1.33136	2.34913	2.27679	1.69339	2.41291	2.0087	1.26154	1.13701	0.78103	3.87788	3.53386	4.49704	1.56472	3.96265	2.70654	1.27885	0.854441	1.41842	1.15893	3.63205	2.90064	1.67523	1.39175	1.95498	1.6203	2.77406	1.36856	1.35638	1.21497	0.735294	0.899811	1.18356	1.10289	5.99399	4.15575	2.90641	2.16981	1.97635	1.26308	3.23607	1.98519	2.00663	2.07829	3.19705	2.05169	3.3656	3.37032	2.61192
Timm8b	1.06962	0.873767	1.32668	1.16654	1.04079	0.933934	1.26112	1.17476	1.54156	1.31499	1.91239	1.26121	2.00592	1.48506	2.17657	1.52658	1.57862	1.35773	1.57758	1.34364	1.95623	1.27981	1.77431	1.14948	1.84242	1.08218	1.7193	1.14402	1.82002	1.13783	1.34454	0.935728	1.31931	1.06431	1.3794	0.857849	1.75211	1.34277	1.9281	1.24141	1.83789	1.1037	1.64798	1.14991	2.19807	1.47772	1.89341	1.19888	1.59338
Ctsb	1.06962	1.76726	1.0798	1.89668	1.13924	1.60511	1.24952	2.3336	1.13117	2.20141	0.921239	1.35972	1.26331	3.17496	1.04499	1.77812	1.44005	2.60609	1.34434	2.51375	1.02151	1.83545	1.08073	1.45533	1.07464	1.37277	1.10686	1.94232	1.08999	1.57005	1.77521	2.17958	1.72849	2.4373	0.707296	0.946848	1.10624	2.20597	0.666982	1.14499	0.713273	1.24198	1.23327	1.80472	1.10615	2.02971	1.07827	1.36783	1.01192
Cct3	1.06897	1.07298	1.00125	1.16345	0.949367	1.04204	1.0648	1.44705	0.814935	1.18852	0.852212	1.02287	0.494083	0.961593	0.495756	0.716769	0.625	1.18092	0.774775	1.12973	0.631306	0.837043	0.80367	0.760309	1.04265	1.29257	0.728336	1.18196	0.935638	1.06807	0.787815	1.04159	0.795411	1.11897	0.719313	1.05377	0.698988	1.08726	1.41154	1.62631	0.809524	1.13992	0.851718	0.920374	0.543931	0.894236	0.744593	0.747506	0.781457
Serp1	1.06798	1.38462	0.952618	0.902853	0.894515	0.833333	1.1354	1.16282	1.10974	1.16862	1.30619	1.17942	1.1213	0.980085	1.37521	1.07669	1.04468	1.11349	1.13514	1.09278	1.32196	1.05485	1.50459	1.05155	1.1173	0.937624	1.15896	1.0844	1.30513	1.18378	0.745798	0.816635	0.892925	1.05145	0.900429	0.758962	1.3769	1.15959	1.64238	1.70777	0.974671	0.874897	1.18807	0.915925	1.45251	1.24005	1.49434	1.06608	1.24238
Hmgn2	1.06667	1.78107	1.37032	2.13107	1.19269	2.0045	1.3617	1.95143	1.51558	2.0808	1.99115	2.40457	1.9142	2.11664	2.16723	2.40695	1.49943	1.99507	1.49049	2.01976	1.78116	2.093	1.53211	2.06357	1.36611	1.82475	1.58373	1.91134	1.39392	1.93761	0.882353	1.4707	1.03442	1.63666	10.0996	12.0278	1.60793	2.38679	1.3983	1.86996	5.19453	6.26667	1.77758	2.32206	1.98984	2.56625	2.05407	2.71322	1.77748
Ywhaz	1.06502	1.15779	0.851621	0.880493	0.656821	0.815315	1.16151	1.44984	0.582468	0.925059	0.556637	0.829376	0.902367	1.29587	0.664686	1.00102	0.636312	0.948191	0.624625	0.910653	0.530415	0.840223	0.499083	0.582474	0.447867	0.580198	0.526847	0.87921	0.474374	0.609756	0.504202	0.620038	0.74761	0.845659	0.953648	1.14215	0.641653	1.01572	0.478713	0.648729	0.675785	0.804115	0.509946	0.778025	0.620112	0.909091	0.504634	0.784289	0.524503
Copa	1.06305	1.71006	0.856608	1.21665	0.872011	1.22222	0.891683	1.39689	0.950649	1.38407	0.89646	1.11609	1.02367	1.43812	0.991511	1.2638	0.757353	1.42928	0.865866	1.29467	0.968101	1.20827	0.992661	1.11684	0.758294	0.955941	0.810739	1.22842	0.86174	1.09926	0.760504	1.32892	0.739962	1.44051	0.875536	0.946848	0.982293	1.40409	0.694418	0.86846	0.75076	0.953909	1.01145	1.15036	1.01067	1.46108	1.07621	1.22756	0.915232
Imp3	1.06207	1.28402	1.27182	1.48188	1.15612	1.43544	1.04062	1.51592	1.39286	1.94379	1.41062	1.47581	1.14201	1.73542	1.28862	1.65337	1.01357	1.72533	1.1972	1.75601	1.56973	1.88235	1.07156	1.05326	1.02725	1.09653	1.20255	1.52613	1.06853	1.05048	1.30672	1.29112	1.27916	1.7492	0.927039	1.11248	1.32209	1.91667	0.865658	0.853513	0.888551	1.18272	1.59494	1.65792	1.36364	1.72074	1.55201	1.76933	1.68344
Eea1	1.05977	0.719921	0.738155	0.333076	0.45429	0.228228	0.768859	0.631369	0.469481	0.384075	0.212389	0.223395	0.230769	0.382646	0.221562	0.274029	0.272059	0.363487	0.34034	0.345361	0.223294	0.214626	0.258716	0.18299	0.191943	0.182673	0.285486	0.406891	0.243147	0.227453	0.273109	0.20983	0.533461	0.424437	0.567382	0.590235	0.257167	0.292453	0.216651	0.182362	0.457953	0.506173	0.271248	0.242883	0.239208	0.286988	0.225026	0.22818	0.300662
Psmc6	1.0578	1.16963	0.926434	0.898227	0.83685	0.798799	0.909091	1.13495	0.862987	1.05738	0.876991	0.91117	0.748521	0.99431	0.744482	0.780164	0.781109	0.964638	0.830831	0.984536	0.827893	0.817965	0.866055	0.729381	0.748815	0.732178	0.786816	0.97561	0.818832	0.743052	0.794118	0.786389	1.00765	1.1865	1.22232	1.29913	0.89882	0.899371	0.944182	0.859492	1.0385	1.1177	0.922242	0.915925	0.821229	0.860963	0.905252	0.841646	0.928477
S100a1	1.05452	1.34122	1.37531	1.53354	1.15893	1.3979	1.62766	1.66202	1.81623	1.68852	1.62212	1.52155	1.29586	1.10384	1.74278	1.5593	1.72681	1.36513	1.75175	1.36254	1.42211	1.34976	2.07523	1.8866	1.50829	1.4203	1.75066	1.44677	1.82777	1.69938	1.33193	1.73157	1.44359	1.55949	1.76481	1.54635	1.70742	1.58569	1.7105	1.75486	1.78116	1.43704	1.76492	1.51068	2.15185	1.72311	1.89135	1.83354	1.79205
Mapre1	1.05057	1.02367	0.915212	0.77101	0.73699	0.773273	1.06673	1.12898	0.737662	0.864169	0.764602	0.794195	1.04734	0.985775	0.857385	0.846626	0.714367	0.919408	0.721722	0.861684	0.801929	0.856916	0.647706	0.57732	0.622038	0.606436	0.699628	0.773519	0.634088	0.652297	0.62605	0.57845	0.753346	0.819936	1.78541	1.85785	0.862563	0.977987	0.656575	0.721226	1.22999	1.28313	0.664256	0.783363	0.779076	0.957219	0.773944	0.836035	0.838411
Pabpn1	1.05057	1.26036	0.906484	0.868928	1.03938	1.06907	0.866538	0.830812	0.822078	0.944965	1.01947	1.09059	0.846154	1.00711	0.905772	1.07362	0.682127	0.860197	0.731732	0.829038	0.956973	1.10413	1.33394	1.41753	0.982227	1.09901	0.720893	0.763066	1.17402	1.35451	1.22899	1.10208	0.984704	1	1.29957	1.233	0.888702	1.07311	1.10312	1.41779	1.11955	1.21811	1.04521	1.09208	0.928898	1.15152	1.26674	1.27681	0.990728
Qk	1.04828	1.14201	1.11471	1.16114	0.895921	1.25075	1.11799	1.30812	0.786364	0.985948	0.8	1.16271	0.881657	1.36842	0.859083	1.17485	0.795814	1.11513	0.784785	1.04124	0.819733	1.11367	0.790826	0.987113	0.797393	0.924257	0.74907	0.970964	0.834923	0.98979	1	1.14367	0.969407	1.13505	1.17425	1.18294	0.926644	1.14465	0.836329	0.995516	0.801418	0.773663	0.81314	1.06806	0.844083	1.11943	0.864573	1.15773	0.833113
Hnrnpr	1.04795	1.42998	0.855362	0.813416	0.687764	0.708709	0.813346	1.07285	0.881169	1.16511	0.823009	0.747581	0.668639	0.968706	0.678268	0.718814	0.740385	0.991776	0.758759	0.964777	0.707715	0.73132	0.706422	0.63488	0.741706	0.718812	0.830409	1.06156	0.759833	0.732275	0.80042	0.724008	0.956023	1.08682	1.06867	1.24536	0.786678	0.877358	0.663198	0.806428	1.14286	1.34897	0.84569	0.830961	0.702895	0.781937	0.780639	0.652743	0.821192
Degs1	1.04565	1.51282	0.852868	0.901311	0.974684	1.04354	0.713733	1.04697	0.926623	1.19672	0.613274	0.647318	0.473373	0.732575	0.617997	0.697342	0.506222	0.775493	0.628629	0.804983	0.712166	0.800477	0.862385	1.03093	0.594787	0.673762	0.516215	0.84127	0.775328	0.891662	0.737395	0.879017	0.65392	1.23473	0.662661	0.692213	0.677909	0.94261	0.627247	0.78849	0.577508	0.716872	0.784207	0.822064	0.79482	0.869281	0.875901	0.993142	0.923179
Rac1	1.04466	1.38856	0.983791	1.71781	0.981716	1.38438	1.05609	1.97651	0.927273	1.65574	1.16726	1.96746	1.00592	1.73826	1.01358	1.65337	0.879525	1.53372	0.911912	1.64003	1.14688	1.60572	1.37064	1.72766	1.03673	1.53168	0.974482	1.8254	1.17461	1.65967	1.01681	1.45558	0.936902	1.6463	1.6103	2.16625	0.972175	1.78774	1.47209	1.78102	1.22898	1.87078	1.12236	1.64235	1.17064	1.74153	1.36097	1.72631	1.10199
Pdcd4	1.04302	0.91716	1.40399	1.06708	1.3699	1.33934	1.37331	0.913217	1.71039	1.38407	2.40708	1.40457	2.6213	1.24467	2.83956	1.39571	1.93269	1.20477	2.04104	1.39261	2.67953	1.55803	1.85872	1.39605	2.07227	1.40297	2.38915	1.15447	1.83313	1.45888	1.57983	1.27221	1.8566	1.41158	1.24635	0.741656	2.41147	1.44733	1.70482	1.40807	1.5157	0.950617	3.37432	1.99066	2.71712	1.47415	2.5999	1.63716	3.04503
Ppig	1.04039	1.85404	0.90399	1.10486	0.744023	1.15015	1.05222	1.64809	0.929221	1.38525	0.728319	0.939314	0.807692	1.3798	0.713073	0.984663	0.722285	1.42434	0.815816	1.29038	0.746291	0.979332	0.730275	0.91323	0.754739	0.94901	0.735247	1.26907	0.756853	0.990357	0.764706	1.08507	0.929254	1.36977	1.38712	1.98888	0.789207	1.18947	0.662252	0.955157	1.24316	1.95802	0.887281	1.14813	0.745556	1.13607	0.772915	0.951995	1.00132
Fxyd1	1.04007	1.08087	0.995012	1.18736	0.963432	1.21171	0.827853	1.01791	1.07597	1.1089	1.35221	1.2788	1.26036	1.27027	1.30815	1.17894	0.969457	0.964638	0.967968	1.05412	1.03412	1.11129	1.16514	1.33333	1.32227	1.32426	1.34981	1.23035	1.25626	1.45774	1.39706	1.26276	1.07839	1.25402	0.932189	0.990111	1.06155	1.15409	1.06812	1.18087	0.938197	0.888066	1.32489	1.23043	1.31285	1.15211	1.17405	1.12531	1.11656
Nucks1	1.0381	0.915187	0.910224	0.863531	0.578059	0.683183	0.854932	1.01951	0.843506	1.03396	0.728319	0.772208	0.677515	1.03414	0.775891	0.788344	0.672511	0.969572	0.720721	0.919244	0.68546	0.753577	0.544954	0.572165	0.598341	0.680198	0.76236	0.932636	0.634684	0.680658	0.663866	0.776938	0.860421	1.09003	5.78541	6.3424	0.779933	0.908805	0.81457	0.931241	2.55724	3.06173	0.728752	0.792705	0.760284	0.847296	0.716272	0.765586	0.781457
Mpc2	1.0381	0.976331	1.05237	0.826523	0.992968	0.906907	0.789168	0.615048	1.13831	0.87822	1.06549	0.799472	1.06213	0.711238	1.13158	0.797546	0.880656	0.618421	0.966967	0.713918	1.08902	0.86248	1.27523	1.07388	0.953791	0.919802	0.887826	0.678281	1.16567	1.03857	1.16597	1.25142	0.944551	0.88746	0.962232	0.815204	1.19899	0.851415	0.924314	0.975336	1.03951	0.827984	1.12055	0.921263	1.32351	0.862745	1.20031	0.983167	1.07947
Maged1	1.03547	2.59763	1.20324	2.3485	1.44585	3.55556	1.08317	1.38615	1.31039	2.27635	1.82124	2.7854	1.26627	2.07966	1.55348	2.16462	1.10068	1.74178	1.30931	1.99141	1.90134	3.19793	2.45688	4.10911	1.69313	3.11139	1.25253	1.74139	2.09952	3.70335	1.36134	2.99622	1.04398	2.30868	1.24807	1.77565	1.58685	2.68475	1.13718	2.87593	1.41945	2.09712	2.09283	3.57918	1.73641	2.51456	2.28167	3.73254	1.82517
Ppp4r2	1.03317	0.956607	0.795511	0.868928	0.604782	0.677177	0.837524	1.05295	0.653896	0.76815	0.465487	0.639402	0.58284	0.880512	0.528014	0.771984	0.591063	0.998355	0.688689	0.92268	0.460682	0.654213	0.411009	0.377148	0.38981	0.503465	0.598086	0.778552	0.404648	0.46852	0.468487	0.565217	0.615679	0.778135	0.574249	0.706428	0.672007	0.934748	0.425733	0.495516	0.497467	0.613169	0.505726	0.655694	0.57745	0.782531	0.445932	0.587282	0.696689
Ncor1	1.03317	1.25641	0.690773	0.803392	0.648383	0.828829	0.672147	0.78742	0.694805	0.807963	0.735398	0.754617	0.789941	0.779516	0.702037	0.716769	0.554299	0.689145	0.613614	0.723368	0.750742	0.693959	0.638532	0.701031	0.598341	0.736634	0.634237	0.784746	0.669845	0.788996	0.764706	0.850662	0.93499	0.990354	0.746781	0.792954	0.626476	0.803459	0.552507	0.66293	0.64539	0.727572	0.768535	0.80427	0.703911	0.748069	0.713697	0.784913	0.748344
Ssr1	1.03218	1.73373	1.06983	1.50424	0.860759	1.32883	1.17795	1.6883	1.11234	1.79977	1.0531	1.5321	1.2574	1.76671	1.28947	1.82311	1.03733	1.75493	1.12813	1.64003	1.02893	1.54213	1.31009	1.78522	0.876777	1.38267	1.04678	1.65041	1.09654	1.79807	0.579832	1.23629	0.856597	1.5209	1.28326	1.6026	1.20826	1.64465	1.23084	2.3281	1.28673	1.92675	0.981917	1.33052	1.36872	2.07308	1.20958	1.58229	0.952318
Ndufa1	1.03087	0.587771	1.18953	0.562837	1.15612	0.648649	1.19536	0.494427	1.44805	0.570258	1.28496	0.560246	1.53254	0.476529	1.93803	0.782209	1.57805	0.583059	1.51251	0.597938	1.47033	0.647059	2.1211	0.888316	1.11967	0.559406	1.14886	0.496322	1.53218	0.695406	1.10504	0.614367	1.10707	0.4791	1.2103	0.454265	1.59949	0.689465	1.23841	0.633034	1.25836	0.483128	1.54973	0.641459	2.21788	0.856209	2.03193	0.789277	1.40132
Stk38l	1.03021	1.54832	1.01247	1.09098	0.872011	1.04054	0.747582	0.84793	0.879221	1.01288	0.459292	0.600704	0.860947	0.967283	0.805603	1.09918	0.822964	1.13651	0.883884	1.30326	0.646142	0.873609	0.357798	0.353952	0.280806	0.385149	0.685805	0.825784	0.327175	0.335791	0.392857	0.508507	0.694073	0.906752	0.566524	0.567367	1.1113	1.41274	0.160833	0.183857	0.573455	0.5893	1.06269	1.30738	0.939055	1.16221	0.667353	0.974439	1.06887
Mycbp2	1.03021	0.852071	0.736908	0.522745	0.724332	0.551051	0.762089	0.624602	0.769481	0.619438	0.699115	0.520668	0.819527	0.613087	0.748727	0.526585	0.677602	0.564967	0.654655	0.524914	0.679525	0.536566	0.715596	0.465636	0.567536	0.427228	0.708134	0.560976	0.666269	0.470788	0.766807	0.542533	0.89675	0.655949	0.385408	0.320148	0.665261	0.559748	0.500473	0.433483	0.488349	0.353086	0.800482	0.54137	0.764347	0.516934	0.763131	0.5798	0.85298
Ufc1	1.02857	1.35897	1.20698	1.56669	1.19269	1.52102	1.0619	1.28344	1.34286	1.57494	1.47699	1.64908	1.50592	1.62447	1.67317	1.74744	1.42421	1.60444	1.36837	1.57732	1.54896	1.63752	1.53028	1.81357	1.31754	1.5703	1.41201	1.52265	1.54052	1.7612	1.18067	1.51985	1.15296	1.41479	0.958798	0.922744	1.59106	1.73742	1.30274	1.63453	1.02736	0.9893	1.45208	1.67438	1.65922	1.74094	1.60196	1.7207	1.35497
Ddx21	1.02496	0.544379	0.889027	0.440247	0.409283	0.282282	1.54449	0.784634	0.737662	0.487119	0.309735	0.278804	0.446746	0.446657	0.370119	0.472393	0.557127	0.629112	0.731732	0.572165	0.308605	0.295707	0.201835	0.127148	0.277251	0.197525	0.412547	0.410376	0.281287	0.184912	0.239496	0.168242	0.554493	0.369775	0.360515	0.304079	0.610455	0.562893	0.318827	0.218236	0.377913	0.26749	0.324292	0.253559	0.378365	0.392157	0.275489	0.265586	0.406623
Mef2a	1.02397	1.21499	0.812968	0.596762	0.796062	0.642643	0.538685	0.530255	0.5	0.599532	0.502655	0.547933	0.668639	0.672831	0.741087	0.604294	0.299208	0.354441	0.387387	0.404639	0.622404	0.525437	0.563303	0.597079	0.344787	0.35099	0.397129	0.538521	0.434446	0.454906	0.476891	0.432892	0.548757	0.636656	0.378541	0.376391	0.519393	0.546384	0.200568	0.256353	0.305978	0.330041	0.576251	0.557384	0.662265	0.589424	0.726571	0.706983	0.61457
Eif6	1.02332	1.04339	0.715711	0.760216	0.575246	0.642643	0.812379	1.25518	0.624026	0.943794	0.577876	0.659631	0.352071	0.775249	0.377759	0.538855	0.397624	0.897204	0.459459	0.927835	0.522997	0.616852	0.622018	0.560997	0.648104	0.726733	0.476342	1.17809	0.610846	0.657969	0.560924	0.750473	0.657744	1.06109	0.567382	0.786156	0.511804	0.639151	0.763482	0.869955	0.802432	1.27737	0.590717	0.713523	0.404774	0.595365	0.583419	0.604115	0.660927
Eif2s1	1.02233	0.915187	0.90399	0.819584	0.655415	0.608108	1.20406	1.13694	0.914286	0.934426	0.726549	0.716799	0.556213	0.769559	0.570458	0.619632	0.704751	0.947368	0.826827	0.949313	0.681009	0.624801	0.66055	0.498282	0.680095	0.680693	0.737905	0.976771	0.679976	0.608054	0.535714	0.616257	0.751434	0.794212	0.770815	0.833127	0.718381	0.796384	0.934721	0.875187	1.04053	1.10453	0.791441	0.742883	0.635348	0.702911	0.705458	0.591022	0.856954
Sf3b2	1.02135	1.71795	0.836658	1.51349	0.838256	1.31982	0.749516	1.39849	0.898701	1.53864	0.993805	1.43624	0.943787	1.42532	0.950764	1.21575	0.684955	1.26069	0.7998	1.38488	0.945104	1.3442	0.919266	1.17182	0.862559	1.27327	0.903775	1.40263	0.935638	1.32501	1.02731	1.43478	0.923518	1.62701	1.24292	1.75958	0.937605	1.45597	0.793756	1.23169	1.3536	2.04444	1.01085	1.29938	0.970036	1.35472	0.976313	1.24314	0.965563
Mrpl23	1.02036	0.998028	0.890274	1.12953	0.891702	0.822823	0.860735	1.05573	1.01299	0.935597	1.53009	1.44767	1.19822	1.15932	1.23005	0.965235	0.873869	0.859375	0.891892	0.995704	1.19362	1.11129	1.24954	1.02062	1.46564	1.40396	1.31473	1.26829	1.37128	1.30573	1.35714	1.21739	1.23518	1.10289	1.34764	1.16255	0.99747	0.978774	1.84768	1.73767	1.18946	1.10947	1.07173	1.00534	1.16455	0.986928	1.26828	0.981297	1.1894
Luc7l3	1.02036	0.871795	0.644638	0.417887	0.514768	0.456456	0.633462	0.479299	0.512987	0.482436	0.484071	0.462621	0.464497	0.426743	0.359083	0.40593	0.324661	0.427632	0.423423	0.440722	0.45178	0.457075	0.47156	0.405498	0.49763	0.416832	0.414141	0.455285	0.469607	0.45207	0.607143	0.434783	0.743786	0.594855	0.75794	0.627936	0.430017	0.45283	0.545885	0.50299	0.614995	0.541564	0.526823	0.459075	0.406298	0.457516	0.49691	0.471322	0.491391
Arl4a	1.01938	1.32347	1.18579	1.06708	2.72574	2.63363	1.12186	0.836385	1.35909	1.13115	1.21239	1.36763	0.674556	1.16216	0.771647	1.48773	0.559955	0.945724	0.930931	1.04553	1.41395	1.68283	2.39633	2.33247	1.14218	1.46337	0.493355	0.586914	1.77354	1.48894	2.91597	2.46314	0.730402	0.967846	1.7133	1.81891	1.04216	1.37421	0.629139	0.815396	1.08409	0.994239	2.03737	2.09475	0.980701	1.26441	2.32595	2.82232	1.75894
Bcas2	1.01741	1.08481	0.817955	0.807247	0.793249	0.785285	0.819149	0.962182	0.914286	0.928571	0.879646	0.816183	0.822485	0.83926	0.806452	0.677914	0.682692	0.859375	0.734735	0.849656	0.929525	0.81876	0.900917	0.652062	0.922986	0.75297	0.797448	0.837011	0.883194	0.749858	0.97479	0.879017	0.869981	1.02894	1.19056	1.17305	0.881956	0.897013	1.0369	0.886398	1.09017	1.02881	0.926462	0.814057	0.817166	0.726084	0.92173	0.757481	0.988079
Psmd4	1.01642	1.07298	0.870324	0.927525	0.909986	1.01051	0.889749	0.845143	0.828571	0.943794	0.815044	1.00176	0.718935	0.880512	0.664686	0.750511	0.665158	0.85773	0.753754	0.936426	0.750742	0.887917	0.829358	0.885739	0.766588	1.02376	0.711324	0.892373	0.871871	0.987521	0.947479	1.22306	0.929254	1.13826	0.818884	0.926452	0.805228	0.983491	0.876064	1.1293	0.765957	0.983539	0.855937	1.0387	0.733875	0.774213	0.854274	0.988155	0.833113
Dnajc1	1.01576	1.21302	0.861596	0.683886	0.673699	0.771772	0.976789	0.967755	1.00325	0.930913	0.718584	0.614776	0.724852	0.743954	0.843803	0.760736	0.839367	0.895559	0.923924	0.876289	0.784866	0.72496	0.768807	0.818729	0.56872	0.60297	0.770335	0.808362	0.70441	0.795803	0.596639	0.759924	0.74761	1.01929	0.588841	0.555006	0.946037	0.866352	0.567644	0.568012	0.777102	0.63786	0.937312	0.846085	0.962417	0.894831	0.943872	0.836035	0.962914
Fxyd6	1.01576	1.61538	0.598504	1.74017	0.624473	0.855856	0.479691	1.21815	0.588312	1.07728	1.03628	2.04398	0.946746	1.44523	0.825127	1.10123	0.710407	1.07319	0.688689	1.30241	0.970326	1.44515	0.955963	1.28436	1.20853	2.09703	1.00425	1.84282	1.00179	1.72944	0.497899	0.913043	0.510516	1.14469	1.15451	1.65266	0.70489	1.11085	1.34248	2.85127	1.90881	2.83374	0.722122	1.14813	0.808532	1.1123	0.790422	1.048	0.761589
Ddit3	1.01478	1.56805	1.60973	2.35081	2.30239	3.57057	1.09478	1.49522	1.51883	2.46604	2.02389	3.84081	2.07692	3.29872	1.86842	2.31493	1.7155	1.97944	1.8048	2.51375	2.71958	5.28537	0.992661	1.42784	0.950237	1.91089	1.49867	1.86605	0.906436	1.32445	2	1.91871	2.07648	3.03859	1.66352	2.16564	2.61383	3.95047	0.649007	0.901345	1.0385	1.57942	3.14045	4.91504	1.84611	2.71836	2.3862	4.41833	2.58013
Smim10l1	1.01445	1.19527	0.750623	0.949113	0.696203	1.07207	0.675048	1.07404	0.837013	1.05621	0.919469	0.977133	0.970414	1.17354	0.96944	0.988753	0.549208	1.02138	0.676677	1.01117	1.12537	1.0628	0.981651	0.936426	0.888626	0.898515	0.729931	0.902439	0.855781	0.952921	0.653361	0.795841	0.665392	0.903537	0.749356	0.803461	0.832209	1.08019	0.948912	0.862481	0.666667	0.708642	1.00904	1.11077	0.987303	1.14557	1.06591	1.11284	1.13775
Psmd12	1.01445	1.17357	1.03741	0.977641	1.08861	1.21922	0.94971	1.10151	0.962987	1.14754	0.915929	1	0.769231	1.05405	0.742784	0.847648	0.603507	0.962171	0.706707	1.00258	0.910979	0.989666	1.00734	0.945017	0.89455	0.966832	0.654439	0.894309	0.892133	0.923993	1.05042	1.0794	0.827916	1.11254	0.86867	0.993201	0.836425	1.09277	0.836329	0.931988	0.823708	1.06091	1.18083	1.3056	0.815135	0.989899	1.09423	1.13155	1.20132
Smc3	1.01445	1.13609	0.799252	1.03392	0.658228	0.858859	0.701161	1.02468	0.796753	1.07845	0.967257	1.08707	0.843195	1.24751	0.958404	0.936605	0.59276	0.875	0.692693	0.92354	0.982938	0.957075	0.86055	0.786942	0.7891	0.915347	0.89899	1.2319	0.772348	0.897334	0.760504	0.865784	0.820268	1.13826	1.67124	1.80037	0.812816	0.924528	0.774834	0.863976	2.11348	2.58189	1.08981	1.09119	0.933977	0.978015	1.10968	1.01309	1.06093
Snw1	1.01346	1.46746	0.840399	1.04472	0.81294	1.0976	0.851064	1.13814	0.920779	1.2459	0.932743	1.21988	0.778107	1.21195	0.719015	0.836401	0.624434	0.949013	0.733734	1.03608	0.864985	1.07472	0.823853	0.85567	0.838863	1.11832	0.912812	1.24661	0.823004	0.954056	1.01891	1.20794	1.10899	1.61736	0.867811	1.04512	0.784148	1.08097	0.684011	0.994021	0.759878	1.00905	1.07655	1.26512	0.74454	0.860368	0.961895	1.11347	1.08079
Llph	1.0092	0.729783	0.846633	0.692367	0.786217	0.588589	1.08897	1.17078	0.944156	0.925059	0.8	0.751099	0.633136	0.823613	0.635823	0.665644	0.607466	0.960526	0.77978	0.892612	0.712166	0.596184	0.798165	0.543814	0.874408	0.691089	0.686869	0.837011	0.88677	0.70675	0.882353	0.761815	0.848948	0.942122	0.572532	0.55068	0.6543	0.823899	1.24409	0.944694	0.557244	0.496296	0.803496	0.66726	0.714068	0.794415	0.820288	0.603491	0.956291
Mrpl17	1.00854	1.15582	1.12344	1.52352	1.25598	1.6982	1.29884	1.6035	1.38636	1.52342	1.95841	2.04661	1.19231	1.53201	1.36927	1.38957	0.989819	1.35855	1.17618	1.5378	1.73145	1.7496	2.20917	2.02234	2.08057	2.19356	1.353	1.59311	2.01132	2.04368	1.54832	1.80907	1.16252	1.52412	1.49528	1.55192	1.24199	1.58884	2.70293	2.78924	1.60892	1.73745	1.96745	2.04715	1.39411	1.47356	2.09063	2.0187	2.03311
Yy1	1.00821	1.16174	0.766833	0.7101	0.810127	0.798799	0.698259	0.894108	0.66039	0.948478	0.489381	0.655233	0.591716	0.945946	0.546689	0.641104	0.454186	0.720395	0.536537	0.706186	0.583086	0.674881	0.581651	0.574742	0.515403	0.552475	0.522594	0.807975	0.585221	0.626773	0.796218	0.775047	0.957935	1.10932	0.685837	0.749073	0.609612	0.742138	0.479659	0.475336	0.599797	0.709465	0.683544	0.762011	0.566785	0.757576	0.651905	0.743766	0.776159
Scaf11	1.00591	1.0927	0.759352	0.505012	0.652602	0.599099	0.630561	0.703025	0.672078	0.757611	0.546903	0.512753	0.579882	0.71835	0.521222	0.40593	0.368213	0.527138	0.479479	0.495704	0.485163	0.505564	0.495413	0.508591	0.514218	0.540099	0.48538	0.610143	0.516687	0.585366	0.644958	0.661626	0.73805	0.897106	0.770815	0.713226	0.516863	0.461478	0.503311	0.602392	0.717325	0.748971	0.617842	0.590747	0.488065	0.512775	0.544284	0.49813	0.663576
Lamp2	1.00591	1.42801	1.00873	1.25752	0.883263	1.15916	1.09671	1.46775	1.05909	1.57377	0.693805	0.991205	0.997041	1.52205	0.940577	1.39673	1.22511	1.69819	1.16316	1.66495	0.817507	1.3434	0.801835	1.09622	0.624408	0.834158	0.867092	1.32791	0.721692	1.04311	1.08403	1.29112	1.39771	1.59486	0.799142	1.12114	1.09191	1.69025	0.533586	0.715994	0.612969	0.883951	1.11453	1.69751	0.98578	1.56387	0.802266	1.24501	0.851656
Nop14	1.00493	0.915187	0.952618	0.905166	0.767932	0.795796	1.40522	1.33559	0.89026	1.03044	0.610619	0.729991	0.668639	0.916074	0.658744	0.736196	0.854638	1.24918	0.996997	1.11254	0.635757	0.743243	0.495413	0.492268	0.495261	0.562871	0.759171	0.960124	0.501192	0.574589	0.529412	0.548204	0.760994	0.961415	0.569957	0.724969	0.883642	1.12657	0.458846	0.464126	0.620061	0.692181	0.925859	1.01023	0.688674	0.846702	0.639032	0.745012	0.851656
Gpc3	1.00394	1.46943	1.47631	1.12028	1.29395	1.31982	1.6528	1.15287	1.4013	1.46253	0.914159	0.984169	1.03846	0.813656	0.879457	0.880368	1.19118	1.19161	1.22723	1.12715	0.900593	0.898251	1.0367	1.21993	0.89455	1.12277	1.07124	1.1595	1.1025	1.37379	1.82143	2.00756	1.72084	2.00643	1.35365	1.21446	1.09949	1.12814	0.864711	1.0568	1.154	1.14403	1.06992	1.15747	0.968512	1.00594	0.973223	1.16397	0.948344
Kdelr1	1.0023	2.03748	0.759352	1.33539	0.803094	1.3018	0.722437	1.69546	0.896104	1.6815	0.990265	1.60334	0.890533	1.72688	0.939728	1.45399	0.777149	1.38734	0.761762	1.43385	0.991098	1.51987	1.17064	1.77062	0.89455	1.4896	0.8958	1.56601	1.07807	1.7924	0.871849	1.45558	0.92543	1.65595	0.971674	1.62546	0.917369	1.33884	0.955535	2.04933	0.760892	1.4	1.02773	1.40169	1.04165	1.69043	1.12461	1.54613	0.916556
Edil3	1.00164	1.13807	1.05611	1.12799	0.694796	0.786787	1.12669	1.24602	1.07857	1.09016	1.18319	1.07652	2.09172	1.34708	1.9652	1.4683	1.37443	1.23602	1.21221	1.01718	1.19807	0.937997	1.00367	1.12973	0.93128	0.921782	1.24349	1.07317	0.982718	1.18718	0.466387	0.712665	0.680688	0.884244	1.21459	1.15698	1.29258	1.07469	0.820246	1.07549	1.39514	1.15144	0.724533	0.748221	1.74149	1.53179	1.01905	0.913342	0.887417
Arid5b	1.00099	1.00394	1.28678	0.986893	1.48664	0.83033	1.12863	0.940287	0.912987	1.03044	0.40354	0.538259	1.01479	0.950213	0.826825	0.937628	1.04016	1.29441	1.13814	1.15808	0.442878	0.526232	0.405505	0.246564	0.245261	0.350495	0.634769	0.74758	0.370083	0.307998	0.468487	0.378072	0.506692	0.601286	0.522747	0.537083	1.03963	1.14308	0.100284	0.221973	0.419453	0.435391	1.20916	0.887456	0.962925	1.10398	0.633368	0.645885	1.29536
Rgcc	0.998358	1.00986	1.34414	1.82498	1.1083	1.3033	1.0619	1.83479	0.444156	0.875878	0.530088	1.52419	0.476331	1.65434	0.387946	1.36401	0.430995	1.03207	0.502503	1.36082	0.528932	1.24404	0.319266	0.372852	0.486967	0.857921	0.611377	1.5842	0.38081	0.573454	0.712185	0.79017	1.09943	2.05145	0.799142	1.32262	0.554806	1.27437	0.796594	0.745889	0.499493	1.14486	0.340567	0.91548	0.325546	0.843137	0.325438	0.902743	0.470199
Rap1b	0.997044	1.01775	0.986284	1.03624	0.998594	0.824324	0.780464	1.04737	0.682468	0.797424	0.423894	0.681618	0.745562	1.03272	0.535654	0.809816	0.673077	1.11349	0.755756	1.10997	0.476261	0.72655	0.40367	0.467354	0.330569	0.444554	0.587985	0.903213	0.407032	0.453772	0.510504	0.495274	0.826004	0.819936	0.393991	0.460445	0.79258	1.11242	0.200568	0.317638	0.340426	0.435391	0.686558	0.905694	0.591163	0.884135	0.469104	0.788653	1.00132
Penk	0.995402	2.11243	1.69576	2.29992	1.42475	3.31381	2.48162	3.94745	1.57727	2.78806	0.823009	1.02463	3.76627	7.08962	4.36587	6.29857	2.81787	4.85938	2.13113	3.69588	1.43991	3.30684	2.46422	4.05412	0.454976	0.923762	0.546518	0.773519	1.2062	2.17754	0.565126	0.901701	0.529637	1.0418	1.1382	1.74475	2.47555	4.14387	0.232734	0.393871	1.33637	2.14733	1.44364	2.38701	3.92839	7.07487	2.2863	3.04239	1.64106
Hmox1	0.991133	0.927022	1.26434	1.52814	1.41491	3.36937	1.67215	1.13057	0.695455	1.17681	0.280531	0.984169	0.384615	1.1394	0.46944	1.23211	0.909502	1.74095	1.03403	2.03608	0.488872	1.87202	1.5211	2.8823	1.2654	2.03218	0.238703	0.576461	0.888558	1.57459	0.62395	1.25331	0.655832	0.845659	0.287554	0.574784	0.86172	2.29088	1.10974	1.66667	0.179331	0.4107	0.76311	2.24644	0.463687	1.32561	0.401648	1.95324	0.562914
Anapc11	0.990148	1.15385	1	1.01928	0.894515	1.03604	0.914894	1.02667	0.974675	1.10539	1.00265	0.949868	1.02959	1.04979	1.32767	1.04601	0.979638	1.02632	0.938939	0.912371	1.09718	0.95628	1.1945	1.21907	0.922986	1.00693	1.01116	0.98103	1.06913	1.14974	0.75	0.99811	0.760994	0.88746	1.5073	1.55377	1.1054	1.06132	0.82403	1.00598	1.7234	1.60576	1.03858	0.97331	1.31336	1.17469	1.12461	1.02681	0.989404
Nucb2	0.988834	1.08679	1.26808	1.25058	1.30661	1.29279	1.23308	0.986863	1.49156	1.23185	1.43186	1.02814	1.23964	1.00996	1.73514	1.57362	1.65385	1.32566	1.4955	1.26546	1.57344	1.2337	2.17248	1.89948	1.18128	1.12228	1.1983	0.997677	1.65077	1.60635	0.901261	1.20227	0.674952	0.990354	0.974249	0.741038	1.70152	1.50393	1.04636	1.06577	1.11044	0.922634	1.68415	1.26468	2.10056	1.73262	2.12461	1.55736	1.59603
Trappc6b	0.988506	0.927022	0.542394	0.680031	0.5218	0.515015	0.66441	0.987659	0.712338	0.839578	0.561062	0.538259	0.727811	0.906117	0.613752	0.562372	0.501697	0.712171	0.53954	0.665808	0.629822	0.624801	0.627523	0.469931	0.471564	0.412376	0.607124	0.838173	0.538737	0.512195	0.55042	0.591682	0.730402	0.832797	0.520172	0.560569	0.599494	0.623428	0.427625	0.428251	0.573455	0.677366	0.68053	0.600089	0.671915	0.707071	0.707003	0.609726	0.707285
Ctsd	0.987192	2.63708	1.36035	1.83655	1.18425	1.87688	1.31528	1.80295	1.8039	2.5281	1.30796	1.82762	1.62426	2.06259	1.76316	2.58691	1.54921	2.12747	1.45646	1.89519	1.64837	2.093	1.82202	2.6177	1.15047	1.53465	1.23498	1.72551	1.60369	2.39875	1.14916	1.84121	1.39771	2.44051	1.04979	1.47466	1.61636	2.06997	1.21381	1.84006	1.13779	1.60741	1.29717	1.68995	1.99644	3.00416	1.68898	2.29115	1.2596
Tmem256	0.984893	0.739645	1.27431	0.723207	1.17581	0.713213	1.06576	0.587978	1.26169	0.758782	1.60619	0.853122	1.78402	0.732575	1.87606	0.844581	1.41912	0.654605	1.28729	0.705326	1.56157	0.77663	1.60367	0.78866	1.64692	0.838614	1.5311	0.747967	1.58343	0.824163	1.47899	0.844991	1.33461	0.877814	1.93906	0.97157	1.53626	0.822327	1.83728	0.989537	2.09017	1	1.40145	0.845196	1.71051	0.859774	1.59475	0.76808	1.51391
Brk1	0.983908	1.39448	0.916459	1.31997	0.994374	1.33934	0.770793	1.19307	1.00584	1.31733	1.2469	1.54793	1.25148	1.4808	1.23769	1.59714	0.883484	1.13816	0.914915	1.26804	1.2997	1.5151	1.39266	1.75258	1.15758	1.57921	1.03349	1.31514	1.27712	1.64606	1.2479	1.75614	1.05736	1.50482	1.13305	1.3733	1.05734	1.40094	1.20246	1.77205	1.23404	1.72181	1.24955	1.55783	1.27527	1.50446	1.39907	1.59601	1.17483
Pdcd6	0.982923	1.40237	0.933915	1.30532	1.00703	1.4955	0.884913	1.33041	1.14416	1.6733	1.24425	1.32894	1.06509	1.44523	1.28098	1.61963	0.858032	1.17599	0.92993	1.3299	1.33309	1.49364	1.57431	1.83162	1.10071	1.25842	1.04572	1.27139	1.27056	1.4827	1.21639	1.48582	1.11855	1.62379	1.16309	1.46724	1.08179	1.46934	0.963103	1.17339	0.956434	1.20247	1.38999	1.51335	1.50736	1.80511	1.72554	1.95137	1.4106
Slc29a1	0.982923	2.54832	0.760599	0.769468	0.925457	1.34985	0.686654	0.595939	0.835714	1.18852	0.441593	0.583113	0.464497	0.510669	0.455008	0.649284	0.531109	0.626645	0.66967	0.800687	0.589021	0.999205	0.730275	1.11254	0.489336	0.724752	0.414141	0.552458	0.649583	1.02666	0.523109	0.880907	0.42065	0.890675	0.840343	1.34981	0.742833	1	0.223273	0.483558	0.805471	1.26173	0.808921	1.13879	0.568817	0.853832	0.65551	1.06858	0.859603
Mrps14	0.982266	0.91716	0.970075	0.767155	1	0.878378	0.812379	0.671178	1.06753	0.919204	1.16372	0.932278	1.01775	0.667141	1.15959	0.786299	0.77319	0.681743	0.915916	0.769759	1.13724	0.822734	1.32661	1.08591	1.09123	1.00198	0.92185	0.727836	1.25864	1.16676	1.10504	1.07372	0.944551	1.00965	1.28584	0.972806	1.10287	0.819969	1.44371	1.35052	1.03647	0.765432	1.16395	0.953737	1.25749	0.886512	1.35067	0.984414	1.15762
Gpc6	0.981609	1.65089	1.41895	0.962221	1.19128	1.36637	1.67505	1.14371	1.6513	1.56089	0.869027	0.743184	1.52959	1.21337	1.75297	1.49796	1.62896	1.4449	1.52052	1.25687	1.26261	1.17488	1.48257	1.54467	0.60782	0.676238	0.861776	0.676345	1.11681	1.07998	1.42017	1.28544	1.3174	1.40836	1.66695	1.3356	1.4882	1.44497	0.517502	0.587444	1.28977	1.04362	1.37975	1.18728	1.89639	1.75639	1.69876	1.54988	1.43841
Fgfr2	0.980952	1.4359	0.756858	1.54819	1.00703	1.6021	0.589942	1.37261	0.6	1.45433	0.80177	1.73703	1.33136	2.51778	0.842954	1.83231	0.574095	1.57648	0.652653	1.65722	1.06751	2.33545	0.910092	1.53007	0.586493	1.00446	0.569378	1.2199	0.660906	1.01248	1.2521	2.02268	0.889101	2.69775	0.456652	0.539555	0.836425	2.16038	0.25071	0.511211	0.465046	0.787654	0.838457	1.9653	0.786694	1.58824	1.12049	2.19015	1.15099
Pnn	0.980624	1.34122	0.744389	0.677718	0.578059	0.713213	0.831721	1.11823	0.655195	0.888759	0.488496	0.659631	0.544379	1.05121	0.496604	0.736196	0.490385	0.946546	0.541542	0.77921	0.557864	0.67806	0.548624	0.735395	0.535545	0.708416	0.475811	0.800232	0.582241	0.811685	0.552521	0.644612	0.793499	1.04823	0.795708	1.06119	0.503373	0.768868	0.593188	0.915546	0.946302	1.36132	0.494274	0.612989	0.490096	0.836601	0.581359	0.696384	0.495364
Fkbp10	0.980624	2.95266	1.02494	1.98072	1.23066	2.74174	0.998066	1.6449	1.2961	2.40398	1.27876	2.22603	1.15385	2.02845	1.309	2.44888	1.22398	2.07895	1.27628	2.10309	1.46291	2.67091	2.1945	4.20619	1.16469	2.54752	0.92823	1.91134	1.70322	3.49575	1.01471	2.66163	0.875717	2.27653	1.00773	1.44499	1.34064	2.3467	1.37181	3.29821	1.11955	1.91029	1.59554	2.73265	1.7034	3.23054	2.04016	3.46696	1.58808
Nme1	0.979967	1.10059	1.56733	1.98304	1.50633	1.92342	1.55706	1.68312	1.46558	1.61358	1.83097	1.79244	1.64497	1.5377	2.26231	2.06033	1.63857	1.64227	1.57157	1.66323	1.78932	1.66693	2.88257	2.49485	2.03555	2.14109	1.68262	1.73132	2.34803	2.39875	1.10084	1.71456	0.942639	1.46302	0.96824	1.178	2.02951	1.85456	2.58373	3.19581	2.31408	2.65432	1.78963	1.73043	2.51244	2.32383	2.36509	2.01122	1.75364
Gtpbp4	0.976355	1.19329	0.961347	1.27294	0.611814	0.89039	1.54545	2.2703	0.9	1.46019	0.59292	0.963061	0.547337	1.34851	0.490662	0.949898	0.693439	1.79441	0.891892	1.53265	0.54451	0.827504	0.47156	0.471649	0.553318	0.715842	0.61563	1.44367	0.517878	0.648327	0.504202	0.665406	0.806883	1.2508	0.575107	1.03461	0.710793	1.36164	0.652791	0.730942	0.524823	0.916872	0.54792	0.813612	0.55612	1.02258	0.493306	0.695137	0.637086
Chad	0.976355	2.52465	1.51621	2.46338	1.45148	3.14715	1.48162	2.11624	1.87597	3.52108	1.46903	1.9358	1.12722	1.80654	1.34635	2.19223	2.35747	3.15707	2.16617	3.21392	1.47033	2.71383	1.72477	3.30842	1.69787	2.80099	1.80861	2.68022	1.97914	3.54169	1.32983	2.24197	1.3652	1.94534	1.0412	1.4382	1.88954	3.06289	1.00284	1.76084	1.33131	2.0321	2.088	3.06272	1.83393	2.86275	1.50875	2.56733	1.70861
Timm17a	0.975698	1.05523	0.780549	1.0771	0.663854	0.749249	0.88588	1.44745	0.994156	1.1534	0.90354	0.955145	0.884615	1.27738	1.01783	1.06953	0.747172	1.21546	0.776777	1.06357	0.887982	0.861685	0.946789	0.786942	0.766588	0.826733	0.793727	1.08982	0.821812	0.821327	0.560924	0.769376	0.680688	1.15756	0.940773	1.08467	0.872681	1.0794	1.01987	0.988789	0.953394	1.21317	0.820374	0.847865	1.09853	1.22163	0.976828	0.860973	0.866225
Sdk2	0.974713	1.57396	0.548628	0.484194	0.534459	0.543544	0.644101	0.460987	0.567532	0.518735	0.3	0.373791	0.349112	0.341394	0.303056	0.45092	0.416855	0.439967	0.451451	0.426117	0.284866	0.391097	0.326606	0.40378	0.296209	0.396535	0.432749	0.478901	0.380215	0.450936	0.598739	0.763705	0.751434	0.926045	0.478112	0.50309	0.399663	0.430818	0.279092	0.429746	0.372847	0.415638	0.393611	0.456851	0.350432	0.398693	0.318229	0.413965	0.409272
Il17d	0.974713	1.67653	0.689526	0.522745	0.827004	0.905405	0.497099	0.386545	0.731169	0.722482	0.415044	0.370273	0.301775	0.315789	0.544143	0.637014	0.574661	0.578125	0.580581	0.533505	0.462908	0.550874	0.680734	0.973368	0.444313	0.460891	0.434343	0.379791	0.587604	0.736812	0.82563	0.901701	0.657744	0.819936	0.245494	0.194685	0.623103	0.619497	0.25544	0.311659	0.245187	0.223868	0.667269	0.663701	0.64906	0.738562	0.582904	0.753117	0.716556
Esf1	0.974056	0.678501	0.723192	0.521203	0.468354	0.343844	1.03191	0.846736	0.844156	0.748244	0.554867	0.452946	0.544379	0.618777	0.51528	0.53681	0.588235	0.712171	0.720721	0.647766	0.511128	0.419714	0.379817	0.285223	0.436019	0.332673	0.601808	0.658924	0.455304	0.348837	0.565126	0.417769	0.785851	0.665595	0.612876	0.571693	0.558179	0.574686	0.424787	0.366966	0.541033	0.463374	0.694394	0.477758	0.590655	0.598336	0.601957	0.419576	0.687417
Yipf5	0.971757	1.23471	0.942643	0.917502	0.932489	1.15165	0.960348	1.00836	1.04481	1.2178	1.06106	0.912929	1.07101	1.11949	1.01613	0.957055	0.7319	1.09293	0.876877	1.04553	1.08902	0.959459	1.25138	1.13574	0.956161	0.891584	0.871345	0.955091	1.04589	1.03517	0.939076	1.00378	0.871893	1.14791	0.91073	0.855995	1.01433	1.08884	0.860927	0.970852	0.772036	0.759671	1.25256	1.12945	1.14068	1.08318	1.30381	1.15025	1.23046
Cebpd	0.970443	0.786982	1.76933	1.48419	2.92968	2.98198	0.971954	0.574443	0.992857	0.887588	1.00442	1.65699	0.585799	0.860597	1.05008	2.05419	2.08484	1.96957	2.53253	2.78351	1.24777	2.35056	1.42936	1.81701	1.35071	1.85743	1.13025	0.804104	1.31406	1.45207	2.30672	1.96219	0.961759	1.01608	1.13562	1.19901	2.6172	2.80425	0.297067	0.576233	0.862209	1.06337	8.79265	12.3861	1.09853	1.28877	1.70803	3.69638	6.58808
Ddx18	0.967816	0.526627	0.840399	0.447957	0.583685	0.402402	1.08994	0.643312	0.895455	0.564403	0.70531	0.447669	0.529586	0.459459	0.551783	0.417178	0.597851	0.534539	0.760761	0.535223	0.663205	0.415739	0.686239	0.371993	0.689573	0.435644	0.632111	0.499032	0.656734	0.420874	0.611345	0.412098	0.76673	0.430868	0.487554	0.322002	0.661889	0.504717	0.868496	0.497758	0.630193	0.455967	0.761302	0.436388	0.660234	0.434938	0.753862	0.408978	0.813245
Pura	0.966831	1.58383	0.623441	0.91596	0.724332	1.01201	0.698259	1.37938	0.801948	1.38525	0.664602	0.96394	0.745562	1.46088	0.666384	0.945808	0.550905	1.09128	0.642643	1.08076	0.712166	0.989666	0.684404	0.79811	0.637441	0.893564	0.617225	1.1053	0.675209	0.937039	0.840336	1.2344	0.848948	1.46302	0.530472	0.574166	0.633221	0.996069	0.549669	0.793722	0.506586	0.709465	0.893309	1.0774	0.718639	1.10814	0.873326	0.971945	0.793377
Psmd11	0.966174	1.0927	0.798005	0.721665	0.714487	0.632132	0.941973	1.00119	0.738312	0.855972	0.627434	0.641161	0.64497	0.820768	0.521222	0.574642	0.61991	0.79852	0.620621	0.764605	0.574926	0.606518	0.574312	0.541237	0.579384	0.59604	0.535354	0.735579	0.61621	0.583664	0.77521	0.646503	0.845124	0.909968	0.624893	0.737948	0.612985	0.664308	0.754021	0.692078	0.605876	0.754733	0.60217	0.600979	0.566277	0.673203	0.604531	0.571072	0.717881
[truncated: 20,039 more rows]
[truncated: 19 more columns]
