# Supplementary material for: Altered Sox9 and FGF signaling gene expression in Aga2 OI mice negatively affects linear growth
Source: JCI Insight. 2023 Nov 8;8(21):e171984. doi: 10.1172/jci.insight.171984 (PMC10721276; doi:10.1172/jci.insight.171984)
Supplement: Supplemental data set 2 [file jciinsight-8-171984-s145.xlsx]

## Sheet: Cluster Markers
Dataset S2. List of markers identified for each of the cell clusters identified in scRNA-seq of cells extracted from femoral and tibial growth plates in P5 mice. Logarithmic fold-change values (avg_logFC) of average gene expression levels between the indicated cluster and the rest of the cells in the dataset are reported along with the percentage of cells expressing the gene within (pct.1) or out…
	Articular Cartilage															Articular Chondrocytes																				Resting Chondrocytes
	Cluster 4 (Art.Cart.1)					Cluster 22 (Art.Cart.2)					Cluster 27 (Art.Cart.3)					Cluster 5 (Art.Ch.1)					Cluster 17 (Art.Ch.2)					Cluster 18 (Art.Ch.3)					Cluster 28 (Art.Ch.4)					Cluster 21 (Cfos.RCh)					Cluster 9 (Mia.RCh)					Cluster 20 (MT1.RCh)
	Genes	avg_log2FC	pct.1	pct.2	p_val_adj	Genes	avg_log2FC	pct.1	pct.2	p_val_adj	Genes	avg_log2FC	pct.1	pct.2	p_val_adj	Genes	avg_log2FC	pct.1	pct.2	p_val_adj	Genes	avg_log2FC	pct.1	pct.2	p_val_adj	Genes	avg_log2FC	pct.1	pct.2	p_val_adj	Genes	avg_log2FC	pct.1	pct.2	p_val_adj	Genes	avg_log2FC	pct.1	pct.2	p_val_adj	Genes	avg_log2FC	pct.1	pct.2	p_val_adj	Genes	avg_log2FC	pct.1	pct.2
	Igf2	60.6452	0.999	0.996	0	Hspe1-rs1	0.870187	0.384	0.178	1.63e-132	Dnajb1	46.1809	0.964	0.659	0	Trdc	29.7038	0.111	0.014	0	Cytl1	110.289	0.501	0.212	1.78e-270	Hist1h1d	23.6254	0.75	0.355	0	Scube2	5.93114	0.654	0.226	1.43e-269	Epyc	33.7137	0.993	0.806	0	Mia	7.52795	1	0.947	1.16e-242	Chil1	12.3098	0.752	0.458
	Wif1	30.6855	0.848	0.148	0	Prkca	1.41137	0.603	0.413	2.36e-89	Ubc	21.6572	0.985	0.971	2.75e-218	F3	18.7739	0.615	0.331	0	Lbhd2	10.5593	0.546	0.287	6.49e-174	Txnip	39.6775	0.985	0.894	2.22e-250	Bmp3	4.59531	0.407	0.097	2.2e-245	Fosb	0.391278	0.756	0.408	0	Il13ra1	0.925804	0.312	0.12	3e-207	Pdpn	3.10748	0.601	0.34
	H19	23.1351	0.969	0.976	0	1700007K13Rik	3.04905	0.132	0.051	1.53e-58	Clu	7.23193	0.866	0.628	8.32e-216	Gadd45a	13.0293	0.691	0.427	0	Ndufb9	0.563847	0.772	0.854	6.26e-95	Pik3ip1	3.57342	0.607	0.303	1.25e-245	B3gat1	0.287595	0.115	0.011	6.89e-190	Crispld1	10.5479	0.865	0.609	1.75e-280	C4b	6.47372	0.522	0.307	3.62e-153	Il13ra1	0.675379	0.294	0.123
	Cilp	8.6745	0.252	0.012	0	Cmtm4	1.38002	0.359	0.232	4.75e-43	Hspe1-rs1	1.473	0.466	0.179	4.18e-176	Mras	6.24301	0.823	0.466	0	Arf4	33.7335	0.962	0.971	1.92e-72	Hist1h2bg	10.3075	0.461	0.199	4.74e-211	Pcp4	7.4755	0.437	0.138	1.39e-173	Col9a1	0.789616	1	0.975	2.89e-238	Fgg	11.4741	0.326	0.157	1.96e-142	H2-Q4	3.99669	0.382	0.194
	Tesc	3.95468	0.269	0.009	0	Slc35e4	0.504809	0.403	0.272	1.14e-40	Stip1	5.77589	0.72	0.455	1.39e-126	Fosl1	4.57944	0.342	0.076	0	Luc7l2	4.68411	0.826	0.879	4.46e-56	Utp14b	0.46391	0.432	0.22	1.21e-132	Cntn1	0.732675	0.234	0.049	7.62e-156	Efemp1	7.12726	0.317	0.103	6.89e-229	Rnf150	0.491655	0.21	0.085	2.61e-117	Osmr	2.82683	0.521	0.303
	Sulf2	2.05337	0.562	0.138	0	Gprasp2	0.694892	0.22	0.122	8.24e-39	Hspb8	6.1346	0.32	0.122	9.34e-107	Igsf9b	4.49078	0.151	0.018	0	Mirg	0.401475	0.362	0.231	4.19e-51	9330159F19Rik	1.40842	0.114	0.027	1.23e-125	Cxadr	1.79602	0.472	0.184	2.21e-131	P4ha1	18.1038	0.986	0.933	5.78e-219	Gna14	0.287229	0.129	0.043	5.72e-100	Il1r1	0.315685	0.315	0.149
	Vit	1.77482	0.182	0.039	0	Stk38l	1.77612	0.645	0.512	3.48e-33	Hecw2	0.317425	0.196	0.073	2.33e-66	Il1r1	4.40895	0.446	0.139	0	Snrpc	0.410107	0.51	0.622	1.59e-41	Tmem141	0.585232	0.382	0.185	1.22e-122	Pou3f3	11.4351	0.505	0.24	9.62e-108	Gm26532	0.723574	0.753	0.54	2.39e-214	Elovl7	2.04567	0.211	0.094	5e-97	Sbno2	8.96451	0.553	0.346
	Zfp385a	1.53341	0.282	0.068	0	Met	3.1261	0.32	0.207	9.6e-33	Ccdc117	1.10116	0.387	0.202	2.89e-64	Rtn4	4.25108	0.972	0.724	0	Tomm22	3.46938	0.505	0.609	4.75e-40	Tspan3	0.685107	0.973	0.904	9.27e-120	Serpine1	33.8863	0.574	0.308	2.1e-77	Angpt1	2.19376	0.228	0.066	1.46e-188	Car13	5.99412	0.181	0.075	8.25e-97	Smim3	0.564141	0.449	0.272
	Sema3e	1.37905	0.254	0.07	0	Ret	1.41921	0.155	0.079	6.24e-32	Gm49123	9.60545	0.184	0.07	3.45e-57	Lurap1l	4.10286	0.263	0.07	0	Sde2	2.76905	0.554	0.661	1.28e-39	Nedd4	0.435895	0.988	0.953	8.45e-117	Map2	1.2028	0.453	0.227	7e-71	Jund	26.5612	0.997	0.958	2.7e-187	Itga6	0.434089	0.475	0.3	3.83e-93	Car13	2.08173	0.179	0.076
	Ano6	1.25931	0.338	0.097	0	Ehd3	0.622004	0.18	0.103	9.33e-27	Klf11	1.28904	0.483	0.322	2.69e-44	Serpinb5	3.11576	0.174	0.035	0	Fxyd1	3.43035	0.622	0.712	8.84e-38	Grhpr	0.50526	0.454	0.256	1.74e-103	Tmem158	6.19758	0.381	0.184	1.32e-69	Trib1	7.85749	0.625	0.372	7.42e-170	Ube2q2	2.12418	0.437	0.293	2.56e-84	Rnf150	0.49178	0.194	0.087
	Srsf11	1.24435	0.804	0.923	0	Rragd	1.22125	0.226	0.14	7.58e-26	Kctd18	1.39683	0.365	0.216	3.63e-41	Camk2d	3.02974	0.826	0.489	0	Tmed10	1.97842	0.973	0.973	1.09e-37	Gm43154	0.746773	0.398	0.213	2.98e-95	Pappa2	0.413088	0.297	0.12	3.8e-66	Meg3	137.829	1	0.995	3.37e-163	Baalc	0.952115	0.346	0.211	1.19e-73	Gna14	0.673655	0.123	0.045
	Erg	0.905412	0.246	0.05	0	Gprasp1	0.711837	0.303	0.207	1.64e-24	Coq10b	0.958634	0.637	0.486	5.97e-40	Rap2b	3.00839	0.433	0.151	0	Erp29	1.52618	0.89	0.913	1.53e-36	Zfp874a	0.503721	0.281	0.134	2.88e-85	Grk3	0.48163	0.356	0.172	1.33e-54	B230118H07Rik	0.923579	0.59	0.349	2.48e-161	Abcc3	3.2956	0.121	0.047	2.51e-72	Ube2q2	5.64065	0.442	0.295
	Casr	0.564999	0.13	0.011	0	Chchd4	0.803866	0.305	0.209	3.39e-23	Mapre2	6.45576	0.501	0.354	1.65e-36	Ngf	2.97499	0.261	0.043	0	Srp72	0.255721	0.609	0.696	2.17e-36	Nphp1	0.691192	0.547	0.362	9.11e-83	Met	1.26601	0.398	0.207	1.48e-51	Edil3	0.634325	0.836	0.634	1.01e-154	Etv6	0.315067	0.213	0.109	3.14e-66	Cyb561	0.292225	0.136	0.053
	Chst3	0.558198	0.111	0.016	0	Ahsa2	0.503862	0.311	0.22	5.24e-22	Ubqln1	1.60449	0.437	0.289	5.15e-36	Cldn1	2.94	0.25	0.057	0	Ip6k2	1.16165	0.281	0.409	2.26e-36	Letm2	0.657992	0.352	0.189	5.37e-82	Gm525	0.702256	0.145	0.044	2.72e-51	Cntn1	0.856885	0.167	0.048	1.31e-129	Smim3	1.04635	0.413	0.272	1.03e-64	Abcc3	2.28694	0.12	0.048
	Zfp385b	1.93614	0.11	0.429	3.11e-299	Stat3	0.542501	0.566	0.464	7.72e-21	Dusp16	0.570003	0.309	0.178	3.98e-33	Ypel3	2.60823	0.853	0.745	0	Ola1	0.343671	0.409	0.521	7.8e-33	Pnrc1	7.82412	0.946	0.866	1.34e-78	Rasa4	0.49385	0.228	0.105	9.73e-34	Tnni2	0.799304	0.303	0.136	2.43e-121	Peg10	33.2389	0.338	0.224	8.53e-63	Pdzk1ip1	7.54162	0.191	0.095
	Rbms3	0.561825	0.174	0.042	1.52e-282	Micall1	0.252015	0.169	0.103	1.44e-18	Cracr2b	0.298458	0.131	0.054	4.52e-32	Isg20	1.94791	0.296	0.087	0	Emb	2.2436	0.329	0.222	9.48e-33	Dpysl4	0.533241	0.164	0.063	1.43e-77	Tmem131l	0.458819	0.246	0.12	8.07e-32	Pantr1	1.22029	0.672	0.447	2.03e-120	Nptx1	0.578541	0.108	0.043	1.13e-57	Tnfrsf1a	0.549114	0.56	0.412
	Disp1	0.840472	0.224	0.07	4.32e-249	Kif13b	0.382602	0.252	0.174	5.22e-17	Prdx4	14.2637	0.903	0.936	4.71e-32	Gtpbp4	1.89389	0.828	0.587	0	Calml4	2.21204	0.104	0.205	1.87e-30	Tshz2	4.36969	0.628	0.444	1.62e-76	Alcam	0.556121	0.18	0.076	1.07e-31	Tspan6	1.99893	0.937	0.821	7.82e-90	Cnnm2	0.444772	0.22	0.12	1.21e-57	Elovl7	1.23138	0.193	0.095
	Adamtsl4	0.418755	0.197	0.059	3.32e-225	Atp1b1	3.17557	0.153	0.093	1.13e-16	St3gal6	0.476377	0.505	0.365	7.21e-29	Elovl7	1.78682	0.361	0.086	0	Prkar2b	4.08624	0.059	0.149	3.05e-30	Zfp874b	0.771664	0.285	0.145	2.2e-75	Nfat5	2.85865	0.778	0.655	4.41e-31	Thbs1	11.144	0.827	0.657	8.03e-90	4932438H23Rik	3.30725	0.118	0.05	2.17e-57	Baalc	2.00082	0.338	0.213
	Dlk1	90.9418	0.988	0.978	8.77e-221	Tubb2b	1.79487	0.299	0.39	5.33e-16	Colec12	0.504366	0.454	0.584	1.34e-28	Hmga1	1.63317	0.303	0.06	0	Psmc2	1.39058	0.428	0.528	1.06e-28	P4hb	0.906687	0.992	0.954	1.11e-72	Sqor	0.267019	0.183	0.079	1.54e-30	Plagl1	9.38302	0.966	0.901	3.74e-86	Uck2	4.66772	0.507	0.379	1.09e-55	Zfp703	0.272446	0.369	0.24
	Cdkn1a	2.93744	0.799	0.566	7.26e-218	Chd7	0.256348	0.147	0.091	9.13e-15	Mknk2	0.412716	0.248	0.138	1.43e-28	Ppp1r1a	1.56707	0.125	0.017	0	BC031181	0.750976	0.629	0.709	2.2e-26	Tsc22d1	28.1358	0.987	0.934	1.2e-72	Usp53	0.452843	0.662	0.496	4.88e-30	Pam	0.351949	0.889	0.792	5.7e-86	Lifr	0.398265	0.218	0.121	1.16e-53	Slc41a1	0.873197	0.376	0.258
	Bmp6	1.1954	0.198	0.064	1.53e-204	Amd1	0.263101	0.352	0.269	1.91e-14	Nkiras1	1.13001	0.414	0.28	3.58e-28	Aen	1.41625	0.368	0.139	0	Cycs	7.40519	0.487	0.579	4.73e-26	Zfp949	0.715193	0.343	0.194	5.84e-70	1810013L24Rik	1.18711	0.478	0.317	6.67e-30	Col25a1	4.42148	0.392	0.215	7.14e-86	Cd302	1.49692	0.544	0.421	1.23e-52	Thbs3	6.54484	0.588	0.68
	Itga5	5.13262	0.343	0.158	4.85e-189	Wdr89	1.1427	0.483	0.395	3.67e-14	Slc25a25	0.729198	0.229	0.126	7.01e-27	Kif21a	1.34361	0.851	0.612	0	Mpc2	9.96322	0.639	0.707	1.39e-21	Clcn3	0.497904	0.366	0.215	2.94e-65	Mbp	0.265357	0.125	0.047	5.98e-28	Bag1	3.1529	0.947	0.88	4.19e-81	Cxcl14	13.7408	0.567	0.417	1.55e-46	Ube2ql1	0.255372	0.132	0.063
	Moxd1	0.779444	0.151	0.044	2.36e-185	Mrps12	1.85991	0.303	0.396	1.09e-13	Gm8797	0.264222	0.206	0.109	1.02e-25	Myo1e	1.22174	0.591	0.3	0	Smim7	0.324725	0.588	0.663	3.78e-21	Znrd1as	0.415642	0.311	0.172	8.95e-64	Prkca	1.11535	0.571	0.416	1.28e-27	Fkbp14	1.74657	0.696	0.512	1.39e-80	Slc41a1	0.424587	0.37	0.257	1.15e-42	Fndc4	0.592001	0.365	0.252
	Pappa	0.728271	0.312	0.139	2.35e-184	Psma4	0.679888	0.719	0.764	2.57e-13	Ube2g2	0.773867	0.395	0.27	2.99e-24	Nipal1	1.01544	0.154	0.03	0	Sfrp1	0.860818	0.585	0.481	4.59e-20	Akr1a1	0.487687	0.983	0.925	1.01e-63	Jup	0.357467	0.167	0.073	1.77e-26	Fgfrl1	0.950723	0.76	0.594	6.12e-80	Sf3b6	1.03668	0.671	0.747	2.96e-42	Rtn4	4.65329	0.824	0.733
	Pcsk5	1.27802	0.2	0.072	1.23e-170	Zfp655	0.376772	0.409	0.325	4.8e-13	Tmem251	0.690661	0.386	0.264	2.39e-23	Mbp	0.699268	0.192	0.041	0	Capza2	1.9381	0.561	0.642	1.19e-17	Snx21	1.68681	0.447	0.29	5.88e-63	Acvr2b	0.408248	0.145	0.061	1.31e-24	Tma7	3.04075	0.921	0.837	3.28e-79	Hmgn5	19.7072	0.193	0.304	3.11e-37	Akap9	0.719921	0.401	0.526
	Baiap2l1	1.26191	0.352	0.174	1.26e-167	Tcp11l2	1.05772	0.364	0.288	8.57e-13	Iffo2	0.508609	0.176	0.091	2.52e-23	Lactb2	0.571853	0.498	0.239	0	Atp8a2	0.491511	0.15	0.093	2.08e-17	Ddt	9.30207	0.751	0.617	5.85e-62	Malt1	8.223	0.354	0.212	5.74e-24	Armh4	3.36951	0.566	0.389	2.13e-77	Ccdc28b	0.932941	0.131	0.231	2.99e-35	Cnnm2	0.600853	0.21	0.121
	Atp2b4	1.50642	0.318	0.148	1.17e-165	Gsdme	0.340994	0.269	0.197	1.2e-12	Nip7	3.49916	0.357	0.489	3.29e-23	Itga2b	1.05799	0.251	0.076	2.3e-300	Hebp1	1.00056	0.082	0.152	7.84e-17	Khk	0.729057	0.562	0.398	9.42e-60	Hs6st1	0.668828	0.218	0.113	2.84e-23	Frs2	0.761764	0.528	0.344	6.26e-77	Slc16a2	0.405353	0.449	0.337	7.15e-35	Tnfrsf21	0.723304	0.346	0.232
	Vsir	0.345713	0.171	0.057	1.08e-159	Letm2	0.731773	0.261	0.192	4.82e-12	Gprasp2	2.08466	0.214	0.123	1.06e-20	Vasn	1.15952	0.453	0.208	1.2e-292	Supt4a	4.55057	0.614	0.692	2.44e-15	Acot7	0.601585	0.412	0.263	6.83e-59	Msi1	0.267984	0.119	0.048	7.16e-22	Carmn	2.53724	0.12	0.039	2.26e-75	A4galt	0.515882	0.126	0.066	5.02e-33	Sec31a	1.85777	0.493	0.606
	Hand2	0.540768	0.119	0.033	1.78e-150	Cry1	0.834163	0.403	0.328	2.45e-11	Mafk	0.837142	0.291	0.187	3.24e-19	Tead4	0.463325	0.144	0.029	1.62e-292	Luc7l	1.78952	0.431	0.516	1.12e-13	Zmynd8	0.431683	0.317	0.182	1.77e-58	Ralgds	0.352051	0.288	0.174	1.71e-19	Dstn	9.00353	0.938	0.881	4.22e-70	Ralgds	0.266302	0.261	0.172	3.29e-32	Lpcat1	1.95555	0.412	0.3
	Vwa1	4.73069	0.219	0.091	1.63e-140	1810013L24Rik	0.971171	0.392	0.318	4.6e-11	Slc25a38	0.445426	0.347	0.237	8.75e-19	Gjb5	6.68199	0.139	0.028	2.37e-284	Pfdn2	1.21242	0.669	0.723	4.26e-12	C1qtnf4	1.04589	0.761	0.604	1.2e-57	Trib2	1.32233	0.342	0.219	2.42e-19	P3h4	3.14491	0.933	0.833	9.2e-70	C1qtnf12	4.45526	0.193	0.29	1.95e-28	Cpq	1.39282	0.808	0.707
	Glcci1	0.597053	0.184	0.07	7.64e-137	Tbc1d15	6.78596	0.609	0.525	1.69e-10	Per1	0.27933	0.281	0.182	1.41e-18	Hivep3	3.30509	0.492	0.245	5.94e-283	Znrd2	0.976097	0.36	0.428	6.29e-09	Rangrf	0.299133	0.366	0.222	2.05e-56	Cttnbp2nl	0.581303	0.323	0.202	1.12e-18	Nfat5	0.387765	0.794	0.652	5.85e-69	Serinc1	0.459144	0.622	0.71	3.84e-28	Lifr	0.876935	0.2	0.122
	Sdk2	1.68186	0.569	0.388	2.86e-131	Ccnt2	0.309913	0.487	0.407	3.64e-10	Ahsa2	0.400744	0.326	0.22	1.7e-18	Tet3	1.22047	0.501	0.25	5.25e-280	Snhg3	1.75692	0.431	0.489	8.35e-09	Usp29	0.735429	0.611	0.446	2.19e-56	Mkrn1	0.491976	0.484	0.356	4.24e-17	Rrbp1	2.1295	0.995	0.983	1.18e-68	Lrp1b	2.7008	0.111	0.058	5.34e-28	Flot1	1.14377	0.343	0.245
	Robo1	0.586616	0.136	0.046	2.87e-122	Tet3	0.55729	0.331	0.26	4.02e-10	Saraf	2.98443	0.776	0.715	2.91e-18	Vwa5a	1.93544	0.445	0.207	6.26e-275	Slc1a3	0.255235	0.205	0.15	8.38e-09	Srsf5	0.282669	0.819	0.704	2.26e-55	Rictor	0.735367	0.518	0.39	3.58e-16	Islr	24.448	0.805	0.653	1.26e-68	Acot8	2.66652	0.047	0.117	6.54e-28	A4galt	0.563897	0.125	0.066
	Zbtb7a	15.3621	0.371	0.214	1.06e-108	Agfg2	0.863624	0.299	0.232	2.03e-09	Rybp	1.69275	0.414	0.308	2.44e-17	Hs6st1	1.20585	0.293	0.105	5.06e-269	Tram2	0.798633	0.398	0.337	7.23e-08	Polr2e	0.33487	0.745	0.607	5.58e-55	Pfkp	1.12831	0.347	0.23	9.84e-16	Pdia4	16.9847	0.889	0.768	2.75e-67	Cwc25	2.11718	0.125	0.214	1.27e-27	Gnl3	0.262702	0.804	0.735
	Slc6a9	0.295627	0.156	0.061	1.79e-108	Baiap2l1	0.290452	0.241	0.18	2.82e-09	Dcun1d3	0.500261	0.178	0.102	2.79e-16	Gm49774	3.00751	0.249	0.08	2.83e-266	Smu1	0.446297	0.219	0.279	7.62e-08	D730003I15Rik	0.348986	0.39	0.247	9.94e-55	Uba7	0.290198	0.247	0.146	1.23e-15	Sort1	0.327389	0.203	0.09	9.47e-67	Rap2b	1.60966	0.238	0.161	4.72e-27	Slc16a2	0.400624	0.437	0.339
	Psd3	0.678034	0.365	0.215	8.16e-105	Slc25a33	0.306757	0.248	0.187	3.68e-09	Arf1	10.8938	0.893	0.925	4.16e-16	Osmr	2.62438	0.557	0.297	5.2e-263	Sec16b	0.266605	0.188	0.14	1.12e-06	Clybl	0.42645	0.316	0.183	1.44e-54	Igsf3	1.08687	0.342	0.23	1.99e-14	Col4a5	0.969913	0.225	0.106	1.68e-66	Lpcat1	0.521433	0.395	0.3	2.73e-26	Fam25c	32.5338	0.119	0.066
	Tjp2	0.258654	0.147	0.057	6.41e-102	Pnpla8	0.280368	0.585	0.52	1.53e-08	Nrtn	0.410699	0.223	0.142	5.69e-14	Pparg	0.384858	0.137	0.029	3.04e-262	Lamp2	0.965133	0.68	0.722	2.06e-06	1700012D14Rik	0.454298	0.362	0.222	3.65e-54	Tshz1	1.17223	0.267	0.175	1.65e-13	Map2	0.43362	0.385	0.226	1.31e-65	Tnfrsf1a	0.471608	0.507	0.412	3.65e-26	Nisch	1.99915	0.54	0.621
	Gsdme	0.830533	0.336	0.192	1.31e-100	Snx21	0.456926	0.356	0.293	3.18e-08	Eva1a	0.850451	0.201	0.127	3.03e-13	Ncs1	0.725377	0.197	0.055	2.59e-258	Zfp638	5.69009	0.305	0.364	3.83e-06	Ing3	0.962917	0.491	0.342	2.26e-53	Acsl1	7.11161	0.387	0.282	2.86e-13	Tmem100	4.00215	0.169	0.071	3.61e-65	Camk2g	2.3244	0.239	0.164	9.69e-25	Nedd4l	0.368824	0.229	0.153
	Exoc6b	0.580745	0.261	0.141	3.76e-87	Arhgef5	1.18607	0.211	0.157	6.53e-08	Agfg2	0.40354	0.324	0.232	5.99e-13	Twistnb	0.495522	0.726	0.482	1.95e-255	Srbd1	0.423086	0.228	0.179	4.65e-06	Rnf113a2	0.567647	0.385	0.242	2.29e-53	Steap3	0.388564	0.128	0.064	6.1e-13	Ccdc85b	11.3278	0.647	0.517	2.53e-64	Pdzk1ip1	1.5962	0.153	0.096	3.01e-22	Chmp4c	0.268874	0.136	0.08
	Stk40	0.769107	0.334	0.198	7.04e-87	Rflna	32.472	0.417	0.473	7.62e-08	Atxn7l3b	2.38419	0.813	0.864	6.28e-12	Rbms1	3.87128	0.481	0.241	6.6e-255	Gstk1	2.45711	0.16	0.212	6.67e-06	Dtd1	0.569712	0.457	0.305	2.77e-53	Enpp5	0.257693	0.173	0.096	6.23e-13	Laptm4a	11.5934	0.991	0.973	2e-61	Fndc4	2.25947	0.333	0.252	7.4e-22	Etv6	0.286752	0.174	0.111
	Gm15867	0.359009	0.315	0.185	8.82e-82	Chmp4c	0.324385	0.121	0.08	2.33e-07	Mrpl16	5.51478	0.314	0.228	8.54e-12	Lpgat1	6.05927	0.398	0.18	1.14e-250	Wfdc2	273.313	0.119	0.084	9.63e-06	Gm4258	1.53973	0.296	0.171	1.69e-52	Nectin2	0.327534	0.112	0.054	1.6e-12	Adgrl3	0.357517	0.163	0.069	1.07e-59	Birc2	7.43748	0.581	0.498	4.49e-21	Glis3	0.651443	0.169	0.107
	Phldb1	0.453374	0.316	0.186	5.84e-81	Rin2	1.19267	0.349	0.287	2.46e-07	Rel	0.794617	0.373	0.276	1.05e-11	Adgrg1	0.607994	0.144	0.033	1.77e-246	Inf2	0.652153	0.099	0.143	1.38e-05	2810013P06Rik	0.327062	0.511	0.36	1.94e-52	Atp1b1	3.62195	0.168	0.094	2.24e-12	Gm525	0.486908	0.119	0.043	1.71e-59	Ccn6	0.29818	0.519	0.427	6.02e-19	Cxadr	2.70124	0.262	0.185
	Tmem63a	0.555209	0.249	0.138	7.15e-76	Slc35g2	0.598858	0.152	0.108	4.1e-07	Cetn3	1.02426	0.677	0.737	3.13e-11	Med13l	1.57145	0.569	0.321	2.9e-246	Eif4e	0.297531	0.549	0.593	3.08e-05	Il18	0.399824	0.214	0.108	1.96e-52	Cd164l2	0.335969	0.104	0.048	2.38e-12	Kcnq5	0.398218	0.196	0.093	2.82e-54	Slc20a1	3.70038	0.142	0.216	4.43e-18	Proser2	3.92923	0.237	0.326
	Hip1	0.271938	0.207	0.107	4.39e-74	Ppp1r9a	0.271753	0.194	0.258	4.69e-07	Gprasp1	0.261547	0.293	0.208	2.1e-10	Eif4e	1.25342	0.792	0.582	7.57e-243	Emilin1	0.702998	0.249	0.302	0.000107517	Zfp560	0.540453	0.589	0.433	2.07e-52	Nr1d2	1.17013	0.43	0.32	1.61e-10	Cpq	1.71438	0.834	0.707	1.78e-53	Flot1	0.448769	0.317	0.245	1.2e-16	Lrrc42	0.952799	0.225	0.313
	Camk1d	0.254779	0.129	0.055	1.42e-72	Smap2	0.312422	0.288	0.23	1e-06	Cbx4	0.38564	0.288	0.207	2.28e-10	Cd109	2.44766	0.82	0.643	3.63e-242	Gspt1	0.74272	0.548	0.583	0.000351958	4930579K19Rik	0.36603	0.228	0.119	2.15e-51	Gm10941	0.353918	0.137	0.075	5.28e-10	Gng13	2.55699	0.225	0.115	8.92e-53	Mid1	3.15844	0.162	0.108	1.23e-16	Camk2g	1.65088	0.232	0.165
	Dnm1	0.506723	0.292	0.179	3.98e-64	Psmb6	1.16189	0.822	0.85	1.07e-06	Tars	1.37683	0.436	0.526	1.82e-09	Anxa7	2.9745	0.626	0.401	4.44e-240	Pgrmc1	17.9555	0.47	0.527	0.000536616	Zfp938	0.518061	0.35	0.215	2.77e-50	Fbxl3	1.17289	0.466	0.363	1.2e-09	Bex3	4.92969	0.949	0.852	1.02e-50	Slc1a1	0.960833	0.267	0.199	1.06e-15	Chst2	0.391234	0.116	0.07
	Crim1	1.62514	0.343	0.225	8.63e-64	Hcfc1r1	4.47378	0.801	0.767	1.32e-06	Pelo	0.526587	0.408	0.33	1.97e-09	Myo18b	4.91321	0.106	0.019	1.03e-239	Lrpap1	12.4119	0.573	0.615	0.000642059	Efcab1	1.56217	0.593	0.436	5.54e-50	Itga2b	0.291503	0.147	0.083	1.85e-09	Cox4i2	3.49889	0.61	0.461	1.75e-46	Pomc	46.4807	0.055	0.107	1.51e-15	Atxn7l3b	3.41381	0.831	0.864
	Dag1	0.677519	0.396	0.271	1.28e-62	Hpcal1	0.318767	0.182	0.134	1.49e-06	Foxo3	4.66291	0.383	0.301	1.15e-08	Ets1	1.20789	0.533	0.29	1.77e-238	1810013L24Rik	0.736861	0.27	0.321	0.00126094	1110032A03Rik	0.632166	0.484	0.34	1.07e-48	Kdm5b	1.00442	0.542	0.439	3.05e-09	Nebl	8.33258	0.166	0.079	1.16e-44	Hipk1	0.442759	0.275	0.21	4.31e-15	Flvcr1	0.286621	0.166	0.11
	Snx9	0.350478	0.276	0.169	6.4e-60	Stxbp3	0.32367	0.307	0.247	1.97e-06	Ciart	2.06129	0.131	0.079	1.47e-08	Tmem131l	1.92995	0.292	0.113	1.06e-227	Hibadh	10.1631	0.368	0.417	0.00149006	Bphl	0.352296	0.416	0.274	1.13e-48	Gab1	0.325729	0.349	0.251	3.2e-09	BC031181	0.343374	0.82	0.703	1.47e-44	Eloc	30.1505	0.82	0.762	1.71e-12	Ctsf	0.519431	0.566	0.49
	Rab11fip5	0.306657	0.159	0.08	2.15e-58	Smad1	0.285767	0.273	0.216	3.32e-06	Fam111a	0.725665	0.056	0.117	2.02e-08	Medag	2.90274	0.341	0.146	1.01e-223	Snhg4	0.277517	0.325	0.373	0.00336452	Acer2	0.714656	0.12	0.049	8.63e-48	Aftph	0.263595	0.207	0.131	4.91e-09	Copz2	1.67926	0.948	0.873	2.15e-44	Ldhb	4.59064	0.497	0.55	3.48e-12	Itga2b	0.295536	0.127	0.082
	Ice1	0.251601	0.295	0.185	1.66e-55	Pantr1	0.918721	0.401	0.455	4.2e-06	Mrpl28	3.19621	0.314	0.403	7.78e-08	Tshz1	3.01864	0.36	0.167	3.94e-218	Smndc1	0.318063	0.454	0.501	0.00763254	Pink1	0.557442	0.481	0.34	4.74e-46	Stx3	0.307453	0.195	0.121	6.03e-09	A830012C17Rik	0.251586	0.135	0.058	2.89e-44	Glis3	2.39726	0.152	0.107	2.56e-11	Gab1	0.269757	0.317	0.25
	Atxn2	0.659884	0.387	0.27	2.56e-53	Rabggtb	1.15999	0.614	0.652	1.64e-05	Ccnl1	2.68803	0.615	0.55	1.13e-07	Slc35e4	1.9791	0.493	0.265	1.03e-216	Blzf1	6.17345	0.279	0.326	0.00900584	Dusp16	0.569675	0.296	0.177	5.31e-46	Mapre3	1.65408	0.27	0.187	1.27e-08	Ghr	1.27456	0.527	0.401	6.72e-43	Aen	0.355439	0.199	0.147	3e-11	Tnip2	0.271306	0.177	0.125
	Pkd1	0.333787	0.296	0.193	1.64e-50	Zbtb38	3.82344	0.253	0.201	2.9e-05	Rock1	17.0903	0.457	0.54	1.41e-07	Mamld1	0.685528	0.113	0.024	1.09e-214	C1qbp	0.737488	0.73	0.754	0.00993289	Slc16a4	0.351529	0.383	0.247	1.29e-45	Tram2	0.291985	0.438	0.338	4.81e-08	Dusp5	0.356597	0.197	0.102	9.38e-43	Tmem11	0.730908	0.455	0.536	8.86e-11	Krcc1	0.493312	0.363	0.431
	Gm26724	0.264821	0.23	0.139	1.48e-48	Ubqln1	0.371071	0.347	0.29	6.62e-05	Stat3	1.02441	0.546	0.466	1.9e-07	Mpzl2	0.442586	0.384	0.182	7.79e-213	Ramp1	26.6117	0.094	0.127	0.0154435	Rorc	0.463299	0.369	0.235	2.15e-45	Gm49066	0.250128	0.184	0.116	6.17e-08	Tceal3	1.47529	0.583	0.443	1.45e-40	Nup88	10.9264	0.128	0.182	3.07e-10	Noct	1.03299	0.277	0.213
	Gcat	0.372361	0.074	0.169	3.32e-47	Lrrk1	1.21134	0.253	0.204	0.000111681	Zrsr1	2.35304	0.192	0.131	4.8e-07	Slc22a4	0.718018	0.138	0.034	5.38e-212						Borcs8	0.878682	0.528	0.386	6.73e-45	Phf13	0.451279	0.183	0.115	7.89e-08	Tubb2b	3.45962	0.519	0.384	2.19e-39	Tram2	1.46905	0.401	0.337	4.71e-10	Chsy3	0.256611	0.276	0.216
	Nfkb2	0.262575	0.217	0.13	1.85e-46	Cdc5l	2.39384	0.334	0.391	0.000119346	Sertad1	1.20739	0.471	0.394	7.09e-07	S100a16	9.11891	0.584	0.391	9.08e-209						C030034I22Rik	0.42676	0.286	0.171	1.59e-44	Kifc3	12.6475	0.136	0.079	7.93e-08	Prima1	0.363405	0.164	0.08	2.69e-39	Rdh14	0.351725	0.284	0.343	1.91e-06	Acsl1	0.259302	0.344	0.281
	Gbf1	0.758651	0.32	0.439	3.29e-46	Zfp30	10.1145	0.069	0.109	0.000144614	Plcb1	0.387902	0.188	0.13	1.4e-06	Frmd4a	0.813267	0.228	0.08	3.61e-207						Prkg1	0.745582	0.057	0.173	2.28e-44	AI837181	0.288771	0.444	0.352	3.23e-07	Calml4	4.21536	0.314	0.199	8.46e-39	Nid2	1.01478	0.351	0.386	4.06e-05	Gnpda2	3.55256	0.29	0.238
	Lefty1	0.301804	0.168	0.094	7.37e-44	Ddx3x	3.60001	0.344	0.401	0.000147726	Bbc3	8.25498	0.302	0.231	1.83e-06	Nedd4l	1.95131	0.332	0.147	1.34e-206						Mtss2	0.273062	0.438	0.299	5.05e-44	Dhx40	0.546884	0.377	0.286	5.65e-07	Lsamp	0.285387	0.143	0.067	1.38e-38	Ndrg2	1.61679	0.427	0.465	0.000316683	Tomm5	8.00427	0.576	0.641
	Smim27	0.449407	0.429	0.535	1.04e-41	Gpbp1	0.304527	0.679	0.618	0.000167295	Erf	0.270167	0.297	0.227	2.55e-06	Efna1	4.11002	0.567	0.338	1.88e-204						Hint2	0.676843	0.456	0.314	9.23e-44	Zbed5	0.500049	0.285	0.206	7.08e-07	Efcab1	0.511631	0.58	0.436	1.22e-37	Atxn1	0.26984	0.229	0.187	0.000354087	Nid2	3.14256	0.327	0.386
	Arhgef17	0.306153	0.18	0.105	1.11e-41	Nop53	0.812198	0.594	0.534	0.000192	Irf2bpl	1.61703	0.418	0.35	3.78e-06	Ahnak2	9.91506	0.32	0.14	7.42e-204						Cyren	0.445961	0.331	0.208	1.09e-43	Fndc4	0.993086	0.336	0.254	7.8e-06	Slc16a2	0.950335	0.466	0.338	3.4e-37	Sdad1	1.25448	0.316	0.271	0.000403789	Phactr2	1.951	0.227	0.288
	Slk	10.739	0.444	0.333	2.41e-41	Igsf3	0.283764	0.282	0.23	0.000222379	Kank1	2.3663	0.309	0.238	4.2e-06	Nip7	1.79605	0.694	0.477	3.91e-203						Plscr4	0.315919	0.214	0.115	1.57e-43	Pias4	0.403968	0.32	0.238	1.14e-05	3110040N11Rik	0.992619	0.537	0.406	1.05e-35	Cr1l	0.389021	0.351	0.402	0.000589013	Herpud2	0.949647	0.345	0.291
	Zzz3	0.482808	0.401	0.294	4.13e-41	Skp1a	6.0796	0.596	0.543	0.000257784	Clk4	0.984945	0.574	0.508	6.64e-06	Ube2ql1	0.987544	0.186	0.059	7.78e-197						3830406C13Rik	0.345507	0.449	0.309	1.9e-43	Pkig	0.47224	0.516	0.436	1.98e-05	Btbd3	2.32097	0.352	0.239	2.95e-34	Zdhhc20	1.56571	0.205	0.249	0.00111613	Nr2f6	0.393211	0.071	0.11
	Thsd4	0.322199	0.113	0.056	5.18e-41	Commd6	0.484193	0.274	0.326	0.000468672	Cry1	0.777365	0.399	0.329	7.97e-06	Nptx1	2.6778	0.148	0.041	3.62e-193						Mpst	0.396838	0.53	0.387	5.16e-43	Gm45051	0.364303	0.262	0.188	2.19e-05	Nbdy	0.32614	0.782	0.686	3.83e-34	Twf1	3.99431	0.295	0.255	0.00929588	Prima1	1.76088	0.115	0.082
	Mtmr11	0.272037	0.211	0.13	4.54e-40	Magi2	1.15275	0.196	0.153	0.000521228	6330403K07Rik	0.51378	0.374	0.298	8.47e-06	Clba1	8.0564	0.279	0.118	1e-186						Ica1	0.271174	0.16	0.077	1.19e-42	Tgm2	1.78432	0.158	0.1	3.51e-05	Ivns1abp	1.35394	0.715	0.617	1.67e-33						Map3k4	0.874305	0.086	0.127
	Map9	1.29931	0.051	0.128	1.09e-38	Tnfrsf1a	0.497501	0.47	0.414	0.000550875	Skil	0.260076	0.262	0.195	9.78e-06	Lrrc8c	0.953473	0.319	0.144	1.28e-182						Pold4	0.546907	0.641	0.512	3.89e-42	Rasl10a	0.866476	0.165	0.107	3.7e-05	Dpm3	0.602612	0.898	0.843	2.44e-33						2900097C17Rik	0.477017	0.504	0.56
	Fzd2	0.400923	0.137	0.234	1.37e-37	2310010J17Rik	0.339788	0.351	0.401	0.000868495	Adgra3	0.949363	0.322	0.255	1.9e-05	Micall1	0.526235	0.248	0.098	4.53e-178						Lims2	0.333079	0.175	0.088	9.58e-42	Sft2d3	0.305037	0.388	0.306	4.93e-05	Enpp5	0.280746	0.177	0.095	3.66e-33						Tnpo1	0.322875	0.334	0.286
	Zmiz1	1.07567	0.376	0.279	1.45e-36	B3gnt2	0.368935	0.275	0.228	0.00110286	Ap3b1	0.314804	0.167	0.238	1.9e-05	Mtus1	2.44345	0.462	0.259	6.32e-178						Cdkn2b	2.73142	0.195	0.103	1.86e-41	Lats1	0.328337	0.345	0.263	5.34e-05	Cry2	0.903132	0.322	0.215	6.98e-33						Slc39a14	0.874919	0.397	0.349
	Ung	1.57885	0.102	0.189	1.25e-35	Tmem9	1.66261	0.177	0.227	0.00151162	Gm45902	0.555022	0.172	0.12	2.19e-05	Mdfi	8.41916	0.65	0.473	7.75e-177						Tmed1	1.38958	0.809	0.689	4.91e-41	Atf2	0.364775	0.302	0.228	0.000180154	Trappc6a	0.328947	0.631	0.502	1e-32						Tmem11	0.263105	0.574	0.531
	Arhgef40	1.49933	0.215	0.138	1.27e-34	Gab1	0.457361	0.301	0.251	0.00189267	Pacsin3	0.355149	0.31	0.245	3.42e-05	Rab11fip4	1.01116	0.403	0.212	6.51e-174						2310010J17Rik	0.681184	0.523	0.396	1.09e-40	Ing5	0.296866	0.306	0.232	0.000324631	Hint3	0.835515	0.631	0.513	7.61e-32						Tnfaip8	2.5838	0.556	0.506
	Tor1aip1	0.723892	0.453	0.355	1.41e-33	Rpl19	9.41805	1	1	0.00252688	Papola	0.506258	0.606	0.672	3.81e-05	Pdpn	0.350494	0.537	0.338	1.78e-167						Rpl7l1	0.289173	0.661	0.532	1.44e-40	Zfp260	0.919419	0.52	0.446	0.000507968	Tox	0.44734	0.28	0.177	7.29e-31						Ehd3	0.928014	0.139	0.104
	Mirg	0.682824	0.319	0.231	1.1e-32	Bicc1	4.83386	0.132	0.176	0.00267092	Nsrp1	1.14943	0.543	0.477	8.38e-05	Zc3hav1	0.419524	0.236	0.094	3.13e-166						Bcl9	0.462686	0.303	0.189	2.9e-40	Ncoa2	0.368298	0.259	0.192	0.000761336	Mrc2	1.18384	0.514	0.4	1.4e-30						Prkca	0.727435	0.461	0.417
	Dixdc1	0.412141	0.256	0.175	1.46e-32	Yipf5	2.38068	0.668	0.696	0.00306743	Trip6	0.368392	0.346	0.276	0.000114378	Klhl40	11.8173	0.103	0.024	5.93e-165						0610009B22Rik	0.482737	0.489	0.357	3.28e-40	Inf2	0.541782	0.199	0.141	0.00100866	Slc1a1	0.467653	0.303	0.199	3.4e-30						Zfp655	0.557516	0.372	0.326
	Mob1a	0.340517	0.327	0.237	2.04e-32	Nxn	0.701197	0.197	0.247	0.0036971	Eif2s3y	0.763592	0.222	0.167	0.000155146	Ddx21	0.275526	0.551	0.349	1.5e-164						4930481A15Rik	0.335003	0.169	0.085	3.67e-40	Chsy3	0.884684	0.281	0.217	0.00207917	Ccnl2	2.73478	0.815	0.735	2.08e-29						Akt2	0.484805	0.386	0.339
	Acvr1	0.312785	0.242	0.164	1.31e-31	Ryk	0.570333	0.569	0.612	0.0051849	Gpr137c	3.59942	0.142	0.096	0.000159827	Il15ra	0.665957	0.124	0.034	2.88e-163						Higd2a	6.9829	0.766	0.665	3.82e-40	Rint1	0.300679	0.493	0.415	0.00221761	Cbx4	0.58906	0.306	0.205	1.38e-26						Dst	4.99691	0.396	0.351
	Utp18	0.273634	0.305	0.218	1.73e-30	Anxa7	1.56202	0.465	0.41	0.00651449	Nucb1	3.90893	0.643	0.695	0.000184119	Tnfrsf11b	9.67263	0.399	0.217	5.29e-163						Etfbkmt	0.301184	0.142	0.067	8.12e-40	Rab11fip4	1.48884	0.288	0.22	0.00282758	Ppm1m	0.424073	0.312	0.214	3.84e-25						E030030I06Rik	0.579014	0.258	0.214
	Rarg	4.49158	0.463	0.378	4.56e-29	Fgfr1op2	0.986103	0.618	0.655	0.00800332	Cd302	0.848638	0.487	0.424	0.000577712	Rtn4r	0.4877	0.133	0.038	3.25e-160						Gm10130	0.36954	0.227	0.129	1.38e-39	Plekha1	0.299683	0.272	0.209	0.00333264	Jph1	0.280715	0.26	0.17	5.18e-25						Calml3	5.07864	0.261	0.217
	Nrtn	0.594103	0.209	0.141	3.13e-27	Nub1	0.325632	0.373	0.327	0.00811565	Hmgcs1	7.23175	0.808	0.786	0.000729919	Dot1l	1.04464	0.396	0.209	1.43e-159						Zfp637	0.546274	0.523	0.396	1.61e-39	Zbtb43	0.317331	0.137	0.092	0.00771412	Spa17	0.464475	0.245	0.158	9.96e-25						Fam110b	0.880403	0.356	0.317
	Cspg4	1.29973	0.672	0.589	1.45e-26	Pdhb	0.405478	0.396	0.443	0.0117418	Sh3d19	0.461466	0.15	0.106	0.00099545	B430010I23Rik	9.65689	0.406	0.219	1.5e-159						Isoc2b	0.321681	0.284	0.172	2.68e-39	Yrdc	0.441501	0.441	0.371	0.036102	6720427I07Rik	0.252933	0.526	0.42	7.88e-24						Amd1	0.502022	0.315	0.27
	Rasa2	0.443441	0.267	0.192	5.18e-25	Cobl	0.330603	0.131	0.099	0.0306258	Tafa5	0.564889	0.214	0.16	0.001899	Timm10	1.05272	0.491	0.294	1.69e-157						Chd6	0.653594	0.49	0.36	3.12e-39	Gle1	0.489126	0.384	0.323	0.0366172	Tbce	0.441065	0.49	0.381	9.83e-24
	Fam53b	0.32453	0.14	0.086	6.7e-25	Slc41a1	0.296748	0.304	0.26	0.0332593	Cops2	0.613812	0.462	0.531	0.00241152	Cav2	10.2643	0.453	0.262	3e-157						Gm11110	0.2634	0.148	0.072	4.99e-39						Tmco1	3.61999	0.782	0.702	1.26e-23
	Preb	0.535007	0.14	0.217	2.64e-23						Acot2	1.45614	0.137	0.096	0.00359614	Csnk1e	0.725704	0.537	0.34	6.43e-154						Smim31	0.34845	0.136	0.064	5.7e-39						Tet2	0.456463	0.402	0.298	2.36e-23
	Cdk13	0.371373	0.251	0.18	3.25e-23						Acot1	1.01702	0.548	0.479	0.00449462	Dsp	2.71634	0.133	0.04	3.35e-151						Zfp120	0.331552	0.208	0.115	6.57e-39						Trib2	0.852923	0.311	0.218	5.18e-23
	Pdcd11	0.452279	0.265	0.195	3.38e-22						Mat2a	4.24578	0.526	0.468	0.00458974	Ppan	1.21406	0.545	0.347	1.31e-150						Pabpc4l	0.279542	0.154	0.076	6.65e-39						Tmem167b	0.55035	0.509	0.404	1.23e-22
	Nab2	0.559949	0.19	0.129	1.5e-21						Pja1	2.6332	0.296	0.242	0.00472718	Il13ra1	0.994851	0.268	0.121	1.18e-146						Ip6k2	0.350861	0.537	0.401	2.12e-38						Borcs8	0.420694	0.494	0.387	1.82e-22
	Copb1	9.39209	0.619	0.685	3.13e-21						Ubap1	0.292984	0.278	0.222	0.0063707	Pappa	1.39162	0.292	0.14	1.43e-143						Ddx50	1.06817	0.919	0.873	4.13e-38						Airn	0.354768	0.528	0.417	5.67e-22
	Mertk	0.252445	0.142	0.091	4.7e-21						Ube2j1	0.816361	0.257	0.319	0.00672138	Mphosph10	1.05343	0.539	0.349	7.5e-143						Zfp266	0.391745	0.581	0.446	1.65e-37						Smarcad1	0.858342	0.561	0.456	7.64e-22
	Ppp1r15b	0.720163	0.237	0.313	2.33e-19						Foxc1	10.2004	0.378	0.319	0.006885	Nop16	1.93217	0.476	0.292	1.08e-142						Micos13	4.75211	0.913	0.851	2.18e-37						Trappc2l	0.414515	0.564	0.463	7.75e-22
	Sppl2a	4.53947	0.35	0.427	6.37e-19						Gstp1	9.24085	0.211	0.271	0.00703565	Ngef	0.324266	0.257	0.115	8.67e-142						Tmco6	0.276693	0.194	0.105	2.49e-37						Tmsb15b1	0.286773	0.245	0.161	9.38e-22
	Frmd6	2.67649	0.224	0.162	2.69e-18						Smap2	1.19542	0.176	0.233	0.00746623	Chchd4	1.46791	0.376	0.203	5.58e-139						Tcaf1	0.268713	0.419	0.292	5.78e-37						Micos13	1.17848	0.893	0.852	1.08e-21
	Rasl10a	0.265547	0.155	0.106	5.58e-16						Ubxn2a	0.257987	0.2	0.151	0.0135347	Pcgf5	1.06516	0.358	0.193	2.14e-134						Mtfr1l	0.466279	0.516	0.392	6.36e-37						Etnk1	1.76508	0.382	0.283	1.7e-21
	Aldh1l2	0.402453	0.177	0.126	9.1e-16						Hist1h4a	17.4235	0.068	0.11	0.0172367	Ctnna1	1.54209	0.682	0.506	1.01e-133						Dmac1	0.487685	0.628	0.504	6.74e-37						Zscan18	0.333071	0.107	0.055	2.09e-21
	Rerg	0.381468	0.109	0.069	3.99e-15						Trmt13	0.456628	0.365	0.311	0.0428548	Txnrd3	0.333363	0.158	0.057	6.42e-129						Ip6k1	0.272745	0.585	0.453	1e-36						Zfp787	0.464094	0.441	0.343	1e-20
	Fam193a	0.339338	0.246	0.188	8.33e-15						Irf9	0.694942	0.168	0.126	0.0464086	Tnks1bp1	0.338821	0.23	0.102	5.92e-126						C87436	1.15216	0.399	0.277	1.19e-36						Smarca1	0.3409	0.36	0.266	1.61e-20
	Ubap2l	1.97469	0.72	0.658	1.48e-14											Cth	2.40002	0.38	0.221	2.08e-125						Tmem106c	0.310928	0.295	0.184	1.29e-36						Stk38l	3.64529	0.621	0.513	2.01e-20
	Gss	0.370132	0.212	0.158	4.87e-14											Nab1	0.371108	0.426	0.254	9.54e-124						Unc119	0.479039	0.349	0.231	5.37e-36						Atp9b	0.308615	0.295	0.206	2.55e-20
	Xylt1	2.0285	0.439	0.507	1.77e-13											Rasa2	0.634282	0.345	0.189	5.2e-118						Pop7	0.326576	0.413	0.29	6.1e-36						Cxadr	2.74846	0.271	0.185	2.66e-20
	Rtkn	0.818111	0.219	0.169	1.97e-11											Flot1	1.30258	0.402	0.241	2.77e-117						Znrd2	0.630265	0.558	0.422	2.24e-35						Bbip1	0.749209	0.6	0.502	7.06e-20
	Dnmt3a	0.293033	0.247	0.195	6.15e-11											Gar1	0.524394	0.678	0.516	3.71e-117						Mri1	0.346087	0.33	0.217	2.9e-35						Prkg1	0.590664	0.249	0.168	1.08e-19
	Kif21a	2.69588	0.683	0.62	7.88e-11											Igsf3	0.843302	0.386	0.224	8.57e-117						Tmem218	0.329111	0.407	0.284	4.52e-35						Eif2ak3	0.344277	0.289	0.205	9.83e-19
	Ino80d	0.374233	0.28	0.229	2.45e-09											Nol8	0.536301	0.374	0.214	1.03e-116						Bmyc	0.327327	0.435	0.313	8.39e-35						Chsy3	0.517028	0.299	0.215	1.9e-18
	Dusp8	5.36523	0.207	0.261	6.09e-09											Itga5	1.38516	0.304	0.16	1.18e-116						Slc38a3	0.38754	0.238	0.141	1.86e-34						Scin	0.392694	0.318	0.229	1.43e-17
	Ccm2	0.262118	0.209	0.164	2.1e-08											Rbm39	1.92333	0.992	0.982	2.74e-116						Eapp	0.771353	0.599	0.473	2.08e-34						Cdc40	0.315818	0.387	0.299	3.21e-17
	Emb	6.11262	0.179	0.228	1.1e-06											A4galt	0.336092	0.164	0.064	5.73e-116						Hddc2	0.349255	0.454	0.331	2.59e-34						Ddah1	0.310311	0.383	0.482	3.55e-17
	Ddah1	1.64956	0.534	0.476	3.76e-06											Arfgef3	1.10865	0.151	0.056	1.56e-115						Lyplal1	0.353493	0.264	0.163	6.93e-34						Paip2	8.59287	0.97	0.935	4.26e-17
	Slc4a2	0.833205	0.165	0.129	7.59e-06											Twf1	1.5053	0.413	0.249	1.81e-114						Atg12	0.284204	0.58	0.455	1.06e-33						Mettl9	4.1497	0.803	0.732	5.85e-17
	Actn4	0.491401	0.604	0.554	7.65e-06											Actn4	0.511824	0.705	0.55	1.45e-111						Hbp1	0.773177	0.583	0.463	2.32e-33						Gmds	0.66673	0.552	0.463	6.46e-17
	Cisd2	0.556321	0.512	0.55	1.41e-05											Nptx2	1.70561	0.116	0.038	4.17e-111						Rftn2	0.546991	0.402	0.284	2.32e-33						D5Ertd579e	0.26335	0.473	0.379	7.12e-17
	Tfg	0.411357	0.486	0.528	0.000631998											Stx3	0.477741	0.243	0.116	8.68e-111						Tmem203	0.441637	0.385	0.267	2.6e-33						Pcsk5	0.597358	0.131	0.077	1.07e-16
	Dnajc1	0.444955	0.585	0.613	0.00287198											Mafg	0.535481	0.58	0.406	1.18e-110						Gm9908	0.576503	0.293	0.189	5.25e-33						Baiap2	7.93595	0.173	0.258	1.82e-16
	Mras	1.27952	0.463	0.483	0.0318123											Nek6	0.517735	0.239	0.114	1.84e-110						Eif3d	4.37432	0.712	0.597	7.99e-33						E030030I06Rik	0.953936	0.295	0.213	2.08e-16
																Tnfrsf1a	1.02	0.576	0.408	5.39e-106						Armcx5	0.610837	0.316	0.207	8.13e-33						Fam43a	4.98483	0.179	0.116	3.58e-16
																Fmn1	0.664553	0.165	0.067	7.56e-105						Elf3	5.40874	0.234	0.138	8.4e-33						Nus1	0.409498	0.499	0.412	3.93e-16
																Ralgds	1.0549	0.309	0.169	2.16e-104						Cab39l	0.380992	0.359	0.242	1.19e-32						Ttc19	0.786835	0.513	0.423	9.68e-16
																Noct	0.635426	0.357	0.208	9.59e-104						Mrps5	0.431871	0.479	0.356	1.29e-32						Ube4b	0.633936	0.449	0.361	2.14e-15
																Sap30bp	0.771029	0.378	0.228	6.49e-101						Rpp25l	0.567214	0.461	0.338	1.44e-32						Uba7	0.313117	0.214	0.146	3.57e-15
																Gsdme	0.582423	0.336	0.192	1.13e-100						Znrd1	0.518529	0.777	0.673	1.59e-32						Cdc26	0.831104	0.827	0.749	6.55e-15
																Glis3	0.943017	0.218	0.103	5.48e-100						Gatd1	0.287093	0.371	0.253	1.61e-32						Slc31a1	0.261681	0.516	0.434	1.2e-14
																Ino80	0.559111	0.439	0.282	7.37e-100						Gng7	0.256412	0.137	0.068	3.1e-32						Csnk1a1	0.456681	0.891	0.838	2.1e-14
																Gm14636	3.05276	0.153	0.061	1.44e-99						Zfp869	1.21037	0.459	0.34	5.07e-32						Ccpg1	0.378682	0.417	0.333	2.2e-14
																Hmga2	1.38631	0.197	0.09	5.06e-99						Spty2d1	0.410851	0.531	0.413	5.91e-32						Ubfd1	6.5378	0.516	0.431	2.27e-14
																Tram2	1.12737	0.486	0.332	8.78e-99						Ythdc1	0.737611	0.751	0.674	1.79e-31						Rabac1	1.46833	0.957	0.94	3.21e-14
																Steap3	0.43865	0.151	0.06	2.83e-98						Asl	0.304427	0.198	0.113	3.14e-31						Pcmtd1	2.45882	0.377	0.295	3.46e-14
																Prkca	1.29002	0.573	0.411	5.1e-98						Dera	0.313469	0.279	0.178	3.22e-31						Phyh	6.88166	0.806	0.696	5.59e-14
																Epha2	1.71215	0.122	0.044	5.34e-98						Rida	0.330845	0.301	0.198	4.81e-31						Lysmd3	0.298276	0.474	0.391	6.66e-14
																Fam214b	0.407791	0.213	0.1	1.01e-97						1700056E22Rik	0.378632	0.132	0.066	6e-31						Alcam	0.257553	0.125	0.076	1.17e-13
																Des	5.05694	0.129	0.048	1.66e-97						Rpp38	0.277972	0.448	0.328	1.24e-30						Mkrn1	0.674134	0.44	0.356	1.51e-13
																Smad3	0.505992	0.199	0.092	7.22e-97						Gm17259	0.281552	0.207	0.121	1.45e-30						Cep85l	1.95913	0.196	0.135	3.25e-13
																Sar1a	7.18877	0.943	0.889	9.32e-97						Ccpg1os	0.264204	0.258	0.162	1.53e-30						Srp54a	0.401081	0.308	0.233	7.72e-13
																Stk40	0.580575	0.343	0.198	9.99e-97						Rictor	0.826849	0.505	0.388	2.87e-30						Oaf	1.62938	0.276	0.353	1.08e-12
																Lrp8	0.468176	0.232	0.114	1.19e-95						Trib1	2.17488	0.496	0.375	3.73e-30						Asrgl1	0.744212	0.499	0.404	1.1e-12
																Oaf	5.14605	0.483	0.344	7.18e-95						Coa7	0.254811	0.221	0.134	6.05e-30						Timm10b	9.62668	0.843	0.787	2.08e-12
																Dusp10	6.27941	0.235	0.119	1.08e-94						Pot1a	0.265065	0.237	0.146	7.26e-30						Rictor	0.360508	0.475	0.389	2.4e-12
																Bdp1	0.384743	0.365	0.219	1.3e-93						2900052L18Rik	0.30775	0.15	0.08	1.83e-29						Trmt13	0.417876	0.39	0.31	2.86e-12
																Gng2	2.18023	0.451	0.305	1.92e-93						Slc35e3	0.35782	0.279	0.182	2.72e-29						Cd63	3.47782	0.995	0.993	3.06e-12
																Dnajc21	0.567159	0.572	0.409	2.95e-93						Ufsp2	0.570924	0.6	0.484	6.46e-29						Plbd2	0.8378	0.494	0.412	3.54e-12
																Gm39469	17.6775	0.165	0.072	1.23e-92						Chd9	0.60707	0.505	0.39	1.33e-28						Yars	0.546453	0.457	0.38	4.26e-12
																Ing5	0.883183	0.372	0.226	2.72e-92						Irs1	0.265485	0.32	0.219	3.64e-28						Mcu	1.07963	0.417	0.341	1.25e-11
																Eef1e1	0.92494	0.588	0.434	3.04e-92						Vamp2	0.323504	0.456	0.34	4.05e-28						Plpbp	0.649077	0.409	0.332	1.64e-11
																Man1a	0.425241	0.233	0.117	5.76e-92						Tmed4	0.44346	0.33	0.227	5.93e-28						Enc1	1.30803	0.188	0.13	5.23e-11
																Rela	0.438556	0.358	0.213	7.91e-92						4933434E20Rik	0.337746	0.466	0.347	7.16e-28						Kmt5b	0.475018	0.404	0.33	7.8e-11
																Acbd3	3.22306	0.903	0.829	2.98e-89						Krt10	0.459265	0.331	0.23	7.23e-28						Lrrk1	0.360605	0.271	0.203	8.16e-11
																Myo10	0.510769	0.274	0.15	4.37e-89						Plag1	0.290226	0.213	0.131	3.32e-27						Pea15a	0.35914	0.292	0.224	9.91e-11
																Zfyve21	0.676452	0.739	0.628	8.95e-89						Dnajc7	0.599734	0.576	0.468	4.27e-27						Bcl9	0.357784	0.256	0.191	1.13e-10
																Atxn1	0.771204	0.312	0.183	8.55e-88						Cdc26	6.58135	0.83	0.749	6.41e-27						Dusp18	0.657689	0.195	0.139	3.65e-10
																Gss	0.530944	0.279	0.155	1.61e-87						Frg1	0.335731	0.481	0.374	8.95e-27						Gm10076	12.3051	1	0.996	4.44e-10
																Fnip2	0.268218	0.188	0.087	1.83e-87						Churc1	0.263967	0.533	0.418	2.03e-26						Ldlrad3	0.916409	0.334	0.263	6.04e-10
																Map4	0.274505	0.541	0.386	3.2e-87						Reps2	0.483815	0.145	0.079	2.08e-26						Rab39b	0.285375	0.407	0.333	8.52e-10
																Dst	1.10382	0.493	0.345	1.52e-86						Mettl26	0.426607	0.303	0.206	2.12e-26						Anapc11	13.7621	0.772	0.708	1.37e-09
																Ehd3	2.28362	0.203	0.1	1.16e-85						Gm50012	0.270651	0.188	0.111	2.38e-26						Sdf2	0.289083	0.731	0.677	1.96e-09
																Ldhb	4.43461	0.41	0.555	1.28e-85						Cnnm3	0.281997	0.174	0.101	2.86e-26						Snx21	0.590435	0.228	0.297	2.97e-09
																Noc3l	0.402194	0.226	0.115	2.95e-85						Flnb	0.292613	0.386	0.28	3.47e-26						Ergic3	14.1586	0.821	0.776	3.05e-09
																Ssh1	0.272289	0.114	0.043	3.43e-85						Smim13	0.463354	0.432	0.323	3.84e-26						Ccdc114	0.256451	0.109	0.068	3.1e-09
																Plekha1	0.562739	0.336	0.204	1.49e-84						Otub1	0.524491	0.516	0.396	4.04e-26						Chsy1	0.34098	0.296	0.231	4.66e-09
																Dkc1	0.900477	0.523	0.375	1.57e-84						Ascc1	0.34126	0.341	0.24	4.63e-26						Met	0.591977	0.267	0.208	5.75e-09
																Ice1	0.516097	0.314	0.184	2.28e-84						Zfp157	0.453042	0.273	0.18	5.87e-26						Clec3a	1.81847	0.348	0.276	7.75e-09
																Gpd2	0.687278	0.307	0.179	7.26e-84						Phpt1	0.342119	0.429	0.323	8.83e-26						Mgat4a	0.315354	0.326	0.258	1.11e-08
																Sdad1	0.765851	0.409	0.266	1.97e-82						Mnat1	0.296522	0.458	0.345	9.93e-26						Asph	0.534874	0.343	0.278	3.95e-08
																Casp6	4.34947	0.206	0.105	1.1e-81						Klhl24	0.944588	0.587	0.484	1.03e-25						Itpkb	0.49281	0.21	0.154	5.59e-08
																Zadh2	0.438224	0.141	0.06	4.55e-81						Mettl1	1.63002	0.767	0.665	1.14e-25						Cbx6	0.885615	0.267	0.208	6.12e-08
																Tmem11	0.94048	0.663	0.526	5.74e-81						Acbd6	0.282225	0.581	0.478	1.48e-25						Zdhhc21	0.351778	0.166	0.118	1.22e-07
																Acot9	0.437389	0.238	0.126	1.05e-80						Sgta	0.267054	0.487	0.375	1.82e-25						Pkig	1.16939	0.511	0.435	1.69e-07
																Amd1	0.463103	0.407	0.265	3.48e-80						Tbc1d17	0.433848	0.402	0.298	2.7e-25						Avl9	0.594131	0.296	0.237	4.07e-07
																Tac1	2.48807	0.125	0.05	1.66e-79						Enpp5	0.251735	0.165	0.095	3.27e-25						Yipf4	0.419983	0.827	0.782	5.58e-07
																Gng12	2.9597	0.51	0.376	5.07e-79						Ttc33	0.345828	0.311	0.213	3.57e-25						Rab27b	4.37611	0.127	0.087	2.68e-06
																Erc1	4.61973	0.368	0.234	6.66e-78						Bet1	0.565381	0.671	0.564	5.49e-25						Cpm	7.27675	0.368	0.306	6.8e-06
																Uhrf1bp1l	0.460412	0.311	0.185	1.75e-77						Tmem41b	8.69708	0.532	0.423	1.33e-24						Usf2	0.378476	0.551	0.484	1.13e-05
																Tmem158	4.384	0.296	0.181	3.51e-77						Snhg16	1.3305	0.578	0.47	1.37e-24						Bloc1s1	0.255512	0.245	0.194	1.99e-05
																Aimp2	0.433034	0.387	0.253	6.86e-77						BC031181	1.12962	0.807	0.703	2.61e-24						Derl1	3.2562	0.686	0.626	2.05e-05
																Tmem165	0.564391	0.726	0.606	7.01e-77						Snhg15	1.36294	0.526	0.42	3.38e-24						Brk1	1.52618	0.826	0.776	4.23e-05
																Ptpn23	0.280836	0.204	0.103	7.19e-77						Rfesd	0.260483	0.303	0.208	5.05e-24						Sf3b1	0.534275	0.826	0.842	5e-05
																Faf2	0.885212	0.521	0.382	7.42e-77						Chchd5	0.455497	0.434	0.333	8.27e-24						Lonrf1	0.260298	0.196	0.15	5e-05
																Abce1	0.304767	0.578	0.431	9.06e-77						Mthfsd	0.252718	0.214	0.134	1.14e-23						Mapk8ip3	0.285945	0.287	0.235	5.73e-05
																Sipa1l2	0.329572	0.117	0.046	9.09e-77						mt-Nd6	4.88871	0.459	0.356	1.26e-23						Eif2s3x	0.782183	0.476	0.419	6.32e-05
																Yrdc	0.765209	0.503	0.366	1.49e-76						Ntpcr	0.430562	0.308	0.214	1.31e-23						Ndrg2	0.449557	0.538	0.461	7.15e-05
																Foxn2	0.376026	0.244	0.133	2.38e-76						Jrkl	0.748267	0.235	0.152	1.37e-23						Slc39a14	3.64329	0.405	0.348	8.54e-05
																Tvp23b	0.762678	0.656	0.53	3.59e-76						B3gnt5	0.935141	0.138	0.076	1.52e-23						Tm2d2	1.33692	0.64	0.587	0.000142931
																Grwd1	0.483835	0.246	0.136	8.71e-76						Ssbp1	2.35869	0.665	0.56	2.84e-23						Cacfd1	0.451631	0.332	0.278	0.000188055
																Naa25	0.408801	0.204	0.105	2.46e-75						Smim7	0.276743	0.752	0.658	2.91e-23						Phf3	1.67271	0.486	0.531	0.000604031
																Celsr2	0.358006	0.106	0.04	2.51e-75						Tcp11l2	1.02519	0.387	0.287	3.3e-23						Vamp4	0.266091	0.438	0.381	0.000776545
																Pnpla8	1.12192	0.65	0.515	3.15e-75						Gatd3a	0.322017	0.445	0.337	3.8e-23						Med28	0.900306	0.7	0.64	0.00081964
																Txnl4a	1.2417	0.726	0.61	1.49e-74						Mgst2	6.36942	0.109	0.055	4.21e-23						Lats1	0.278615	0.314	0.263	0.000860513
																Tpd52l2	1.7655	0.692	0.583	4.01e-74						Gpatch11	0.266195	0.296	0.203	6.41e-23						Ganab	0.272245	0.43	0.376	0.000949337
																Xpot	0.562112	0.37	0.237	6.67e-74						Ten1	0.293028	0.323	0.228	7.04e-23						Rtl3	6.57918	0.391	0.341	0.00126741
																Slc41a1	1.02128	0.391	0.255	6.76e-74						Ndufaf8	0.463575	0.463	0.356	1.04e-22						Vti1b	0.475343	0.407	0.358	0.00176918
																Gpat3	0.252875	0.104	0.04	8.79e-74						Nsun2	0.31994	0.429	0.324	1.08e-22						Colec12	5.14262	0.636	0.58	0.00214477
																Smagp	0.268589	0.101	0.038	3.19e-72						Cdc40	0.334018	0.398	0.298	1.58e-22						Fads1	21.8949	0.342	0.289	0.00243049
																Numbl	0.576871	0.261	0.151	8.89e-72						Lrif1	0.870815	0.309	0.218	1.79e-22						Copa	0.942086	0.744	0.701	0.00266708
																Hipk1	0.648662	0.33	0.206	2.82e-71						Morn2	0.261164	0.247	0.162	1.99e-22						Mecp2	0.256595	0.274	0.228	0.00320258
																Nras	0.786775	0.552	0.418	7.81e-71						Mrps35	0.262965	0.339	0.244	2.78e-22						Mycbp	0.41237	0.301	0.252	0.00340026
																Specc1l	0.572765	0.382	0.252	1.21e-70						Adat2	0.25513	0.236	0.155	3.76e-22						Sil1	0.333301	0.374	0.319	0.00342912
																Dph5	0.543658	0.327	0.204	1.29e-69						Pi4k2a	0.426129	0.418	0.32	7.85e-22						Mlf1	4.92969	0.317	0.266	0.00368311
																Atp1b1	2.39801	0.179	0.091	1.78e-69						Tmem60	0.252657	0.567	0.461	8.59e-22						Mef2d	0.418017	0.302	0.257	0.00769725
																Gm16286	1.89435	0.708	0.593	2.06e-69						Dync2li1	0.270365	0.266	0.18	9.71e-22						Aph1b	0.324939	0.195	0.156	0.00881478
																Cttnbp2nl	0.657293	0.318	0.198	2.73e-69						2700062C07Rik	0.250075	0.38	0.282	1.11e-21						Zfp644	0.552387	0.528	0.481	0.0102514
																Gna14	0.856286	0.109	0.044	8.61e-69						Igbp1	0.523223	0.566	0.464	1.14e-21						Gprasp1	0.481515	0.169	0.21	0.0161726
																Mgat2	1.70628	0.438	0.306	6.63e-68						B4galt7	0.388904	0.326	0.233	1.25e-21						Tmem140	0.393507	0.071	0.105	0.0205653
																Glipr2	0.734412	0.165	0.08	7.63e-68						Srp54a	0.358812	0.324	0.232	1.25e-21						Aff4	0.584956	0.481	0.429	0.0210535
																Ccm2	0.436054	0.273	0.161	1.38e-67						Echs1	0.677716	0.61	0.506	1.44e-21						Cidea	6.47781	0.111	0.082	0.0220696
																Fndc4	0.845163	0.375	0.25	1.61e-67						Ctbs	0.257273	0.311	0.22	1.48e-21						Cul1	0.401321	0.418	0.467	0.0235457
																Mir17hg	0.263021	0.15	0.07	3.05e-67						Tm2d3	0.509628	0.476	0.376	1.72e-21
																Ctdsp2	2.65753	0.628	0.515	3.49e-67						Fam192a	0.511942	0.42	0.323	1.97e-21
																Nectin3	0.496703	0.327	0.206	6.69e-67						Gm49066	0.285496	0.185	0.114	2.02e-21
																Fam76a	0.440165	0.511	0.373	9.25e-67						Ptges3l	0.258304	0.21	0.134	2.53e-21
																Kif13b	1.17023	0.282	0.171	1.93e-66						Rraga	2.92219	0.656	0.562	2.72e-21
																Nub1	0.716261	0.451	0.323	2.96e-66						Kxd1	0.255474	0.482	0.378	2.88e-21
																Lifr	1.76828	0.217	0.12	3.33e-66						Zfp950	0.94326	0.321	0.23	3.83e-21
																Ifi35	0.418853	0.155	0.075	8.01e-66						Tmem42	0.388319	0.501	0.393	4.05e-21
																Slc4a7	7.05789	0.394	0.27	2.41e-65						Gtf2i	0.557174	0.486	0.385	6.94e-21
																Abhd2	0.439877	0.169	0.085	2.57e-65						Tmem179b	2.207	0.569	0.463	9.58e-21
																Wasf2	0.635285	0.522	0.391	7.07e-65						4632427E13Rik	0.54571	0.518	0.42	9.81e-21
																Tnip2	0.337063	0.221	0.122	3.71e-64						Mthfd2l	0.354703	0.391	0.293	1.01e-20
																Tpbg	6.29267	0.185	0.098	5.94e-64						1700096K18Rik	0.277617	0.155	0.091	1.23e-20
																Plpp2	0.565024	0.246	0.144	1.63e-62						Gm15491	0.27156	0.217	0.142	1.31e-20
																Arhgef3	0.290289	0.123	0.054	3.15e-62						Slc38a9	0.251318	0.192	0.121	2.78e-20
																Ubald1	0.508171	0.361	0.239	1.14e-61						Mospd1	0.315921	0.195	0.123	4.71e-20
																Ndfip2	0.476439	0.405	0.284	1.75e-61						Gprasp1	0.488794	0.293	0.207	4.84e-20
																Ccdc86	0.486336	0.325	0.209	2.56e-61						Prmt6	0.562742	0.198	0.128	7.61e-20
																Phtf2	0.763629	0.19	0.102	8.54e-61						Rasgef1b	0.326263	0.11	0.059	1.8e-19
																Larp4	0.486058	0.529	0.402	2.57e-60						Gm15441	0.369179	0.135	0.077	2.09e-19
																Iws1	0.492624	0.416	0.296	1.09e-59						Nckap5	0.318051	0.167	0.102	2.26e-19
																Cep170b	0.301497	0.158	0.079	1.15e-59						Tspan31	0.27788	0.509	0.416	2.48e-19
																Chtop	0.446337	0.499	0.372	3.13e-59						Rnf146	0.747046	0.562	0.463	4.21e-19
																Hspbap1	0.281379	0.107	0.046	2.65e-58						Plod1	0.688269	0.575	0.477	4.48e-19
																Arl13b	0.510789	0.558	0.429	1.51e-57						Tbce	0.294086	0.486	0.381	5.41e-19
																Rassf8	1.04078	0.208	0.118	1.62e-57						Zfpl1	0.263041	0.625	0.531	6.95e-19
																Taf15	0.904365	0.539	0.417	9.63e-57						Mafk	0.423152	0.265	0.186	8.76e-19
																Klhl21	0.442431	0.242	0.144	2.67e-56						Cnn2	3.60223	0.272	0.192	1.06e-18
																Slc38a1	17.6949	0.281	0.175	4.03e-56						Aldh6a1	0.334152	0.305	0.221	1.15e-18
																Ephb3	0.371019	0.181	0.097	8.4e-56						AW209491	0.456753	0.284	0.202	1.33e-18
																Tor1aip1	0.902505	0.476	0.354	9.39e-56						Cryz	0.252493	0.221	0.147	1.53e-18
																Stbd1	2.02556	0.281	0.179	1.28e-55						Gli2	0.256584	0.192	0.123	1.59e-18
																Rrp7a	0.532125	0.329	0.217	2.63e-55						Xpa	0.38921	0.32	0.234	2.18e-18
																Unc50	1.39309	0.649	0.538	8.17e-55						Trpc1	0.35926	0.23	0.155	2.65e-18
																Epn2	0.533164	0.263	0.162	2.25e-54						Vps72	0.292268	0.331	0.247	1.65e-17
																Zpr1	0.67068	0.336	0.225	3.56e-54						Bud31	1.99065	0.682	0.59	1.74e-17
																Pdcd6ip	0.801762	0.455	0.335	9.07e-54						Pcgf1	0.588304	0.17	0.107	2.27e-17
																Sh3bp4	0.26618	0.165	0.086	9.64e-54						Eef2kmt	0.514076	0.417	0.326	2.99e-17
																Adss	1.07248	0.567	0.451	1.9e-53						Itfg2	0.304069	0.383	0.294	4.84e-17
																Maml2	0.393752	0.155	0.08	2.14e-53						4930453N24Rik	5.25856	0.459	0.371	6.46e-17
																Herpud2	0.501295	0.405	0.287	2.82e-53						Timm21	0.369893	0.411	0.324	7.03e-17
																Nmd3	0.578422	0.387	0.27	6.2e-53						Clpp	0.259789	0.513	0.417	8.26e-17
																Krit1	0.621195	0.5	0.382	1.1e-52						Ramac	0.329491	0.608	0.515	1.21e-16
																Large1	0.267872	0.109	0.049	1.19e-52						Phf14	0.447079	0.386	0.301	1.57e-16
																Matn4	2.95501	0.664	0.543	1.96e-52						5033430I15Rik	0.34353	0.174	0.111	1.63e-16
																Etf1	0.685151	0.622	0.51	2.09e-52						Pcmtd2	0.286276	0.282	0.205	2.12e-16
																Zc2hc1a	0.506121	0.306	0.2	2.45e-52						Rgs2	3.15938	0.235	0.162	2.64e-16
																Baiap2l1	0.3268	0.279	0.177	4.8e-52						Nabp2	0.297201	0.427	0.338	2.9e-16
																Cars	0.49054	0.512	0.389	7.87e-52						Ptrhd1	0.306031	0.402	0.317	4.68e-16
																Cobl	0.644399	0.175	0.096	4.76e-51						Fundc1	0.291429	0.36	0.274	7.49e-16
																4930503L19Rik	0.497751	0.064	0.16	8.3e-51						Psmg4	0.798387	0.592	0.509	9.4e-16
																Acvr1	0.271445	0.261	0.163	1.43e-50						Urm1	0.264568	0.323	0.241	9.53e-16
																Slc1a1	0.750417	0.301	0.197	2.92e-50						Cfap97	0.341812	0.315	0.235	1.02e-15
																Ccdc9	0.490402	0.277	0.177	4.37e-50						Aasdhppt	0.562055	0.499	0.409	1.59e-15
																Rin2	0.942595	0.395	0.283	6.35e-50						E030030I06Rik	0.387534	0.293	0.213	1.84e-15
																Gnl2	1.09779	0.404	0.291	1.84e-49						Foxo3	1.33792	0.388	0.3	3.75e-15
																Acsl1	3.05816	0.387	0.278	1.95e-49						Rps27rt	0.68481	0.448	0.362	4.21e-15
																Tnpo1	1.43177	0.393	0.282	4.15e-49						Mynn	0.298644	0.334	0.253	5.38e-15
																Sqor	0.381461	0.148	0.078	1.18e-48						Wdr89	0.359381	0.491	0.395	8.83e-15
																Cmip	0.461296	0.257	0.16	1.24e-48						Rint1	0.347402	0.502	0.414	9.44e-15
																Cnnm2	0.495233	0.204	0.12	1.37e-48						Scamp2	0.407544	0.464	0.376	1.04e-14
																Spry2	14.0595	0.248	0.155	1.65e-48						Coq8a	0.3386	0.167	0.108	1.1e-14
																Smyd5	0.358369	0.281	0.181	1.73e-48						Wdr70	0.528239	0.485	0.397	1.72e-14
																Camk2g	1.40558	0.253	0.162	2.3e-48						Foxo4	4.93749	0.163	0.105	1.87e-14
																Chmp4c	0.979975	0.148	0.078	3.27e-48						Itpr2	0.835605	0.337	0.258	3.77e-14
																Desi2	1.46708	0.6	0.495	5.93e-48						Araf	0.317459	0.402	0.315	3.9e-14
																Trim27	1.75872	0.49	0.378	9.95e-48						Rab26os	0.373823	0.23	0.162	4.4e-14
																Ntmt1	0.474486	0.365	0.257	1.24e-47						Htra2	0.271485	0.455	0.369	5.34e-14
																Osbpl9	0.348924	0.538	0.433	2.43e-47						Ppp2r1a	0.499092	0.446	0.364	8.34e-14
																Mapkapk3	0.604717	0.181	0.102	3.46e-47						Zfp954	0.466329	0.176	0.117	9.57e-14
																Retreg1	13.1472	0.51	0.411	3.68e-47						U2af1l4	0.281075	0.358	0.277	1.02e-13
																Dusp5	0.338608	0.179	0.101	8.78e-47						Pecr	0.445215	0.336	0.258	1.26e-13
																Pogk	0.305675	0.256	0.162	1.51e-46						Eci1	0.29712	0.387	0.308	1.36e-13
																Sat1	5.75505	0.664	0.578	1.89e-46						Gm2000	2.07929	0.571	0.495	1.45e-13
																Smim7	0.688355	0.749	0.657	2.27e-46						Rbmx	0.500865	0.304	0.229	1.89e-13
																Nifk	0.769688	0.56	0.45	2.66e-46						Cd320	0.613779	0.459	0.373	2.08e-13
																Pwp1	0.510351	0.351	0.246	3.08e-46						Ctnnbip1	0.697485	0.485	0.398	2.12e-13
																Ppm1a	0.482311	0.652	0.552	6.9e-46						Atxn7l3b	5.86277	0.915	0.861	2.33e-13
																Pprc1	0.293231	0.236	0.146	1.23e-45						Plekhj1	0.702785	0.53	0.447	2.58e-13
																Lpcat1	0.746747	0.403	0.298	1.38e-45						Slc1a5	1.13066	0.373	0.292	3.04e-13
																Dhx32	0.758064	0.152	0.082	1.52e-45						Slc25a16	0.333578	0.225	0.159	4.47e-13
																Cyb561	0.627603	0.111	0.053	1.78e-45						Ptprf	0.340532	0.234	0.168	7.36e-13
																Cdc34	0.686374	0.283	0.186	3.47e-45						Zfp386	0.308874	0.213	0.149	1.14e-12
																Mxd1	4.16214	0.052	0.139	4.71e-45						Gls	4.30352	0.697	0.62	1.74e-12
																Snapc1	6.89065	0.409	0.309	5.05e-45						Slc25a51	0.491507	0.404	0.327	2.55e-12
																Rasl10a	0.310025	0.182	0.104	1.39e-44						Tmem17	0.29055	0.188	0.129	3.01e-12
																Trio	0.333221	0.2	0.119	1.49e-44						Cry2	0.302108	0.285	0.215	5.98e-12
																1810013L24Rik	1.19429	0.423	0.315	1.78e-44						Nit1	0.27238	0.219	0.156	5.98e-12
																Oxsr1	1.67314	0.137	0.072	9.09e-43						Siah1a	0.274072	0.375	0.302	9.06e-12
																Appl1	0.57549	0.461	0.35	2.98e-42						Csnk1d	0.366964	0.512	0.44	1.14e-11
																Tars	1.65392	0.629	0.52	8.41e-42						Acin1	0.27309	0.539	0.465	1.28e-11
																Mars	0.634458	0.362	0.26	8.43e-42						Rnf34	0.334217	0.245	0.18	1.58e-11
																Map1s	0.287874	0.212	0.13	1.18e-41						Commd8	0.386957	0.342	0.27	1.81e-11
																Eps8	6.60969	0.406	0.3	1.3e-41						Phykpl	0.320081	0.302	0.232	2.05e-11
																Zfp639	0.498064	0.387	0.283	2.38e-41						Yipf4	2.12682	0.843	0.782	2.17e-11
																Zdhhc20	1.57053	0.336	0.243	1.52e-40						Scnm1	0.26023	0.275	0.208	2.25e-11
																Hdac5	0.659352	0.345	0.246	1.54e-40						5530601H04Rik	0.267481	0.303	0.234	2.63e-11
																Nob1	0.396215	0.347	0.249	5.06e-40						Ppp1cb	1.78148	0.706	0.624	2.86e-11
																Fam89a	5.35503	0.169	0.098	5.28e-40						Med19	1.33704	0.36	0.285	3.88e-11
																Fam129b	0.450821	0.457	0.353	1.15e-39						Trmt13	0.342033	0.385	0.31	5.83e-11
																Kif2a	2.26031	0.442	0.344	2.14e-39						Grsf1	0.332679	0.379	0.305	1.04e-10
																Hipk2	0.418896	0.257	0.171	2.48e-39						Yipf1	0.263369	0.371	0.298	1.61e-10
																Mapk1ip1l	5.07665	0.513	0.406	3.11e-39						Adnp	0.627235	0.408	0.334	3.56e-10
																Timm9	0.983728	0.494	0.394	1.14e-38						Drg2	0.321473	0.279	0.214	4.43e-10
																Vps13a	0.688879	0.149	0.084	2.22e-38						Ankra2	0.257644	0.396	0.323	4.77e-10
																Lrch3	0.261935	0.278	0.188	2.28e-38						Phf3	1.82311	0.607	0.528	4.81e-10
																Wdr36	0.312719	0.274	0.185	5.63e-38						Cabin1	0.264821	0.268	0.204	5.17e-10
																Tomm70a	0.508978	0.374	0.276	5.91e-38						Ogdh	0.261391	0.375	0.304	9.28e-10
																Cd3eap	0.466512	0.281	0.192	6.24e-38						Cryzl1	0.252566	0.291	0.225	9.41e-10
																Lars	8.64932	0.589	0.49	1.77e-37						Got2	0.26801	0.243	0.182	1.04e-09
																Tdg	0.303807	0.334	0.238	2.48e-36						Zfp787	0.301684	0.416	0.343	1.47e-09
																Baalc	1.2723	0.299	0.212	3.15e-36						Wdr60	0.346347	0.207	0.15	1.65e-09
																Foxk1	0.264814	0.207	0.13	1e-35						Ddx46	0.315392	0.41	0.339	1.69e-09
																Smarca1	1.2866	0.357	0.265	1.01e-35						Unc5c	0.273954	0.276	0.209	1.73e-09
																Capn15	0.27065	0.23	0.149	1.1e-35						Fam110b	4.19223	0.389	0.316	2.13e-09
																Nufip2	0.589813	0.461	0.363	1.8e-35						Zbed5	0.496091	0.268	0.205	2.82e-09
																Dixdc1	0.460793	0.259	0.175	2.36e-35						Impdh2	2.65188	0.76	0.691	3.57e-09
																Urah	4.23768	0.156	0.092	2.49e-35						Ddhd2	1.27381	0.37	0.306	6.25e-09
																Rrp1b	0.305552	0.186	0.114	1.48e-34						Tor1aip2	0.254238	0.33	0.265	7.92e-09
																Fam49b	0.308112	0.403	0.309	2.02e-34						Dars	0.298835	0.386	0.318	8.12e-09
																Ufl1	0.455831	0.483	0.39	2.52e-34						Mcee	0.292225	0.386	0.316	8.32e-09
																Mrps18b	0.30759	0.476	0.381	2.6e-34						Slu7	0.301343	0.407	0.336	1.26e-08
																Dlst	0.496013	0.369	0.273	2.75e-34						Kcnk1	0.693582	0.237	0.304	1.5e-08
																Pdpk1	0.37948	0.35	0.258	4.36e-34						Yipf3	0.287705	0.722	0.661	1.51e-08
																Kti12	0.34242	0.314	0.224	5.63e-34						Tmx3	0.28972	0.293	0.232	1.87e-08
																Arhgef5	0.444693	0.234	0.155	7e-34						Rnf187	0.489213	0.505	0.432	1.91e-08
																Igf2bp2	3.3601	0.369	0.277	1.1e-33						Zfp655	0.313961	0.393	0.326	2.9e-08
																Lats1	0.335268	0.354	0.26	1.38e-33						Magohb	0.418226	0.485	0.415	4.19e-08
																Eps8l2	0.616574	0.257	0.176	3.34e-33						Golga2	0.250834	0.312	0.25	6.18e-08
																Fam13c	1.56867	0.124	0.069	5.74e-33						Zfp260	0.585938	0.514	0.445	8.16e-08
																9430038I01Rik	0.426145	0.33	0.239	1.12e-32						Psmd9	0.443045	0.38	0.315	8.33e-08
																Lsg1	1.80635	0.419	0.325	1.74e-32						Taz	0.2896	0.258	0.201	1.05e-07
																Fam210a	0.255727	0.229	0.151	1.9e-32						Smim8	0.264313	0.377	0.312	1.2e-07
																Fem1b	0.442059	0.244	0.166	3.02e-32						Mrpl32	0.295615	0.622	0.554	1.38e-07
																Plcd1	0.250038	0.234	0.157	1.05e-31						Uba7	0.98289	0.198	0.146	1.49e-07
																Rpf2	0.295355	0.302	0.214	1.08e-31						Serinc1	0.439034	0.758	0.705	1.75e-07
																Crtc3	0.389581	0.333	0.247	1.13e-31						Ccs	0.414467	0.422	0.357	1.84e-07
																Gramd3	0.551243	0.279	0.197	2.26e-31						Zfp9	0.37914	0.464	0.399	2.79e-07
																AI837181	0.413838	0.443	0.349	2.64e-31						Skil	0.421566	0.251	0.195	2.93e-07
																Gab1	0.486994	0.336	0.248	9.18e-31						Ncbp2	0.421977	0.539	0.467	3.18e-07
																Rrp9	0.256311	0.252	0.172	1.02e-30						Camk2n1	0.280999	0.248	0.192	4.03e-07
																Tns1	0.250402	0.288	0.205	2.39e-30						Eif2a	0.734272	0.47	0.405	5.5e-07
																Esf1	9.71897	0.57	0.481	2.5e-30						Abhd14a	0.255737	0.574	0.51	5.96e-07
																Usp53	0.87235	0.405	0.503	2.82e-30						Jmy	0.843322	0.386	0.321	6.8e-07
																Chsy3	0.513707	0.298	0.214	2.92e-30						Zdbf2	0.354459	0.227	0.173	8.54e-07
																Ogt	0.858154	0.655	0.56	3.86e-30						Ormdl3	2.84223	0.654	0.589	9.33e-07
																Crebbp	0.341397	0.473	0.38	4.15e-30						Suclg2	0.752985	0.273	0.216	1.07e-06
																Reps1	6.49125	0.166	0.104	7.98e-30						Tle1	0.342898	0.269	0.214	1.11e-06
																Auh	0.723093	0.403	0.317	9.85e-30						Gpc6	1.66342	0.661	0.682	1.16e-06
																Dhx40	0.361752	0.368	0.283	1.43e-29						Slc39a7	0.361029	0.673	0.598	1.47e-06
																Galnt7	0.327523	0.136	0.08	2.93e-29						Nsdhl	0.512502	0.12	0.082	1.68e-06
																Ddx54	0.298579	0.387	0.296	5.88e-29						Prkag1	1.49183	0.397	0.332	1.95e-06
																Rpp14	0.684273	0.354	0.267	6.04e-29						Cnn3	6.51097	0.695	0.641	1.99e-06
																Aebp2	3.22477	0.372	0.284	7.17e-29						Zfp146	0.257699	0.228	0.176	2.22e-06
																Pdcl3	8.59641	0.637	0.591	7.41e-29						Hadha	0.507674	0.495	0.426	2.39e-06
																Pts	0.487926	0.231	0.32	1.06e-28						Nt5c3b	1.09583	0.402	0.337	2.42e-06
																Rnf138	0.382601	0.403	0.312	2.58e-28						Gpr180	1.44067	0.326	0.385	2.75e-06
																Tspan8	7.64209	0.182	0.118	4.48e-28						Polb	0.381327	0.337	0.279	2.82e-06
																Ythdf2	0.487435	0.299	0.218	4.58e-28						Uqcc3	0.348411	0.443	0.379	4.17e-06
																9930021J03Rik	0.305128	0.309	0.224	5.29e-28						Arrdc2	3.96949	0.151	0.109	4.75e-06
																Smim13	0.457929	0.41	0.322	7.74e-28						Ddx49	0.365099	0.315	0.259	6e-06
																Agfg1	0.56601	0.375	0.289	1.94e-27						Armcx3	1.78651	0.594	0.538	6.22e-06
																9330188P03Rik	19.4985	0.145	0.088	2.11e-27						Odr4	0.277428	0.494	0.433	6.62e-06
																Ldlrad4	0.418415	0.245	0.169	3.43e-27						Rab2b	0.263382	0.236	0.185	7.98e-06
																Sco2	0.310957	0.212	0.144	4.87e-27						Zfp932	0.298665	0.103	0.069	1.01e-05
																Uba3	0.32091	0.31	0.229	6.49e-27						Ssbp2	0.454554	0.359	0.298	1.17e-05
																Napg	0.52201	0.35	0.269	9.87e-27						Mthfd1l	0.271687	0.167	0.124	2.48e-05
																Atic	0.265289	0.372	0.289	3.48e-26						1500011B03Rik	0.378984	0.69	0.615	2.82e-05
																Serinc1	0.333932	0.751	0.705	2.1e-25						Snrnp70	0.407538	0.83	0.779	3.64e-05
																Rcl1	0.259653	0.242	0.171	3.8e-25						Wdr74	0.267349	0.406	0.351	7.38e-05
																Vkorc1l1	0.382133	0.34	0.258	5.71e-25						Rab1a	0.575025	0.735	0.68	8.98e-05
																Tcp11l2	0.42052	0.368	0.286	7.7e-25						Poglut2	0.433515	0.374	0.318	0.000126423
																Spryd3	0.422767	0.315	0.237	2.06e-24						Cops5	0.685354	0.603	0.543	0.000135957
																Ralb	0.334357	0.316	0.239	3.27e-24						Pex3	0.58468	0.307	0.251	0.000144828
																Srfbp1	0.384213	0.314	0.238	1e-23						Ufd1	1.22853	0.431	0.375	0.000146068
																Gorasp2	0.315179	0.453	0.368	1.02e-23						Map9	0.842114	0.165	0.124	0.00016152
																Crls1	0.258853	0.325	0.248	1.03e-23						Psmd12	0.907952	0.736	0.688	0.000163259
																Mia2	1.18704	0.521	0.438	1.28e-23						Ubqln1	1.09756	0.344	0.29	0.000283281
																Amotl1	0.514534	0.362	0.282	1.43e-23						Cry1	0.381766	0.381	0.328	0.000288973
																Kdm7a	0.294894	0.163	0.106	1.51e-23						Cops4	0.267516	0.74	0.68	0.000294261
																Stxbp3	0.349781	0.323	0.245	1.61e-23						Rsl24d1	0.270289	0.476	0.426	0.000364879
																Pfdn2	1.44166	0.774	0.718	2.94e-23						Saysd1	0.291315	0.337	0.283	0.000408115
																Gemin7	0.449813	0.393	0.315	3.94e-23						Snhg17	0.50848	0.359	0.305	0.000454559
																Rbfox2	0.453225	0.559	0.48	7.27e-23						Slc35e4	1.49745	0.226	0.277	0.00046248
																Sec23a	0.421349	0.466	0.388	8.67e-23						Triqk	0.272774	0.401	0.349	0.00047062
																Mex3d	0.270413	0.173	0.114	9.13e-23						Pja2	0.344405	0.479	0.425	0.000875899
																Zfp651	0.343721	0.127	0.078	1.05e-22						Sp3	1.1305	0.386	0.33	0.00157836
																Sbds	3.20689	0.387	0.31	1.73e-22						Mga	0.33506	0.423	0.369	0.00189373
																Slc35f5	0.303204	0.293	0.22	3.36e-22						Mettl23	0.322263	0.513	0.46	0.00219387
																Egfr	8.86561	0.143	0.091	5e-22						Oga	1.25305	0.356	0.307	0.0024775
																Riok2	0.308418	0.25	0.182	7.18e-22						Kmt2e	2.98299	0.516	0.46	0.00270745
																Arl8a	0.267707	0.323	0.247	1.59e-21						Atp9b	0.27755	0.252	0.207	0.00413957
																44992	0.38127	0.491	0.413	2.47e-21						Mta1	0.543895	0.341	0.293	0.00465821
																Clk4	0.294056	0.441	0.513	2.82e-21						Trpc4ap	0.759949	0.422	0.367	0.00470191
																Galnt2	1.49494	0.265	0.196	4.01e-21						Ppp1r10	5.08561	0.216	0.173	0.00510698
																Tmem120a	0.884892	0.268	0.201	4.12e-21						Col25a1	0.499505	0.263	0.218	0.00514484
																Slc1a4	0.26231	0.239	0.173	6.57e-21						Cbx4	1.41984	0.252	0.207	0.00620935
																Cxadr	0.681113	0.252	0.184	1.15e-20						Chd2	0.715889	0.418	0.37	0.0123734
																Zfp655	0.305345	0.399	0.324	1.32e-20						Pip5k1a	0.444469	0.289	0.245	0.0219788
																Chpt1	4.19801	0.435	0.512	1.64e-20						Mcrip1	4.80153	0.819	0.775	0.0225447
																Zfp385a	0.421008	0.123	0.076	1.82e-20						Zranb1	0.491852	0.453	0.402	0.0242829
																Mkrn1	0.267948	0.426	0.355	1.95e-20						Ubap1	0.448249	0.265	0.222	0.0261236
																Abracl	1.6938	0.257	0.335	3.6e-20						Ccdc112	0.254287	0.246	0.205	0.027139
																Ptgs1	0.260907	0.18	0.123	6.31e-20						Bsdc1	0.287691	0.292	0.251	0.0280938
																Oga	0.377169	0.381	0.305	7.63e-20						Zfr	1.30279	0.65	0.596	0.0283595
																Wdr44	0.284842	0.194	0.136	9.72e-20						U2surp	0.897642	0.57	0.522	0.0304802
																Hax1	0.573534	0.511	0.443	9.93e-20						Cdk5rap3	0.973694	0.493	0.443	0.0307381
																Lmbrd1	0.582963	0.321	0.25	1.34e-19						Zfp644	3.08525	0.528	0.481	0.0319626
																Nufip1	0.367511	0.362	0.291	3.83e-19						Mrpl38	0.464481	0.355	0.31	0.0417446
																Fam135a	0.340255	0.175	0.121	5.04e-19
																Mterf3	0.274067	0.271	0.204	5.35e-19
																Fbxo4	0.257188	0.276	0.209	6.39e-19
																Man1a2	5.1438	0.38	0.313	6.44e-19
																Smad2	0.285011	0.365	0.292	9.78e-19
																Bysl	0.263968	0.208	0.149	3.95e-18
																Dmtf1	0.256248	0.252	0.188	4.32e-18
																Pvt1	0.347873	0.286	0.217	4.53e-18
																Zfp330	0.725579	0.632	0.564	5.67e-18
																Ibtk	0.262927	0.244	0.182	7.34e-18
																Tex264	0.85947	0.301	0.237	2.26e-17
																Rab3gap1	0.522335	0.321	0.251	2.61e-17
																Wdr12	0.327473	0.277	0.213	2.77e-17
																Pxdc1	11.1639	0.459	0.392	2.86e-17
																Afap1	0.456892	0.203	0.147	3.08e-17
																Khk	1.4149	0.338	0.406	5.88e-17
																Tfeb	0.295322	0.144	0.097	6.25e-17
																Slc39a14	1.04108	0.415	0.347	7.05e-17
																Plekhh2	1.0495	0.349	0.28	1.25e-16
																Nup54	0.366292	0.355	0.287	1.48e-16
																Pi4k2b	0.488692	0.385	0.317	1.87e-16
																Knop1	0.283897	0.31	0.245	2.8e-16
																Pgm2	0.492657	0.13	0.085	2.94e-16
																Mrpl33	7.26025	0.759	0.79	3.22e-16
																Naa15	0.508575	0.419	0.346	5.38e-16
																Lyrm4	0.454995	0.233	0.176	6.01e-16
																Banp	9.02429	0.229	0.172	1.06e-15
																Kdsr	0.324369	0.182	0.129	1.26e-15
																Kat6b	0.358142	0.27	0.209	1.55e-15
																Spaca6	3.76896	0.198	0.144	1.81e-15
																Pfkp	0.588664	0.293	0.229	2.04e-15
																Camkk2	0.252502	0.194	0.14	2.23e-15
																Thap7	1.29215	0.267	0.207	4.12e-15
																Glrx	1.9409	0.202	0.15	5.81e-15
																Trib2	0.773394	0.278	0.218	1.17e-14
																Golgb1	0.295641	0.63	0.57	1.29e-14
																Eif3h	9.88086	0.974	0.973	2.37e-14
																Gnpda2	1.60186	0.291	0.237	3.2e-14
																Sec14l1	0.613127	0.376	0.314	5.11e-14
																Tacc2	0.755056	0.175	0.126	1.5e-13
																Sft2d3	0.273694	0.368	0.304	1.59e-13
																Mtpn	0.383299	0.509	0.443	1.96e-13
																Wdr75	0.367654	0.23	0.175	2.62e-13
																Xrcc5	1.19524	0.183	0.136	2.68e-13
																Mak16	0.75824	0.403	0.338	4.8e-13
																Arfgap3	0.550633	0.377	0.314	5.21e-13
																Orai1	4.12549	0.333	0.281	5.29e-13
																Cdc42se1	0.570282	0.393	0.33	7.53e-13
																Morc4	1.09178	0.265	0.21	1.91e-12
																Acsl4	0.268219	0.133	0.092	3.7e-12
																Eif1ad	5.08468	0.401	0.336	3.98e-12
																Lrrc8a	0.679798	0.299	0.24	5.28e-12
																Elp1	0.268758	0.234	0.181	8.56e-12
																Gigyf2	0.43237	0.36	0.299	1.73e-11
																Smad5	2.251	0.263	0.208	1.81e-11
																B4galt1	0.275085	0.239	0.187	2.04e-11
																Riok1	0.750771	0.475	0.414	6e-11
																Anapc2	0.254894	0.304	0.248	6.96e-11
																Gm49708	2.92973	0.268	0.325	8.68e-11
																Hdgfl3	0.291291	0.26	0.206	1.1e-10
																Mgat1	0.498985	0.202	0.155	1.45e-10
																Lysmd3	0.736977	0.445	0.391	2.42e-10
																Mzt2	7.02717	0.175	0.231	3.71e-10
																Ccdc186	0.59429	0.545	0.485	5.18e-10
																Tprgl	0.866208	0.49	0.453	2.21e-09
																Rab22a	0.328409	0.356	0.303	3.6e-09
																Tmem39a	0.838321	0.495	0.435	4.04e-09
																Cpq	1.26087	0.757	0.708	7.06e-09
																Ncor2	2.72057	0.225	0.178	8.52e-09
																Map3k2	0.393588	0.316	0.265	8.88e-09
																Snx16	6.25381	0.198	0.155	9.31e-09
																Klk8	7.08197	0.24	0.193	1.28e-08
																Pcnx	0.291198	0.192	0.149	2.5e-08
																Nfya	1.25822	0.202	0.158	2.74e-08
																Utp18	0.396396	0.268	0.22	4.55e-08
																Aspscr1	0.33145	0.149	0.198	4.94e-08
																Trabd	0.421971	0.266	0.219	8.03e-08
																Fmr1	3.12924	0.415	0.361	1.16e-07
																Cops5	1.58816	0.59	0.543	4.66e-07
																Amfr	0.347725	0.245	0.2	4.84e-07
																Mknk2	1.16755	0.102	0.142	5.41e-07
																Dip2c	0.394794	0.256	0.211	5.42e-07
																Golga5	0.356121	0.376	0.328	1.53e-06
																Mrpl57	8.54593	0.567	0.62	2.63e-06
																Spin1	1.78507	0.386	0.336	2.9e-06
																Zfp260	1.13977	0.489	0.445	7.28e-06
																Mapre3	1.2996	0.222	0.187	9.13e-06
																Med13	0.256748	0.281	0.236	1.29e-05
																Fbxw7	1.08349	0.181	0.145	2.4e-05
																Btbd3	1.10727	0.199	0.244	2.55e-05
																Camk2n1	0.534469	0.23	0.192	3.41e-05
																Cd302	1.02001	0.471	0.423	3.79e-05
																Gpatch8	0.454881	0.45	0.403	5.49e-05
																Fip1l1	1.09732	0.526	0.482	9.29e-05
																Ddx24	0.409265	0.638	0.599	0.0001
																Slc6a8	3.42698	0.171	0.138	0.000134391
																Faap20	17.3645	0.239	0.287	0.000215155
																Fdx2	0.450783	0.325	0.285	0.000241188
																Fam50a	10.3405	0.298	0.344	0.000393628
																Nudt9	0.276478	0.322	0.37	0.000732973
																Eef2k	0.510886	0.103	0.078	0.00088778
																Phka2	0.791598	0.194	0.161	0.00116216
																Evi5	0.348326	0.227	0.194	0.00653634
																Ttc37	4.62272	0.296	0.26	0.00728993
																Dgat2	0.254441	0.112	0.087	0.00863523
																Saysd1	0.553307	0.32	0.283	0.00997697
																Ctnnal1	0.456053	0.329	0.294	0.0105379
																Lmcd1	28.6025	0.248	0.298	0.0142889
																Vps37a	0.292659	0.296	0.26	0.0167275
																Atg12	0.319054	0.42	0.46	0.0183872
																Cep85l	0.298377	0.109	0.138	0.0201806
																Smg6	5.8994	0.207	0.243	0.0299566
																Prima1	2.68577	0.103	0.081	0.0446742
																Socs1	8.60026	0.25	0.218	0.0469688
[truncated: 121 more columns]
