# Supplementary material for: Altered Sox9 and FGF signaling gene expression in Aga2 OI mice negatively affects linear growth
Source: JCI Insight. 2023 Nov 8;8(21):e171984. doi: 10.1172/jci.insight.171984 (PMC10721276; doi:10.1172/jci.insight.171984)
Supplement: Supplemental data set 3 [file jciinsight-8-171984-s146.xlsx]

## Sheet: Subcluster Markers
Dataset S3. List of markers identified for each of the cell clusters identified in scRNA-seq of cells extracted from femoral and tibial growth plates in P5 mice. Logarithmic fold-change values (avg_logFC) of average gene expression levels between the indicated cluster and the rest of the clusters within the colored category are reported along with the percentage of cells expressing the gene withi…
	Articular Chondrocytes																				Resting Chondrocytes
	Cluster 5 (Art.Ch.1)					Cluster 17 (Art.Ch.2)					Cluster 18 (Art.Ch.3)					Cluster 28 (Art.Ch.4)					Cluster 21 (Cfos.RCh)					Cluster 9 (Mia.RCh)					Cluster 20 (MT1.RCh)					Cluster 13 (MT2.RCh)					Cluster 26 (nonDiff.RCh)					Cluster 10 (Regulatory.RCh)
	Genes	avg_log2FC	pct.1	pct.2	p_val_adj	Genes	avg_log2FC	pct.1	pct.2	p_val_adj	Genes	avg_log2FC	pct.1	pct.2	p_val_adj	Genes	avg_log2FC	pct.1	pct.2	p_val_adj	Genes	avg_log2FC	pct.1	pct.2	p_val_adj	Genes	avg_log2FC	pct.1	pct.2	p_val_adj	Genes	avg_log2FC	pct.1	pct.2	p_val_adj	Genes	avg_log2FC	pct.1	pct.2	p_val_adj	Genes	avg_log2FC	pct.1	pct.2	p_val_adj	Genes	avg_log2FC	pct.1	pct.2
	Il1r1	1.84456	0.446	0.173	0	Col3a1	1.20226	0.946	0.783	0	Eno1	0.790003	0.993	0.933	0	Tnni2	3.22923	0.548	0.139	0	Btg2	1.47068	0.85	0.547	0	Btg2	-101.816	0.275	0.59	0	Mt2	2.28752	0.755	0.32	0	Hist2h4	1.97254	0.416	0.144	0	Ptp4a1	2.76342	0.331	0.072	0	Ecrg4	-0.773336	0.99	0.994
	Lrrfip1	2.44241	0.425	0.135	0	Prg4	2.96782	0.449	0.13	0	Tpi1	0.831289	0.994	0.928	0	Sfrp5	2.39562	0.783	0.312	0	Fosb	2.1591	0.756	0.429	0	Chil1	-3.68657	0.845	0.58	0	Mt1	2.39993	1	0.801	0	Mt2	2.49497	0.838	0.308	0	Gas5	-0.787788	0.998	1	0	Col3a1	-2.31656	0.507	0.818
	Btg2	-2.27865	0.284	0.595	0	Jun	-2.52505	0.586	0.856	0	Gapdh	0.84558	1	0.993	0	Rbp4	2.97606	0.69	0.307	3.61653e-251	Fos	2.15059	1	0.725	0	Txnip	-362.944	0.774	0.913	0	Timp1	0.902363	0.92	0.819	3.9484e-162	Mt1	2.57111	0.999	0.798	0	Swi5	0.883284	0.982	0.893	0	Hspd1	1.46633	0.986	0.909
	Tagln2	1.57966	0.66	0.378	0	Matn1	-1.15968	0.93	0.995	0	Ldha	0.881009	0.99	0.902	0	Smoc2	1.28256	0.956	0.857	3.78881e-240	Itm2a	0.65455	1	0.999	1.38304e-296	Jun	#NAME?	0.664	0.854	0	Chil1	1.21955	0.752	0.592	4.08289e-132	Hist3h2a	1.77412	0.761	0.405	0	Frzb	1.96346	0.818	0.378	0	Hspe1	0.951095	0.999	0.984
	Lpgat1	1.86619	0.398	0.163	0	Cytl1	2.55831	0.501	0.193	0	Pkm	0.891604	0.99	0.922	0	Bmp3	2.86197	0.407	0.103	1.20147e-226	Epyc	0.776859	0.993	0.954	7.08452e-287	Eno1	-94.5533	0.846	0.945	0	Col3a1	0.723539	0.891	0.788	7.10269e-124	H3f3b	0.906969	1	0.999	0	Grem1	2.19572	0.448	0.123	0	Kctd18	2.10527	0.559	0.178
	Vim	1.19974	0.886	0.794	0	Col12a1	1.32943	0.839	0.612	0	Mif	1.05593	0.998	0.961	0	Scube2	1.99803	0.654	0.289	2.6653e-204	Frzb	1.70317	0.695	0.38	4.49075e-282	Gapdh	-182.607	0.987	0.994	0	Btg2	-1.87142	0.346	0.578	1.66939e-123	Hist1h2ao	2.14683	0.379	0.108	0	Jun	1.77713	0.998	0.83	0	Fn1	-1.3536	0.8	0.912
	Rbms1	1.84657	0.481	0.205	0	Mif	-1.163	0.896	0.968	0	Ndufa4l2	0.958967	0.973	0.794	0	Igfbp7	0.897897	0.991	0.987	1.91672e-182	Crispld1	1.21723	0.865	0.618	5.39314e-278	1810026B05Rik	-17.5206	0.233	0.571	0	Hspa1b	-3.12122	0.454	0.626	1.58491e-120	Hist1h2br	2.01321	0.731	0.285	0	Hspb1	3.04117	1	0.847	0	Cacybp	0.969405	0.905	0.668
	Cd44	2.83025	0.382	0.083	0	Col6a1	1.22363	0.944	0.823	0	Aldoc	1.60811	0.655	0.291	0	Malat1	0.66961	1	1	2.20813e-181	Omd	1.82177	0.534	0.222	8.77866e-275	Bnip3	-33.9528	0.479	0.751	0	Pgam1	-1.01664	0.638	0.777	9.16009e-119	Hist1h4i	1.72131	0.908	0.701	0	Hsph1	1.19663	0.926	0.561	0	Ctsz	0.940319	0.954	0.797
	Fibin	-1.84386	0.401	0.767	0	Wif1	3.32777	0.339	0.068	0	Dlk1	-1.00145	0.999	0.999	0	Prss23	2.08573	0.607	0.266	2.20309e-174	Malat1	0.448647	1	1	1.4699e-265	Hmgb2	-162.383	0.714	0.914	0	Mif	-0.783263	0.943	0.964	1.8854e-118	Hist1h2bj	1.9656	0.408	0.134	0	Rpl18	-0.425573	1	1	0	Hspa4l	2.31698	0.424	0.106
	Srxn1	1.89248	0.468	0.18	0	Hist1h2ac	-2.14184	0.411	0.752	0	Hist1h2br	1.69978	0.719	0.29	0	Itm2a	0.64989	1	0.999	1.04969e-153	Actg1	0.826155	0.993	0.982	1.50165e-259	Wwp2	-32.5486	0.627	0.826	0	Fos	-1.66527	0.604	0.75	7.32391e-118	Hist1h1d	1.72906	0.694	0.396	0	Serpinh1	0.959551	1	0.998	0	Lmna	-1.44089	0.684	0.836
	Pdrg1	-1.20198	0.549	0.839	0	Epyc	-0.95056	0.777	0.968	3.77213e-291	Hist1h4i	1.36065	0.926	0.702	0	Penk	1.34666	0.886	0.669	1.00438e-148	Mef2c	1.37972	0.749	0.443	1.26551e-258	Pkm	-95.4504	0.844	0.933	0	Jun	-1.76193	0.749	0.844	2.09688e-117	Hist1h2be	1.50955	0.749	0.399	0	Hspa8	1.21799	1	0.998	0	Txnip	0.940841	0.992	0.894
	Eif2s2	0.714648	0.996	0.983	0	Col9a2	-0.551959	0.999	1	3.2458e-283	Hist1h1d	1.72497	0.75	0.395	0	Gadd45a	1.65369	0.787	0.536	2.26131e-142	Cd200	1.91417	0.482	0.198	1.1776e-249	Mif	-188.378	0.917	0.967	0	Hspa1a	-3.23934	0.712	0.807	5.38083e-117	Hist1h2ac	1.59563	0.973	0.712	0	Cryab	2.47353	0.752	0.384	0	Dnajb4	1.56463	0.721	0.338
	Rbm39	0.54365	0.992	0.987	0	Col6a2	1.29798	0.785	0.555	1.98793e-282	Hist1h2ac	1.2444	0.971	0.714	0	Pcp4	2.17727	0.437	0.166	1.19345e-130	P4ha1	0.652625	0.986	0.955	1.81397e-241	Hsp90aa1	-429.308	0.873	0.946	0	Pdpn	1.01719	0.601	0.396	7.44188e-115	Hist1h2bc	0.837391	1	0.995	0	Sparc	0.716882	1	1	0	Dnaja1	0.923755	0.966	0.848
	Sdc4	0.830395	0.989	0.985	0	mt-Co1	0.656548	1	0.997	3.42386e-281	Hist1h1c	0.911181	0.995	0.938	0	Col9a1	0.356256	1	1	4.56111e-109	Ier2	1.38632	0.846	0.63	7.79517e-236	Hmgcs1	-134.652	0.644	0.845	0	Cited2	-1.91515	0.226	0.46	7.03035e-104	Hist1h1c	1.0069	0.987	0.938	0	Ubb	0.817732	1	1	0	Jun	1.36501	0.994	0.825
	Rap2b	2.04185	0.433	0.16	0	Jund	-1.24796	0.869	0.966	7.56977e-281	Fam162a	0.911472	0.978	0.837	0	mt-Co1	-0.868473	0.991	0.998	1.92722e-104	Gm26532	1.7122	0.753	0.523	4.88153e-226	Srsf3	-32.6421	0.574	0.83	0	Gapdh	-0.509583	0.991	0.994	9.20821e-100	Fam162a	0.916288	0.963	0.837	0	Ift20	1.10002	0.97	0.799	0	Id3	1.8055	0.806	0.47
	Schip1	2.4885	0.285	0.071	0	Acan	-0.70637	0.959	0.994	7.86024e-272	H2-Ab1	1.74529	0.604	0.232	0	Cthrc1	-0.758248	0.887	0.976	1.00941e-102	Col11a1	0.380197	1	1	1.65965e-221	Hspa1a	#NAME?	0.658	0.814	0	Hmgcs1	-0.96655	0.718	0.836	1.18378e-98	Ndufa4l2	0.885863	0.962	0.793	1.63744e-296	Eif1	-0.639298	1	1	0	Eno1	0.853598	0.991	0.932
	Lmna	1.3595	0.972	0.809	0	Col5a2	1.59416	0.606	0.317	5.33726e-271	Pgk1	0.933826	0.994	0.924	0	Atp2b1	1.00393	0.882	0.756	2.89991e-101	Grem1	1.87524	0.359	0.124	9.83573e-214	Hsp90ab1	-254.812	1	1	0	Wwp2	-0.732655	0.681	0.818	1.04609e-93	Hist1h2bb	1.76941	0.478	0.192	1.1813e-284	Hsp90aa1	1.69919	0.999	0.937	0	Prxl2b	1.63123	0.475	0.169
	S100a6	2.56942	0.873	0.55	0	Gapdh	-0.755744	0.979	0.995	6.51703e-262	Hist3h2a	1.49169	0.76	0.409	1.45359e-303	Tspan13	1.96656	0.394	0.16	1.13947e-100	Egr1	1.90857	0.564	0.299	1.08971e-207	Timp1	-24.0968	0.959	0.813	0	Dlk1	0.401903	0.999	0.999	5.68175e-93	Hist1h2bg	1.6046	0.509	0.214	6.8932e-281	Cnmd	0.54269	1	1	0	Hspb8	2.42666	0.323	0.07
	S100a11	1.51857	0.969	0.84	0	Btg2	-2.54987	0.222	0.589	5.16071e-261	Aldoa	0.731354	0.989	0.949	9.4683e-291	Pappa	1.89879	0.389	0.159	1.13962e-100	Serpine1	1.98126	0.567	0.303	2.87761e-205	Pgk1	-107.581	0.84	0.936	0	Rcan1	0.924468	0.665	0.487	1.61372e-92	Hist1h4h	1.82846	0.471	0.189	2.70916e-278	Hspa1b	2.78341	0.999	0.597	0	Rflna	1.05888	0.845	0.503
	S100a10	1.9958	0.988	0.856	0	Fos	-2.38358	0.48	0.76	4.47489e-253	Col2a1	-0.523334	1	1	2.94629e-280	Actg1	0.64593	0.989	0.983	4.57738e-97	Col9a1	0.376161	1	1	5.88698e-203	Fos	-559.08	0.563	0.757	3.45749e-286	Ccn1	-1.0827	0.35	0.574	4.11591e-91	Insig1	0.904825	0.969	0.83	3.21226e-278	Hspa1a	2.7497	0.999	0.792	0	Ubc	1.0934	0.995	0.968
	Txnip	-2.33543	0.739	0.919	0	Hsp90aa1	-1.80061	0.849	0.947	1.53602e-245	Rhob	1.53542	0.826	0.519	9.66631e-263	Meg3	0.538706	0.999	0.999	1.01048e-91	Efemp1	2.01926	0.317	0.107	4.10362e-195	Hnrnpd	-18.3164	0.339	0.643	1.12175e-280	Txnip	-1.10524	0.843	0.905	5.59705e-90	Mif	0.766565	0.994	0.961	1.92636e-277	Hsp90ab1	0.861856	1	1	0	Hspb1	2.73594	0.998	0.842
	Ngf	3.08452	0.261	0.05	0	Lbhd2	1.66855	0.546	0.27	2.18592e-238	Timp1	-1.8483	0.67	0.835	8.37494e-262	Ndufa4l2	0.692287	0.975	0.8	2.70643e-90	Jund	0.697536	0.997	0.958	1.0452e-190	Tpi1	-53.2694	0.879	0.937	1.33874e-272	Pfkl	-1.3433	0.21	0.435	5.35897e-89	Hist1h2ap	0.574405	0.932	0.695	3.96711e-276	S100a11	-2.05938	0.627	0.864	5.49111e-302	Hsph1	1.88262	0.954	0.546
	F3	1.73905	0.615	0.357	0	Dlk1	0.611264	1	0.999	9.63512e-234	Hist1h2be	1.33547	0.734	0.404	3.09978e-253	Serpine1	1.28431	0.574	0.311	3.48711e-90	Fibin	0.887777	0.896	0.722	2.53221e-188	Atf3	-384.132	0.586	0.781	4.63817e-271	Mest	0.485175	0.969	0.933	7.87262e-89	Atf3	1.12308	0.936	0.752	1.67841e-274	Rpl21	-0.358017	1	1	2.3211e-301	Col1a2	-1.21144	0.894	0.952
	Camk2d	1.34613	0.826	0.531	0	Eno1	-0.865205	0.829	0.944	2.60405e-228	Pgam1	0.847347	0.928	0.758	2.31759e-246	Eif1	0.299947	1	1	2.76238e-89	Tgfbi	-1.59012	0.481	0.71	4.47794e-188	Fam162a	-41.7141	0.723	0.857	5.89485e-271	Fam162a	-0.830967	0.774	0.85	9.00307e-89	Btg2	1.09416	0.837	0.544	3.39197e-271	Omd	1.93569	0.588	0.223	1.30293e-300	Mest	-1.26209	0.867	0.941
	Sgms2	2.05944	0.614	0.227	0	Hist1h1c	-1.17201	0.844	0.948	1.0955e-215	Mest	-1.13798	0.888	0.939	6.70592e-244	Retreg1	1.57034	0.65	0.442	4.48254e-88	Bmp3	1.64989	0.306	0.1	1.6711e-187	Pgam1	-64.2323	0.59	0.784	6.92277e-260	Meg3	0.376671	1	0.999	6.34918e-88	H1f0	1.00971	0.98	0.908	4.19428e-265	Rps7	-0.387929	0.999	1	1.4052e-300	Fam13a	2.37451	0.313	0.071
	Eif4e	1.28954	0.792	0.591	0	Smoc2	-0.937667	0.6	0.878	6.27049e-214	Higd1a	0.830997	0.98	0.897	1.02645e-243	Ogn	1.31342	0.602	0.357	6.32659e-88	Dcn	0.575481	0.998	0.982	5.85023e-186	Bex3	-15.2827	0.804	0.908	1.40053e-253	Ifitm2	0.453052	0.989	0.982	1.51651e-82	Fibin	0.884068	0.92	0.717	1.28864e-252	Barx1	1.9325	0.52	0.174	4.25231e-298	Ret	2.30112	0.305	0.07
	Txn1	0.997335	0.977	0.955	0	Klf6	-1.14382	0.583	0.834	1.69044e-206	Klf2	1.43324	0.884	0.637	1.22376e-243	Cdkn1a	1.05597	0.793	0.573	1.15574e-86	Ndufa4l2	0.769726	0.953	0.796	4.96131e-185	Hspa1b	-768.246	0.413	0.634	2.17464e-251	Eno1	-0.566986	0.905	0.939	2.35985e-82	Fos	0.937237	0.934	0.727	5.60482e-249	Rpl18a	-0.413071	1	1	1.5673e-297	Tpi1	0.840182	0.988	0.928
	Jun	-2.34272	0.698	0.853	0	Hmgb2	-1.06187	0.763	0.908	1.10671e-204	Col3a1	-1.64928	0.622	0.805	5.61344e-242	mt-Co3	-0.721223	0.992	0.998	6.17316e-85	Ccn1	1.15524	0.784	0.547	2.81563e-183	Eid1	-23.7456	0.819	0.92	3.49481e-250	Serpina3n	0.821763	0.653	0.482	2.45129e-82	Higd1a	0.867036	0.976	0.897	5.9998e-248	S100a10	-2.21993	0.665	0.878	2.46621e-294	Fkbp4	1.13956	0.875	0.623
	Clic4	1.32728	0.832	0.597	0	Junb	-1.94305	0.496	0.757	1.26084e-197	Meg3	-0.758855	0.997	0.999	2.05479e-233	Serpine2	1.06236	0.757	0.531	3.30791e-83	Penk	1.08598	0.856	0.664	5.05974e-182	Sf3b1	-15.561	0.667	0.851	7.5079e-249	Hsp90aa1	-0.963746	0.896	0.943	4.81283e-82	Jun	0.798481	0.971	0.828	6.99692e-234	2410006H16Rik	-0.999263	0.909	0.977	1.20592e-291	Prmt1	1.10253	0.891	0.595
	Id3	-3.49916	0.172	0.531	0	Hist1h4i	-2.00765	0.489	0.732	9.47661e-197	Col6a1	-1.37459	0.702	0.839	1.71865e-228	Apoe	1.68459	0.655	0.439	1.28758e-82	Rps5	-0.273518	1	1	1.2149e-179	Ubc	-326.876	0.945	0.972	8.42667e-246	Ldha	-0.717335	0.865	0.91	6.00704e-82	Jund	0.773189	0.996	0.957	1.96992e-222	Fos	1.3022	0.969	0.73	7.75537e-286	Ldha	0.887868	0.987	0.9
	Efhd2	1.47298	0.842	0.599	0	Pkm	-0.852124	0.821	0.933	2.58305e-196	Hmgcs1	0.847395	0.974	0.82	9.67607e-224	Pthlh	2.0021	0.356	0.15	5.18948e-82	Fn1	0.855863	0.972	0.899	1.97974e-176	Tceal9	-11.5841	0.942	0.975	5.57801e-244	Klf2	-1.38299	0.488	0.662	1.45995e-80	Klf2	1.14307	0.853	0.637	1.09649e-221	Rpl13	-0.346163	1	1	6.46095e-285	Dpysl4	2.32804	0.253	0.053
	Cgref1	2.26708	0.638	0.294	0	Col9a1	-0.39986	1	1	5.85722e-196	Hist1h2ap	0.406527	0.937	0.697	1.84439e-223	Epcam	1.43648	0.408	0.182	6.01193e-82	Srpx2	0.74406	0.909	0.725	1.06116e-174	Jund	-252.299	0.932	0.962	1.02868e-240	Pkm	-0.587322	0.893	0.928	8.39218e-80	P4ha2	0.761493	0.932	0.781	9.83309e-221	Rpl23	-0.494272	1	1	2.39124e-284	Dnajb1	1.77956	0.929	0.627
	Klf3	2.0292	0.653	0.348	0	Tpi1	-0.828014	0.843	0.939	1.52517e-194	Txnip	0.825822	0.985	0.896	8.44197e-222	Abi3bp	1.6888	0.427	0.202	2.89578e-81	Serpine2	1.05866	0.772	0.523	2.13357e-167	Hnrnpdl	-12.465	0.66	0.833	4.21707e-238	Col2a1	0.254684	1	1	1.04376e-79	Txnip	0.80604	0.979	0.895	7.63023e-219	Ldha	0.960698	0.989	0.903	6.57138e-282	Hspa8	1.1926	1	0.998
	Asns	1.28239	0.741	0.536	0	Hmgcs1	-1.23714	0.632	0.843	1.90184e-194	mt-Co1	-0.848262	0.996	0.998	1.05231e-209	Cxadr	1.56419	0.472	0.245	1.51076e-78	Ppp1r3b	1.64789	0.355	0.139	2.57612e-166	Bnip3l	-15.681	0.574	0.775	1.79797e-237	Fibin	-0.797775	0.577	0.742	2.67458e-78	S100a10	-1.40352	0.777	0.876	5.81928e-205	Itm2a	0.657658	1	0.999	4.54599e-278	Msl3l2	1.75464	0.691	0.297
	Mthfd2	1.22676	0.867	0.675	0	Hspa8	-0.95911	0.99	0.999	8.6839e-194	Col12a1	-1.89385	0.376	0.643	3.22237e-209	Ppic	-0.690656	0.812	0.931	5.3397e-77	Fbn1	1.34106	0.436	0.196	8.37663e-165	Pdpn	-0.613814	0.662	0.385	3.6941e-237	Cd63	0.298125	0.997	0.995	2.06003e-77	Pkm	0.543772	0.991	0.921	2.12312e-204	Rpl32	-0.514897	0.999	1	8.74577e-276	Sar1a	-0.883622	0.861	0.927
	Hnrnpf	0.747208	0.947	0.882	0	Pgk1	-0.890002	0.842	0.934	2.08879e-193	Bgn	-0.585109	0.998	0.999	4.81863e-207	Cldn1	1.94232	0.255	0.088	2.12923e-74	Rpl18a	-0.259753	1	1	5.54463e-163	Akr1a1	-21.0335	0.865	0.944	5.77171e-236	Pgk1	-0.61201	0.902	0.93	3.89419e-77	Gapdh	0.483787	1	0.993	4.69109e-192	Ikbip	0.991867	0.936	0.748	3.04554e-274	Col6a1	-1.68408	0.64	0.847
	Tpi1	-1.03917	0.82	0.944	0	C1qtnf3	-0.751834	0.795	0.956	1.29674e-191	Hist1h2bj	1.42205	0.381	0.139	2.29264e-203	Lmna	0.770108	0.898	0.822	2.38555e-71	Bsg	0.498974	0.997	0.992	6.7293e-163	Rsrp1	-36.4036	0.774	0.88	2.02746e-232	Bnip3	-0.69991	0.577	0.738	7.47713e-76	Rhob	0.981971	0.773	0.52	4.16957e-187	Ubc	1.05344	0.995	0.969	1.54464e-273	Pfkl	1.376	0.78	0.391
	Ybx3	1.09346	0.887	0.732	0	Shisa4	-1.65731	0.178	0.513	1.28274e-188	Fn1	-1.09304	0.832	0.907	6.1328e-195	Ssr4	-0.38501	0.991	0.998	7.79841e-70	Nr4a1	1.51224	0.4	0.176	2.16725e-156	Maged2	-15.3489	0.527	0.746	2.4402e-232	mt-Co1	0.378179	1	0.997	2.11469e-75	Ier2	1.00396	0.832	0.628	2.56932e-183	Rtn4	-2.11196	0.437	0.77	8.05388e-272	Hsp90b1	-1.1102	0.991	0.993
	Emp1	1.86552	0.942	0.624	0	Rps21	0.411991	1	1	1.95364e-180	Mgarp	1.35202	0.459	0.196	8.48368e-195	Pou3f3	1.63668	0.505	0.303	2.73896e-69	Hsp90ab1	-0.590845	1	1	5.37052e-153	Ldha	-134.462	0.863	0.911	9.86555e-231	Hmgb2	-0.657384	0.822	0.903	6.24721e-75	Ldha	0.544383	0.98	0.902	2.60872e-182	Rps24	-0.385644	1	1	2.33807e-270	Atp2b1	-1.66646	0.58	0.774
	Kras	1.38107	0.661	0.424	0	mt-Co3	0.495287	0.999	0.997	2.01802e-173	Pygl	1.23138	0.527	0.246	1.08053e-193	2410006H16Rik	0.562804	0.961	0.974	3.47844e-68	Atf3	0.762352	0.89	0.758	2.98185e-144	Rhoa	-38.5498	0.89	0.958	3.72399e-230	Stat1	1.17689	0.387	0.231	2.7197e-71	Tpi1	0.504099	0.99	0.928	1.13931e-181	Rpl15	-0.364168	1	1	4.19328e-269	Castor1	2.45122	0.302	0.077
	Plaur	2.87305	0.335	0.076	0	Actb	-0.765041	0.91	0.977	2.68529e-171	Hmgcr	0.854781	0.919	0.725	1.43191e-190	Phlda1	0.953659	0.843	0.699	7.46307e-68	Ramp1	1.82155	0.306	0.118	4.48321e-144	Col3a1	-40.6992	0.943	0.781	3.07227e-228	Batf	1.02374	0.429	0.266	1.0762e-70	Hmgcs1	0.728004	0.953	0.82	3.70269e-181	Fkbp9	0.706228	0.991	0.961	1.87261e-268	Rtn4	-1.63042	0.574	0.769
	Emp3	1.34142	0.961	0.86	0	Ldha	-0.896362	0.799	0.915	8.75321e-171	Bnip3l	0.760182	0.921	0.748	9.99904e-188	Tmem158	2.21665	0.381	0.191	1.8983e-66	Hspd1	-1.07543	0.865	0.919	7.05149e-143	Sfr1	-18.5969	0.939	0.984	8.46474e-228	Tpi1	-0.531321	0.898	0.935	1.29097e-70	mt-Co1	-0.754605	0.997	0.998	3.72208e-180	Cdkn1a	-3.24183	0.168	0.6	3.77643e-268	Ubb	0.717343	1	1
	Ldha	-1.18983	0.77	0.922	0	Hist1h2bc	-0.817888	0.978	0.997	1.75544e-166	Pfkl	0.993719	0.693	0.404	3.30331e-187	F3	1.35985	0.583	0.376	2.02922e-65	Serf2	0.329899	1	0.999	1.81251e-142	Mt1	#NAME?	0.667	0.825	2.98716e-226	Ptpn2	0.650191	0.77	0.664	2.09815e-70	Slc30a1	1.48672	0.35	0.141	1.52991e-177	Fibin	1.03683	0.959	0.721	5.21174e-268	Eif1	-0.744408	1	1
	Aen	1.95299	0.368	0.141	0	Scube2	-2.97952	0.043	0.317	2.63481e-165	Arrdc3	1.0658	0.685	0.403	1.62831e-185	Igf2	0.389547	0.999	1	6.04901e-65	Cst3	0.962312	0.993	0.98	1.0949e-137	Pfn1	-32.3292	0.66	0.835	9.12667e-226	Eif1a	0.426494	0.911	0.856	8.96835e-70	Hist1h2ae	0.801468	0.74	0.487	2.26872e-177	Srpx2	1.02406	0.946	0.726	1.41292e-266	Galk1	1.10766	0.762	0.428
	Isg20	2.299	0.296	0.091	0	Zfp36	-1.9727	0.247	0.534	7.29561e-160	H3f3b	0.673281	0.999	0.999	4.45458e-179	Fmod	0.497418	0.984	0.985	6.45738e-65	Dbi	0.709241	0.946	0.858	4.05904e-137	Tubb2a	-78.7227	0.517	0.739	1.04171e-224	Oaz1	-0.339169	0.965	0.979	1.03983e-69	Stard4	0.859284	0.835	0.619	1.97917e-174	Kdelr3	0.881865	0.965	0.843	2.00198e-259	Ifrd1	-1.23011	0.756	0.899
	Iqgap1	1.13823	0.785	0.6	0	Actg1	-0.732274	0.949	0.985	1.05788e-156	Pik3ip1	1.16133	0.607	0.329	1.13603e-175	Fgfr2	0.878904	0.777	0.637	1.39346e-63	A2m	0.758296	0.816	0.616	2.73366e-134	Insig1	-76.6176	0.712	0.851	3.58672e-222	Id3	-1.95951	0.341	0.506	1.28573e-69	H2-Ab1	1.33985	0.472	0.238	2.17709e-169	Rpl9	-0.343857	0.999	1	1.70909e-257	Pygl	1.77064	0.637	0.231
	Cavin3	1.59756	0.848	0.656	0	Col9a3	-0.337544	0.999	1	1.2313e-155	Hist1h2bc	0.482851	1	0.995	1.54735e-175	Ncmap	-1.0862	0.286	0.571	2.55854e-63	B230118H07Rik	1.15035	0.59	0.366	4.50093e-133	Reep5	-16.431	0.583	0.795	7.72338e-222	Igfbp7	0.312663	0.993	0.987	6.77058e-68	Pgk1	0.505962	0.985	0.924	4.94942e-162	Ptma	-0.70318	0.999	1	1.52811e-255	Dlk1	-0.881769	0.998	0.999
	Ypel3	1.06953	0.853	0.791	0	Ccn1	-1.63059	0.293	0.58	2.75769e-154	Cited2	1.20017	0.705	0.429	1.23738e-172	Map2	1.41761	0.453	0.261	3.56464e-61	Sec61g	0.446106	0.995	0.994	2.39345e-130	Klf2	-410.347	0.443	0.671	6.9316e-221	Ucma	0.307705	0.998	0.998	2.57849e-67	mt-Co3	-0.692571	0.995	0.998	1.06188e-161	Cope	0.863299	0.963	0.822	2.50711e-250	Rian	-1.17262	0.725	0.877
	Rnh1	1.84244	0.92	0.71	0	Cited2	-2.16891	0.182	0.464	5.95541e-154	Cd63	-0.464162	0.996	0.995	2.37744e-172	Ppib	-0.320965	0.999	0.999	5.09465e-61	Cnbp	-0.602505	0.86	0.926	4.81084e-130	Aldoa	-54.2164	0.92	0.954	1.70742e-220	Scd2	-0.73726	0.514	0.677	4.65352e-66	Bnip3l	0.670727	0.893	0.749	3.36785e-159	Ifrd1	-1.40101	0.685	0.898	3.52891e-248	Hsp90aa1	1.6884	0.999	0.935
	Eif4ebp1	0.994805	0.927	0.849	0	Hist1h2be	-1.92023	0.155	0.443	3.88127e-152	Hist1h2ao	1.44263	0.321	0.115	1.47142e-171	Slc2a1	0.883233	0.764	0.6	6.83612e-60	Mif	0.505346	0.99	0.961	7.593e-129	Fibin	-29.0783	0.559	0.747	2.43079e-217	Ifitm3	1.23169	0.386	0.237	2.23677e-65	Scube2	1.25525	0.511	0.283	1.05046e-156	Rps13	-0.423867	0.999	1	3.09228e-247	Hist1h2bc	-1.06528	0.994	0.996
	Scrg1	-0.583536	0.956	0.994	0	Hapln1	-0.452329	0.986	0.998	1.43265e-149	Ecrg4	-0.596037	0.987	0.994	1.82065e-170	Cope	-0.721733	0.643	0.834	2.84417e-59	Hspa8	-0.827048	0.998	0.998	4.47113e-128	Tbrg1	-17.7342	0.82	0.931	6.61193e-217	1810026B05Rik	-0.908588	0.358	0.555	1.05165e-64	Hist1h4d	1.1148	0.663	0.427	2.7412e-156	Mir99ahg	1.26933	0.788	0.439	6.22571e-246	Hspa1b	2.75387	1	0.584
	Junb	-2.35311	0.49	0.767	0	Igfbp7	0.549739	0.989	0.987	1.10892e-148	Mgp	-0.908325	0.986	0.995	9.1353e-169	Hspa1b	-2.48511	0.404	0.622	5.76972e-59	Junb	0.358719	0.923	0.729	6.88366e-128	Actg1	-290.809	0.961	0.985	6.7935e-216	Rhob	-1.16704	0.367	0.548	9.01168e-64	Pcolce2	-0.822352	0.721	0.848	5.08814e-156	Fam162a	0.968387	0.976	0.839	2.94992e-241	Hspa1a	2.82074	1	0.784
	Barx2	1.95755	0.391	0.135	0	Fabp5	-1.7471	0.268	0.549	6.29123e-148	Tsc22d3	1.27727	0.63	0.368	2.50377e-168	Cited2	1.05498	0.636	0.44	5.62461e-58	Actb	0.600485	0.994	0.972	7.66964e-126	Gnb2	-11.2967	0.531	0.749	9.25002e-213	H2-Q4	1.17893	0.382	0.237	1.35412e-63	S100a11	-1.18659	0.79	0.858	4.90382e-154	Rps20	-0.498585	1	1	1.09441e-240	Hspa1l	3.77872	0.393	0.037
	Plet1	2.33341	0.449	0.171	0	Pla2g7	-1.43873	0.147	0.441	7.39787e-146	Chil1	-1.91558	0.396	0.615	1.12792e-156	Ftl1	0.349323	0.999	1	7.07505e-58	Eef1a1	-0.256508	1	1	1.74555e-124	Ccn1	-145.027	0.302	0.584	3.39919e-212	Srsf3	-0.570403	0.706	0.816	1.45612e-63	Aldoa	0.478456	0.989	0.949	6.08418e-152	Rps19	-0.447734	1	1	2.29704e-240	Hsp90ab1	1.0313	1	1
	Anxa2	0.985774	0.944	0.89	0	Ecm2	1.99396	0.25	0.094	2.6832e-142	Hist1h2bg	1.40386	0.461	0.22	1.43162e-155	C1qtnf3	-0.654608	0.885	0.947	1.01615e-57	Matn1	0.456651	0.999	0.99	1.02548e-123	Cited2	-162.383	0.195	0.468	5.72144e-211	Stard4	-0.847344	0.477	0.644	5.83222e-63	Tubb2b	0.980426	0.624	0.38	2.5763e-151	Eif4ebp1	-1.49864	0.659	0.866	5.99921e-240	Eif1a	-1.07232	0.735	0.869
	Myo1e	1.44142	0.591	0.321	0	Atf3	-1.56248	0.582	0.778	6.5041e-140	Cpe	-0.802249	0.865	0.912	1.54608e-151	Cd81	0.464604	0.957	0.965	6.77351e-56	Igf2	0.343842	1	1	1.66957e-123	Anxa2	-22.6789	0.791	0.904	7.58553e-210	Steap1	0.813638	0.525	0.379	9.40675e-62	Timp1	-1.37852	0.725	0.833	4.85379e-150	Fkbp10	0.940213	0.951	0.827	2.56709e-239	Pmaip1	2.05327	0.365	0.084
	Cd109	1.06893	0.82	0.66	0	Cd24a	-1.02528	0.343	0.637	2.54419e-139	Bsg	0.485224	0.998	0.992	1.66017e-151	Rps18	-0.307077	1	1	7.34661e-56	Atp5j2	0.540576	0.949	0.892	7.08807e-123	Actb	-222.929	0.948	0.975	4.28749e-209	Kif21a	0.574669	0.781	0.696	1.52567e-61	Tubb2a	0.700247	0.876	0.709	1.81013e-138	Dcn	0.699413	0.998	0.982	2.88601e-239	Malat1	-0.55137	1	1
	Mras	1.46939	0.823	0.52	0	S100b	-0.665045	0.726	0.897	8.66663e-138	Cxcl14	-2.24579	0.206	0.46	2.10686e-148	Fth1	0.342825	1	1	3.18821e-55	Hmgcr	0.732902	0.871	0.729	7.08848e-122	Cdkn1c	-156.627	0.933	0.972	1.27034e-206	S100a11	0.44189	0.901	0.85	6.41151e-60	Bsg	0.43127	0.998	0.992	3.26749e-134	Rps5	-0.364866	1	1	2.04003e-238	Rln1	1.57325	0.607	0.264
	Higd1a	-1.14733	0.781	0.915	0	Col1a2	0.764733	0.967	0.946	2.87046e-137	Bnip3	0.676301	0.901	0.717	1.4647e-144	Cst3	0.472984	0.987	0.981	3.43987e-55	Snhg1	-0.577753	0.902	0.943	2.20567e-121	Stard4	-59.8817	0.415	0.653	7.01445e-206	Acan	-0.334501	0.988	0.992	2.37335e-59	Serpina3n	-1.59833	0.279	0.509	2.29728e-133	Rps8	-0.314361	1	1	4.5172e-238	Pgam1	1.07185	0.936	0.754
	Perp	3.03471	0.458	0.114	0	Fosb	-1.86621	0.195	0.466	4.92548e-137	Hist1h2bb	1.36591	0.419	0.199	3.62841e-141	Snorc	-0.304918	0.998	0.999	8.08881e-55	Atp5md	0.516378	0.967	0.935	1.10148e-120	Papss2	-29.6996	0.444	0.673	3.01244e-203	Hsp90ab1	-0.410588	1	1	4.43078e-59	Hmgcr	0.680492	0.891	0.725	7.14711e-133	Fam13a	3.11496	0.305	0.079	1.22159e-236	Timp1	-2.1516	0.612	0.843
	Gja1	1.4367	0.65	0.379	0	Hmgcr	-1.01758	0.522	0.752	2.56698e-136	Papss2	0.72071	0.851	0.642	2.94839e-140	Tsc22d1	-0.825612	0.9	0.953	8.13012e-55	Susd5	0.760579	0.85	0.712	2.93011e-120	Gnas	-104.675	1	1	2.70495e-202	Hnrnpd	-0.700359	0.46	0.628	8.11952e-59	Ddit3	0.782565	0.898	0.743	9.93945e-131	Rps26	-0.470173	0.999	1	1.17398e-234	Ccnd1	1.28193	0.671	0.344
	Col6a2	1.17632	0.77	0.548	0	Rian	0.651102	0.918	0.861	2.69806e-136	Prelid2	1.38316	0.296	0.113	3.29235e-140	Rpl27a	-0.252315	1	1	1.32573e-54	Tmsb10	0.648384	0.926	0.841	1.72466e-118	Psmb2	-11.2022	0.497	0.712	3.54719e-202	Psmb2	-0.577284	0.544	0.704	1.0543e-58	Avpi1	0.850296	0.624	0.386	4.07673e-130	Mrps6	1.36689	0.726	0.384	5.51477e-234	Wwp2	0.740816	0.969	0.796
	Col6a1	1.07125	0.949	0.818	0	Hist1h2br	-2.41594	0.083	0.333	1.63417e-135	Scd2	0.698401	0.865	0.655	3.9097e-139	Psmb2	-0.783179	0.454	0.701	3.32974e-53	Dstn	0.793773	0.938	0.864	6.58946e-118	Cacybp	-30.2693	0.48	0.705	1.46256e-201	Osmr	0.71547	0.521	0.367	3.21956e-58	Egln1	1.07699	0.51	0.297	7.44997e-127	Rps10	-0.345372	1	1	7.12669e-231	S100a11	-1.57003	0.748	0.862
	Atp2b1	1.4305	0.925	0.742	0	Angptl1	1.66467	0.363	0.18	9.9493e-133	Rln1	1.05349	0.524	0.275	2.31819e-138	Bsg	0.364884	0.989	0.993	3.42408e-53	Ost4	0.361548	0.99	0.986	2.35196e-117	Hist1h1c	-368.714	0.908	0.944	1.50724e-201	Il13ra1	0.995977	0.294	0.161	4.5417e-58	Chac1	0.973995	0.708	0.5	3.46091e-123	Rps15a	-0.445999	0.999	1	1.08536e-228	Meg3	-0.783247	0.999	0.999
	Cnpy2	-0.740826	0.825	0.951	0	Rps28	0.407042	1	1	2.17928e-132	Rpl32	0.257452	1	1	5.96784e-136	Arhgap29	1.73819	0.341	0.175	3.69836e-53	Errfi1	1.19978	0.622	0.417	1.53017e-115	Prmt1	-23.4898	0.398	0.638	3.82864e-201	Hist1h2br	-1.39776	0.159	0.327	2.34756e-57	Scd2	0.649754	0.835	0.655	6.02073e-122	Rpl24	-0.364019	1	1	2.09372e-225	Gapdh	0.590339	0.999	0.993
	Rtn4	1.66869	0.972	0.731	0	Aldoa	-0.614852	0.893	0.956	1.44046e-131	Hist2h4	1.35492	0.35	0.151	6.44536e-136	Tmsb10	0.525281	0.903	0.844	8.89587e-53	Plod2	0.661975	0.908	0.8	9.77018e-115	Dnajb1	-237.429	0.453	0.669	4.5375e-201	Aldoc	-1.26627	0.152	0.324	5.3953e-57	Bnip3	0.634475	0.874	0.718	2.74761e-121	Rplp1	-0.398761	1	1	1.68873e-224	C1qtnf3	0.671632	0.99	0.941
	Pdlim4	1.82331	0.676	0.348	0	Cxcl14	1.05007	0.625	0.432	4.27779e-129	Col11a1	-0.349736	1	1	1.82053e-134	Nid2	-1.37182	0.157	0.41	2.70727e-52	Higd1a	0.62566	0.962	0.898	3.05613e-111	Rhob	-132.111	0.299	0.559	3.40329e-200	Hsph1	-1.02297	0.434	0.587	5.78424e-56	Eno1	0.387163	0.984	0.933	2.78042e-121	Wwp2	0.911717	0.958	0.802	5.89703e-218	Eif4ebp1	-1.23031	0.735	0.866
	Eif4a1	0.910706	0.933	0.848	0	Gm42418	0.536586	0.998	1	5.57696e-129	Prxl2b	1.2588	0.388	0.18	3.66638e-131	Tnfrsf11b	1.47288	0.451	0.268	7.97458e-52	Hsp90aa1	-1.30225	0.912	0.942	3.85431e-111	Fam104a	-8.96199	0.665	0.841	4.5426e-200	Prmt1	-0.683875	0.466	0.628	1.06737e-54	Cdkn1c	0.522621	0.998	0.966	1.23007e-119	Naca	-0.426858	0.998	0.999	2.85815e-216	Pkm	0.699944	0.986	0.921
	Mir22hg	1.48598	0.539	0.28	0	Comp	0.570915	0.993	0.988	2.29964e-128	Pgm1	1.09929	0.461	0.234	6.54567e-131	Nfat5	0.773135	0.778	0.688	1.59917e-51	Gnas	-0.359838	1	1	3.23222e-110	Hsph1	-104.697	0.36	0.597	7.97624e-200	Socs2	0.60076	0.656	0.524	1.2867e-54	Rtn4	-1.03558	0.659	0.761	4.87518e-119	Laptm4a	0.538577	0.994	0.98	1.38477e-214	Igfbp7	-0.778699	0.972	0.989
	Eif1	0.608303	1	1	0	Rps27	0.421908	1	1	5.41636e-128	Col1a2	-0.841595	0.903	0.95	1.37337e-130	mt-Co2	-0.460367	0.983	0.997	1.95638e-51	Srsf7	-0.701481	0.696	0.825	2.36906e-106	Rbbp7	-8.80798	0.459	0.692	4.05143e-199	Mgp	0.290701	0.996	0.994	1.68424e-54	Tgfbi	-1.08088	0.576	0.706	3.18574e-118	Maged1	0.821756	0.963	0.833	1.78375e-214	Col2a1	-0.479544	1	1
	Baiap2	2.2349	0.538	0.191	0	Dnajb1	-1.86555	0.442	0.666	6.79632e-126	Sparc	-0.54884	1	1	9.80797e-130	Fkbp11	-0.741878	0.568	0.776	4.99154e-51	Col2a1	0.336235	1	1	5.70703e-104	Maged1	-32.8113	0.709	0.851	2.81754e-195	Smim3	0.83146	0.449	0.31	4.40416e-54	Nr4a1	1.16179	0.358	0.176	5.0177e-118	Maged2	0.930123	0.915	0.719	6.13993e-212	Eif2s2	-0.680555	0.978	0.985
	Rock2	1.40054	0.828	0.573	0	Aldoc	-2.05061	0.085	0.329	1.0227e-125	Stard4	0.725979	0.841	0.621	5.86129e-128	Rps12	-0.271525	1	1	9.17785e-51	Sfrp5	0.90616	0.536	0.313	7.24821e-103	1110004F10Rik	-10.3273	0.716	0.851	9.18754e-195	Emb	1.04233	0.398	0.264	9.11379e-54	Fgf21	1.64841	0.279	0.123	4.68535e-114	Scrg1	0.459002	0.999	0.99	2.68411e-211	Nars	-1.04111	0.768	0.878
	Fos	-2.26746	0.464	0.771	0	Ctsz	-0.89128	0.625	0.822	1.8667e-125	Btg2	0.749908	0.799	0.549	6.5765e-128	Rps25	-0.320258	0.999	1	2.12869e-49	Trib1	1.00077	0.625	0.426	1.37303e-102	Pfkl	-52.1512	0.174	0.443	1.07088e-193	Mrps6	-0.927714	0.23	0.41	1.0323e-53	Bhlhe40	0.841885	0.574	0.351	7.19238e-112	Dnajb4	1.51437	0.664	0.354	1.30834e-210	Ncmap	0.977972	0.827	0.54
	Eif5	0.78115	0.973	0.936	0	Arrdc3	-1.40091	0.172	0.437	4.03873e-124	Hist1h2ae	0.539711	0.738	0.49	1.35034e-127	Hspa1a	-2.64164	0.69	0.805	2.32174e-49	C430049B03Rik	0.75346	0.889	0.787	1.9413e-102	Gng5	-57.1021	0.979	0.988	2.40547e-193	Maged2	-0.578393	0.599	0.736	1.68158e-53	Mgarp	1.03992	0.385	0.199	7.37274e-110	Rpl29	-0.318433	0.999	1	7.69888e-209	Mif	0.680017	0.993	0.96
	Gtpbp4	1.24557	0.828	0.609	0	Rpl34	0.355527	1	1	1.02517e-123	Egln1	0.934047	0.54	0.298	3.88444e-127	Rnd3	1.81979	0.333	0.171	2.69071e-49	Tnni2	2.48562	0.303	0.141	1.61375e-101	Ndufa4l2	-57.2718	0.679	0.816	2.48254e-193	Litaf	0.559221	0.714	0.607	3.67594e-53	Sfrp5	1.00058	0.513	0.311	3.11164e-107	Hsp90b1	-1.05956	0.983	0.993	3.91978e-207	Dhx58os	1.91937	0.297	0.086
	Inhba	3.28786	0.409	0.089	0	Hist1h1d	-2.14378	0.188	0.433	1.3304e-122	Utp14b	1.1622	0.432	0.215	1.14406e-126	Zbtb7a	1.39219	0.385	0.21	4.93756e-49	Mgp	-0.822975	0.991	0.995	3.28214e-101	Mrpl17	-19.3912	0.668	0.834	3.09176e-193	Higd1a	-0.598733	0.858	0.905	3.79366e-53	Pip4p1	0.707397	0.699	0.49	4.17518e-105	Rbm39	-0.707665	0.966	0.988	1.63484e-206	Fam162a	0.765282	0.975	0.835
	Hist1h2ap	-2.28472	0.468	0.738	0	Errfi1	-1.68606	0.194	0.445	1.22079e-119	Col16a1	-0.721392	0.817	0.881	1.15038e-126	Rbm39	0.359937	0.987	0.987	5.3455e-48	Rack1	-0.27601	1	1	3.57872e-101	Scd2	-46.8078	0.461	0.686	7.39172e-192	Rsrp1	-0.530692	0.806	0.876	5.41029e-53	Pgam1	0.514405	0.883	0.76	2.92236e-103	Rpl39	-0.579168	0.999	1	3.96854e-203	Rpl10a	0.27106	1	1
	Hist1h1c	-1.36004	0.846	0.952	0	Col11a2	-0.31711	0.996	1	6.48051e-119	Nme2	-0.290174	0.998	0.999	3.2065e-124	Hspe1	-0.663051	0.956	0.986	7.73598e-48	Thbs3	-0.997983	0.494	0.665	3.43031e-100	Ywhaq	-23.6522	0.729	0.861	2.3127e-190	Egln1	-1.22511	0.157	0.322	7.10563e-53	Junb	0.533753	0.876	0.73	5.99046e-103	Rps3	-0.295729	1	1	4.22047e-202	Sat2	1.50437	0.501	0.217
	Cast	1.73068	0.614	0.318	0	Pgam1	-0.923468	0.596	0.781	8.05073e-119	Ctsz	0.610535	0.926	0.801	1.45255e-119	Pcolce2	-0.631989	0.671	0.844	1.0532e-47	Dnaja1	-1.09987	0.79	0.861	7.05294e-100	Vdac2	-13.3863	0.678	0.83	3.25055e-190	Actb	-0.446079	0.955	0.974	3.85169e-52	Cbx8	1.14627	0.302	0.141	1.00634e-102	Copz2	0.686941	0.976	0.904	5.67544e-198	Id1	2.06239	0.55	0.274
	Elovl7	1.92196	0.361	0.118	0	Socs3	-2.11311	0.239	0.476	1.13437e-117	Col6a2	-1.44705	0.395	0.581	4.6734e-119	C4b	-1.59041	0.177	0.412	1.44454e-47	Prelp	-1.21002	0.294	0.518	1.9776e-99	Hspd1	-246.059	0.865	0.92	4.99582e-190	Insig1	-0.560004	0.755	0.845	8.11183e-52	Gem	0.750174	0.732	0.53	4.68082e-102	Eif1a	-1.12429	0.671	0.868	1.54553e-195	Aldoc	1.2463	0.6	0.289
	Gnl3	0.947812	0.885	0.742	0	Phlda1	-1.08294	0.484	0.718	2.14225e-117	Lmna	-0.900313	0.733	0.83	1.57662e-116	Clec11a	-1.6671	0.147	0.377	2.08169e-46	Col11a2	0.277539	1	0.999	2.39096e-99	Hist1h2ap	-401.87	0.572	0.724	3.08694e-188	Papss2	-0.646162	0.521	0.663	2.17754e-50	Idi1	0.601602	0.913	0.801	3.58436e-97	Capn6	0.768152	0.971	0.858	4.67209e-195	Papss2	0.873441	0.888	0.635
	Anxa8	2.70154	0.501	0.135	0	Fabp7	-1.49822	0.111	0.36	2.33991e-117	Pdpn	-1.9554	0.199	0.421	1.71143e-116	Col9a2	0.280745	1	1	2.44219e-46	Jam2	1.235	0.309	0.14	4.64242e-98	Ptov1	-12.6291	0.726	0.857	1.2143e-187	Rnh1	0.496939	0.787	0.727	3.50461e-50	Ubc	0.505457	0.989	0.969	5.49295e-96	Rps11	-0.345181	0.999	1	5.10314e-195	Rragd	1.61877	0.366	0.125
	Lgals3	1.54853	0.949	0.832	0	Hsp90ab1	-0.562888	1	1	7.54725e-117	Hmgb2	0.39739	0.988	0.892	2.0994e-115	Cpe	0.533023	0.943	0.909	6.53291e-46	Cpe	0.65622	0.939	0.908	4.48114e-96	Snai2	-20.5111	0.364	0.625	2.5158e-187	Shisa4	-0.754773	0.319	0.502	9.34911e-50	Col6a1	-0.760375	0.753	0.836	9.11192e-96	Rps3a1	-0.268025	0.999	1	8.43492e-195	Clic1	-1.3362	0.642	0.791
	Plec	2.04421	0.673	0.284	0	Rhob	-1.36267	0.304	0.554	4.0737e-115	Rian	-0.782416	0.797	0.87	4.37096e-115	Efemp1	1.54969	0.258	0.116	7.6157e-46	Tma7	0.532155	0.921	0.835	4.66734e-96	Pcbp1	-20.7341	0.698	0.86	3.90064e-186	Cpxm1	-0.838717	0.258	0.435	1.46212e-49	Utp14b	1.05602	0.39	0.217	4.40972e-95	Rps16	-0.32993	1	1	1.3484e-194	Aldoa	0.653963	0.984	0.949
	Kif21a	1.08755	0.851	0.685	0	Chadl	-0.511326	0.724	0.916	1.27036e-114	mt-Co3	-0.590166	0.997	0.997	6.98583e-115	Camk2d	0.745224	0.716	0.555	2.36262e-45	Abi3bp	1.10219	0.385	0.198	7.13316e-95	Snrpb	-13.3848	0.478	0.688	1.39587e-185	Rexo2	-0.638992	0.468	0.63	5.49107e-49	Selenos	0.345361	0.991	0.966	3.63678e-94	Srpx	0.960828	0.917	0.742	4.59434e-194	Il17b	1.65887	0.28	0.081
	Vasn	1.8083	0.453	0.191	0	Hspa1a	-2.62022	0.677	0.81	1.62493e-112	Grhpr	1.0338	0.454	0.238	1.35825e-114	Id3	-2.37146	0.305	0.502	4.9498e-45	Edil3	0.601692	0.836	0.701	1.90496e-94	Gadd45g	-273.497	0.304	0.535	1.56167e-185	Rln1	-1.30897	0.146	0.3	8.91053e-49	1810026B05Rik	0.694924	0.72	0.53	2.44579e-93	Ahnak	-1.87874	0.331	0.661	1.99435e-188	Chil1	-2.16755	0.359	0.622
	Emp2	1.38329	0.661	0.413	0	Nfib	1.22054	0.495	0.325	3.11386e-111	Fibin	0.595436	0.903	0.721	6.30606e-113	Ahnak	0.689704	0.763	0.642	2.34261e-44	Khdrbs3	1.20377	0.359	0.183	3.62217e-94	Hspa8	-485.121	0.996	0.998	2.64213e-185	C4b	0.785685	0.53	0.398	1.34353e-48	mt-Co2	-0.484564	0.993	0.996	6.78014e-92	Ndn	0.999009	0.85	0.593	2.91105e-187	Cdkn1a	-2.08406	0.319	0.602
	Fam162a	-1.50579	0.655	0.866	0	Rpl23	0.263149	1	1	1.3078e-110	Smoc1	0.980839	0.417	0.208	6.76553e-111	Hsp90aa1	-1.15259	0.903	0.941	5.56472e-44	Comp	-0.499316	0.972	0.99	6.81731e-94	Ddx39b	-16.0176	0.444	0.669	6.72144e-185	Hmgcr	-0.696278	0.633	0.743	3.32791e-48	Ddit4	0.948413	0.437	0.254	9.11445e-91	Ostc	0.551478	0.987	0.964	1.13387e-185	H1f0	-1.39574	0.846	0.919
	Cldnd1	1.16061	0.807	0.651	0	Ier5	-1.04079	0.512	0.727	1.19619e-109	Col9a3	-0.262566	1	1	7.63999e-111	Srpx2	0.538722	0.865	0.732	1.3665e-43	Srpx	0.70137	0.851	0.744	1.59386e-90	Rexo2	-8.34907	0.409	0.639	9.50227e-185	Jund	-0.5376	0.933	0.962	7.09877e-47	Prorsd1	0.521663	0.825	0.653	9.2469e-91	Matn1	0.634761	0.999	0.99	1.74209e-185	Crispld1	-1.68604	0.412	0.651
	Tnfrsf12a	1.73042	0.91	0.601	0	Rps20	0.254197	1	1	1.50468e-109	Penk	-1.43655	0.545	0.684	4.54819e-110	Rps17	-0.318295	0.997	0.998	5.91297e-43	Smoc2	0.461541	0.956	0.854	5.69173e-90	Zcrb1	-6.94248	0.404	0.641	1.25687e-183	Emc8	-1.0279	0.146	0.304	7.71369e-47	Klf6	0.473451	0.94	0.808	5.51014e-89	Rpl36a	-0.548924	0.999	1	9.60349e-184	Fscn1	1.06246	0.766	0.483
	Hmga1	2.76781	0.303	0.062	0	Insig1	-0.719983	0.668	0.852	6.39011e-109	Igfbp7	-0.554671	0.98	0.988	2.18289e-109	Pappa2	1.52845	0.297	0.149	7.32394e-43	Cited2	0.739063	0.639	0.434	6.85053e-90	Tsc22d3	-35.1033	0.142	0.406	1.39826e-183	Eid1	-0.342186	0.869	0.914	4.43297e-46	Hist2h2aa1	0.895808	0.512	0.321	2.41163e-87	Enho	1.25581	0.716	0.425	1.74929e-183	Emp3	-1.09016	0.779	0.878
	Cdkn1a	1.70522	0.89	0.546	0	Col6a3	0.982797	0.654	0.531	1.14119e-108	Acan	0.353884	0.998	0.991	8.86774e-109	Serpina3n	-1.45344	0.28	0.499	1.02329e-42	Serf1	0.558966	0.878	0.783	1.23646e-89	Morf4l2	-9.26706	0.792	0.903	8.78528e-182	Cxcl14	0.56755	0.578	0.436	6.12421e-46	Pim3	0.510785	0.784	0.597	3.31474e-87	Rpl22l1	-0.467848	0.996	0.999	4.28805e-182	Ddit4	1.42042	0.526	0.245
	Hspa1b	-4.04813	0.353	0.644	0	Pygl	-2.01935	0.061	0.277	4.15687e-108	Anp32a	0.690819	0.709	0.471	9.89658e-109	Rplp2	-0.296601	0.998	1	2.68425e-42	Ier3ip1	0.547509	0.929	0.873	8.63464e-89	Ccdc34	-43.5174	0.367	0.61	1.78449e-180	Ywhaq	-0.406678	0.763	0.856	9.24365e-46	mt-Cytb	-0.427704	0.984	0.991	7.92477e-87	Rps9	-0.278052	1	1	1.09731e-181	Cope	0.660026	0.964	0.817
	Hspa1a	-4.30546	0.623	0.82	0	Ndufa4l2	-0.870297	0.688	0.813	2.23605e-106	H2-DMa	1.51391	0.25	0.099	2.22328e-108	Cav1	1.24138	0.38	0.215	9.67734e-42	Rrbp1	0.329592	0.995	0.987	2.7041e-88	Ppp1r15a	-41.5706	0.367	0.621	5.09591e-178	Bambi	-1.28586	0.209	0.366	1.44165e-45	Tmem45a	0.595702	0.745	0.587	3.32387e-83	Eif2s2	-0.725442	0.957	0.985	6.31137e-181	Manf	-0.996619	0.911	0.942
	Clic1	1.32684	0.916	0.765	0	Col16a1	0.548027	0.897	0.875	6.21591e-105	Lbhd2	-2.91807	0.091	0.301	4.86664e-107	St3gal6	-1.28662	0.139	0.363	9.74545e-42	Cox4i2	0.988363	0.61	0.423	3.07218e-88	Rln1	-28.2266	0.064	0.311	2.20596e-177	Il1r1	0.910194	0.315	0.192	2.36026e-45	Sdc4	-0.550783	0.987	0.985	4.16837e-83	Pdrg1	0.74212	0.953	0.804	2.14956e-179	Sec62	-0.609003	0.962	0.978
	Epcam	3.19927	0.585	0.146	0	mt-Atp6	0.41914	0.997	0.996	1.06499e-104	2810001G20Rik	0.743369	0.681	0.447	1.66304e-106	Emp3	0.463836	0.903	0.869	1.56714e-41	Cyp51	0.5299	0.924	0.83	1.84182e-86	Hmgcr	-55.5596	0.579	0.751	2.35419e-177	Tubb2a	-0.618025	0.607	0.728	2.46153e-45	Arrdc3	0.619047	0.606	0.406	1.8408e-82	Zfas1	-1.27622	0.552	0.783	3.47209e-179	Hspa5	-0.95843	0.998	0.999
	Nars	0.876511	0.934	0.863	0	H3f3b	-0.708578	0.999	0.999	2.59959e-103	Serpine2	-1.33284	0.357	0.55	7.29055e-105	Zbtb20	0.649874	0.799	0.703	1.13455e-40	P4ha2	0.489609	0.907	0.785	2.33993e-85	Hist1h4i	-361.942	0.587	0.727	3.42512e-176	Col6a1	0.388538	0.885	0.827	2.48601e-45	Txn1	-0.50941	0.951	0.958	2.19991e-82	Bgn	0.504115	0.999	0.999	6.42505e-179	Stip1	1.20994	0.692	0.402
	Fosl1	2.93885	0.342	0.074	0	Msmo1	-0.57398	0.741	0.899	4.29201e-103	P4ha2	0.536558	0.928	0.783	2.20379e-104	mt-Atp6	-0.438095	0.987	0.996	1.31154e-40	Scd2	0.600564	0.804	0.659	9.48204e-85	Ndn	-6.87743	0.392	0.624	1.85163e-175	Casp4	0.936515	0.36	0.235	4.1527e-45	Mras	-1.0415	0.408	0.56	1.07904e-81	Cd200	1.51279	0.483	0.201	7.52937e-178	Tpm1	0.848838	0.853	0.587
	Ahnak	1.56352	0.89	0.62	0	Mest	0.463547	0.968	0.933	4.23822e-102	Jun	0.57089	0.956	0.83	5.13443e-103	Cdkn1c	0.654562	0.973	0.969	1.95594e-40	G0s2	1.35331	0.417	0.238	1.23072e-82	Hist1h2br	-45.0366	0.089	0.337	3.29263e-175	Ifrd1	0.394597	0.932	0.885	5.33565e-45	Rbp4	1.85824	0.461	0.307	6.26233e-81	Dlk1	0.562883	1	0.999	9.46613e-178	Bag3	1.48175	0.634	0.366
	Anxa1	2.08466	0.525	0.263	0	Col5a1	1.14049	0.504	0.347	2.3237e-101	Msl3l2	0.876989	0.536	0.314	5.4991e-103	Oaz1	-0.39288	0.93	0.98	3.66677e-40	Fxyd5	-1.74881	0.126	0.326	1.51474e-82	Hist1h1d	-148.291	0.188	0.437	2.10519e-174	Tsc22d3	-0.949111	0.231	0.394	9.46946e-45	Rsrp1	0.469806	0.942	0.866	8.1832e-81	Rpl37	-0.525056	0.999	1	4.94324e-174	Rpl13a	0.265424	1	1
	Timp1	1.66102	0.947	0.812	0	Sox11	-1.04799	0.262	0.516	1.04699e-100	Tmem141	1.02779	0.382	0.19	8.29477e-102	Thbs1	0.762992	0.786	0.708	9.9439e-40	Ndufc1	0.530501	0.892	0.799	7.83079e-82	Arrdc3	-7.79149	0.185	0.441	3.60956e-174	Nars	0.344772	0.904	0.868	1.21338e-44	Smoc2	0.462112	0.932	0.855	1.61979e-79	Higd1a	0.808806	0.985	0.898	7.14047e-174	Mgarp	1.31849	0.456	0.191
	Msn	1.55406	0.626	0.347	0	Rpl37a	0.315334	1	1	3.97223e-100	Galk1	0.766384	0.666	0.441	5.76931e-100	Ift20	-0.626677	0.628	0.812	1.0236e-39	Col1a2	0.353055	0.976	0.945	7.33167e-81	Zfp36	-101.908	0.287	0.535	2.26441e-173	Galk1	-0.772263	0.298	0.464	6.2546e-44	Zfp36	0.382472	0.692	0.502	1.946e-75	Btg2	1.17472	0.818	0.552	8.80082e-174	H2-Ab1	1.32465	0.507	0.233
	Capn6	-1.149	0.621	0.889	0	Txnip	-0.96308	0.811	0.908	7.5661e-100	Jund	0.457407	0.994	0.958	1.52589e-99	B430010I23Rik	1.13794	0.437	0.27	1.14825e-39	Ssb	-0.553159	0.725	0.83	1.07518e-80	Vim	-112.088	0.661	0.816	3.82e-173	Msl3l2	-1.1039	0.185	0.337	1.04426e-43	Srpx2	0.446513	0.88	0.725	1.56833e-74	Rps27a	-0.296744	1	1	1.79526e-173	Atf4	-0.681254	0.954	0.974
	Susd5	-1.12916	0.437	0.75	1.17504e-303	Papss2	-0.77638	0.431	0.67	3.9544e-99	H1f0	0.498566	0.979	0.909	1.73952e-98	Pam	0.523678	0.87	0.814	1.55222e-39	Scrg1	0.263724	0.999	0.99	1.23293e-80	Cope	-15.0054	0.72	0.838	1.20835e-172	Ndn	-0.573514	0.454	0.615	1.11542e-43	Cd109	-0.753558	0.569	0.684	2.79733e-74	Psmb2	0.851213	0.893	0.685	2.99807e-173	Kif21a	-1.37718	0.528	0.716
	Hmgb2	-1.12672	0.783	0.91	1.09484e-302	Mgp	0.673762	0.997	0.994	9.63386e-99	Klf6	0.576157	0.953	0.809	2.9515e-95	Tgfbi	-1.03191	0.54	0.701	1.74573e-39	Hsph1	-1.36108	0.433	0.587	6.03995e-80	Klf6	-77.2733	0.65	0.832	1.57851e-172	Sox8	-1.27084	0.126	0.269	2.09541e-43	Egr1	0.630437	0.48	0.301	2.943e-73	Ptgis	1.77452	0.376	0.135	9.48919e-173	Pgm1	1.23151	0.501	0.227
	Top1	1.06723	0.913	0.858	2.77546e-301	Fam162a	-0.794886	0.741	0.853	2.24878e-98	Mras	-1.29046	0.387	0.56	4.78333e-95	Stub1	-0.650688	0.528	0.728	5.30774e-39	Srf	1.24321	0.271	0.127	4.36259e-79	Vdac3	-12.1522	0.567	0.759	4.86883e-172	Cops6	-0.587596	0.393	0.563	1.28333e-42	Hnrnpf	-0.476888	0.865	0.89	1.28661e-72	Rcn1	0.607989	0.98	0.932	3.11708e-169	Mrps6	0.957935	0.687	0.376
	Map1lc3a	0.819753	0.913	0.847	8.37074e-300	Fkbp9	-0.413463	0.892	0.967	6.29371e-97	Insig1	0.464275	0.952	0.832	7.81063e-95	Clic1	0.550141	0.846	0.778	6.32019e-39	Srsf2	-0.730479	0.553	0.692	1.08799e-78	Msl3l2	-14.2753	0.1	0.348	1.08706e-171	Ptpn1	0.681531	0.507	0.385	1.47716e-42	Omd	0.683319	0.396	0.228	5.8848e-72	Rpl35a	-0.483587	0.999	1	3.11083e-168	mt-Co1	-0.746965	0.995	0.998
	Tmsb10	0.96263	0.903	0.84	6.43013e-297	Pnp	-0.983262	0.387	0.629	9.11153e-96	Colec12	0.583551	0.787	0.57	7.98418e-95	Col25a1	1.16566	0.417	0.257	6.94529e-39	Ccn2	1.05585	0.681	0.531	6.09946e-78	Ppia	-149.425	1	1	1.28447e-171	Ccdc34	-0.76578	0.454	0.599	1.48544e-42	Srsf7	-0.574765	0.766	0.821	7.03857e-72	Cd109	-1.6036	0.405	0.689	3.71465e-168	Rpl17	0.255711	1	1
	Anxa7	1.34167	0.626	0.401	1.03085e-295	Sfrp5	-1.54473	0.122	0.34	8.51194e-95	Kif21a	-0.995629	0.589	0.708	2.1167e-94	Prelp	-1.02422	0.291	0.511	1.43952e-38	Dnajb1	-1.60306	0.533	0.658	1.12692e-77	Serpinh1	-183.867	0.998	0.998	2.76595e-171	Tent5a	-0.724204	0.362	0.526	1.49256e-42	Loxl2	0.611008	0.553	0.368	2.81395e-71	Rps23	-0.352407	1	1	1.33558e-166	Rpl5	0.283325	1	1
	Lactb2	1.7374	0.498	0.261	3.02907e-294	Rln1	-1.76074	0.098	0.304	4.98037e-94	Colgalt2	0.961037	0.4	0.209	7.64868e-94	Klf6	0.51283	0.9	0.815	1.53144e-37	Ogn	0.706047	0.553	0.352	6.72081e-77	Hnrnpa2b1	-35.9273	0.842	0.913	8.98613e-171	Cacybp	-0.527817	0.546	0.696	1.56356e-42	Cited2	0.656625	0.604	0.434	3.13235e-71	Tle5	1.34013	0.462	0.187	3.27782e-165	Gm45902	1.55835	0.309	0.105
	Twistnb	1.09687	0.726	0.512	4.32747e-290	Hspa1b	-2.23073	0.449	0.628	7.03703e-94	C1qtnf3	0.399805	0.993	0.942	3.35351e-93	Matn4	0.773463	0.72	0.603	1.65273e-37	Idi1	0.535103	0.905	0.803	9.70358e-77	Higd1a	-137.652	0.833	0.908	8.79275e-169	Atpif1	-0.383533	0.803	0.875	2.05528e-42	Snai2	0.583584	0.754	0.592	3.1904e-71	Vkorc1	0.501846	0.994	0.982	9.28476e-165	Col12a1	-1.68688	0.42	0.644
	Ahnak2	2.24556	0.32	0.113	4.15902e-289	Tsc22d1	-0.660056	0.874	0.957	1.14466e-93	Serpina3n	-1.46021	0.318	0.504	4.42589e-90	Rps28	-0.358179	0.998	1	1.87208e-37	Zfp36	0.369337	0.709	0.503	2.3169e-76	Hist1h2ac	-139.312	0.591	0.742	9.62838e-169	Pfn1	-0.413797	0.726	0.827	2.44587e-42	Mfge8	-0.491975	0.9	0.925	5.04235e-71	Tgfbi	-1.58847	0.431	0.71	2.33186e-164	Atf3	0.851552	0.915	0.753
	Tgif1	1.59642	0.458	0.215	7.58025e-289	mt-Co2	0.361493	0.999	0.996	1.41397e-93	Osmr	-1.56645	0.19	0.388	8.15527e-89	Prmt1	-0.754286	0.417	0.624	3.15056e-37	Hspa1b	-2.57381	0.519	0.622	4.58368e-76	Psma6	-4.47029	0.418	0.644	2.1345e-168	Arid5b	0.575076	0.607	0.489	3.02663e-42	Pgm1	0.785946	0.397	0.237	5.38705e-71	Selenom	0.778334	0.936	0.818	7.26866e-164	Rack1	0.306856	1	1
	Lurap1l	2.08827	0.263	0.078	1.59943e-286	Ppia	-0.255364	1	1	1.10488e-92	Shisa4	0.645892	0.698	0.477	2.12373e-88	Arpc1b	-0.87282	0.409	0.618	3.1872e-37	Atp5g1	0.406211	0.949	0.91	9.14089e-76	Trir	-5.68547	0.381	0.608	3.86191e-168	Fas	0.776809	0.464	0.339	3.59509e-42	Tspan6	0.371059	0.95	0.877	5.96942e-71	Col9a3	0.347229	1	1	9.15675e-164	Itm2a	-0.60612	0.999	0.999
	Cav1	1.70938	0.436	0.196	3.05049e-285	Gadd45g	-2.30951	0.317	0.53	1.14148e-91	Gnl3	-0.819236	0.676	0.761	1.35924e-87	Rnh1	0.831645	0.771	0.729	3.18828e-37	Snhg18	0.363931	0.982	0.954	7.36431e-75	Tceal8	-22.819	0.661	0.819	9.96367e-168	Jak1	0.732093	0.51	0.399	1.31366e-41	Hist1h1e	0.401921	0.891	0.754	6.83958e-70	Camk2d	-2.11409	0.264	0.574	1.43794e-163	Btg2	0.816845	0.815	0.544
	Bzw1	0.781975	0.902	0.838	3.7925e-284	Tpm1	-0.878626	0.398	0.623	1.95757e-91	Eif1a	-0.611473	0.817	0.862	1.4785e-87	Thbs3	-0.756264	0.463	0.66	3.98696e-37	Bmp2	0.895848	0.6	0.425	3.23868e-74	Cbx3	-24.0954	0.641	0.798	9.97966e-168	Sbno2	0.671683	0.553	0.424	2.68933e-41	Pdpn	-1.32639	0.266	0.418	9.39734e-70	Kazald1	1.08634	0.756	0.476	2.20651e-161	Grhpr	1.16245	0.503	0.23
	Ift20	-1.00404	0.598	0.829	3.93266e-284	Pdrg1	-0.570697	0.643	0.822	2.22347e-91	Pdlim4	-1.76758	0.203	0.391	4.14061e-87	Ahnak2	1.51005	0.263	0.129	1.49445e-36	Mien1	0.557392	0.772	0.62	1.03605e-72	Rflna	-10.5752	0.305	0.55	4.21083e-167	Slc2a1	0.579153	0.689	0.599	5.50953e-41	Aldoc	0.659893	0.474	0.301	1.2201e-69	Rpl12	-0.327707	0.999	1	7.9946e-161	Fos	0.319366	0.955	0.723
	Ubxn4	0.85671	0.857	0.75	1.13024e-283	Eif2s2	0.394073	0.972	0.985	4.18523e-91	Shox2	0.568129	0.802	0.611	1.01783e-86	Gng5	-0.308344	0.962	0.988	1.51775e-36	Pdgfrl	0.519419	0.84	0.738	3.00355e-72	Sumo3	-10.929	0.362	0.591	1.37173e-166	Pygl	-1.13914	0.131	0.271	5.96358e-41	Mgp	-0.662093	0.993	0.994	1.10778e-68	Tubb2a	0.958826	0.902	0.712	8.97625e-161	Sfr1	-0.586112	0.985	0.98
	Cavin1	1.60692	0.51	0.278	1.42727e-282	Gem	-1.13606	0.332	0.559	1.20354e-90	Col5a2	-2.09184	0.163	0.347	1.52342e-86	Ctsb	0.707345	0.82	0.805	2.49588e-36	Insig1	0.434166	0.923	0.834	1.39064e-71	Galk1	-11.6606	0.228	0.474	6.9397e-166	Uqcr11	-0.534897	0.487	0.64	8.2558e-41	Mrps6	0.598577	0.571	0.387	1.1771e-68	Rps14	-0.283236	1	1	2.22167e-160	Col6a2	-1.68635	0.351	0.588
	Hspa9	0.926475	0.838	0.708	8.49348e-282	Rflna	-0.881367	0.304	0.545	1.46279e-90	Hsp90aa1	0.503377	0.982	0.937	5.68592e-86	Srsf3	-0.559397	0.686	0.813	2.81282e-36	Laptm4a	0.293222	0.991	0.98	7.29485e-71	Neat1	-83.0596	0.711	0.858	8.21982e-166	Ier2	-0.917873	0.53	0.649	8.82371e-41	Kif21a	-0.81802	0.63	0.706	4.27821e-68	Rcn3	0.470334	0.996	0.981	4.6322e-160	Ddx39b	0.732865	0.867	0.633
	Selenof	-0.553046	0.907	0.973	1.11564e-281	Ubc	-0.767288	0.925	0.973	1.99809e-90	Hist1h4h	1.0166	0.373	0.198	9.70681e-85	Nab1	1.04909	0.421	0.261	2.86613e-36	Gadd45b	-0.77037	0.844	0.889	1.87147e-70	Anxa5	-24.1724	0.909	0.961	1.22302e-165	Snrpb	-0.479451	0.529	0.679	8.96485e-41	Tnfrsf1a	-1.10379	0.315	0.464	8.8602e-68	Litaf	-1.68127	0.335	0.627	3.46603e-159	Phlda1	1.04454	0.882	0.688
	Arl6ip5	1.24627	0.668	0.458	1.71252e-279	Rplp2	0.261953	1	1	2.55856e-90	Srpx	-0.825745	0.679	0.755	2.09245e-78	Zfand5	0.652406	0.831	0.771	4.45887e-36	Nop58	-0.691945	0.598	0.732	2.32303e-70	Anp32a	-4.76276	0.257	0.506	1.21814e-164	Col16a1	0.32139	0.909	0.875	9.20737e-41	Plec	-1.48173	0.177	0.333	9.09774e-68	Rps18	-0.40528	1	1	4.06955e-159	Grb10	0.573282	0.959	0.84
	Ywhag	1.24952	0.634	0.412	5.15968e-278	Colec12	-0.781934	0.36	0.599	5.19057e-90	Grb10	0.408137	0.939	0.843	2.19602e-78	Ccdc85b	0.888946	0.655	0.54	5.02887e-36	U2af1	-0.525881	0.739	0.828	1.19143e-69	Tsn	-9.41216	0.687	0.831	1.55958e-163	Rab18	0.390439	0.791	0.723	1.41973e-40	mt-Atp6	-0.464759	0.993	0.996	9.14646e-68	Serf2	0.356596	1	0.999	1.08193e-157	Litaf	-1.43837	0.417	0.63
	Pak2	1.19676	0.663	0.452	1.65062e-276	Pebp1	-0.32322	0.94	0.98	2.26175e-88	Prmt1	0.536115	0.791	0.607	5.2832e-78	mt-Cytb	-0.363754	0.964	0.992	6.10073e-36	Srsf3	-0.598866	0.76	0.812	1.57594e-69	Mrfap1	-17.1021	0.906	0.957	6.05882e-163	Ndufa4l2	-0.589746	0.757	0.808	2.32014e-40	Pfkl	0.515077	0.595	0.408	1.08804e-67	Selenof	0.486982	0.985	0.966	2.53464e-157	Oaz1	0.396593	0.995	0.977
	Med13l	1.31534	0.569	0.327	2.82002e-276	Fmod	0.465355	0.979	0.986	7.95863e-87	Comp	-0.481746	0.989	0.989	1.84762e-77	Cpm	0.984863	0.493	0.339	1.10456e-35	Clec11a	-1.35498	0.198	0.382	2.34833e-68	Oaz1	-39.0965	0.97	0.979	2.97404e-162	Actg1	-0.416021	0.975	0.983	3.65382e-40	Fosb	0.685246	0.598	0.437	6.17926e-67	Rpl10a	-0.301823	1	1	5.73258e-155	Mras	-1.73297	0.33	0.568
	Col6a3	1.05504	0.734	0.518	3.14564e-274	Hspb1	-2.58593	0.767	0.861	8.403e-87	Avpi1	0.696862	0.596	0.39	1.93156e-77	Ptn	1.0103	0.529	0.376	1.97049e-35	Armh4	0.792802	0.566	0.397	7.7834e-68	Slc25a4	-26.3562	0.932	0.964	4.39759e-162	H2-Ab1	-1.4267	0.129	0.263	5.15113e-40	Itga6	-1.25577	0.216	0.372	1.5458e-66	P4ha2	0.794365	0.937	0.785	1.64056e-154	Selenok	-0.475793	0.983	0.985
	Tsc22d1	-0.922027	0.864	0.961	7.22595e-264	Kctd4	-1.07429	0.195	0.419	1.2275e-85	Apela	0.846407	0.363	0.193	7.01338e-77	Usp53	0.862679	0.662	0.551	2.37351e-35	Cox7a2	0.325041	0.981	0.96	3.05204e-67	Pik3ip1	-5.17136	0.123	0.366	2.63043e-159	Anp32a	-0.647806	0.333	0.495	1.30032e-39	Prdx5	0.310332	0.957	0.88	3.56501e-66	Atp2b1	-1.48023	0.566	0.769	9.58725e-154	Dcn	-0.691716	0.983	0.983
	Gars	1.08176	0.745	0.586	2.23828e-262	H2-Ab1	-2.04028	0.08	0.267	4.62545e-85	Cpq	-0.684137	0.669	0.76	1.38243e-76	Aebp1	-0.717279	0.459	0.671	2.38569e-35	P4hb	0.289693	0.988	0.975	3.82303e-67	Ubxn1	-2.99845	0.505	0.705	6.36914e-159	Bex3	-0.32158	0.847	0.903	1.57024e-39	Ybx3	-0.670073	0.69	0.751	9.08358e-66	Rpl6	-0.250429	1	1	8.13326e-153	Dusp16	1.30555	0.376	0.151
	Zbtb7a	1.68851	0.417	0.193	2.69738e-262	Tuba1a	-1.23672	0.137	0.345	3.23748e-84	Hsp90ab1	0.36868	1	1	8.96805e-76	Nr1d1	0.839657	0.563	0.408	6.7542e-35	Hspa1a	-2.78248	0.775	0.803	1.13553e-65	Mrps6	-7.50669	0.178	0.419	3.15627e-156	Col12a1	0.45642	0.719	0.621	2.99167e-39	Msmo1	0.386445	0.949	0.884	1.48609e-65	Cnpy2	0.529655	0.984	0.937	1.1099e-152	Sox8	1.11932	0.501	0.24
	Lamtor2	-1.11223	0.359	0.681	4.42354e-262	Bnip3	-0.686544	0.545	0.742	4.92485e-84	Tnfrsf1a	-1.24017	0.295	0.464	1.01004e-75	1810013L24Rik	1.03779	0.478	0.332	7.66064e-35	Ostc	0.304853	0.983	0.964	1.96573e-65	Rpl10	-217.232	1	1	9.48008e-156	Id1	-1.54118	0.166	0.304	3.43736e-39	Mthfd2	-0.778726	0.61	0.7	1.00393e-64	Cox4i2	1.41941	0.689	0.422	2.05097e-152	Pdrg1	0.596172	0.946	0.799
	Tet3	1.40861	0.501	0.267	1.87682e-261	Pfkl	-1.04951	0.215	0.436	2.7739e-83	Id3	0.833068	0.663	0.485	5.6442e-75	Dok1	-1.27576	0.137	0.339	8.05809e-35	Igfbp7	0.284435	0.995	0.987	2.97639e-65	Cops6	-3.13838	0.337	0.572	2.66827e-155	Pafah1b3	-0.651231	0.337	0.501	4.44955e-39	Camk2d	-0.929781	0.437	0.569	1.03152e-64	Crispld1	0.817782	0.868	0.621	3.21144e-151	Psmb2	0.625376	0.904	0.677
	Rheb	0.647253	0.935	0.894	9.28006e-261	Scrg1	-0.30161	0.961	0.992	3.23398e-83	Socs2	-1.15181	0.391	0.541	2.63544e-74	Ptma	0.258667	1	1	2.42354e-34	Stard4	0.532338	0.774	0.625	4.42858e-65	Myl6	-36.2603	0.957	0.976	4.20008e-155	Ctsl	0.444546	0.894	0.872	5.839e-39	Colec12	0.490807	0.73	0.572	2.39417e-64	Rpl34	-0.444779	0.999	1	9.71629e-151	Xbp1	-0.858217	0.693	0.817
	Cldn1	2.26855	0.25	0.076	1.73605e-260	Ezr	-0.989106	0.193	0.42	6.32935e-83	C4b	-1.5111	0.245	0.416	6.35175e-74	Rtn4	0.478033	0.833	0.752	2.6647e-34	Rpl4	-0.252339	0.997	0.997	1.5658e-64	Snhg1	-19.3049	0.899	0.944	4.22987e-155	Zfp637	-0.75987	0.251	0.41	7.62134e-39	Aebp1	-0.680091	0.558	0.673	5.41933e-64	Snhg8	-0.749317	0.86	0.936	4.65049e-150	Unc93b1	1.56179	0.252	0.081
	Stard4	-1.41098	0.378	0.661	3.8536e-259	Rcn1	-0.419162	0.818	0.942	1.24017e-82	S100b	0.387723	0.962	0.88	4.82944e-73	Calr	0.381529	0.986	0.984	4.70213e-34	Atp5j	0.356043	0.955	0.922	1.17206e-63	Ube2i	-12.6711	0.807	0.894	9.16007e-155	Sdc4	0.391998	0.986	0.985	9.03272e-39	Leng1	0.787847	0.385	0.233	5.52597e-64	Akr1a1	0.532462	0.982	0.935	3.29355e-149	Pdia6	-0.461764	0.986	0.986
	Glud1	1.28486	0.626	0.419	4.77562e-259	Cpxm1	-0.877632	0.213	0.439	2.03647e-82	Rlbp1	0.901884	0.347	0.185	4.9172e-73	Hsp90b1	0.333137	0.992	0.993	4.84517e-34	Rcn1	0.359867	0.967	0.932	2.02209e-63	Id3	-342.287	0.312	0.513	1.1194e-154	Ube2q2	0.884964	0.442	0.329	9.75388e-39	S100a6	-1.32143	0.468	0.59	1.31053e-63	Pdgfrl	0.7679	0.907	0.736	3.98246e-149	Slc38a2	-0.843342	0.836	0.895
	Bex3	-0.681057	0.754	0.915	5.67049e-258	Hist1h2ap	-1.0342	0.525	0.725	4.27047e-82	Crispld1	-0.971951	0.512	0.64	9.44695e-73	Psmd6	-0.949479	0.196	0.408	8.14898e-34	Cct3	-0.679975	0.536	0.667	3.2171e-63	Ubb	-456.719	1	1	2.84606e-154	Btg1	0.335955	0.939	0.918	1.23048e-38	Fas	-1.3025	0.207	0.357	1.76516e-63	Col2a1	0.347123	1	1	1.77487e-148	Anxa11	0.984106	0.624	0.351
	Hsp90aa1	-1.47483	0.9	0.945	4.67745e-257	Hist3h2a	-1.46514	0.238	0.444	1.26703e-81	Gpi1	0.461047	0.876	0.733	7.31036e-72	Rps27	-0.358651	0.999	1	8.9518e-34	Pantr1	0.636234	0.672	0.515	3.62978e-63	H3f3a	-57.219	0.998	0.997	2.37558e-153	Cdkn1c	-0.356802	0.951	0.97	2.03169e-38	Per1	0.946924	0.301	0.167	1.99114e-63	Rsrp1	0.712639	0.96	0.867	1.20923e-147	Impa2	1.24417	0.396	0.166
	Map1b	2.12801	0.27	0.092	7.93926e-250	Aebp1	0.735828	0.729	0.66	1.97426e-81	Park7	0.372873	0.939	0.843	7.95777e-72	Emp1	0.51861	0.78	0.651	1.3108e-33	Cox6b1	0.363058	0.937	0.902	3.67263e-63	Rab34	-7.00652	0.279	0.517	1.99257e-152	Ddx39b	-0.505838	0.512	0.66	2.05711e-38	Capn6	0.342752	0.945	0.857	5.28934e-63	Tspan6	0.658469	0.955	0.878	4.15944e-147	Srpx2	-1.01087	0.565	0.751
	Park7	-0.745983	0.683	0.867	8.96391e-250	Rpl35a	0.273416	1	1	3.24587e-81	Ucma	-0.351849	1	0.998	1.33553e-71	Itch	0.863081	0.586	0.45	1.59789e-33	Pabpc1	-0.418616	0.878	0.909	6.35952e-63	Fosb	-56.6976	0.232	0.468	3.26531e-152	Pgm1	-1.06544	0.12	0.256	2.16308e-38	Bag1	0.381335	0.96	0.915	5.73797e-63	Kif21a	-1.43508	0.477	0.712	1.12159e-146	1810026B05Rik	0.708778	0.813	0.521
	Ndrg1	1.38556	0.539	0.306	1.83044e-249	Eif3j1	0.708901	0.721	0.646	3.80923e-81	Rtn4	-0.888329	0.698	0.758	9.19854e-71	Tubb6	1.10275	0.387	0.241	1.66828e-33	Gm49708	0.631878	0.515	0.335	1.05462e-62	Ube2m	-8.01986	0.536	0.715	9.52846e-152	Ubc	-0.590693	0.963	0.97	2.67516e-38	Herpud1	0.376455	0.99	0.968	6.44075e-63	Tpi1	0.575981	0.988	0.93	1.71938e-145	Herpud1	-0.740041	0.951	0.972
	S100a16	1.64604	0.584	0.393	5.68737e-249	2810001G20Rik	-0.850018	0.244	0.477	2.54383e-80	Eid1	0.319068	0.97	0.908	4.37541e-70	Mef2c	0.854641	0.598	0.457	2.66073e-33	Tomm7	0.362646	0.957	0.927	1.82475e-62	Psma4	-7.9065	0.593	0.762	3.08102e-151	Tpm1	-0.580893	0.466	0.617	4.78384e-38	Emb	-1.66781	0.135	0.282	2.18301e-62	Herpud1	-0.827296	0.93	0.972	2.19992e-144	Pgk1	0.609856	0.973	0.924
	Atf3	-1.72551	0.607	0.782	3.46047e-248	Ubb	-0.428088	0.999	1	4.00832e-80	Rflna	0.471593	0.718	0.517	4.78962e-69	Snrpb	-0.619004	0.477	0.676	3.60251e-33	Fkbp14	0.555048	0.696	0.539	1.21414e-61	Srsf5	-6.95835	0.54	0.715	5.16397e-151	4921524J17Rik	-0.773109	0.204	0.361	6.44341e-38	Rgs3	0.575729	0.596	0.427	3.26634e-62	Rpl37a	-0.473801	0.999	1	1.14949e-143	H2-DMa	1.55797	0.273	0.094
	Slc35e4	1.41719	0.493	0.263	1.8444e-247	Shox2	-0.663023	0.402	0.638	4.23314e-80	Arf2	0.955393	0.634	0.46	9.58076e-69	Mlf1	1.05941	0.482	0.336	1.52991e-32	Hapln1	0.298316	1	0.997	1.88277e-61	Atp6v1g1	-6.8022	0.821	0.909	6.25499e-150	Colec12	-0.554395	0.435	0.592	7.17824e-38	Ecrg4	-0.33758	0.978	0.995	1.77944e-61	Kdelr2	0.574719	0.988	0.948	1.86953e-143	Eid1	0.478634	0.977	0.906
	Actn4	1.12009	0.705	0.533	5.0893e-247	Ddx39b	-0.65354	0.44	0.666	5.45284e-80	Vim	0.557851	0.906	0.796	1.12419e-68	Mia	-0.31957	0.999	0.999	1.54098e-32	6330403K07Rik	0.684879	0.481	0.302	3.34063e-61	Hmgn1	-26.764	0.932	0.961	2.15592e-149	Tnfrsf1a	0.555221	0.56	0.447	1.35977e-37	Actg1	0.306041	0.993	0.982	8.89088e-61	Ppp1r1b	1.2679	0.542	0.275	3.47138e-143	Apela	1.17252	0.42	0.185
	Gadd45g	-3.14584	0.265	0.543	9.02686e-246	Sbno2	-1.26025	0.24	0.445	7.26443e-80	Scube2	0.61059	0.475	0.288	1.17064e-68	Tut4	0.697833	0.676	0.567	2.88009e-32	Hnrnpa1	-0.417429	0.878	0.915	3.21325e-59	Ndufb8	-7.43361	0.423	0.639	7.05192e-149	Bnip3l	-0.475949	0.659	0.765	1.64323e-37	Casp4	-1.54647	0.108	0.253	1.13157e-60	Bambi	1.62184	0.607	0.345	1.10175e-142	M1ap	1.58117	0.34	0.136
	Ifrd1	0.917659	0.939	0.882	3.9745e-243	H1f0	-0.836414	0.824	0.92	8.32864e-80	Gng11	0.675646	0.507	0.321	1.2989e-68	Matn3	-0.444157	0.895	0.958	4.30073e-32	Hspe1	-0.581054	0.983	0.985	4.79403e-59	Pip4p1	-18.1554	0.296	0.523	7.36884e-149	Gale	-1.06138	0.145	0.283	1.6565e-37	Srsf5	0.42332	0.821	0.691	1.48585e-60	Papss1	1.09639	0.677	0.404	3.81252e-142	Ptma	-0.487032	1	1
	Pfkl	-1.83976	0.151	0.45	2.0747e-242	Son	0.57449	0.847	0.821	1.22528e-79	Kctd4	0.661945	0.578	0.393	4.20681e-68	Sfr1	0.34696	0.985	0.98	4.41667e-32	Cct5	-0.52115	0.702	0.783	8.50616e-59	Irf2bpl	-4.3606	0.142	0.379	7.7866e-149	Cthrc1	0.269095	0.979	0.974	2.30875e-37	Rnf113a2	0.741497	0.408	0.257	5.95648e-60	Lmna	-1.27308	0.7	0.83	1.19961e-141	Col16a1	-0.763934	0.813	0.882
	Srsf7	0.695812	0.902	0.808	1.11452e-241	Stard4	-0.848704	0.438	0.648	2.06872e-79	Uqcr11	0.507206	0.791	0.62	4.5653e-68	Prkca	0.88129	0.571	0.438	6.64633e-32	Thbs1	0.525369	0.827	0.703	1.01415e-58	Psmb6	-9.89857	0.741	0.856	1.96109e-148	Ctsz	-0.494791	0.725	0.814	2.47874e-37	Rnh1	-1.09964	0.688	0.734	2.43324e-59	Dap	0.631598	0.954	0.872	1.19386e-140	Nme2	-0.319703	0.999	0.999
	Il11	2.07642	0.266	0.089	3.29726e-241	Bhlhe41	-0.83107	0.269	0.498	3.05974e-79	Slc16a3	0.835577	0.36	0.199	7.12345e-68	Sqstm1	0.612807	0.794	0.74	8.60132e-32	Fam162a	0.393445	0.92	0.841	2.26844e-58	Hdgf	-10.3967	0.573	0.756	2.15566e-147	Pik3ip1	-0.858796	0.208	0.355	2.67603e-37	Col6a3	-0.836129	0.418	0.548	1.01258e-58	Rcan1	-2.5338	0.223	0.511	1.72029e-140	Rps6	0.283898	1	0.999
	Eif3a	0.787636	0.846	0.742	9.50045e-239	P4ha3	-1.40991	0.101	0.294	3.81063e-79	Zfas1	0.401513	0.898	0.764	1.93379e-67	Cdv3	0.622088	0.787	0.728	9.11377e-32	Pam	0.39801	0.889	0.811	3.78172e-58	Tent5a	-20.017	0.291	0.536	2.8899e-147	Hnrnpa2b1	-0.329845	0.864	0.91	7.1359e-37	Tagln2	-1.18567	0.268	0.416	1.289e-58	Khdrbs3	1.45825	0.422	0.182	3.14601e-140	Rhob	0.949505	0.774	0.518
	Selenos	-0.565225	0.913	0.974	1.54985e-237	Serpinh1	-0.406693	0.992	0.998	6.16665e-79	Scd1	0.854382	0.457	0.283	2.96855e-67	Rpl41	-0.276118	0.999	1	1.05252e-31	Ptgis	0.921722	0.27	0.138	5.23724e-58	Aldoc	-5.74357	0.104	0.332	7.68437e-147	Cox5b	-0.376371	0.732	0.816	7.60576e-37	Sc5d	0.561486	0.658	0.495	1.48419e-58	Txnip	0.67444	0.967	0.898	5.04764e-140	Hnrnpd	0.689603	0.845	0.599
	Ddx21	1.43992	0.551	0.335	7.61044e-237	Mt1	-1.81387	0.69	0.821	3.00991e-78	Cdkn1a	-1.14614	0.464	0.587	2.39067e-66	Actb	0.418741	0.981	0.973	1.57096e-31	Cops9	0.383749	0.906	0.832	5.29854e-58	Shisa4	-5.91519	0.282	0.509	1.73974e-146	mt-Co3	0.258362	0.997	0.997	9.73576e-37	Bex3	0.294087	0.964	0.894	2.11776e-58	Susd5	0.683735	0.917	0.71	4.20295e-139	Anp32a	0.80784	0.741	0.464
	Ndufv3	-0.995127	0.435	0.716	1.91644e-235	Cdkn2d	-1.18173	0.213	0.42	1.41471e-77	1810026B05Rik	0.547781	0.72	0.532	4.05069e-66	Loxl3	-0.704448	0.41	0.611	1.71378e-31	Arpc1b	-0.812307	0.495	0.62	1.3844e-57	Hnrnpa1	-25.0788	0.848	0.919	1.62964e-145	1110004F10Rik	-0.353306	0.765	0.845	1.36588e-36	Ppic	-0.328714	0.905	0.93	4.65964e-58	Mras	-1.96646	0.293	0.562	4.44521e-139	Arl13b	-1.75074	0.235	0.48
	Sh3kbp1	1.8801	0.337	0.143	1.32184e-234	Ccnd1	-1.04893	0.176	0.383	1.78122e-76	Vkorc1	-0.319725	0.985	0.982	8.21733e-66	Bach1	1.1139	0.393	0.251	1.87795e-31	Gpc6	0.412486	0.843	0.725	1.38656e-57	Naca	-56.2779	0.999	0.999	1.84525e-145	Mras	0.436038	0.658	0.543	1.7962e-36	Kctd4	0.598959	0.553	0.393	1.02337e-57	Rexo2	0.885853	0.826	0.61	2.01198e-138	Eif5a	0.497415	0.98	0.945
	Lamc2	1.81544	0.272	0.094	1.66416e-234	Rpl36a	0.273775	0.999	1	2.19854e-75	1110012L19Rik	0.68092	0.514	0.326	1.34401e-65	Ccnl2	0.547285	0.811	0.763	2.05719e-31	Pgk1	0.318349	0.976	0.925	7.9274e-57	Arpc2	-5.78605	0.61	0.771	4.02723e-145	Sfrp1	0.453805	0.682	0.597	3.06277e-36	Serpine1	0.859683	0.456	0.308	1.62771e-57	Rpl17	-0.31331	1	1	2.21757e-138	Cyp51	-0.819848	0.721	0.845
	Tceal9	-0.515239	0.931	0.976	2.93503e-234	Gm43154	-1.44679	0.076	0.252	1.5227e-73	Ier2	0.527812	0.792	0.633	2.91832e-65	Tmed3	-0.392026	0.843	0.939	2.15809e-31	Ybx1	0.251903	0.995	0.99	1.4219e-56	Psmb1	-10.955	0.898	0.939	1.49474e-144	Eif4ebp1	0.313795	0.887	0.854	4.2759e-36	Nupr1	0.479635	0.738	0.589	1.80737e-57	Rpl28	-0.273543	1	1	2.53669e-138	Slc25a4	0.395103	0.99	0.959
	Acbd3	0.660155	0.903	0.839	3.40697e-234	Rpl37	0.271177	1	1	2.60995e-73	Mfge8	-0.518845	0.908	0.924	4.58179e-65	Grk3	1.20928	0.356	0.218	4.21021e-31	Snhg12	-0.541178	0.723	0.808	1.49556e-56	Ostf1	-5.01854	0.455	0.657	1.91706e-144	Cbx3	-0.407156	0.682	0.792	4.36515e-36	Dusp1	0.755503	0.433	0.285	7.28697e-57	Selenos	0.477813	0.99	0.967	5.34717e-137	Penk	-1.62755	0.522	0.689
	Mif	-0.818641	0.927	0.967	5.47228e-234	Ywhah	-0.65483	0.515	0.716	3.12425e-73	Gm43154	0.798087	0.398	0.231	1.3968e-64	Rpl34	-0.265856	1	1	4.45163e-31	Ndufs5	0.454296	0.865	0.775	2.81129e-56	Atp5g2	-38.429	0.991	0.994	3.74135e-144	Rbbp7	-0.472304	0.541	0.682	8.89211e-36	Atp2b1	-0.78711	0.705	0.763	1.43094e-56	Rps12	-0.343823	0.999	1	1.40658e-135	Acan	0.412467	0.999	0.991
	Nop58	0.813766	0.84	0.711	6.60782e-234	Dusp1	-1.45624	0.124	0.307	7.74062e-73	Rpl36	0.254973	1	1	5.81047e-64	Meltf	-0.610963	0.43	0.643	6.28617e-31	Snrpb	-0.606385	0.557	0.678	3.19605e-56	Vapa	-8.14355	0.701	0.835	4.88839e-144	Tnfrsf11b	0.756748	0.385	0.267	2.7852e-35	Bambi	0.737879	0.499	0.346	1.49933e-56	Rpl36	-0.460139	0.999	1	1.42117e-134	Dnaja4	1.35467	0.373	0.161
	Mpp6	0.977732	0.752	0.617	2.3975e-232	Rpl36al	0.31489	0.987	0.986	8.46388e-73	Msmo1	0.377466	0.966	0.884	3.89128e-63	Acat1	-0.730391	0.314	0.53	7.84604e-31	Matn3	0.383227	0.979	0.955	4.10478e-56	Rpl29	-126.321	1	1	1.09768e-143	Kctd4	-0.602775	0.259	0.413	3.24918e-35	Dusp8	0.800141	0.334	0.199	6.84121e-56	Ppib	0.321931	1	0.999	1.51283e-134	Col11a1	-0.336169	1	1
	Fyn	1.71619	0.384	0.182	1.83815e-229	Foxp1	1.14728	0.382	0.243	4.66298e-72	Batf	-1.84747	0.129	0.285	7.95462e-63	Sarnp	-0.62712	0.394	0.606	1.72296e-30	Hsbp1	0.380093	0.897	0.821	6.08565e-56	Cnpy2	-26.8778	0.902	0.942	1.31258e-143	Gja1	0.601126	0.509	0.399	4.10111e-35	Sdf2l1	0.685008	0.535	0.384	1.4239e-55	Calm2	-0.830155	0.816	0.914	2.00597e-134	Serpinh1	0.452575	1	0.998
	Hivep3	1.49253	0.492	0.28	2.98141e-229	Idi1	-0.676466	0.66	0.819	1.70937e-70	Bbc3	0.923419	0.367	0.213	9.68252e-63	Cebpd	-1.53535	0.364	0.541	2.12891e-30	Nenf	0.29525	0.962	0.947	7.02592e-56	Ndufs7	-4.3499	0.385	0.602	1.53734e-143	Vdac2	-0.343129	0.723	0.824	4.18995e-35	Tob1	0.607975	0.539	0.381	2.02842e-55	Lgals3	-1.30673	0.703	0.85	3.77857e-134	Smoc1	1.03773	0.446	0.201
	Agpat4	1.23095	0.613	0.429	2.11004e-228	Irf2bpl	-0.954395	0.171	0.373	4.85757e-70	Mrpl34	0.623435	0.536	0.347	1.62051e-62	Fosb	0.475444	0.611	0.444	2.37125e-30	Scube2	0.924158	0.439	0.291	1.95049e-55	Rpl5	-134.998	0.999	1	8.01111e-143	Gnl3	0.383823	0.804	0.753	6.34884e-35	Eid1	0.28773	0.969	0.907	6.95823e-55	Fau	-0.326994	1	1	5.11823e-134	Gale	1.13658	0.503	0.255
	Ets1	1.2562	0.533	0.308	2.27988e-227	Galnt18	-0.919035	0.17	0.378	5.53152e-70	Fabp7	0.756517	0.509	0.332	2.74801e-62	Dstn	0.547343	0.882	0.868	3.90665e-30	Hmgcs1	0.384437	0.918	0.824	2.81326e-55	Pim3	-33.7351	0.435	0.626	1.02528e-142	Pth1r	-0.768201	0.209	0.355	8.69058e-35	Usp53	0.472353	0.704	0.542	1.32529e-54	S100a6	-2.4936	0.333	0.593	4.34574e-133	Sgk1	1.28005	0.352	0.144
	Hist1h2br	-3.07532	0.076	0.342	2.98839e-227	Ier2	-1.00211	0.47	0.654	5.6213e-70	Hif1a	-0.553806	0.844	0.867	5.13857e-62	Hspa8	-0.665509	0.997	0.998	9.22442e-30	Csf1	0.894447	0.303	0.167	1.21695e-54	Brk1	-4.75389	0.643	0.798	1.51249e-142	Dnajb4	-0.878561	0.235	0.377	9.24469e-35	Ndufv3	0.438319	0.803	0.68	1.35247e-54	Eno1	0.549612	0.987	0.934	4.32385e-132	Ptov1	0.513285	0.957	0.837
	Eid1	-0.62487	0.807	0.923	5.05524e-227	Fxyd6	-0.643464	0.475	0.681	7.74876e-70	Cthrc1	-0.404234	0.972	0.974	8.37171e-62	Rps29	-0.31568	0.999	1	1.0301e-29	Cdkn1c	0.470631	0.984	0.968	1.25728e-54	Tpm1	-18.1516	0.429	0.624	3.22056e-142	Reep5	-0.385618	0.678	0.784	1.1743e-34	Rock2	-0.813229	0.511	0.604	3.5128e-54	Rpl27a	-0.305822	0.999	1	1.07179e-130	Park7	0.522849	0.951	0.841
	Pkm	-0.748112	0.845	0.934	8.78997e-227	Mafb	-2.07207	0.121	0.292	2.58378e-69	Hist1h1e	0.395004	0.905	0.755	8.45531e-62	Swi5	-0.417503	0.78	0.9	1.13486e-29	Mir99ahg	0.581005	0.606	0.446	1.3693e-54	Cdk4	-16.9696	0.684	0.815	6.78282e-141	Vim	-0.629748	0.726	0.808	1.64058e-34	Clec11a	-1.17249	0.244	0.38	5.01114e-54	Pkm	0.567536	0.986	0.923	1.67066e-130	Rab18	-0.968093	0.604	0.737
	Nip7	0.984466	0.694	0.51	1.11215e-226	Rabac1	0.351579	0.93	0.941	2.663e-69	Gpc6	-0.625355	0.661	0.737	3.2777e-61	Serpinf1	-1.51695	0.115	0.29	1.49571e-29	Plagl1	0.32867	0.966	0.937	1.57888e-54	Hist3h2a	-77.3353	0.229	0.448	1.54952e-140	2810001G20Rik	-0.629306	0.319	0.471	1.74671e-34	Col25a1	0.630459	0.401	0.251	8.63066e-54	Cox6a1	0.652988	0.94	0.84	4.21011e-130	Rbm39	-0.49085	0.986	0.987
	Bnip3	-0.978713	0.51	0.752	1.57459e-225	Rpl39	0.260525	1	1	5.13272e-69	mt-Nd2	0.484057	0.952	0.92	4.56355e-61	Chad	-0.49976	0.718	0.857	2.35603e-29	Atp5k	0.53416	0.786	0.67	3.84242e-54	Klf9	-10.8008	0.312	0.54	1.85232e-140	Mrpl34	-0.693707	0.217	0.368	1.78926e-34	Cd9	-0.295281	0.991	0.992	1.3967e-53	Gadd45a	-2.06458	0.279	0.556	4.51989e-130	mt-Co3	-0.607924	0.994	0.998
	H3f3a	-0.353264	0.991	0.997	6.25766e-225	Klf2	-1.06137	0.496	0.663	1.02647e-68	Mthfd2	-0.817331	0.623	0.698	5.5861e-61	Pfkp	1.2554	0.347	0.216	2.98068e-29	Timm8b	0.382781	0.886	0.803	1.32456e-53	Psma7	-14.4836	0.697	0.819	2.1772e-140	Icam1	0.990781	0.253	0.154	1.98906e-34	Osmr	-1.07795	0.246	0.385	1.66079e-53	Hspa9	-1.25492	0.529	0.73	4.64045e-130	Maged2	0.593236	0.908	0.713
	S100b	-0.733652	0.755	0.899	9.36887e-225	Vim	-0.745065	0.667	0.813	2.17676e-67	Plod2	0.408176	0.91	0.8	9.92248e-61	Nktr	0.500442	0.866	0.847	3.27817e-29	Anxa2	-0.538784	0.871	0.897	2.22426e-53	Bhlhe40	-37.2775	0.164	0.385	2.47745e-140	Cbx5	-0.724411	0.244	0.395	1.99729e-34	Rflna	0.50528	0.678	0.518	2.3117e-53	Tent5a	1.03713	0.762	0.504	3.81103e-128	Rnh1	-1.67075	0.648	0.737
	Net1	-1.83425	0.15	0.438	2.18196e-224	Tcf4	0.686552	0.677	0.6	1.32732e-66	Pla2g7	0.517147	0.609	0.41	1.53837e-60	Malt1	1.1562	0.354	0.217	4.53814e-29	Sec62	0.309394	0.985	0.976	2.98881e-53	Il1r1	-0.734828	0.375	0.184	5.57444e-140	Irf2bpl	-0.741291	0.222	0.369	3.41346e-34	BC031181	0.370627	0.844	0.708	3.98138e-53	Rpl26	-0.378918	1	1	2.31302e-127	St3gal4	1.07008	0.483	0.24
	Hist1h4i	-1.91376	0.548	0.734	3.60033e-224	Grb10	-0.438695	0.723	0.858	4.92935e-66	Tpm1	0.495174	0.767	0.598	3.43076e-60	mt-Nd4	-0.411208	0.867	0.957	6.91443e-29	Sh3bgrl3	0.484231	0.786	0.683	5.72332e-53	Ndufb9	-25.928	0.758	0.852	1.01263e-139	Rtn4	0.29177	0.824	0.75	3.67257e-34	Rab18	-0.542753	0.646	0.733	4.04492e-53	Oaz1	0.414669	0.992	0.978	4.00433e-127	Rlbp1	1.16927	0.397	0.178
	Colec12	-1.16847	0.322	0.611	4.81964e-224	Hsph1	-1.00283	0.416	0.589	5.35201e-66	Steap1	-1.40043	0.249	0.397	6.46527e-60	Met	1.07783	0.398	0.261	7.16463e-29	Ndufa1	0.54519	0.763	0.641	6.20438e-53	Ncmap	-9.30652	0.374	0.579	1.16086e-139	Nt5dc2	-0.782781	0.234	0.38	5.17587e-34	Grhpr	0.712608	0.383	0.242	4.1747e-53	Peg3	0.534728	0.995	0.983	5.35487e-127	Ppdpf	0.783804	0.806	0.576
	Eif3j1	0.99726	0.781	0.637	3.88204e-223	Pam	0.527141	0.832	0.815	8.88614e-66	Emb	-2.01648	0.131	0.281	2.32967e-59	Klf5	0.851699	0.522	0.385	1.07609e-28	Apoe	0.798967	0.59	0.436	4.47607e-52	Stub1	-13.24	0.575	0.735	2.5177e-139	Uck2	0.638968	0.539	0.444	5.19477e-34	Mtln	0.573205	0.579	0.421	5.20155e-53	Prss35	1.17988	0.535	0.281	2.22903e-126	Cops6	0.710397	0.795	0.532
	Fam180a	0.980785	0.821	0.693	3.96519e-223	Reep5	-0.507968	0.617	0.789	7.06284e-65	Rab18	-0.637243	0.667	0.731	4.8354e-59	Eif5a	-0.393496	0.884	0.949	1.10814e-28	Sem1	0.305958	0.978	0.967	1.57935e-51	Mest	-34.0083	0.978	0.932	4.13161e-139	Grhpr	-0.954701	0.129	0.259	1.2049e-33	Fzd9	0.777528	0.356	0.221	5.27628e-53	Rpl30	-0.391908	1	1	7.75179e-126	Emp1	-1.49706	0.495	0.668
	Sar1a	0.554717	0.943	0.92	1.82457e-222	Rps29	0.284415	1	1	9.1249e-65	Klf7	0.628578	0.594	0.414	5.29946e-59	Ikbip	-0.54029	0.586	0.761	1.19881e-28	Mest	0.305569	0.979	0.933	2.45646e-51	Rbm8a	-11.1587	0.562	0.735	1.06794e-138	Gadd45g	-1.95024	0.41	0.523	1.94452e-33	Hspa1a	-0.470652	0.915	0.793	1.12754e-52	Clic1	-1.20008	0.635	0.787	2.37332e-125	Srsf6	0.71941	0.799	0.546
	Rhoc	0.8579	0.798	0.686	1.23559e-221	1700025G04Rik	-0.61933	0.395	0.615	1.78606e-64	Atf3	0.533239	0.876	0.758	5.41413e-59	Tgfb2	0.91073	0.479	0.343	1.71482e-28	Cox6c	0.356461	0.946	0.909	7.88889e-51	Hnrnpk	-24.7429	0.892	0.938	1.31162e-138	Grb10	-0.345502	0.778	0.854	2.0714e-33	Arpc1b	-0.719003	0.52	0.619	1.28346e-52	Tbc1d15	-1.51556	0.305	0.576	2.93336e-125	Arrdc3	0.852585	0.663	0.4
	Slc7a1	1.50931	0.424	0.215	5.43829e-221	Pde4b	-1.02032	0.299	0.489	2.10604e-64	Mtln	0.569385	0.607	0.421	6.88713e-59	Mras	0.674942	0.664	0.546	2.03321e-28	Eif4a1	-0.508533	0.804	0.859	8.90935e-51	Bambi	-79.7714	0.154	0.375	2.25621e-138	Psmd6	-0.685253	0.261	0.411	2.5946e-33	Ccdc107	0.508895	0.544	0.38	9.76706e-52	Hspd1	0.80258	0.953	0.914	3.98936e-125	Gnl3	-1.01331	0.664	0.764
	Tax1bp1	0.970155	0.726	0.568	1.54032e-220	Mirg	1.20008	0.362	0.236	6.37018e-64	Itm2a	-0.358012	0.998	0.999	1.00743e-58	Hsph1	-1.0764	0.413	0.582	2.16212e-28	Chac1	0.598243	0.643	0.507	6.17017e-50	Bsg	-141.072	0.99	0.993	6.71073e-138	Asns	0.419105	0.646	0.55	5.05527e-33	Lmna	-0.522878	0.772	0.828	1.28314e-51	Snhg6	-0.726339	0.832	0.916	4.2319e-125	Prelid2	1.39296	0.289	0.11
	Uqcr11	-1.09229	0.387	0.657	6.71304e-218	Anxa11	-0.880825	0.187	0.385	1.3974e-63	Prelid1	0.458672	0.853	0.723	1.24764e-58	Fn1	0.413731	0.934	0.902	2.56786e-28	Micos10	0.411962	0.868	0.787	9.23011e-50	Srsf6	-7.30782	0.382	0.582	7.67539e-138	Idh2	-0.571326	0.407	0.546	6.22577e-33	Hist1h2ab	0.625308	0.303	0.176	2.81665e-51	P3h4	0.567693	0.97	0.889	7.66663e-125	Camk2d	-1.57446	0.375	0.575
	Tshz1	1.84413	0.36	0.167	1.20511e-217	Gnl3	0.561619	0.784	0.754	6.30999e-63	Cebpb	-0.736348	0.792	0.836	1.55232e-58	Selenom	-0.466023	0.672	0.828	3.69886e-28	Fgfrl1	0.476707	0.76	0.644	1.35785e-49	mt-Co1	-149.425	1	0.997	2.26657e-137	Amotl2	-0.935473	0.142	0.272	8.60165e-33	Thbs3	-0.662676	0.59	0.66	2.84778e-51	Eif3c	-0.802601	0.786	0.888	2.23631e-124	Shox2	0.684785	0.842	0.604
	Ywhaz	0.932535	0.727	0.575	2.81976e-216	Pik3r1	-1.26438	0.149	0.327	1.05859e-62	Atpif1	0.332229	0.948	0.866	1.6304e-58	Rpl35a	-0.252268	1	1	5.55648e-28	S100a10	-0.621548	0.815	0.872	2.19518e-49	Psmd6	-2.43543	0.194	0.42	3.37817e-137	Fgfr3	-0.860786	0.14	0.271	9.58868e-33	Asrgl1	0.520856	0.578	0.418	3.44437e-51	Ssr4	0.345933	0.997	0.997	2.8499e-124	Bst2	1.23514	0.328	0.133
	Mphosph10	1.29035	0.539	0.333	3.17581e-216	Limd2	-1.07522	0.115	0.29	1.67645e-62	Bambi	0.727025	0.517	0.346	2.45971e-58	Cxcl14	-1.07999	0.266	0.45	5.80851e-28	Timp3	0.609128	0.683	0.543	3.87356e-49	Dok1	-10.3235	0.129	0.351	7.45966e-137	Zcrb1	-0.470085	0.497	0.63	1.22539e-32	Anxa1	-1.69367	0.166	0.297	4.30149e-51	Rpsa	-0.257677	1	1	2.57864e-123	Pdlim4	-2.1709	0.157	0.398
	Dot1l	1.52486	0.396	0.194	6.76084e-215	Msl3l2	-1.1091	0.16	0.34	1.73252e-62	Anxa2	0.333571	0.961	0.891	5.83897e-58	Irf2bpl	0.886866	0.492	0.356	7.32675e-28	Ndufa2	0.308811	0.956	0.933	6.86544e-49	Cfl1	-28.6726	0.589	0.754	3.37133e-136	Dut	-0.79456	0.44	0.565	1.35893e-32	Fgfr2	0.480219	0.768	0.631	5.29138e-51	Rpl7	-0.250589	1	1	5.75386e-123	Gm973	1.4824	0.252	0.089
	Wwp2	-0.737976	0.623	0.829	2.57768e-214	Nars	0.470952	0.861	0.87	2.24012e-62	Ifitm3	-2.32959	0.11	0.255	1.00837e-57	Rln1	-1.42617	0.127	0.296	1.11907e-27	Tle5	0.720138	0.333	0.192	8.28955e-49	Cox7a2l	-10.9561	0.87	0.923	3.4264e-136	Atf3	-1.01111	0.714	0.769	1.62836e-32	Mab21l2	0.68521	0.361	0.225	8.54719e-51	1110038B12Rik	-0.823955	0.726	0.852	2.39599e-122	Tbc1d15	-1.30751	0.378	0.579
	Slc3a2	0.661575	0.928	0.862	6.31871e-214	Gadd45a	-0.784083	0.352	0.557	2.91832e-62	Smim3	-1.41419	0.175	0.328	1.90571e-57	Emc8	-1.11781	0.124	0.3	1.20778e-27	Smim1	0.973086	0.256	0.137	8.85227e-49	Avpi1	-26.0024	0.196	0.421	3.8897e-136	Park7	-0.32874	0.785	0.853	4.36056e-32	Steap1	-1.1661	0.268	0.397	9.06898e-51	Nars	-0.886894	0.757	0.875	4.36738e-122	Rangrf	1.04107	0.461	0.223
	Bcl2	-1.51697	0.18	0.468	1.13742e-213	Tspan6	-0.438413	0.77	0.89	4.53736e-62	Ndufv3	0.438997	0.827	0.68	3.28239e-57	Hspd1	-0.770054	0.844	0.917	1.45593e-27	Snhg15	-0.973719	0.292	0.446	8.944e-49	Shox2	-10.7888	0.439	0.639	4.19299e-136	Cope	-0.356754	0.748	0.834	7.15935e-32	Gm10076	-0.25097	1	0.999	1.01404e-50	Vim	-1.35222	0.665	0.81	6.01067e-122	Cotl1	1.13776	0.405	0.185
	Itga5	1.83586	0.304	0.125	7.52368e-213	Dnajb4	-0.952644	0.193	0.38	4.78384e-62	Irs2	0.733986	0.42	0.26	7.03705e-57	Eif4a2	0.451151	0.859	0.842	1.84031e-27	Spcs1	0.267357	0.974	0.952	1.4265e-48	Grb10	-22.5649	0.761	0.857	6.70738e-136	Papss1	-0.610345	0.275	0.426	1.2362e-31	2810001G20Rik	0.486645	0.608	0.451	2.8345e-50	Eid1	0.510432	0.97	0.909	2.24064e-121	Ewsr1	0.761117	0.778	0.537
	Tmbim1	0.925739	0.707	0.525	8.96397e-212	Pik3ip1	-0.950231	0.173	0.359	3.34498e-61	Dnajb1	0.701955	0.775	0.643	7.75668e-57	Auts2	0.5203	0.795	0.777	4.38985e-27	Lman1	0.300945	0.952	0.912	1.2007e-47	Srsf9	-8.89507	0.644	0.788	7.02967e-136	Sumo3	-0.510037	0.436	0.581	1.7729e-31	C430049B03Rik	0.366528	0.896	0.786	5.75267e-50	Hspa5	-0.806753	0.997	0.999	6.77113e-120	Nt5dc2	0.836111	0.619	0.35
	Ctnna1	0.99349	0.682	0.516	2.96115e-211	Higd1a	-0.60205	0.827	0.907	4.66813e-61	Cox4i2	0.514336	0.603	0.423	9.48369e-57	Papss2	-0.625432	0.486	0.66	5.03866e-27	Barx1	0.657992	0.318	0.182	5.83514e-47	Nedd4	-7.11277	0.951	0.967	1.10229e-135	Rtl3	-0.76265	0.186	0.32	2.39018e-31	Ifitm3	-1.88286	0.13	0.254	1.02415e-49	P4hb	0.412398	0.991	0.975	8.85744e-120	Tkt	0.660426	0.847	0.643
	Dbi	-0.677863	0.701	0.88	1.11759e-209	Ecrg4	0.302313	0.996	0.994	7.65965e-61	Dusp16	0.870641	0.296	0.161	2.20985e-56	Jmjd1c	0.737397	0.624	0.538	5.24042e-27	Plod1	0.581119	0.6	0.46	1.2019e-46	Dynll1	-90.2698	0.876	0.937	2.97209e-135	Medag	0.87416	0.26	0.163	2.56809e-31	Mien1	0.414103	0.763	0.619	2.95366e-49	Dnajb1	0.77009	0.852	0.641	1.10098e-119	Psma7	0.526673	0.945	0.797
	Hist1h2ac	-1.43962	0.546	0.75	1.25293e-209	Fdps	-0.573998	0.701	0.849	6.10023e-60	Pam	-0.520027	0.764	0.819	1.1342e-55	Ecrg4	0.341682	0.99	0.994	1.28874e-26	Nrk	0.427172	0.865	0.778	2.07612e-46	Ewsr1	-4.72363	0.363	0.572	2.99903e-135	Shox2	-0.504417	0.492	0.63	5.85285e-31	Ift20	0.361921	0.904	0.799	3.45746e-49	Snhg12	-0.918872	0.641	0.811	1.7829e-119	H3f3b	-0.674516	0.999	0.999
	Nolc1	1.17736	0.579	0.385	2.58809e-209	Fgg	-1.96909	0.101	0.251	1.54178e-59	Eloc	-0.533859	0.742	0.789	1.4241e-55	Plet1	0.977123	0.329	0.194	1.47391e-26	Col5a2	0.566278	0.484	0.326	3.34592e-46	Sox8	-16.8258	0.068	0.277	3.82486e-135	Mrpl18	-0.672102	0.254	0.398	6.23154e-31	Gnl3	-0.592541	0.713	0.759	5.26753e-49	Rpl22	-0.346904	0.999	0.999	3.08953e-119	Emc8	0.909153	0.531	0.275
	Ubb	-0.510937	1	1	1.57089e-208	mt-Nd4	0.400629	0.967	0.953	1.20031e-58	Dcn	-0.378715	0.977	0.983	2.39676e-55	Clba1	1.40935	0.264	0.148	1.6704e-26	App	0.362032	0.93	0.884	4.81529e-46	Psma2	-5.9497	0.584	0.744	4.25538e-135	Ttc7	0.583767	0.511	0.408	6.84672e-31	Ckb	0.688518	0.315	0.189	6.24929e-49	Eif5	-0.698658	0.889	0.942	6.73094e-119	Tomm40	0.940801	0.509	0.257
	Hist1h2bc	-0.755898	0.987	0.996	1.78091e-208	Dok1	-0.932465	0.166	0.345	8.05824e-58	Psap	-0.475562	0.799	0.833	3.14112e-55	Gja1	0.85781	0.535	0.401	2.1843e-26	Cox6a1	0.365447	0.898	0.841	5.38689e-46	Tmem234	-3.7176	0.537	0.711	4.96649e-135	Polr2f	-0.426505	0.542	0.676	6.94795e-31	Pantr1	0.430074	0.677	0.513	7.35169e-49	Pdia6	-0.470751	0.976	0.987	1.68607e-118	Thbs3	0.625481	0.859	0.638
	Ehd2	1.81572	0.316	0.137	6.10521e-208	Serpine1	-1.60986	0.17	0.329	3.6691e-57	Trappc6a	0.493875	0.704	0.52	4.08705e-55	Smim11	-0.646912	0.335	0.541	3.03199e-26	Nrep	0.605282	0.562	0.415	1.16138e-45	Rpl13a	-178.279	1	1	5.15413e-135	Hspa9	0.364447	0.771	0.718	1.48025e-30	Klf3	-1.33132	0.262	0.386	2.30076e-48	Cxcl14	1.00768	0.681	0.433	3.20729e-118	Hif1a	-0.756267	0.827	0.869
	Ehd1	1.66347	0.375	0.183	9.14372e-207	Klf13	-1.25827	0.108	0.267	5.40446e-57	Amotl2	0.657457	0.417	0.254	7.03249e-55	Pmepa1	0.584129	0.695	0.582	3.64283e-26	Serbp1	-0.308991	0.957	0.961	2.29955e-45	Ndufs3	-3.16933	0.453	0.652	1.3163e-134	Srsf6	-0.569503	0.443	0.573	1.56032e-30	Ube2q2	-1.34896	0.219	0.345	3.83471e-48	Twistnb	-1.56498	0.276	0.545	1.52723e-117	Calm2	-0.691769	0.878	0.912
	Hist1h4d	-1.77859	0.197	0.47	1.24747e-205	Id3	-1.11168	0.335	0.508	6.20748e-57	Tspan3	0.307405	0.973	0.921	1.0612e-54	Ctdsp2	0.781449	0.619	0.527	3.71316e-26	Rsrp1	-0.517927	0.86	0.872	2.64798e-45	Slc35b2	-8.70816	0.335	0.55	1.16409e-133	Anxa2	-0.372094	0.84	0.898	2.869e-30	Mdh1	0.325547	0.891	0.774	6.03214e-48	Map1lc3b	-0.79136	0.92	0.943	2.69376e-117	2810001G20Rik	0.763973	0.707	0.441
	Medag	1.61688	0.341	0.15	7.8186e-205	Mlf1	-0.964564	0.178	0.351	8.54023e-57	Ppdpf	0.510707	0.746	0.583	1.13306e-54	Tmem167	-0.374059	0.789	0.9	5.19858e-26	Fbl	-0.710105	0.422	0.551	2.73038e-45	Sec22b	-5.48768	0.675	0.811	1.1646e-133	Itga6	0.640615	0.457	0.355	2.98552e-30	Tsc22d3	0.563777	0.526	0.374	7.80159e-48	Rpl35	-0.329805	0.999	1	2.45485e-116	Limd2	0.989394	0.501	0.26
	Tmem131l	1.72502	0.292	0.117	2.12815e-203	Hspa2	-0.993895	0.145	0.318	1.81948e-56	Cd302	-1.17286	0.309	0.443	1.34641e-54	Ccnd3	0.511101	0.796	0.731	7.5184e-26	Rbp4	0.797925	0.452	0.309	9.51689e-45	Atpif1	-54.2097	0.794	0.878	1.5236e-133	Cpq	0.333283	0.808	0.751	3.82037e-30	Srsf3	0.331715	0.904	0.802	9.59371e-48	Emp1	-1.57025	0.445	0.665	1.25714e-115	Clic4	-1.18759	0.453	0.634
	Rln1	-2.70689	0.067	0.315	2.82832e-203	P4ha2	-0.500463	0.64	0.803	2.14167e-56	Clybl	0.811795	0.316	0.177	2.48403e-54	Aldoa	0.285974	0.959	0.951	8.34823e-26	Nfe2l1	0.478918	0.714	0.587	9.82448e-45	Rps9	-94.6654	1	1	2.06546e-133	Stk38l	0.451069	0.638	0.547	3.87353e-30	Rln1	0.522282	0.427	0.28	1.84211e-47	Slc35b2	0.837658	0.756	0.521	2.22673e-115	Slc3a2	-0.793877	0.812	0.873
	Calm1	0.750022	0.932	0.893	4.50811e-203	B830012L14Rik	1.16657	0.329	0.208	9.24037e-56	Clcn3	0.702521	0.366	0.215	3.72857e-54	Cnpy2	-0.324005	0.876	0.941	1.12787e-25	Eif6	-0.744148	0.426	0.555	8.78851e-44	Nudc	-13.4725	0.528	0.702	1.30177e-132	Dnajb1	-0.981263	0.558	0.657	4.73704e-30	Ptpn1	-1.02854	0.279	0.401	1.89147e-47	Asns	-1.59763	0.315	0.568	1.17983e-114	Exoc7	1.26695	0.286	0.11
	Atp5j	-0.557252	0.823	0.934	5.18922e-201	Fscn1	-0.72289	0.323	0.518	9.796e-56	Tnfrsf11b	-1.85636	0.14	0.282	4.18231e-54	Mfap4	1.09351	0.376	0.252	1.95945e-25	Mfap2	0.472428	0.696	0.552	1.2968e-43	Emc8	-2.09236	0.099	0.312	1.72128e-132	Arrdc3	-0.670379	0.288	0.428	5.03398e-30	Klf4	0.462228	0.81	0.701	2.59743e-47	Serpine2	0.813199	0.779	0.526	2.13801e-113	Zfp637	0.832682	0.641	0.38
	Vwa5a	1.34234	0.445	0.241	2.02107e-200	Dbi	-0.473964	0.769	0.87	1.00998e-55	Mrpl23	0.397777	0.852	0.706	1.37258e-53	Ndn	-0.6177	0.425	0.61	2.23347e-25	Rgs3	0.62488	0.573	0.43	1.90271e-43	H2-Ab1	-29.2448	0.068	0.271	1.75533e-132	Ppdpf	-0.479828	0.461	0.602	5.18242e-30	Dynll1	0.26716	0.972	0.929	6.969e-47	Manf	-0.861901	0.894	0.942	7.17057e-113	Ptpn2	-1.12656	0.541	0.681
	Stub1	-0.844027	0.513	0.744	7.90919e-200	Nt5dc2	-0.906025	0.202	0.383	1.47388e-55	Loxl2	0.566488	0.55	0.37	2.46378e-53	Sfrp1	-0.669451	0.412	0.608	2.99445e-25	Lmo4	0.535906	0.641	0.502	2.02218e-43	Ppdpf	-7.53489	0.413	0.609	2.57409e-132	Rbbp4	-0.533053	0.36	0.508	6.62157e-30	Rcan1	-0.933654	0.38	0.507	7.98568e-47	Rab3a	1.58947	0.302	0.119	1.24776e-111	Uspl1	1.13981	0.425	0.206
	Zc3h15	0.822786	0.776	0.641	1.24565e-199	Rpl38	0.254927	1	1	2.62997e-55	Pafah1b3	0.513119	0.667	0.48	2.82853e-53	Ifitm2	-0.34725	0.936	0.983	4.45882e-25	Tmem258	0.294405	0.946	0.915	3.11104e-43	Lamtor1	-1.94764	0.286	0.506	7.55257e-132	Hspd1	-0.618919	0.895	0.917	7.1512e-30	Fxyd5	-1.11159	0.192	0.323	2.14012e-46	Cpe	0.611581	0.964	0.907	1.43227e-111	Ahnak	-1.34531	0.522	0.656
	Sdcbp	0.768972	0.763	0.638	1.8087e-197	Sc5d	-0.672964	0.318	0.52	4.15742e-55	Srsf3	0.354934	0.918	0.802	3.44369e-53	Timp3	0.769384	0.66	0.548	5.07506e-25	Tubb2a	0.385642	0.824	0.715	6.10746e-43	Npm1	-114.983	0.999	0.999	9.68321e-132	Pde4b	0.430049	0.582	0.47	1.11729e-29	Wbp2	0.518912	0.554	0.401	2.60066e-46	Sec13	0.819111	0.786	0.579	4.21166e-111	Col5a2	-2.4843	0.127	0.353
	Itga2b	1.81564	0.251	0.092	4.0794e-197	Ndufa4	0.55214	0.77	0.718	5.52261e-55	Fas	-1.22215	0.209	0.356	3.78763e-53	Pdrg1	-0.446449	0.681	0.814	8.97485e-25	Frs2	0.584773	0.528	0.382	8.95049e-43	Tomm20	-23.7143	0.889	0.944	7.66535e-131	Ddit4	-1.09723	0.155	0.274	1.34177e-29	Myo1e	-1.0519	0.228	0.356	2.78807e-46	Spcs1	0.447253	0.984	0.952	1.12611e-110	Stk38l	-1.25347	0.363	0.568
	Map2k3	1.33854	0.5	0.303	6.77741e-197	Neat1	-0.466666	0.723	0.855	8.3043e-55	Letm2	0.702341	0.352	0.202	4.42658e-53	Crebrf	0.710319	0.594	0.481	9.1192e-25	Fbln7	-0.622989	0.523	0.638	1.34006e-42	Hnrnpu	-18.859	0.626	0.776	8.01292e-131	Rab34	-0.523191	0.356	0.507	1.42074e-29	Arid5b	-0.777709	0.384	0.505	2.99582e-46	Gale	1.1791	0.495	0.264	1.65324e-110	Ctsl	-0.791204	0.818	0.878
	Dnajb1	-1.98767	0.462	0.671	1.45834e-196	Trib1	-0.829769	0.269	0.45	9.25107e-55	Ezr	0.52185	0.575	0.394	3.9581e-52	Park7	-0.400288	0.713	0.853	9.23673e-25	Ccdc85b	0.760227	0.647	0.537	2.08832e-42	Snrpd3	-8.5851	0.511	0.686	1.0736e-130	Akr1a1	-0.255922	0.899	0.94	1.75499e-29	Clic1	-0.670899	0.761	0.781	3.93476e-46	Sox8	1.22521	0.483	0.249	2.67894e-110	Bnip3	0.619677	0.898	0.714
	Wdr43	1.11133	0.626	0.443	6.2082e-196	Acot7	-1.01602	0.12	0.282	1.87341e-54	Pcolce	-0.720524	0.607	0.693	6.313e-52	Pfkl	-0.849174	0.247	0.427	1.25674e-24	Hnrnpf	-0.394548	0.852	0.89	2.37372e-42	Srsf10	-7.00881	0.614	0.765	2.59814e-130	Tipin	-0.729094	0.279	0.413	2.42689e-29	Foxo3	0.616241	0.452	0.308	5.03977e-46	Id3	0.888216	0.73	0.485	2.96466e-110	Mthfd2	-1.1116	0.574	0.704
	Csnk1e	1.1707	0.537	0.342	6.60483e-196	Barx1	1.22945	0.299	0.182	4.64115e-54	Hs2st1	-1.21191	0.226	0.37	9.9399e-52	Lbhd2	-1.62529	0.14	0.292	1.35673e-24	Uqcrb	0.300661	0.929	0.898	3.76182e-42	Emd	-3.88497	0.292	0.511	3.35538e-130	Dok1	-0.838964	0.211	0.341	3.18389e-29	Tmem141	0.721205	0.315	0.193	5.08852e-46	Mrfap1	0.411502	0.981	0.951	7.30906e-110	Dok1	0.854764	0.565	0.314
	Cox5b	-0.707219	0.647	0.828	1.25454e-195	Myc	-0.7319	0.4	0.578	5.20413e-54	Frzb	-1.36271	0.273	0.407	1.40504e-51	Snrpd3	-0.516936	0.513	0.676	1.6143e-24	Cbx8	0.902804	0.259	0.145	3.88274e-42	Rpl10a	-130.434	1	1	3.36178e-130	Aurkaip1	-0.574399	0.304	0.451	4.40813e-29	Elf3	0.858292	0.254	0.146	6.82968e-46	Eef1a1	-0.27873	1	1	7.81044e-110	Serpine2	-1.48644	0.352	0.553
	Rrp15	1.1756	0.563	0.382	3.52175e-195	Cebpz	0.709819	0.604	0.532	2.41766e-53	Pts	0.649448	0.492	0.329	2.00725e-51	Jam2	1.21809	0.26	0.147	2.01908e-24	Romo1	0.472605	0.752	0.64	3.92634e-42	Bhlhe41	-19.1446	0.276	0.502	5.86959e-130	Efhd2	0.427213	0.689	0.618	6.21535e-29	Ran	-0.467743	0.892	0.889	7.31451e-46	Plec	-3.02397	0.077	0.334	1.06231e-109	Colec12	0.638867	0.817	0.563
	Tspan6	-0.64438	0.734	0.898	7.7194e-195	Cox7c	0.26976	0.99	0.992	1.28331e-52	Rnh1	-1.00155	0.684	0.733	2.08927e-51	Gpx1	-0.601103	0.383	0.585	2.81364e-24	Eef2	-0.26218	0.987	0.99	4.4464e-42	Nfix	-5.31681	0.541	0.72	1.09394e-129	Comp	0.282919	0.988	0.989	6.44225e-29	Srebf1	0.687886	0.362	0.232	9.88333e-46	Pth1r	1.07988	0.577	0.335	1.37091e-109	Gprasp2	1.22862	0.292	0.115
	Fgfr1	0.923747	0.7	0.534	8.171e-195	Meltf	-0.512165	0.453	0.65	1.40838e-51	Psma7	0.338989	0.912	0.802	2.62064e-51	Htra2	-0.884195	0.197	0.378	4.14765e-24	Tspan6	0.299244	0.937	0.879	5.96416e-42	Rgs3	-28.0693	0.239	0.456	2.1251e-129	Col1a2	0.26175	0.958	0.947	9.12878e-29	Papss2	0.34571	0.794	0.644	1.02815e-45	1810026B05Rik	0.683678	0.783	0.532	2.26609e-109	Cd63	-0.389832	0.997	0.995
	Hmgcs1	-0.949383	0.699	0.843	9.43364e-195	Klf4	-0.626191	0.562	0.719	1.51892e-51	Cope	0.343384	0.914	0.823	3.00159e-51	Slc35b2	-0.627451	0.351	0.538	4.64651e-24	Cryab	-0.568593	0.56	0.391	9.76166e-42	Idh2	-13.667	0.352	0.554	1.15259e-128	Gm5617	-0.562688	0.294	0.439	2.38408e-28	Cdkn1a	-0.920633	0.497	0.586	3.87354e-45	Crebrf	-1.58166	0.226	0.497	3.549e-109	Kctd4	0.728038	0.651	0.383
	Tmem267	2.02184	0.309	0.133	1.23749e-194	Emp3	0.326027	0.881	0.869	1.6059e-51	Gm4258	0.840998	0.296	0.166	3.71489e-51	Ccnd2	-0.610684	0.372	0.563	5.85601e-24	Nop56	-0.749026	0.322	0.463	1.08004e-41	Fkbp4	-23.3883	0.483	0.657	3.77291e-128	Cdc42ep3	-0.553016	0.238	0.374	2.49152e-28	Ero1l	0.635708	0.463	0.326	5.99147e-45	Hnrnpa2b1	0.49863	0.97	0.904	4.12931e-109	Dusp1	0.979005	0.511	0.277
	Lrrc8c	1.62749	0.319	0.141	1.78012e-194	Asrgl1	-0.575069	0.245	0.442	2.05765e-51	Sar1a	-0.402146	0.914	0.923	3.73735e-51	Ypel3	0.459154	0.834	0.796	6.74197e-24	Pcp4	1.10972	0.281	0.167	1.95112e-41	Tra2b	-15.0417	0.698	0.813	6.36401e-128	Dlc1	-0.809642	0.141	0.262	2.7579e-28	Rtl3	0.50767	0.444	0.302	7.30758e-45	Serpina3n	-1.95139	0.248	0.504	4.37644e-108	Lbhd2	-2.75707	0.083	0.305
	Timm10	1.24393	0.491	0.293	2.53578e-193	Irs2	-0.993196	0.123	0.28	2.17299e-51	Idi1	0.431305	0.918	0.802	1.41625e-50	Ranbp1	-0.645323	0.411	0.595	7.2998e-24	Smc4	-1.2577	0.226	0.36	2.9016e-41	D8Ertd738e	-38.276	0.762	0.866	7.67917e-128	Thoc3	-0.789577	0.158	0.283	3.89313e-28	Tceal8	0.337956	0.892	0.799	8.78177e-45	Arl4a	0.967009	0.781	0.594	5.20506e-108	Dnajc3	-0.861557	0.65	0.756
	Rcan1	1.08729	0.677	0.479	3.92726e-193	Sec62	0.272976	0.975	0.977	2.58566e-51	Litaf	-0.800679	0.526	0.619	2.00937e-50	Zfyve21	0.554722	0.729	0.674	1.20103e-23	Prss35	0.678524	0.424	0.284	2.93336e-41	Ddx50	-2.94468	0.802	0.892	6.47361e-127	Hdgf	-0.359655	0.63	0.749	4.95664e-28	Lgals3	-0.723044	0.823	0.845	1.04624e-44	Pfkl	0.966327	0.663	0.41	9.85025e-108	Scn1b	1.08789	0.327	0.139
	Myo10	1.76048	0.274	0.11	8.91472e-192	Acsl1	-0.933285	0.18	0.349	3.16924e-51	Fmod	-0.359382	0.986	0.985	2.06612e-50	Pgk1	0.258421	0.97	0.927	1.64135e-23	1810026B05Rik	-0.87408	0.445	0.549	3.71869e-41	Arl4a	-32.8188	0.423	0.619	6.97903e-127	Hist1h4i	-0.863332	0.648	0.72	5.95794e-28	Pik3r1	0.612945	0.445	0.305	3.5084e-44	H3f3b	-0.648904	0.996	0.999	1.26808e-107	Col9a1	-0.297782	1	1
	Ankrd28	1.08865	0.572	0.373	4.73294e-191	Coq10b	-0.627926	0.299	0.494	6.73428e-51	Cd47	-0.831947	0.505	0.593	2.26723e-50	Isoc1	-0.954003	0.145	0.312	2.05664e-23	Uqcc2	0.431277	0.786	0.687	5.49239e-41	Pdcd6	-5.04919	0.63	0.785	1.00147e-126	Dusp1	-0.90962	0.18	0.302	6.83276e-28	Pa2g4	-0.656819	0.506	0.588	4.08753e-44	Hspe1	0.643672	0.993	0.985	2.48902e-107	Gpc6	-0.867385	0.626	0.741
	Rtl3	-1.8329	0.085	0.337	4.41149e-190	Calr	-0.299332	0.953	0.986	1.63584e-50	Zfp874a	0.795933	0.281	0.152	3.08005e-50	Ywhaz	0.622716	0.658	0.587	2.35714e-23	Cct4	-0.482859	0.661	0.751	6.27279e-41	Hras	-2.89666	0.285	0.501	2.45339e-126	Cfl1	-0.378362	0.635	0.747	1.16831e-27	Kdelr3	0.304465	0.921	0.843	6.83808e-44	Pgam1	0.650399	0.907	0.762	2.7504e-107	Slc44a2	0.932097	0.481	0.252
	Ncl	0.599522	0.961	0.942	2.81574e-189	Pcolce2	-0.423275	0.72	0.847	1.85264e-50	Znrd1as	0.795107	0.311	0.177	3.45103e-50	Kdelr3	-0.414053	0.741	0.852	2.35737e-23	Vdac1	0.405723	0.8	0.708	1.48559e-40	Bet1l	-3.95889	0.529	0.715	1.36289e-125	Mtch1	-0.494818	0.415	0.553	1.19581e-27	Sfrp1	-0.699221	0.518	0.608	9.08202e-44	Serbp1	-0.519325	0.937	0.962	9.17227e-107	Tgfbi	0.576308	0.874	0.682
	Timm8a1	1.14069	0.589	0.409	3.98169e-188	Id2	-1.05589	0.168	0.328	1.91468e-50	Acot7	0.699662	0.412	0.262	3.95071e-50	Klf2	-1.22196	0.505	0.656	3.01813e-23	Paics	-0.499444	0.588	0.682	1.88923e-40	Rps4x	-209.992	1	1	9.14062e-125	Trir	-0.428528	0.465	0.598	1.44966e-27	Eif4a1	-0.456043	0.851	0.857	3.19788e-43	Ptpn2	-1.22557	0.473	0.68	9.80254e-107	Acbd3	-0.69703	0.77	0.852
	Pgam1	-0.989191	0.625	0.784	1.69814e-187	Klf5	-0.839736	0.227	0.4	2.06215e-50	Srsf7	-0.524436	0.777	0.82	6.59217e-50	S100a1	-0.434346	0.66	0.801	3.53264e-23	Ndufv3	0.382275	0.806	0.681	2.04826e-40	Rab2a	-12.0991	0.885	0.935	9.93757e-125	Ndufb8	-0.397339	0.492	0.63	1.52752e-27	Tpm3	-0.714247	0.479	0.569	5.16313e-43	Ndufa4l2	0.730101	0.934	0.798	4.89495e-106	Prr5	1.27176	0.283	0.114
	Mafg	1.04605	0.58	0.392	4.45612e-187	Ppp1r14b	-0.449106	0.457	0.659	2.13455e-50	Chst11	0.493312	0.702	0.544	1.09842e-49	Luc7l2	0.442981	0.908	0.895	4.48766e-23	Ndufb1-ps	0.400553	0.865	0.784	2.79386e-40	Csnk1a1	-5.41122	0.741	0.864	1.24631e-124	Ncmap	-0.502737	0.436	0.57	1.76134e-27	Msl3l2	0.441076	0.464	0.317	1.04501e-42	Slc35a2	0.800461	0.774	0.585	8.79841e-106	Osmr	-1.86144	0.171	0.393
	Smap1	1.10999	0.583	0.403	6.42151e-187	St3gal6	0.910566	0.447	0.351	2.63847e-50	Gm5617	0.545445	0.588	0.421	1.17267e-49	Hist1h2br	-1.49638	0.168	0.321	4.87949e-23	Tax1bp1	-0.637278	0.467	0.591	3.13111e-40	Aurkaip1	-2.11719	0.245	0.46	5.07686e-124	Tubb4b	-0.7236	0.443	0.564	2.18095e-27	App	-0.347258	0.868	0.888	1.15803e-42	Col9a1	0.285527	1	1	1.80304e-105	Etfb	0.689423	0.722	0.468
	Gar1	0.924518	0.678	0.531	6.96528e-187	Pgm1	-1.10215	0.107	0.258	5.41374e-50	Ptpn2	-0.737844	0.605	0.675	1.73997e-49	Trib1	0.717581	0.559	0.434	5.39292e-23	Sec61b	0.302185	0.97	0.965	7.12217e-40	Gadd45b	-151.839	0.838	0.89	5.55546e-124	Egr1	-0.855721	0.204	0.321	2.62532e-27	Fzd2	0.654257	0.324	0.202	1.24644e-42	Gpnmb	2.08711	0.322	0.14	1.23951e-104	Ube2g2	1.10973	0.435	0.221
	Tpm3	1.02065	0.694	0.548	1.23472e-185	P3h4	-0.356475	0.784	0.9	6.3106e-50	Srpx2	-0.561496	0.662	0.741	1.88215e-49	Batf	-1.44376	0.128	0.279	6.78748e-23	Rae1	-0.807509	0.278	0.418	8.30506e-40	Vamp8	-2.52344	0.375	0.585	1.1798e-123	Dynll1	-0.253501	0.887	0.935	2.67118e-27	Smim3	-1.10251	0.206	0.327	1.26793e-42	Prdx5	0.517911	0.956	0.882	1.28968e-104	Akr1a1	0.387673	0.987	0.933
	Hspe1	-0.557162	0.969	0.987	1.53226e-185	Dnaja1	-0.832021	0.774	0.863	2.13204e-49	Cox7a2l	0.27945	0.962	0.916	2.13747e-49	Nt5dc2	-0.863187	0.207	0.376	7.4844e-23	Col25a1	0.631937	0.392	0.253	1.07385e-39	Smc3	-10.9749	0.506	0.682	1.46289e-123	Fgg	1.00141	0.332	0.236	2.83011e-27	Lpcat1	-1.10356	0.23	0.349	1.44041e-42	Stk38l	-1.28734	0.308	0.564	3.20179e-104	Hnrnpa2b1	0.420104	0.978	0.901
	Cope	-0.69656	0.69	0.844	2.42189e-185	Map3k8	-1.13523	0.155	0.308	4.44994e-49	M1ap	0.960983	0.264	0.145	3.08871e-49	mt-Nd5	-0.420955	0.65	0.816	7.76841e-23	Lamtor2	0.419845	0.757	0.643	1.07423e-39	Ier2	-175.247	0.503	0.655	2.39538e-123	Tmem234	-0.368597	0.578	0.704	2.9424e-27	Col6a2	-0.6974	0.477	0.577	1.78599e-42	Pigp	0.750077	0.796	0.583	1.72679e-103	Med7	0.979924	0.556	0.324
	Atraid	-0.665759	0.653	0.853	4.23763e-185	Gpc6	0.496023	0.762	0.73	4.83827e-49	4921524J17Rik	0.531544	0.514	0.341	4.75833e-49	Psma4	-0.416103	0.58	0.753	8.15234e-23	BC031181	0.358027	0.82	0.711	1.15402e-39	Gpi1	-7.83697	0.616	0.753	2.76399e-123	Hspa8	-0.454032	0.997	0.998	6.83965e-27	Hnrnpdl	0.324715	0.897	0.813	2.47725e-42	Gnl3	-1.00753	0.591	0.764	9.31042e-103	Cxcl14	-1.74133	0.25	0.461
	Gem	-1.37632	0.308	0.569	5.84785e-185	Tsc22d3	-0.882125	0.223	0.396	4.89118e-49	Tbrg1	0.312466	0.975	0.919	5.54102e-49	Ankrd28	0.820598	0.506	0.389	1.0486e-22	Prdx5	0.299906	0.928	0.883	1.18214e-39	Rack1	-134.998	1	1	2.99743e-123	Eloc	0.345904	0.807	0.785	8.25558e-27	Cox4i2	0.428019	0.569	0.424	2.48115e-42	Psmd6	0.934763	0.627	0.391	1.02236e-102	Shisa4	0.723079	0.719	0.472
	Usp29	-1.23589	0.248	0.523	4.10218e-184	Timp2	0.547306	0.774	0.762	9.64902e-49	Nfib	-1.33868	0.212	0.345	7.96557e-49	Acbd3	0.392446	0.846	0.845	2.52936e-22	Meg3	0.258901	1	0.999	1.3564e-39	Phb2	-11.8839	0.513	0.689	7.08849e-123	Ewsr1	-0.498171	0.431	0.563	1.16902e-26	Spty2d1	0.479331	0.561	0.413	2.85265e-42	Kctd18	1.40706	0.404	0.198	1.21496e-102	Gm42418	-0.611751	1	0.999
	Ucma	-0.47861	0.994	0.999	1.63562e-183	Tnfaip6	-0.946897	0.224	0.396	9.67732e-49	Tmed3	-0.334945	0.931	0.937	2.38522e-48	Zcrb1	-0.436317	0.426	0.628	3.64907e-22	Vcl	0.713704	0.306	0.182	1.62954e-39	Sarnp	-2.02206	0.427	0.615	1.16194e-122	Tsen34	-0.634973	0.219	0.351	1.71096e-26	Boc	0.601559	0.369	0.24	2.90026e-42	Timm10b	0.631091	0.908	0.791	1.68457e-102	Cbr1	0.827615	0.641	0.393
	Fubp1	0.766336	0.826	0.733	1.69073e-183	Bag3	-1.09358	0.233	0.397	1.16985e-48	S100a11	-0.825103	0.867	0.852	3.13135e-48	Tipin	-0.823023	0.243	0.409	4.50741e-22	Serpina3n	-0.885384	0.368	0.5	2.19126e-39	Ndufc2	-9.16926	0.791	0.872	1.98775e-122	Hras	-0.493568	0.346	0.492	1.83362e-26	Atraid	0.279792	0.92	0.827	2.98475e-42	Rps29	-0.440083	0.999	1	1.21604e-101	Spsb1	1.56515	0.375	0.187
	Pacsin2	1.23792	0.5	0.311	1.72598e-183	Pts	-0.760134	0.178	0.35	2.88724e-48	Ctsl	-0.543604	0.856	0.874	7.45215e-48	Slc16a4	-1.08215	0.148	0.305	6.45452e-22	Tmem45a	0.446248	0.712	0.591	4.27282e-39	Rpl15	-153.753	1	1	4.5848e-122	Sf3b1	-0.302267	0.752	0.841	2.41783e-26	Nip7	-0.717111	0.429	0.535	5.01509e-42	Npm1	-0.313262	1	0.999	2.34618e-101	Pdia3	-0.50376	0.972	0.97
	Gadd45a	1.09535	0.691	0.528	1.21957e-182	Bex3	-0.318518	0.802	0.906	4.15144e-48	Cdkn1b	0.50904	0.612	0.441	2.10048e-47	Cav2	0.865867	0.431	0.304	6.86804e-22	Erp29	0.265956	0.961	0.92	5.06772e-39	Chac1	-51.2553	0.323	0.532	6.07437e-122	Srsf5	-0.417647	0.6	0.707	2.9062e-26	Jmjd6	0.505259	0.49	0.345	5.39774e-42	Rplp2	-0.347484	0.999	1	2.57402e-101	Slc35b2	0.65661	0.759	0.513
	Polr2f	-0.857737	0.441	0.693	2.23567e-182	Srsf3	-0.409688	0.68	0.818	5.62766e-48	Atp2b1	-0.785831	0.727	0.761	3.42495e-47	Msn	0.822925	0.486	0.371	8.26374e-22	Rnasek	0.40111	0.797	0.703	5.7199e-39	Rpl17	-142.213	1	1	7.72012e-122	Etfb	-0.475136	0.35	0.496	2.95067e-26	Lum	-0.397284	0.872	0.892	5.56776e-42	Hist1h2bc	-0.745034	0.996	0.996	1.19472e-100	Colgalt2	1.03243	0.411	0.205
	Ccdc34	-1.11741	0.357	0.616	2.68695e-182	Pdlim4	0.60668	0.491	0.372	1.40683e-47	Wwp2	0.265697	0.922	0.802	6.47428e-47	2310009A05Rik	-1.03567	0.108	0.259	1.07527e-21	Sfrp2	0.658842	0.314	0.189	7.97157e-39	Clk1	-8.96562	0.631	0.769	9.17328e-122	Gnb2	-0.380385	0.63	0.738	3.06639e-26	Twistnb	-0.74313	0.439	0.539	5.82284e-42	Stub1	0.626817	0.88	0.714	2.99621e-99	Mtx1	0.906751	0.47	0.246
	Eif3e	0.492863	0.939	0.922	2.29087e-181	Ostf1	-0.472125	0.454	0.654	2.14702e-47	Sesn1	0.743176	0.325	0.191	8.0437e-47	Map1lc3a	0.344044	0.881	0.853	1.45503e-21	G3bp1	-0.779	0.323	0.455	1.18573e-38	H1f0	-361.527	0.867	0.917	1.89457e-121	Ndufs7	-0.41848	0.453	0.593	3.64503e-26	Ccnd3	0.360979	0.836	0.725	6.61981e-42	Rps2	-0.253995	1	1	8.15542e-99	Amotl2	0.95681	0.468	0.247
	Dpm3	-0.64962	0.686	0.862	3.03894e-181	Anxa2	-0.413158	0.791	0.902	2.16605e-47	Hsph1	0.366353	0.73	0.567	1.0048e-46	Maged2	-0.504698	0.583	0.732	2.12548e-21	Pik3r1	0.715746	0.438	0.308	1.33451e-38	Rsrc2	-7.71013	0.64	0.79	3.5663e-121	Prelid1	-0.35137	0.625	0.738	3.96855e-26	Ifitm2	-0.31791	0.984	0.982	9.76719e-42	Arid5b	-1.50751	0.259	0.508	1.18319e-98	Arid5b	-1.37274	0.311	0.512
	Cdkn1c	-0.536679	0.906	0.975	7.88688e-181	Plod2	-0.439447	0.673	0.816	2.70852e-47	Psmb2	0.354515	0.848	0.684	1.15431e-46	Serinc1	0.501379	0.762	0.722	2.63187e-21	Atpif1	0.316441	0.921	0.868	1.39088e-38	Paics	-14.5268	0.521	0.691	4.07831e-121	Dpy30	-0.5658	0.282	0.416	6.91893e-26	Hoxc10	0.452993	0.625	0.482	1.36289e-41	Anp32b	-0.557818	0.943	0.961	3.94159e-98	Bphl	0.858231	0.488	0.26
	Pdcd4	-0.765776	0.612	0.808	1.24297e-179	Plk2	-1.16199	0.142	0.29	4.21199e-47	Rhoa	0.277624	0.983	0.951	1.3799e-46	Npc2	-0.339119	0.783	0.897	5.12559e-21	Ndufa13	0.270925	0.948	0.914	1.46779e-38	Arf1	-18.329	0.872	0.935	4.41206e-121	Birc2	0.572881	0.606	0.548	7.57887e-26	Eif3j1	-0.645054	0.583	0.656	1.43274e-41	Myo1e	-2.20223	0.109	0.359	6.91065e-98	Pfn1	0.46858	0.944	0.811
	Uck2	1.14167	0.602	0.433	7.35078e-179	Bhlhe40	-1.07207	0.22	0.377	5.12455e-47	Runx1	-1.02882	0.303	0.434	1.47403e-46	Etfb	-0.651151	0.313	0.493	1.00944e-20	Smim14	0.381167	0.799	0.693	7.58102e-38	Pygl	-5.29797	0.082	0.279	6.05005e-121	Ndufab1	-0.333877	0.696	0.786	8.01292e-26	Maged1	0.294218	0.922	0.833	1.52928e-41	Cited2	1.27189	0.642	0.436	2.13806e-97	Gadd45a	-1.66028	0.378	0.557
	Serf2	-0.320533	0.998	0.999	1.01206e-178	Ppp1r15a	-0.647333	0.434	0.612	2.63888e-46	Ptpn1	-1.17556	0.276	0.4	1.49304e-46	Prdx1	-0.360862	0.838	0.919	1.27981e-20	Son	-0.43008	0.763	0.826	8.66127e-38	Rtl3	-23.5527	0.121	0.329	6.22541e-121	Pgp	-0.834999	0.176	0.294	1.08194e-25	Trappc6a	0.413726	0.667	0.521	2.35874e-41	Insig1	0.757659	0.927	0.835	6.72727e-97	P4ha3	0.863293	0.489	0.264
	Larp1	1.23133	0.47	0.28	1.89516e-178	Sox8	-1.03561	0.123	0.27	2.83235e-46	Sdf2l1	0.501918	0.55	0.384	2.23421e-46	Zeb1	1.01634	0.354	0.237	1.29791e-20	Eif5a	-0.319016	0.937	0.948	9.01921e-38	Cox5b	-40.0637	0.716	0.819	8.93151e-121	Runx1	0.501391	0.515	0.42	1.17416e-25	Timp2	-0.482308	0.718	0.766	2.52402e-41	Ptpn1	-2.027	0.158	0.404	9.07027e-97	Sec61g	-0.428695	0.994	0.995
	Osmr	1.03328	0.557	0.356	2.65334e-178	Psd3	1.06083	0.305	0.199	4.07364e-46	4930523C07Rik	-0.649049	0.644	0.714	2.67099e-46	Maf	1.21106	0.296	0.185	1.37197e-20	Snhg16	-0.73828	0.362	0.489	1.00841e-37	Pafah1b3	-2.52795	0.303	0.508	1.12502e-120	Ssna1	-0.509967	0.343	0.486	1.22141e-25	2410006H16Rik	0.326576	0.99	0.973	2.60582e-41	Ccn1	0.868096	0.768	0.551	9.82965e-97	Slc43a3	0.841269	0.524	0.292
	Tmem165	0.843228	0.726	0.603	4.00014e-178	Nphp1	-0.606807	0.243	0.423	4.57463e-46	Cops6	0.426829	0.72	0.542	3.87763e-46	Tmem263	0.536736	0.727	0.692	1.43789e-20	Eif3d	-0.54345	0.531	0.629	1.842e-37	Commd3	-4.14836	0.385	0.587	1.202e-120	Timm22	-0.722856	0.167	0.288	1.34544e-25	6330403K07Rik	0.54691	0.443	0.302	4.12532e-41	Ets1	-2.32551	0.097	0.341	1.00937e-96	Sumo3	0.665169	0.786	0.554
	Romo1	-0.898054	0.417	0.671	4.41321e-178	Cpxm2	1.19397	0.277	0.174	5.84237e-46	Ero1l	0.59088	0.486	0.326	6.18278e-46	Trib2	1.05994	0.342	0.227	2.15474e-20	Ythdc1	-0.481561	0.592	0.681	2.1907e-37	Papss1	-2.35459	0.223	0.434	1.40481e-120	Avpi1	-0.608726	0.28	0.411	1.41117e-25	Mef2c	0.353369	0.607	0.45	4.3614e-41	Rps27	-0.452151	0.999	1	1.73185e-96	Psma6	0.595437	0.82	0.61
	Rab11fip4	1.47194	0.403	0.22	1.33723e-177	Hspd1	-0.715353	0.865	0.919	8.50748e-46	Zmynd8	0.718216	0.317	0.186	7.67988e-46	Nfib	-0.868959	0.182	0.341	2.43072e-20	Net1	0.522586	0.54	0.402	2.709e-37	Mtch1	-7.99162	0.363	0.561	1.4167e-120	Hs2st1	0.557512	0.45	0.356	1.45657e-25	Hapln1	-0.254026	0.999	0.997	4.37025e-41	H2afz	-1.03543	0.855	0.913	1.90538e-96	mt-Co2	-0.506825	0.994	0.996
	Smim11	-1.03317	0.286	0.561	2.26136e-177	Zfp703	-0.943212	0.143	0.293	2.75138e-45	Tuba1a	0.727353	0.47	0.323	1.0284e-45	Mir22hg	0.814054	0.421	0.302	2.46234e-20	Napa	-0.577212	0.505	0.611	3.33424e-37	Herpud1	-159.487	0.931	0.973	2.00584e-120	Hoxa10	-0.711508	0.18	0.303	1.47604e-25	Serbp1	-0.270276	0.962	0.961	5.82854e-41	Ssr2	0.33317	0.992	0.985	3.06437e-96	Brd2	-1.05874	0.463	0.621
	Prdx5	-0.558113	0.749	0.9	2.27387e-177	Anp32a	-0.573164	0.312	0.498	3.47043e-45	Rsu1	0.543055	0.494	0.335	1.07358e-45	Cd109	0.520904	0.74	0.674	2.71105e-20	Eif5	-0.346767	0.932	0.94	5.52856e-37	Swi5	-21.8649	0.845	0.901	3.47773e-120	Rpp25l	-0.61541	0.219	0.35	2.36174e-25	Nop58	-0.489933	0.665	0.728	1.8633e-40	Arl6ip1	-1.51916	0.191	0.445	8.8723e-96	Hspe1-rs1	1.0786	0.332	0.151
	Hist1h2ae	-2.04564	0.303	0.527	2.95621e-177	Arf2	-0.783154	0.304	0.482	3.6582e-45	Ifitm2	-0.357885	0.984	0.982	1.84173e-45	Idh2	-0.601955	0.362	0.543	3.32264e-20	Ndufa3	0.431826	0.736	0.623	7.29058e-37	Rpl18a	-176.836	1	1	5.90876e-120	Tspan3	-0.250802	0.882	0.927	2.50266e-25	mt-Nd4	-0.417422	0.944	0.955	1.9288e-40	Fxyd5	-2.47648	0.084	0.325	9.7788e-96	Rheb	-0.573501	0.869	0.9
	Ndufa7	-0.475804	0.859	0.944	3.15356e-177	Cebpd	-1.31343	0.398	0.546	4.61948e-45	Derl3	0.75836	0.251	0.137	5.92156e-45	Eif3h	0.258608	0.95	0.977	4.39455e-20	Zfp330	-0.597766	0.474	0.589	9.52895e-37	Sox9	-47.0668	0.751	0.886	1.0085e-118	Pacsin3	-0.785263	0.14	0.255	2.81486e-25	Anp32a	0.39869	0.633	0.474	2.95998e-40	Osmr	-2.01194	0.143	0.387	1.24911e-95	Slc9a3r2	1.23922	0.268	0.11
	Cdkn2d	-1.72516	0.182	0.43	8.07313e-177	Clk1	-0.427407	0.594	0.769	1.01062e-44	Csf2ra	0.677517	0.371	0.231	6.64252e-45	Erh	-0.467324	0.456	0.626	5.60593e-20	Slc5a3	0.676298	0.436	0.308	2.79089e-36	Prelid1	-16.2777	0.598	0.743	1.83835e-118	Cdk4	-0.32426	0.71	0.811	2.8192e-25	Nap1l1	-0.447623	0.798	0.814	3.54384e-40	Asrgl1	0.889714	0.648	0.419	2.35434e-95	Eci1	0.831419	0.492	0.265
	Map4	1.14044	0.541	0.354	1.00519e-176	Cpm	-0.704095	0.188	0.354	1.17613e-44	Ddx39b	0.39012	0.795	0.641	8.96678e-45	Tubb2b	0.916657	0.495	0.395	5.66657e-20	4430402I18Rik	0.699225	0.322	0.202	4.14848e-36	Rps6	-83.6716	0.999	0.999	5.31128e-118	Ptov1	-0.283569	0.771	0.851	3.75156e-25	Ss18l2	0.345554	0.774	0.64	4.88005e-40	Chadl	0.514189	0.969	0.9	2.36249e-95	Idh2	0.659321	0.753	0.52
	Hs6st1	1.63271	0.293	0.127	1.89248e-176	Agpat4	-0.614403	0.273	0.459	1.83316e-44	Psma6	0.411872	0.774	0.616	1.06082e-44	Cox5b	-0.371419	0.661	0.815	6.3761e-20	Ctsz	-0.559288	0.794	0.81	5.29611e-36	Zfp637	-3.12973	0.206	0.418	7.92644e-118	Mtx1	-0.741947	0.153	0.271	4.1954e-25	Taf7	0.435026	0.659	0.522	6.16395e-40	Efemp2	0.728281	0.831	0.659	7.89692e-95	Mtch1	0.649414	0.765	0.526
	Asrgl1	-1.29846	0.19	0.455	4.52148e-176	Prpf4b	0.591961	0.664	0.62	4.92712e-44	Snai2	0.399722	0.758	0.594	3.27161e-44	Trir	-0.505425	0.419	0.595	7.20401e-20	Tm9sf3	0.349252	0.863	0.787	2.08704e-35	Egln1	-19.2945	0.129	0.329	1.32582e-117	Rflna	-0.495169	0.404	0.537	5.15637e-25	B230118H07Rik	0.454249	0.515	0.368	7.71012e-40	Srsf9	0.573247	0.902	0.77	9.80123e-95	Zfyve21	-0.889108	0.569	0.684
	Sox9	0.821068	0.905	0.872	8.7785e-176	Ptov1	-0.317761	0.722	0.855	5.85138e-44	Sbno2	-1.07724	0.311	0.44	3.4465e-44	Srsf6	-0.564451	0.402	0.57	7.81683e-20	Ugp2	0.513283	0.621	0.499	2.23044e-35	Hspe1	-156.21	0.98	0.985	1.56922e-116	Cox4i2	-0.699155	0.323	0.441	7.89014e-25	Vegfa	0.57568	0.424	0.29	8.18138e-40	Matn4	-1.29186	0.401	0.616	1.07927e-94	Gprasp1	0.937353	0.393	0.193
	Hsph1	-1.24602	0.364	0.6	2.12019e-175	Prss23	-1.0504	0.142	0.285	6.59058e-44	Zfp874b	0.788342	0.285	0.162	3.58806e-44	Cfdp1	-0.459502	0.492	0.667	8.46752e-20	P3h4	0.319156	0.933	0.89	2.24151e-35	Rac1	-8.45062	0.681	0.811	1.59066e-116	Bphl	-0.69968	0.165	0.285	8.62634e-25	Klf11	0.564427	0.46	0.329	1.23402e-39	Tagln2	-2.09695	0.177	0.416	1.69389e-94	Gnai2	0.446305	0.962	0.87
	Stk40	1.52195	0.343	0.168	1.09456e-174	Cryab	-1.65468	0.257	0.411	7.58151e-44	Mrps6	0.446465	0.557	0.39	4.47617e-44	Efna1	0.818527	0.507	0.4	1.03252e-19	Stk26	0.45025	0.66	0.54	3.02658e-35	Ctsz	-76.7917	0.733	0.816	2.07131e-116	Hist1h1d	-1.04225	0.314	0.423	9.84132e-25	Slc5a3	0.540415	0.438	0.306	2.06641e-39	Ifi27	0.78069	0.737	0.518	1.6973e-94	Map1lc3a	-0.684795	0.8	0.858
	Rpl38	-0.398202	1	1	2.20942e-174	mt-Cytb	0.254125	0.992	0.991	1.64466e-43	Ppic	-0.378744	0.924	0.928	5.80311e-44	Ctsk	-1.09619	0.116	0.259	1.05305e-19	Rnh1	-0.720856	0.647	0.735	4.57643e-35	Psmb5	-4.81827	0.637	0.779	2.40682e-116	Zfp36	-0.851592	0.401	0.522	1.28735e-24	Iqgap1	-0.626575	0.555	0.622	4.59491e-39	F3	-2.09706	0.146	0.394	3.36587e-94	Slc16a3	1.0212	0.388	0.194
	Cebpd	-1.81648	0.323	0.559	2.89066e-174	Ubald2	-0.577165	0.274	0.455	1.95176e-43	Limd2	0.595083	0.419	0.269	6.40618e-44	Krtcap2	-0.27026	0.922	0.971	1.33402e-19	S100b	0.284784	0.943	0.882	4.74401e-35	Atp5f1	-13.8254	0.87	0.921	4.59769e-116	Pcolce2	-0.353686	0.781	0.843	1.44475e-24	Usp29	0.421644	0.629	0.486	5.64066e-39	A2m	0.716112	0.809	0.618	6.05558e-94	Arl4c	0.996594	0.423	0.22
	Anp32a	-1.13767	0.246	0.511	4.26334e-174	Pip4p1	-0.617499	0.336	0.517	2.021e-43	Map2k3	-1.25865	0.202	0.33	2.17366e-43	Fbln7	-0.511972	0.474	0.636	1.46413e-19	Loxl2	0.548538	0.506	0.374	5.04094e-35	Tubb2b	-21.0286	0.203	0.415	1.09875e-115	Ndufb9	-0.265213	0.766	0.849	1.44598e-24	Sgms2	-1.34266	0.161	0.272	8.66122e-39	Fmod	0.404459	0.996	0.985	8.53255e-94	Slc2a1	-1.28612	0.474	0.615
	Kdm6b	1.49954	0.361	0.182	6.47133e-174	Prelid1	-0.404665	0.561	0.743	2.64473e-43	Mmp2	-0.394551	0.856	0.874	2.68362e-43	Psma2	-0.367729	0.57	0.736	1.99209e-19	Atp5b	-0.348345	0.864	0.891	8.06533e-35	Myl12a	-11.7134	0.791	0.876	1.36988e-115	Svbp	-0.557601	0.339	0.47	1.61794e-24	Bbc3	0.679255	0.332	0.214	8.88229e-39	Rps25	-0.33962	0.998	1	8.95455e-94	Gm43154	0.907895	0.432	0.225
	Tma7	-0.623938	0.691	0.856	6.65708e-174	Clint1	0.580297	0.675	0.635	2.67307e-43	Lhfp	-1.36181	0.196	0.321	5.45837e-43	Pcbd2	-1.03833	0.123	0.266	2.1812e-19	S100a6	-1.03968	0.484	0.587	8.18214e-35	Dnaja1	-118.943	0.798	0.862	1.44013e-115	Coa3	-0.568868	0.244	0.375	2.36906e-24	Ier5l	0.642975	0.416	0.289	1.25209e-38	6330403K07Rik	0.948162	0.535	0.302	9.66976e-94	Pdpn	-1.76017	0.231	0.423
	Psmb2	-0.800028	0.489	0.716	6.93031e-174	Tubb4b	-0.794462	0.396	0.568	3.30421e-43	Hist1h4d	0.485119	0.595	0.434	6.41739e-43	Ppa1	-0.686899	0.447	0.611	2.28604e-19	Mt2	-1.61482	0.235	0.353	9.7297e-35	Ndufab1	-14.4902	0.674	0.79	1.87308e-115	Camk2d	0.396926	0.641	0.554	2.92541e-24	Trip6	0.588634	0.369	0.245	1.36343e-38	Fabp5	-1.84414	0.302	0.542	2.65015e-93	Slc38a3	1.06626	0.304	0.135
	Dlgap4	1.39125	0.387	0.207	1.53626e-173	Snrpg	0.269974	0.972	0.972	3.44325e-43	Tagln2	-1.19575	0.291	0.413	7.7793e-43	Phgdh	-0.577466	0.311	0.484	3.25722e-19	Copz2	0.267804	0.948	0.905	1.75326e-34	Tsc22d4	-3.14909	0.436	0.633	2.97503e-115	Aldoa	-0.309087	0.934	0.953	3.13263e-24	Galk1	0.415953	0.594	0.444	1.55585e-38	Mageh1	0.830408	0.686	0.465	5.93843e-93	Gnas	0.279779	1	1
	Atxn7l3b	0.558771	0.909	0.878	7.42757e-173	Hist1h1e	-0.431979	0.62	0.774	6.00405e-43	Crtap	-0.408063	0.837	0.855	2.47728e-42	Eps8l2	1.17524	0.281	0.178	3.25934e-19	Tnfrsf12a	-0.728348	0.544	0.636	1.80816e-34	Sec13	-5.91267	0.417	0.604	3.03448e-115	Cfap20	-0.517378	0.335	0.471	3.13317e-24	Rftn2	0.571552	0.401	0.274	3.01333e-38	Arl13b	-1.52444	0.232	0.472	9.55432e-93	Egln1	0.831426	0.519	0.295
	Dnajc21	1.02268	0.572	0.395	1.61148e-172	Fam180a	0.60479	0.746	0.703	8.7644e-43	Fads2	0.64578	0.343	0.209	4.15937e-42	Tkt	-0.452661	0.498	0.664	3.51172e-19	Hist1h1e	0.360153	0.862	0.758	2.14007e-34	Btf3	-36.711	0.994	0.996	4.53355e-115	Pitx1	-0.542727	0.309	0.444	3.38161e-24	Batf	-1.25365	0.17	0.283	5.20694e-38	Btg1	-0.684018	0.828	0.923	1.3085e-92	Phgdh	0.606237	0.7	0.46
	Mt1	-1.81702	0.671	0.828	1.13291e-171	Sfr1	0.292475	0.97	0.981	1.02313e-42	Uqcc2	0.347803	0.822	0.684	1.36367e-41	Tomm40	-0.883047	0.133	0.281	4.90903e-19	Ppm1m	0.713791	0.312	0.198	3.20342e-34	Arf6	-3.41558	0.325	0.532	1.06836e-114	Selenoh	-0.548716	0.416	0.538	5.06211e-24	Mnat1	0.547344	0.46	0.33	7.94367e-38	Hist1h2ap	-1.44602	0.512	0.722	2.00791e-92	Prelp	0.634427	0.724	0.486
	Bambi	-2.01304	0.139	0.38	2.89926e-171	Ip6k2	-0.552571	0.281	0.464	1.32516e-42	Clic1	-0.660643	0.755	0.781	1.48294e-41	Smim4	-0.957728	0.157	0.307	4.99697e-19	Ewsr1	-0.583355	0.455	0.562	3.78722e-34	Rpl7a	-41.4092	1	1	1.76139e-114	Usp29	-0.513784	0.372	0.504	8.1073e-24	Arl4a	0.353362	0.734	0.593	9.59593e-38	Pdpn	-1.92535	0.18	0.419	2.78839e-92	Chordc1	0.997318	0.343	0.161
	Senp6	0.758331	0.765	0.664	3.03544e-171	Mt2	-1.41912	0.215	0.355	2.38308e-42	Casp4	-1.60475	0.129	0.25	2.97711e-41	Ltv1	-0.700629	0.25	0.415	5.44481e-19	Btbd3	0.787867	0.352	0.233	4.94693e-34	Cdkn1b	-2.76539	0.261	0.469	1.83544e-114	Twistnb	0.442352	0.601	0.528	9.66878e-24	Shisa4	0.435265	0.619	0.481	1.29915e-37	Mthfd2	-1.12931	0.532	0.702	4.9947e-92	Gng11	0.774017	0.545	0.314
	Cdv3	0.746397	0.816	0.72	3.83534e-171	Bcl2	-0.544767	0.274	0.452	2.90593e-42	Efhd2	-0.774398	0.553	0.627	3.49998e-41	Rnf7	0.371793	0.836	0.821	6.3406e-19	Ccnd3	0.317233	0.827	0.727	5.85003e-34	Sumo2	-37.6102	0.912	0.948	3.4167e-114	Asrgl1	-0.539483	0.307	0.437	1.05194e-23	Gja1	-0.909981	0.302	0.413	1.93456e-37	Clic4	-1.16044	0.429	0.629	6.89187e-92	mt-Atp6	-0.530973	0.994	0.996
	Ndn	-0.955186	0.379	0.629	5.53152e-171	Ccn2	-0.629258	0.382	0.551	3.21481e-42	Tshz2	0.45619	0.628	0.456	3.71242e-41	Psma7	-0.335902	0.69	0.812	8.26812e-19	Pcbp1	-0.380155	0.816	0.849	6.13345e-34	Selenok	-31.4484	0.979	0.986	1.0275e-113	Chad	0.274623	0.881	0.851	1.60618e-23	Pdcd4	0.279633	0.883	0.782	1.95498e-37	Prkg1	1.11544	0.335	0.145	8.34152e-92	Eif4g2	-0.64473	0.796	0.836
	Kif5b	0.855273	0.702	0.558	7.66747e-171	Tmsb10	-0.46074	0.746	0.853	3.73911e-42	Cox6b2	0.83308	0.261	0.149	4.07743e-41	Pafah1b1	0.409271	0.826	0.805	9.24002e-19	Map2	0.587769	0.385	0.259	7.38264e-34	Rarg	-1.15516	0.165	0.372	1.25666e-113	Cytl1	0.689404	0.295	0.207	1.97879e-23	Med13l	-1.00023	0.249	0.358	2.74243e-37	Mlf1	-2.30587	0.115	0.351	1.10003e-91	Acot7	0.878396	0.466	0.255
	Maged2	-0.802567	0.544	0.748	1.20674e-170	Selenos	0.270331	0.958	0.968	5.20801e-42	Ninj1	-0.726331	0.479	0.574	4.12017e-41	Papss1	-0.597785	0.256	0.421	1.1115e-18	Ptn	0.506293	0.508	0.373	1.25894e-33	Rab24	-1.26373	0.284	0.488	2.32472e-113	Fkbp4	-0.494432	0.532	0.65	2.17e-23	Bhlhe41	0.434331	0.622	0.473	2.88818e-37	Txn1	-0.65249	0.932	0.958	3.87486e-91	Mia	-0.378868	1	0.999
	Nt5dc2	-1.55303	0.147	0.395	1.95343e-170	Dpm3	0.385566	0.859	0.844	5.40455e-42	Myl6	0.280486	0.989	0.974	4.73617e-41	Il17d	-0.64579	0.259	0.426	1.14298e-18	Tomm40	-1.0228	0.159	0.284	1.36522e-33	Pitx1	-2.37109	0.248	0.453	2.29373e-112	Phlda1	-0.51736	0.596	0.709	3.46359e-23	Dst	-0.971554	0.254	0.365	3.3873e-37	Ogn	0.852652	0.594	0.353	4.94076e-91	Myo1e	-1.85894	0.169	0.362
	Myadm	1.0809	0.533	0.347	2.70711e-170	Tmed3	0.304918	0.926	0.937	7.07202e-42	Tcf4	-0.697001	0.532	0.609	9.77572e-41	Pygl	-1.01081	0.125	0.267	1.27393e-18	Emb	-1.20389	0.156	0.279	1.64833e-33	Actr10	-1.26724	0.405	0.599	3.52257e-112	Vdac1	-0.352521	0.616	0.719	3.77508e-23	Csrp2	-0.964094	0.208	0.325	3.67442e-37	Hnrnpd	0.661207	0.817	0.608	5.10118e-91	Lgals3	-1.00029	0.804	0.847
	Ostc	-0.442376	0.92	0.97	3.12957e-170	H2-Q4	-1.11009	0.12	0.254	1.97305e-41	Irf2bp2	0.644666	0.367	0.233	1.75708e-40	Lamtor2	-0.383413	0.465	0.655	1.35216e-18	C1qbp	-0.416525	0.714	0.779	2.15255e-33	Atp5d	-13.28	0.878	0.921	4.63104e-112	Smim11	-0.426547	0.409	0.543	5.48573e-23	Hs2st1	-0.863103	0.254	0.369	6.38598e-37	Eif4g2	-0.718824	0.704	0.839	1.00785e-90	Lman2l	0.923109	0.419	0.217
	Mrpl34	-1.5315	0.136	0.383	1.70331e-169	Mdfi	-0.498204	0.376	0.566	3.3167e-41	Nt5dc2	0.456326	0.521	0.361	1.77204e-40	Rexo2	-0.500488	0.466	0.625	1.93126e-18	Nfat5	0.418054	0.794	0.684	2.20062e-33	Atp5b	-25.4294	0.82	0.895	9.1636e-112	Cisd1	-0.64682	0.192	0.309	5.5547e-23	Slc2a1	0.480735	0.726	0.595	7.30735e-37	Zcrb1	0.684149	0.799	0.613	1.59499e-90	Eif5	-0.527998	0.934	0.94
	Bhlhe40	-2.05368	0.154	0.39	2.99485e-169	Cebpb	-0.489657	0.703	0.843	6.67462e-41	Bphl	0.547836	0.416	0.268	2.0163e-40	Rtl3	-0.714478	0.162	0.317	2.08707e-18	Xist	0.358481	0.71	0.622	2.51256e-33	Tspan3	-17.6145	0.888	0.927	1.40573e-111	Slc3a2	0.265464	0.884	0.868	5.67004e-23	Zc3h15	-0.544973	0.592	0.659	8.73705e-37	Nr4a1	1.31684	0.372	0.18	1.6978e-90	Ccdc117	1.0271	0.362	0.179
	Rps12	-0.265697	1	1	3.4048e-169	Tkt	-0.458585	0.498	0.671	8.52968e-41	Neat1	0.391359	0.91	0.842	2.18406e-40	Ddah1	-0.604392	0.322	0.494	2.14124e-18	Rflna	-0.729051	0.425	0.536	2.62157e-33	Mcl1	-23.9473	0.509	0.672	1.42201e-111	Acin1	-0.51016	0.306	0.44	6.0082e-23	Map2k3	-1.02426	0.219	0.33	8.99245e-37	Trir	0.698284	0.775	0.581	1.83145e-90	Mtap	0.933373	0.362	0.177
	Atp5h	-0.431355	0.906	0.962	6.59738e-169	Crispld1	0.483925	0.706	0.627	9.49598e-41	Nars	-0.482531	0.867	0.87	2.5466e-40	Dnajb1	-1.28333	0.534	0.654	2.16593e-18	Cct2	-0.325505	0.814	0.862	2.83255e-33	Polr2e	-2.77869	0.472	0.649	1.88016e-111	Rnf126	-0.817191	0.142	0.25	6.30948e-23	Neu1	0.62223	0.33	0.212	9.73569e-37	Rab18	-0.886653	0.553	0.735	2.07167e-90	Fibin	0.461282	0.914	0.716
	Rab14	0.724839	0.787	0.698	6.99121e-169	Egln1	-0.833312	0.173	0.322	1.13254e-40	Stk38l	-0.732354	0.462	0.558	2.99677e-40	Rictor	0.772476	0.518	0.421	2.2797e-18	Lgals3	-0.605581	0.785	0.847	3.20688e-33	Ikbip	-6.65108	0.639	0.767	2.16885e-111	Acsl3	-0.625873	0.194	0.311	6.31683e-23	Klf9	0.422434	0.652	0.512	9.9057e-37	Rpl27	-0.294721	0.999	0.999	2.87761e-90	Gabarap	-0.28406	0.997	0.995
	Srrm2	0.620734	0.88	0.828	2.59495e-168	Chst11	-0.484722	0.383	0.565	1.19282e-40	Dctn2	0.44665	0.611	0.444	3.20184e-40	Cnn2	1.02204	0.291	0.185	2.43736e-18	Tpm4	0.403051	0.71	0.589	5.09851e-33	Mdh1	-9.34025	0.669	0.792	5.37227e-111	Sarnp	-0.380786	0.471	0.608	7.53456e-23	Gtpbp4	-0.645949	0.57	0.635	9.94775e-37	Rpl23a	-0.298869	0.998	0.999	5.19312e-90	Mrfap1	0.33071	0.983	0.95
	Atp5j2	-0.553081	0.791	0.906	2.73514e-168	1810026B05Rik	-0.550208	0.378	0.555	1.33337e-40	Epb41l4aos	0.361938	0.78	0.631	3.44726e-40	Slc50a1	-0.416519	0.533	0.708	2.47303e-18	Tubb2b	0.506703	0.519	0.39	5.18346e-33	Tsen34	-2.49168	0.16	0.359	1.20777e-110	Nudc	-0.378054	0.581	0.695	8.69336e-23	Slc16a3	0.615354	0.315	0.201	1.20503e-36	G0s2	1.76458	0.443	0.239	6.58383e-90	Cpq	-0.7249	0.674	0.761
	Idh2	-1.07891	0.307	0.562	2.98542e-168	D730003I15Rik	-0.793037	0.137	0.279	1.48114e-40	Eif2s2	-0.325592	0.99	0.984	4.57493e-40	Tet3	0.83343	0.397	0.286	2.96557e-18	Tmem256	0.37219	0.795	0.694	6.79949e-33	Eef1a1	-233.101	1	1	1.41983e-110	Sgta	-0.535554	0.236	0.363	1.01543e-22	Mettl26	0.592325	0.319	0.205	1.26675e-36	Atraid	0.506282	0.933	0.829	8.62336e-90	Steap1	-1.69548	0.216	0.402
	Hbegf	1.42074	0.435	0.246	3.24818e-168	Pxdc1	-0.676123	0.242	0.41	1.9293e-40	Actb	0.2996	0.995	0.971	4.99813e-40	Gabarapl1	0.628994	0.629	0.557	3.0201e-18	Ifitm2	-0.286189	0.986	0.982	7.5775e-33	Snw1	-3.48152	0.533	0.708	3.27583e-110	Slc35b2	-0.459326	0.413	0.54	1.05755e-22	Cthrc1	-0.276034	0.969	0.974	1.41013e-36	Klf3	-2.27345	0.155	0.388	1.77256e-89	Cpxm1	0.67129	0.639	0.406
	Atp5e	-0.422391	0.966	0.983	3.44845e-168	Pnrc1	-0.354146	0.773	0.889	3.37525e-40	Smim11	0.443428	0.685	0.525	7.7194e-40	Psmg4	-0.547013	0.353	0.522	3.50146e-18	Pa2g4	-0.585882	0.488	0.588	1.34738e-32	Ift20	-12.5128	0.71	0.815	4.26888e-110	Irs2	-0.73107	0.166	0.276	1.23369e-22	Sf3b1	0.260899	0.92	0.83	2.29684e-36	Pnpla8	-1.16649	0.339	0.564	2.73702e-89	Meltf	0.581496	0.824	0.621
	Cd9	0.438844	0.996	0.991	3.98316e-168	Bnip3l	-0.427396	0.614	0.769	4.43129e-40	Itga6	-1.08531	0.247	0.369	7.80055e-40	Tmbim1	0.585818	0.633	0.54	3.90809e-18	Swi5	0.277564	0.932	0.895	1.42244e-32	Klf4	-58.5347	0.567	0.722	5.49513e-110	Nip7	0.428698	0.592	0.524	1.23584e-22	H2-K1	0.442526	0.315	0.202	4.78242e-36	Mdh1	0.545451	0.9	0.776	4.5643e-89	Eef2	0.298539	0.996	0.989
	Ncmap	-1.02859	0.334	0.587	8.33955e-168	Pafah1b3	-0.453363	0.318	0.503	7.57209e-40	1110038B12Rik	0.289963	0.935	0.84	9.3808e-40	Mtus1	0.836617	0.404	0.292	3.93967e-18	Cox17	0.472066	0.649	0.537	1.70254e-32	Thoc7	-9.48538	0.653	0.775	5.70801e-110	Rsu1	-0.547065	0.225	0.352	1.28935e-22	Klf10	0.416093	0.758	0.642	4.96657e-36	Hmgcs1	0.913685	0.909	0.825	5.57169e-89	Cd47	-1.0597	0.46	0.599
	C1qtnf4	-0.829823	0.435	0.687	1.12657e-167	Cd47	0.583405	0.629	0.585	1.26818e-39	Ptov1	0.27599	0.925	0.841	1.67009e-39	Pdlim4	0.707957	0.49	0.376	3.95534e-18	Sarnp	-0.519677	0.501	0.606	1.71865e-32	Junb	-217.25	0.656	0.748	7.95923e-110	Tuba1a	-0.692725	0.221	0.339	1.43564e-22	Alyref2	0.598082	0.309	0.197	1.29574e-35	Cops6	0.715956	0.763	0.542	2.85907e-88	Frzb	-1.69254	0.23	0.413
	Ehd4	1.37718	0.391	0.207	1.38424e-167	Klf9	-0.482582	0.356	0.533	2.21332e-39	Calml4	0.638534	0.333	0.206	1.76406e-39	Atox1	-0.349729	0.618	0.787	7.92488e-18	Wwp2	-0.536304	0.805	0.81	2.70312e-32	Akirin2	-1.7383	0.301	0.506	8.24958e-110	Bcl2	-0.525025	0.317	0.448	1.57909e-22	Dbp	0.622032	0.361	0.243	1.31795e-35	Bag3	1.32617	0.566	0.378	4.28603e-88	Aurkaip1	0.656774	0.656	0.424
	Arhgef1	0.916626	0.676	0.541	1.87129e-167	Gtf2f2	-0.576703	0.241	0.41	2.39402e-39	Ndufs8	0.488367	0.545	0.391	2.87984e-39	Cnn3	-0.41877	0.466	0.649	8.09453e-18	Actn4	-0.61341	0.44	0.556	2.85279e-32	Uqcrc2	-1.76428	0.482	0.66	9.70719e-110	Zfp703	0.647618	0.369	0.278	1.57998e-22	Gpi1	0.319084	0.843	0.735	2.11664e-35	Ndufb10	0.543659	0.905	0.772	5.47824e-88	Rnf126	0.89222	0.424	0.228
	Snorc	-0.267859	0.997	1	3.00559e-167	Flnb	-0.614604	0.155	0.307	4.07717e-39	Serpinf1	-1.41805	0.171	0.293	3.15334e-39	Josd2	-0.642398	0.217	0.386	8.87727e-18	Dusp14	0.734957	0.288	0.181	1.56438e-31	Mat2b	-1.24992	0.193	0.399	9.71954e-110	Hpf1	-0.545806	0.324	0.452	1.66104e-22	C4b	-0.76898	0.294	0.414	3.56016e-35	Ramp1	1.51785	0.288	0.121	5.78645e-88	Pafah1b1	-0.612317	0.747	0.811
	Cyfip1	1.53827	0.332	0.163	3.4594e-167	Pim1	-0.679117	0.199	0.355	5.90577e-39	Ctsb	-0.481437	0.771	0.808	4.85784e-39	Id2	-1.07402	0.179	0.322	1.02435e-17	Psma6	-0.484821	0.541	0.631	3.36997e-31	Eif3h	-27.2628	0.963	0.978	2.44489e-109	Calu	-0.371171	0.578	0.689	2.00034e-22	Papss1	0.418992	0.547	0.407	9.68255e-35	Rtl3	0.929254	0.524	0.302	1.54067e-87	Srsf3	0.372433	0.952	0.797
	Cirbp	-0.725563	0.569	0.784	6.73675e-167	Hist2h2aa1	-0.843403	0.198	0.344	7.17738e-39	Ndufb8	0.364853	0.768	0.612	5.0545e-39	Slc44a2	-0.893372	0.133	0.274	1.06792e-17	Eif3e	-0.294804	0.912	0.924	4.1391e-31	Eif5a	-72.8403	0.918	0.95	9.68548e-109	Rgs3	-0.54101	0.319	0.446	2.27198e-22	Vim	-0.655294	0.798	0.803	1.14226e-34	Kras	-1.62077	0.228	0.458	5.21846e-87	Gatd1	0.81501	0.449	0.242
	Mtus1	1.21429	0.462	0.277	4.24424e-166	Ncmap	-0.411784	0.393	0.574	9.9684e-39	Hint2	0.518438	0.456	0.302	5.65395e-39	Ldha	-0.489542	0.869	0.908	1.09633e-17	Rcan1	-0.791664	0.379	0.505	5.50882e-31	Bri3	-3.80619	0.609	0.754	1.07678e-108	Bax	-0.469545	0.325	0.461	3.10027e-22	Exosc4	0.374554	0.63	0.483	1.14604e-34	Arl3	0.605768	0.848	0.686	7.04094e-87	Hdlbp	-0.448256	0.959	0.967
	Pabpc1	0.531221	0.936	0.905	1.75067e-165	Ninj1	0.596607	0.612	0.566	2.09876e-38	Suclg1	0.508761	0.55	0.399	6.14247e-39	D5Ertd579e	0.853817	0.491	0.404	1.1729e-17	Bola3	0.404664	0.678	0.56	6.80259e-31	Hspb1	#NAME?	0.808	0.859	1.14847e-108	Cks1b	-0.725152	0.277	0.392	3.31559e-22	Nck1	0.40149	0.556	0.415	1.19263e-34	Acbd3	-0.704134	0.728	0.851	7.81418e-87	Snrpb	0.4929	0.854	0.655
	Lhfp	1.31494	0.475	0.296	9.59393e-165	Calm3	-0.406117	0.454	0.642	5.04518e-38	Runx2	0.653459	0.257	0.145	6.59517e-39	Ndufab1	-0.335849	0.637	0.785	1.28701e-17	Foxc1	0.563272	0.41	0.286	8.48256e-31	Dstn	-86.9137	0.791	0.876	1.58739e-108	Jmjd6	-0.572549	0.239	0.363	3.66902e-22	Cdk2ap1	0.414458	0.567	0.43	2.1383e-34	mt-Cytb	-0.513518	0.984	0.991	1.42984e-86	Ndufs7	0.55155	0.791	0.567
	Hnrnpa0	0.512182	0.933	0.905	9.64257e-165	Sec61b	0.288888	0.961	0.966	5.59232e-38	Lamp2	-0.504477	0.695	0.741	7.70478e-39	Cacybp	-0.399828	0.532	0.691	1.38541e-17	Cybrd1	0.491396	0.454	0.325	1.00625e-30	H3f3b	#NAME?	1	0.999	3.16542e-108	Fosb	-0.870644	0.349	0.455	4.98586e-22	Ppp3ca	-0.678449	0.492	0.566	2.71174e-34	Rheb	-0.612065	0.82	0.901	3.84243e-86	4632427E13Rik	0.685026	0.631	0.405
	Cnbp	0.509967	0.942	0.92	1.19671e-164	Plpp3	1.12082	0.255	0.161	6.61103e-38	Tram2	-0.95374	0.273	0.392	1.61797e-38	Bola2	-0.440513	0.568	0.708	1.3898e-17	Ppp3ca	-0.587149	0.458	0.567	1.61963e-30	Sf3b2	-6.28038	0.603	0.758	3.82864e-108	Arl13b	0.467548	0.534	0.456	7.71277e-22	Flot1	-1.13987	0.184	0.289	3.57468e-34	Sec22b	0.519741	0.915	0.794	6.31662e-86	Dbnl	1.1361	0.272	0.121
	Rasa2	1.42097	0.345	0.172	7.67382e-164	Fkbp4	-0.519991	0.493	0.653	9.13408e-38	Chad	-0.443158	0.829	0.854	5.49198e-38	Gng10	-0.432801	0.417	0.599	1.72952e-17	Cdk2ap1	0.544357	0.551	0.433	3.23439e-30	Adh5	-0.95286	0.352	0.55	5.49463e-108	Lsm6	-0.462529	0.394	0.518	8.26709e-22	Vwa5a	-1.15335	0.164	0.268	4.05856e-34	Dad1	0.359669	0.988	0.974	8.78721e-86	Cdk4	0.432915	0.928	0.794
	Polr2i	-1.19646	0.209	0.465	8.08478e-164	Gnai2	-0.283753	0.764	0.885	2.41699e-37	Got1	0.45901	0.521	0.365	5.6932e-38	Ndufc2	-0.297169	0.744	0.869	1.86007e-17	Pla2g12a	0.659909	0.323	0.213	5.83471e-30	Nt5dc2	-14.4721	0.19	0.387	5.52574e-108	Dnajc8	-0.426065	0.353	0.488	9.96246e-22	Hspa1b	-0.419286	0.766	0.605	6.09244e-34	Mettl9	0.586626	0.876	0.742	1.00239e-85	Trir	0.53748	0.796	0.572
	Rsl1d1	0.661974	0.834	0.765	1.71831e-163	Sorbs1	-0.500138	0.361	0.545	2.75543e-37	Gpatch11	0.610841	0.296	0.176	5.78557e-38	Pdia3	0.276523	0.965	0.97	2.28481e-17	Prmt1	-0.533921	0.539	0.623	6.62814e-30	Asrgl1	-2.15671	0.245	0.446	6.70899e-108	Slc41a1	0.611574	0.376	0.291	1.04221e-21	H2-Q4	-1.54244	0.15	0.252	9.00688e-34	Papss2	0.692958	0.826	0.646	1.1766e-85	Rsrp1	0.446657	0.949	0.865
	Txnl4a	0.800936	0.726	0.612	1.8927e-163	Ier3	-0.770687	0.348	0.5	4.06337e-37	Emp3	-0.524563	0.871	0.87	1.80511e-37	Omd	0.776186	0.352	0.237	3.01421e-17	Gtpbp4	-0.577588	0.537	0.636	8.83973e-30	Atxn7l3b	-13.9971	0.783	0.89	7.67367e-108	Cfap36	-0.569345	0.235	0.357	1.36442e-21	Emp3	-0.49295	0.866	0.87	1.78875e-33	Akt1	0.773268	0.712	0.512	1.74552e-85	Lef1	0.913966	0.344	0.168
	Cops6	-0.984774	0.321	0.577	2.57123e-163	Klf11	-0.634613	0.197	0.348	4.49615e-37	Sc5d	0.443816	0.656	0.497	2.17809e-37	Rpl7l1	-0.488746	0.383	0.567	3.38388e-17	Cox7b	0.286254	0.9	0.851	9.6447e-30	Atp6v0e	-10.3745	0.712	0.826	1.0702e-107	Pcolce	0.378239	0.732	0.685	1.54464e-21	Timm10b	0.28772	0.875	0.79	3.10678e-33	Arrdc4	-0.981662	0.532	0.728	5.49754e-85	Fibp	0.945368	0.315	0.147
	Eea1	1.31634	0.448	0.272	2.16836e-162	Cxadr	-0.81736	0.129	0.26	4.73178e-37	Pnrc1	0.305078	0.946	0.877	2.37721e-37	P4ha1	0.318273	0.955	0.956	4.52825e-17	Atp5a1	-0.285931	0.865	0.889	9.68944e-30	Mrpl23	-7.35439	0.576	0.728	2.09961e-107	Ndufs5	-0.302447	0.699	0.786	1.92763e-21	4933421O10Rik	0.411362	0.567	0.435	4.15675e-33	Ppic	0.523654	0.955	0.927	1.43084e-84	Btg1	-0.59607	0.887	0.922
	Dnaja2	0.822761	0.723	0.597	4.12286e-162	Lmcd1	-0.767775	0.195	0.343	5.32838e-37	Rsrp1	0.312946	0.934	0.867	2.53379e-37	Cdkn2d	-0.915803	0.266	0.41	4.68791e-17	Srsf10	-0.389262	0.696	0.756	1.18069e-29	Ssna1	-4.48398	0.295	0.493	7.75448e-107	Acat1	-0.438706	0.405	0.532	2.08166e-21	Tent5a	0.401925	0.642	0.507	6.20768e-33	Gtpbp4	-1.12459	0.452	0.639	7.67455e-84	Fxyd6	0.602924	0.83	0.654
	Maged1	-0.662858	0.707	0.853	1.42402e-161	Rnf113a2	-0.724448	0.137	0.277	5.72115e-37	Pid1	0.659623	0.342	0.217	2.56973e-37	Mfge8	-0.393211	0.848	0.925	5.45156e-17	Srsf6	-0.582871	0.474	0.571	1.88397e-29	Colec12	-6.96682	0.42	0.598	8.22809e-107	Bmyc	-0.581086	0.196	0.315	2.15243e-21	Eif4e	-0.629783	0.546	0.615	7.02615e-33	Slc1a3	1.17088	0.327	0.148	1.79853e-83	Htra2	0.719997	0.578	0.355
	Slc35b2	-1.07845	0.311	0.556	8.28225e-161	Eid1	-0.264149	0.831	0.917	7.5892e-37	Dhcr7	0.756975	0.274	0.163	2.66807e-37	Fkbp4	-0.583319	0.496	0.647	7.46385e-17	Tra2b	-0.378576	0.759	0.807	1.97937e-29	Klf11	-4.83069	0.158	0.354	1.15718e-106	Zfp91	-0.429436	0.41	0.539	2.16262e-21	Col12a1	-0.614273	0.554	0.632	8.4638e-33	Efna1	-1.70481	0.189	0.414	2.20387e-83	Fuca2	0.732514	0.64	0.42
	Socs3	-2.08042	0.261	0.482	8.45239e-161	Grhpr	-0.717517	0.124	0.26	7.67003e-37	Ankrd28	-0.950451	0.284	0.399	3.0502e-37	Edil3	0.516183	0.73	0.708	1.25688e-16	Uqcr11	0.397369	0.728	0.625	2.0229e-29	Morf4l1	-4.04659	0.991	0.991	1.46604e-106	Lamtor1	-0.428837	0.361	0.496	2.36444e-21	Tnfrsf11b	-1.23991	0.176	0.281	1.65207e-32	Nucb2	0.560537	0.881	0.765	4.34301e-83	Eri3	0.733742	0.536	0.312
	Papss2	-0.900391	0.455	0.676	1.157e-160	Rdh11	-0.514231	0.279	0.445	8.06861e-37	Ncmap	0.384093	0.7	0.554	4.2699e-37	Csnk1a1	0.394217	0.872	0.854	1.349e-16	Calml4	0.676336	0.314	0.207	2.88866e-29	Gem	-49.5614	0.374	0.559	1.48673e-106	Ctsb	0.322609	0.828	0.804	2.3681e-21	Irf2bp2	0.661591	0.343	0.233	1.87249e-32	Bsg	0.353358	0.998	0.992	2.25437e-82	Arl6ip1	-1.24764	0.263	0.448
	Cebpg	0.653348	0.813	0.69	1.56707e-160	1110038B12Rik	-0.338107	0.737	0.854	8.72543e-37	Ten1	0.646424	0.323	0.201	4.34981e-37	Dhrs7	-0.93637	0.119	0.254	1.51767e-16	Mmp2	-0.307215	0.82	0.876	5.00036e-29	Tspyl1	-1.43617	0.143	0.34	2.29265e-106	Psma2	-0.307977	0.624	0.738	2.72754e-21	Pafah1b3	0.40902	0.611	0.482	2.10228e-32	Emc8	0.955206	0.494	0.285	4.9238e-82	Hist1h2ae	-1.74213	0.347	0.518
	Lamtor4	-0.99362	0.301	0.56	1.95719e-160	Ddit4	-0.946299	0.143	0.276	2.23711e-36	Snhg6	0.27297	0.957	0.909	4.45487e-37	Wwp2	-0.450922	0.725	0.812	1.61755e-16	Efna1	-0.834446	0.299	0.41	5.44307e-29	4921524J17Rik	-1.74575	0.173	0.368	2.58805e-106	Acot7	-0.674035	0.168	0.278	3.45406e-21	Rab24	0.384496	0.599	0.461	2.45909e-32	Mt1	-1.71421	0.719	0.817	6.3204e-82	Cpe	-0.600448	0.903	0.91
	C1qtnf3	-0.564323	0.878	0.952	2.96886e-160	Mtch1	-0.412929	0.377	0.556	2.70046e-36	Ebf1	0.423622	0.337	0.208	4.58505e-37	Slc1a5	-0.682526	0.16	0.307	1.84507e-16	Thra	0.357126	0.756	0.652	5.67037e-29	Selenoh	-12.6532	0.359	0.546	3.9444e-106	Tubb5	-0.716747	0.66	0.755	3.57499e-21	Sox9	-0.474837	0.853	0.877	3.17991e-32	Slc3a2	-0.734988	0.783	0.873	1.64741e-81	Mir22hg	-1.9396	0.137	0.319
	Nedd4l	1.48058	0.332	0.165	3.6385e-160	Gng2	-0.611756	0.202	0.357	2.73787e-36	Sfrp1	-0.695243	0.527	0.607	6.88298e-37	Fgfr1	0.578144	0.616	0.548	1.88409e-16	Ube2b	-0.41486	0.739	0.79	6.1134e-29	Hoxc10	-4.72301	0.308	0.508	6.7213e-106	Ssu72	-0.551967	0.246	0.369	3.60113e-21	Bphl	0.472618	0.389	0.269	6.19949e-32	Nip7	-1.20333	0.331	0.538	1.09987e-80	Tnfrsf11b	-2.51292	0.108	0.288
	Cyb5r3	1.07041	0.545	0.376	7.65659e-160	Scd1	-0.777534	0.162	0.303	3.70448e-36	mt-Nd1	0.295278	0.979	0.962	8.61395e-37	Kdm5b	0.741708	0.542	0.451	1.88689e-16	Rtcb	-0.626101	0.386	0.495	7.92494e-29	Park7	-15.3787	0.78	0.855	7.10508e-106	Tkt	-0.385765	0.559	0.666	5.52647e-21	Rrp15	-0.794472	0.306	0.406	6.97357e-32	Pafah1b1	-0.683035	0.688	0.811	1.59109e-80	Nupr1	-1.26487	0.477	0.61
	Slc38a1	1.5871	0.281	0.125	5.69886e-159	Ppdpf	-0.465056	0.438	0.604	4.72176e-36	Ybx3	-0.538718	0.707	0.75	1.21348e-36	Snrpf	-0.318	0.782	0.891	2.09105e-16	Gadd45g	-1.99457	0.436	0.521	8.21029e-29	Ryk	-2.99401	0.46	0.628	1.07587e-105	Scube2	-0.71731	0.196	0.306	6.85309e-21	Ezh2	-1.18399	0.17	0.27	8.88481e-32	Id4	1.19957	0.361	0.18	3.18004e-80	Fdft1	-0.904403	0.465	0.612
	Ndufa2	-0.470065	0.854	0.942	1.06729e-158	Slc35b2	-0.462143	0.372	0.543	5.53918e-36	Ptch1	0.681713	0.279	0.165	1.27304e-36	Ddit4	-0.94014	0.136	0.271	2.27907e-16	Top1	-0.511213	0.824	0.866	1.21507e-28	Prorsd1	-5.34695	0.506	0.679	3.61823e-105	Stub1	-0.345452	0.632	0.728	7.12567e-21	Emp1	-0.580419	0.584	0.66	1.23449e-31	Prelp	-1.24044	0.289	0.515	3.5675e-80	Snrpd3	0.503228	0.845	0.657
	Arf2	0.990721	0.612	0.456	1.17183e-158	Ugdh	-0.446	0.413	0.59	1.33639e-35	Srsf6	0.39439	0.707	0.556	1.38415e-36	Chil1	0.379392	0.688	0.599	2.92739e-16	Nmd3	-0.985069	0.16	0.272	1.9578e-28	Anxa11	-8.36817	0.195	0.388	4.65038e-105	Ddx21	0.538813	0.437	0.35	7.14164e-21	Tceal3	0.381807	0.597	0.468	1.41819e-31	Atp5j	0.400223	0.965	0.922	7.01617e-80	Rbbp7	0.501951	0.854	0.658
	Mdfi	1.11426	0.65	0.543	1.40686e-158	Peg3	0.294429	0.985	0.984	1.355e-35	Ddit4	0.741581	0.386	0.259	5.37104e-36	Son	-0.40533	0.697	0.826	4.25428e-16	Islr	0.330176	0.805	0.703	3.69219e-28	Rtraf	-18.9262	0.971	0.98	5.55273e-105	Hspe1	-0.282152	0.984	0.985	8.24956e-21	Nrep	0.450467	0.541	0.415	1.58204e-31	Ppm1m	1.10016	0.382	0.196	1.20046e-79	Fbl	0.594841	0.736	0.527
	Phyh	-0.704341	0.639	0.824	7.00479e-158	Chac1	-0.75409	0.372	0.525	1.65535e-35	Mvd	0.655103	0.324	0.204	1.05435e-35	Proser2	-0.681536	0.168	0.312	4.29167e-16	Casc4	0.383039	0.754	0.656	3.80978e-28	Atp5g3	-8.59347	0.641	0.767	7.83123e-105	Cebpb	0.347655	0.862	0.832	9.40866e-21	Ube3a	-0.571834	0.505	0.582	1.756e-31	Ddost	0.412662	0.963	0.912	2.03267e-79	Chst11	0.577487	0.751	0.537
	Zfp593	0.91705	0.642	0.5	1.38322e-157	Scd2	-0.414658	0.517	0.678	2.04809e-35	Rangrf	0.574671	0.366	0.234	1.17467e-35	Cyc1	-0.747646	0.205	0.355	5.19375e-16	Cry2	0.733213	0.322	0.217	5.2756e-28	Dpy30	-5.459	0.228	0.424	1.17796e-104	Thoc7	-0.30484	0.68	0.771	1.00033e-20	Ndn	0.305645	0.736	0.595	4.88932e-31	Trib3	-1.45647	0.227	0.451	4.03648e-79	Pnpla8	-0.975358	0.418	0.565
	Oaf	1.47925	0.483	0.324	1.5416e-157	Arpc1b	0.734467	0.632	0.611	2.05994e-35	Taldo1	0.532714	0.581	0.439	1.34803e-35	Arl3	-0.360387	0.534	0.698	5.32158e-16	Prelid1	0.318556	0.811	0.726	7.1484e-28	Ssu72	-2.10491	0.181	0.378	1.49097e-104	Bhlhe40	-0.903212	0.268	0.373	1.05236e-20	Eif1a	-0.354189	0.85	0.86	5.64098e-31	Pantr1	0.715036	0.714	0.515	7.2246e-79	Clybl	0.959996	0.343	0.172
	Dut	-1.24619	0.344	0.58	4.43912e-157	Hivep2	-0.601588	0.196	0.346	3.7896e-35	Nip7	-0.771016	0.453	0.533	1.60205e-35	Aurkaip1	-0.507896	0.283	0.447	7.63594e-16	Rpn1	0.37502	0.723	0.628	7.77426e-28	Tuba1a	-127.784	0.155	0.347	1.94634e-104	Cdkn1b	-0.504101	0.33	0.459	1.10657e-20	Pcp4	0.78424	0.261	0.167	7.38552e-31	Ptov1	0.457143	0.943	0.841	1.15789e-78	Rsu1	0.71225	0.548	0.328
	Mboat1	1.36151	0.376	0.198	4.95222e-157	Wdr1	-0.581	0.214	0.369	4.16834e-35	Snx21	0.549493	0.447	0.306	1.68837e-35	Cttnbp2nl	0.899763	0.323	0.219	7.91314e-16	Taf7	0.395822	0.643	0.524	8.01209e-28	Zfp706	-3.78127	0.738	0.838	1.99377e-104	Leng1	-0.736933	0.148	0.25	1.29335e-20	Polr2i	0.35534	0.569	0.431	7.8315e-31	Fth1	-0.36155	0.999	1	1.48325e-78	Tmem141	0.881082	0.369	0.188
	Mrps21	-0.961577	0.303	0.559	6.05687e-157	Adamts1	-0.896627	0.246	0.384	5.16985e-35	Rexo2	0.361037	0.762	0.611	1.70182e-35	Gale	-0.929131	0.142	0.278	9.42961e-16	Rsl1d1	-0.391099	0.713	0.776	9.14992e-28	Tipin	-11.809	0.228	0.42	2.13123e-104	Hist1h2ap	-0.995587	0.664	0.715	1.38342e-20	Mmp2	-0.293374	0.849	0.875	1.03617e-30	Rpl41	-0.404527	1	1	3.55281e-78	Fdps	-0.731437	0.809	0.842
	Mdh1	-0.654751	0.591	0.802	9.69276e-157	Fndc3b	0.603286	0.583	0.538	8.12559e-35	Ube2q2	-1.37568	0.236	0.342	1.87343e-35	Dpm3	-0.320872	0.709	0.849	1.02876e-15	6720427I07Rik	0.501023	0.526	0.405	1.41051e-27	Tmem223	-3.26303	0.295	0.492	2.33641e-104	Gatd1	-0.671706	0.158	0.265	1.78915e-20	Ptpn2	-0.566562	0.625	0.674	1.33898e-30	Tubb2b	0.871703	0.594	0.388	3.79674e-78	Cav2	-1.8774	0.139	0.322
	Jund	-0.805057	0.918	0.964	1.27059e-156	Fdft1	-0.469822	0.441	0.611	8.44277e-35	Dera	0.653195	0.279	0.167	1.97598e-35	Ndufs3	-0.375702	0.476	0.64	1.06174e-15	Eif2s1	-0.471755	0.538	0.629	1.51765e-27	Stat1	-16.6992	0.398	0.226	4.74759e-104	Fads1	-0.653763	0.185	0.296	1.99152e-20	G3bp1	-0.67774	0.361	0.453	3.46312e-30	Prdx2	0.425802	0.954	0.897	4.94075e-78	Gpi1	0.472977	0.889	0.73
	Tgfb2	1.32086	0.502	0.33	1.46275e-156	Ccn6	-0.419513	0.345	0.527	8.75516e-35	Lgals3	-0.696156	0.831	0.844	2.28196e-35	Mkrn1	0.692659	0.484	0.398	1.16631e-15	Anapc13	0.370224	0.747	0.639	1.55511e-27	Rps11	-130.67	1	1	1.0184e-103	Ndrg1	0.661349	0.406	0.323	2.01354e-20	Uck2	-0.805069	0.365	0.456	4.10974e-30	Meg3	0.363589	0.999	0.999	5.0319e-78	Pts	0.713425	0.538	0.322
	Btf3	0.275747	0.998	0.996	1.9991e-156	Lum	-0.30363	0.778	0.898	1.27363e-34	Ndufb9	0.255035	0.926	0.839	2.44851e-35	Runx1	0.757514	0.512	0.423	1.1903e-15	Trappc2l	0.432903	0.564	0.448	2.11274e-27	Supt4a	-3.62734	0.546	0.711	2.01735e-103	Lamtor5	-0.354958	0.449	0.585	2.10934e-20	Nr1d1	0.541565	0.524	0.404	5.61659e-30	Grpel1	-0.766681	0.621	0.771	6.8348e-78	Sh3glb1	-0.46651	0.897	0.915
	Mia	-0.35359	0.999	1	2.08184e-156	Rgs3	-0.590145	0.291	0.449	2.05406e-34	Nphp1	0.478219	0.547	0.403	3.0236e-35	Cmtm7	-0.666566	0.167	0.313	1.19392e-15	Lpcat1	-0.863057	0.234	0.347	2.2186e-27	Ppp1ca	-7.04186	0.554	0.697	7.93677e-103	Cox17	-0.411252	0.425	0.551	2.28776e-20	Ets1	-0.928121	0.238	0.337	5.73967e-30	Tead1	-1.73191	0.156	0.377	9.96462e-78	Suclg1	0.671422	0.617	0.391
	2810001G20Rik	-1.17816	0.236	0.486	3.12271e-156	Esf1	0.620549	0.539	0.481	3.67571e-34	Mir22hg	-1.18527	0.199	0.312	3.11883e-35	Mrpl36	-0.700933	0.178	0.322	1.25249e-15	Chad	-0.384615	0.832	0.854	3.05121e-27	Fam114a2	-0.468139	0.288	0.485	9.56966e-103	Tsn	-0.266729	0.742	0.824	2.29174e-20	Snap47	0.468271	0.412	0.295	6.61552e-30	Ncmap	0.684763	0.754	0.553	1.34336e-77	Dctn4	-0.671383	0.677	0.756
	Eno1	-0.594624	0.869	0.944	4.90897e-156	B2m	0.575209	0.593	0.552	5.25777e-34	H2-K1	0.436566	0.325	0.202	3.4929e-35	Snrpd1	-0.325265	0.753	0.86	1.35824e-15	Nucb2	0.310289	0.833	0.766	4.68169e-27	Peg3	-75.8475	0.977	0.984	2.04145e-102	Dynll2	-0.662166	0.162	0.269	2.31697e-20	Wsb1	0.494965	0.457	0.337	1.18458e-29	Phlda1	0.98214	0.823	0.697	2.76295e-77	Necap2	0.823229	0.394	0.206
	Palld	1.53292	0.345	0.177	9.91479e-156	Atp5l	0.281708	0.946	0.953	5.41606e-34	Cab39l	0.590248	0.359	0.231	4.4824e-35	Uqcrq	-0.335396	0.651	0.795	1.43771e-15	Utp14b	0.743125	0.323	0.223	4.87821e-27	Idi1	-90.2356	0.716	0.817	2.66958e-102	Psma7	-0.268195	0.732	0.814	2.94065e-20	Litaf	-0.577028	0.556	0.617	1.57806e-29	Ormdl3	0.651407	0.772	0.6	3.49775e-77	Slc35d1	0.867328	0.339	0.168
	Ptov1	-0.590319	0.712	0.861	1.38096e-155	Hspa5	-0.291255	0.997	0.999	7.87204e-34	Pip4p1	0.404826	0.653	0.495	8.20679e-35	Fbxl3	0.780284	0.466	0.372	1.46098e-15	Bag1	0.269963	0.947	0.916	6.39567e-27	Fscn1	-12.8483	0.337	0.52	2.94503e-102	Id2	-0.83139	0.219	0.324	3.1511e-20	Asns	-0.705052	0.484	0.562	2.20666e-29	Idh2	0.683794	0.734	0.528	4.20084e-77	Tbc1d10a	0.762916	0.582	0.368
	Ppan	1.00951	0.545	0.37	1.59113e-155	Hnrnpa2b1	-0.284882	0.826	0.913	1.10747e-33	Camk2d	-0.76103	0.475	0.565	8.80592e-35	Trpv4	-0.702696	0.186	0.332	2.10888e-15	Mef2a	0.46529	0.535	0.419	9.85949e-27	Jmjd6	-1.43115	0.18	0.371	3.53319e-102	Hdac1	-0.51527	0.236	0.357	3.35215e-20	Anp32b	-0.270811	0.961	0.96	2.31359e-29	Ttc7	-1.68897	0.207	0.424	4.61672e-77	Arrdc4	-0.830812	0.609	0.728
	Eprs	0.587352	0.872	0.827	1.86894e-155	Naga	-0.44384	0.378	0.55	1.20009e-33	Armcx1	0.514241	0.405	0.268	9.16418e-35	Gmds	0.753362	0.52	0.449	2.16047e-15	Cdc40	0.591029	0.387	0.277	1.01232e-26	Msmo1	-43.2162	0.826	0.894	5.21209e-102	Wtip	-0.587305	0.178	0.289	3.61183e-20	Imp3	0.255246	0.884	0.791	2.80188e-29	Gm49708	1.09585	0.538	0.337	7.81655e-77	Asns	-1.21352	0.429	0.567
	Nop16	1.20623	0.476	0.307	8.91586e-155	Ube3a	0.526368	0.616	0.574	2.69996e-33	Adh5	0.370321	0.684	0.524	1.67088e-34	Usp22	0.691082	0.511	0.429	2.81545e-15	Hspb1	-1.91841	0.865	0.854	1.09348e-26	Kdelr3	-12.6439	0.775	0.855	5.26882e-102	Fam114a2	-0.44985	0.347	0.477	4.06791e-20	Pabpc1	-0.283691	0.904	0.908	4.41198e-29	Socs2	-1.29618	0.335	0.541	1.03831e-76	Yipf1	0.804846	0.439	0.242
	Gm16286	0.831437	0.708	0.59	1.01924e-154	Pdia4	-0.274247	0.715	0.848	2.85738e-33	mt-Co2	-0.290005	0.993	0.996	1.83075e-34	Crispld1	0.566724	0.684	0.631	2.85201e-15	Phgdh	-0.659896	0.381	0.485	1.19268e-26	Il13ra1	0.726682	0.312	0.157	6.77942e-102	Cyc1	-0.470948	0.237	0.358	4.23868e-20	Pfkp	0.509691	0.318	0.213	5.2207e-29	Calml3	1.1164	0.436	0.244	1.56622e-76	Anxa2	0.331662	0.97	0.889
	Ndufc1	-0.628485	0.641	0.822	6.79372e-154	Igsf3	-0.707071	0.128	0.255	5.03448e-33	Asns	-0.802534	0.481	0.561	1.84194e-34	Mrps6	-0.652916	0.258	0.404	3.20146e-15	Gnl2	-0.806557	0.197	0.311	1.21597e-26	Vcp	-5.4013	0.555	0.705	7.0167e-102	Pin1	-0.47547	0.248	0.372	4.29006e-20	Clybl	0.577505	0.275	0.178	6.04583e-29	Slc50a1	0.573348	0.849	0.696	2.1543e-76	Socs2	-1.11091	0.381	0.544
	Hspa8	-0.720733	0.997	0.998	1.19312e-153	Srsf5	-0.35806	0.542	0.712	5.80576e-33	Bmyc	0.507943	0.435	0.3	1.89081e-34	Dtymk	-0.486685	0.513	0.661	3.43187e-15	Dpm3	0.271663	0.898	0.842	1.5318e-26	Rpl19	-127.76	1	1	8.75843e-102	Ube2m	-0.326778	0.604	0.706	5.46138e-20	Slc25a38	0.501194	0.344	0.235	6.07108e-29	Rpn2	0.472779	0.922	0.837	2.86957e-76	Isoc2b	0.908944	0.336	0.167
	Arl3	-0.734918	0.476	0.717	1.4567e-153	Egr1	-0.87016	0.192	0.323	6.13732e-33	Fuca2	0.512028	0.568	0.429	2.05717e-34	Snrpa1	-0.454506	0.367	0.532	3.55411e-15	Tmx4	0.541565	0.483	0.367	1.54206e-26	Pth1r	-10.1577	0.169	0.362	1.04634e-101	Ilkap	-0.550908	0.184	0.296	6.38829e-20	Ahnak	-0.633639	0.599	0.649	7.18197e-29	Nop58	-0.840751	0.585	0.731	3.17397e-76	Mrpl17	0.415066	0.931	0.811
	Raph1	1.05947	0.554	0.385	2.55257e-153	Dgcr6	-0.442602	0.244	0.407	6.29719e-33	Mrpl17	0.276539	0.908	0.815	2.13552e-34	6330403K07Rik	0.798714	0.41	0.31	3.74479e-15	Sobp	0.447945	0.647	0.548	1.79722e-26	Cfap20	-1.82046	0.285	0.479	1.26276e-101	Slbp	-0.67433	0.337	0.452	6.6744e-20	Ccdc58	0.421159	0.51	0.383	9.66801e-29	Gja1	-1.71469	0.2	0.415	3.98643e-76	Higd1a	0.400932	0.977	0.896
	Hdgf	0.712389	0.803	0.735	4.53445e-153	Rcan1	-0.68135	0.363	0.507	6.83768e-33	Zfp949	0.594669	0.343	0.219	2.42004e-34	Igsf3	0.877033	0.342	0.244	4.93582e-15	Pnrc1	0.255214	0.931	0.878	1.87153e-26	Rpl7	-136.371	1	1	1.70799e-101	Tnfaip6	0.847214	0.45	0.381	1.01216e-19	Prelp	-0.653302	0.429	0.51	9.99687e-29	Matn3	0.465998	0.987	0.955	6.60825e-76	Sgms2	-2.15547	0.104	0.278
	Efna1	0.927939	0.567	0.386	4.81182e-152	Rdx	0.441781	0.72	0.715	9.36833e-33	Ppp1r11	0.407219	0.625	0.472	3.60966e-34	Ptms	0.352425	0.866	0.841	5.00935e-15	Srsf11	-0.25565	0.927	0.936	2.37685e-26	Tspan6	-12.554	0.82	0.888	9.32116e-101	Chd6	-0.476299	0.247	0.367	1.38877e-19	6720427I07Rik	0.385962	0.529	0.403	1.11513e-28	Nqo1	1.08335	0.402	0.216	7.12583e-76	Hist1h1e	-0.718105	0.666	0.772
	Nop14	0.780217	0.717	0.607	3.50431e-151	Taldo1	-0.415353	0.291	0.459	1.00687e-32	Sumo3	0.371857	0.717	0.563	4.34471e-34	Agpat4	0.638266	0.536	0.444	8.52362e-15	Gpx8	0.274213	0.903	0.847	4.45182e-26	Mrpl34	-1.68742	0.183	0.375	1.16558e-100	Sat1	0.65241	0.653	0.606	2.01809e-19	Ctsk	-1.03238	0.165	0.262	1.12578e-28	Dnaja1	0.360215	0.946	0.852	1.62379e-75	Ccn1	0.41704	0.763	0.544
	Papss1	-1.21822	0.195	0.44	1.41892e-150	Galk1	-0.503333	0.302	0.465	1.31945e-32	Ostf1	0.334548	0.778	0.632	5.45406e-34	Commd3	-0.409966	0.414	0.575	8.56813e-15	Rrp1	-0.504898	0.471	0.572	6.86221e-26	Gnai2	-16.8165	0.824	0.882	1.41202e-100	Pdlim4	0.444528	0.46	0.374	2.09264e-19	Dbi	0.270001	0.921	0.859	1.25467e-28	Dusp1	1.17317	0.482	0.286	1.973e-75	Ucma	-0.384769	1	0.998
	Serbp1	0.423687	0.97	0.96	1.85973e-150	Dctn2	-0.382381	0.293	0.466	1.50626e-32	Bmp5	-1.25978	0.156	0.267	5.59838e-34	Slc5a3	0.867011	0.405	0.312	9.22521e-15	Ddx39b	-0.46928	0.601	0.654	8.0457e-26	Srrm1	-12.0677	0.665	0.783	1.80351e-100	Ankrd28	0.489752	0.466	0.388	2.38259e-19	Sde2	0.304274	0.795	0.679	1.3336e-28	Clu	0.740936	0.829	0.652	3.46685e-75	Bnip3l	0.519528	0.891	0.748
	Gsdme	1.40903	0.336	0.173	4.17454e-150	Gabarapl1	-0.418678	0.395	0.571	1.55537e-32	Srsf5	0.338895	0.819	0.693	6.5407e-34	S100a10	0.257941	0.889	0.868	1.22711e-14	Copb1	-0.397571	0.609	0.695	8.21427e-26	Pgm1	-2.11475	0.087	0.262	2.82474e-100	Timm13	-0.313159	0.629	0.731	2.84403e-19	Cyp51	0.286346	0.906	0.83	1.41247e-28	Tmem167	0.426648	0.946	0.894	1.37931e-74	Dcps	0.772342	0.432	0.236
	S100a13	0.992698	0.685	0.588	2.29506e-149	Slc2a1	-0.431935	0.449	0.615	3.52144e-32	2810013P06Rik	0.475725	0.511	0.366	1.01151e-33	Psmb1	-0.258368	0.854	0.938	1.35139e-14	Hypk	0.421307	0.602	0.486	8.45551e-26	Polr2f	-10.4282	0.532	0.681	4.41876e-100	Mrpl17	-0.259246	0.746	0.825	2.90027e-19	Comp	-0.250265	0.99	0.989	1.72221e-28	Rln1	0.94174	0.482	0.281	1.48909e-74	Ndufs8	0.650216	0.605	0.383
	Sdhaf4	-1.08998	0.233	0.483	5.32768e-149	Nme1	-0.276377	0.702	0.844	4.26767e-32	Pak1	0.65876	0.264	0.157	1.08408e-33	Gtf2a2	-0.393655	0.487	0.65	1.36275e-14	Cmtm5	0.434069	0.595	0.486	1.01582e-25	Cfdp1	-4.21715	0.515	0.675	6.3496e-100	Ubtf	-0.645138	0.148	0.251	3.83606e-19	Lamtor2	0.283447	0.768	0.64	1.79214e-28	Ypel3	-0.952918	0.718	0.801	1.49421e-74	Ankrd28	-1.39387	0.232	0.406
	Nab1	1.14408	0.426	0.248	1.06882e-148	Ywhaq	-0.29683	0.729	0.859	6.46004e-32	Irs1	0.631309	0.32	0.202	1.65337e-33	Enho	-0.591762	0.287	0.443	1.58604e-14	Eif3a	-0.380969	0.694	0.756	1.35835e-25	U2af1	-8.06577	0.726	0.832	7.10234e-100	Maz	-0.506356	0.238	0.357	4.18079e-19	Arl6ip5	-0.75676	0.409	0.483	2.60132e-28	Ndufv3	0.605062	0.843	0.681	1.89444e-74	Wwc2	0.801744	0.428	0.237
	Mtch1	-0.950308	0.326	0.568	6.69455e-148	Slc43a3	-0.60198	0.181	0.319	7.69444e-32	D730003I15Rik	0.622554	0.39	0.262	1.73558e-33	Kras	0.659385	0.526	0.445	1.62302e-14	Gm16286	-0.474503	0.513	0.606	1.57325e-25	Etfb	-12.6815	0.318	0.502	9.70355e-100	Rap1b	0.384591	0.613	0.558	4.45364e-19	Ogn	0.291798	0.487	0.355	4.14937e-28	Klf7	-1.42848	0.219	0.435	1.92744e-74	Maged1	0.417667	0.941	0.831
	Msl3l2	-1.81009	0.131	0.349	1.0538e-147	Vdac1	-0.361967	0.556	0.724	8.05991e-32	Eif4ebp1	-0.527769	0.863	0.856	2.15505e-33	Psmb4	-0.29331	0.743	0.859	1.63754e-14	Fkbp11	-0.394892	0.724	0.773	1.87805e-25	Kctd4	-9.67841	0.225	0.42	1.39597e-99	Fndc4	0.63108	0.365	0.289	5.54909e-19	Zfp938	0.523555	0.336	0.229	4.23657e-28	Lamtor2	0.596358	0.822	0.641	2.38477e-74	Rnf7	-0.547945	0.784	0.824
	Tmem43	1.67461	0.274	0.127	1.58803e-147	Cox4i2	-0.625875	0.298	0.444	9.09157e-32	Clic4	-0.606389	0.549	0.624	2.44127e-33	Tmx4	0.832328	0.455	0.371	1.77103e-14	Uqcr10	0.275793	0.901	0.856	2.88134e-25	Mia	38.1254	1	0.999	1.70176e-99	Gng11	-0.438553	0.221	0.339	5.97618e-19	Maged2	0.291151	0.831	0.72	4.24726e-28	Rps28	-0.390641	1	1	4.53429e-74	Pam	-0.635919	0.769	0.82
	Ndufs5	-0.628065	0.611	0.799	2.54309e-147	Cdk4	-0.31656	0.672	0.814	1.02129e-31	5031425E22Rik	0.489232	0.457	0.321	2.57198e-33	Nop56	-0.58161	0.306	0.459	2.06204e-14	Hpgd	0.594857	0.269	0.173	3.43271e-25	Srsf11	-7.63173	0.875	0.941	2.65602e-99	Dgcr6	-0.480773	0.279	0.404	6.73558e-19	Ndufa4	-0.424806	0.683	0.724	4.70735e-28	Nap1l1	-0.691091	0.729	0.817	4.62142e-74	Plec	-1.91238	0.165	0.335
	Tspan3	-0.469391	0.831	0.934	1.41823e-146	Fibin	-0.407766	0.612	0.74	1.35418e-31	Rab28	0.410364	0.637	0.486	3.50223e-33	Eef1akmt1	-0.723676	0.13	0.261	2.07165e-14	Mrps21	0.40146	0.642	0.528	3.6551e-25	Apex1	-16.6653	0.332	0.525	4.45234e-99	Nfix	-0.313125	0.592	0.712	7.07943e-19	Lamtor1	0.352784	0.608	0.479	6.63407e-28	Slc39a13	1.02813	0.421	0.231	1.39465e-73	Ppp1r15a	0.835666	0.764	0.587
	Chchd4	1.29797	0.376	0.208	1.81849e-146	Hbegf	-0.977935	0.151	0.272	2.09814e-31	Leng1	0.588324	0.362	0.236	3.9747e-33	Efhd2	0.464349	0.685	0.62	2.33101e-14	Tcf25	0.299975	0.811	0.731	4.03926e-25	Naxe	-1.37761	0.288	0.475	4.79278e-99	Lamtor2	-0.334007	0.542	0.656	7.76653e-19	Ttc7	-0.822396	0.326	0.421	6.99894e-28	Ddit3	-0.865839	0.593	0.762	1.821e-73	Ets1	-1.64176	0.168	0.344
	Ndufb9	-0.540836	0.697	0.86	3.27784e-146	Atp5b	-0.26163	0.787	0.896	6.17412e-31	Isoc2b	0.616254	0.284	0.173	6.191e-33	Mrps21	-0.390518	0.373	0.539	2.35379e-14	Tmem134	0.33999	0.742	0.657	4.21794e-25	Rps5	-310.981	1	1	5.61173e-99	Plod2	-0.329462	0.753	0.81	8.1205e-19	Ogdh	0.529368	0.406	0.296	7.06809e-28	Fdps	-0.784276	0.747	0.844	3.01285e-73	Ndufs3	0.51169	0.819	0.62
	Selenok	0.356934	0.99	0.985	6.33582e-146	Mcl1	-0.431113	0.502	0.67	6.95912e-31	Lamtor2	0.315628	0.787	0.64	6.90114e-33	Csrp2	-0.620135	0.182	0.32	2.48987e-14	Lactb2	-1.0527	0.185	0.29	4.6478e-25	Pigp	-2.22121	0.439	0.606	8.88165e-99	Arhgdia	-0.421213	0.401	0.523	8.20546e-19	Tnfaip8	-0.654507	0.434	0.516	8.25405e-28	Emp3	-0.804599	0.816	0.872	8.92514e-73	Mlf1	-1.78202	0.181	0.354
	Ikbip	-0.697865	0.585	0.775	2.57125e-145	Resf1	-0.815355	0.24	0.376	8.11068e-31	H2-Q4	-1.63776	0.145	0.252	8.2618e-33	Atxn7l3b	0.317625	0.863	0.882	2.62465e-14	Twistnb	-0.581861	0.437	0.538	5.22351e-25	Eif3f	-30.8807	0.972	0.98	1.10089e-98	Fabp7	-0.539555	0.237	0.35	8.91649e-19	Ptges3	-0.491223	0.626	0.664	8.61139e-28	Srsf6	0.674053	0.75	0.557	1.09397e-72	Hacd1	0.663778	0.636	0.422
	Hist3h2a	-1.75151	0.236	0.451	2.96744e-145	Sat1	-0.410375	0.452	0.62	1.3564e-30	Yipf1	0.673315	0.371	0.25	8.47284e-33	Gm5617	-0.514248	0.283	0.435	3.31591e-14	Nfyb	-0.68174	0.309	0.417	1.02643e-24	Cct8	-8.6564	0.702	0.812	1.40059e-98	Commd3	-0.364365	0.45	0.578	1.07749e-18	Tmed4	0.518042	0.333	0.228	1.08534e-27	Mcrip1	0.511191	0.881	0.783	1.19411e-72	Pak1	0.96584	0.309	0.151
	Dad1	-0.379037	0.941	0.978	6.98487e-145	Khk	-0.458499	0.316	0.481	1.41687e-30	Tmsb10	0.310097	0.921	0.841	8.74913e-33	Polr2f	-0.34674	0.519	0.673	3.48539e-14	Lamtor4	0.398062	0.638	0.528	1.27698e-24	Klf7	-12.1937	0.247	0.44	1.48407e-98	Ostf1	-0.315751	0.523	0.648	1.13647e-18	Mageh1	0.356881	0.594	0.466	1.39098e-27	Bphl	0.968657	0.465	0.268	1.25416e-72	Ndn	0.485089	0.804	0.588
	Naa38	-0.952706	0.292	0.542	8.13867e-145	Snai2	-0.364657	0.447	0.615	1.61361e-30	Nck1	0.392517	0.571	0.415	9.27747e-33	Hspb1	-1.87464	0.804	0.856	3.96148e-14	Ppp2ca	-0.362799	0.73	0.782	1.73253e-24	Cytl1	-204.234	0.357	0.2	2.63953e-98	Psma6	-0.343741	0.511	0.633	1.1667e-18	2310039H08Rik	0.279032	0.817	0.717	1.50158e-27	Nsa2	-0.424244	0.933	0.96	1.83927e-72	2210016F16Rik	1.00614	0.274	0.127
	Etfb	-0.968705	0.26	0.512	1.87415e-144	Serpina3n	-0.646451	0.371	0.501	2.39597e-30	Uck2	-0.967426	0.369	0.454	1.00697e-32	Galk1	-0.513224	0.304	0.459	4.5623e-14	Snw1	-0.386287	0.64	0.697	1.78046e-24	Hnrnpa3	-26.8185	0.83	0.895	4.88986e-98	Calm3	-0.380396	0.523	0.636	1.37307e-18	Col16a1	-0.316829	0.853	0.879	1.55158e-27	C430049B03Rik	0.589463	0.9	0.788	1.8472e-72	Cuedc2	0.676925	0.541	0.325
	4930523C07Rik	0.828134	0.784	0.702	4.56934e-144	A2m	-0.385832	0.472	0.638	2.58996e-30	Gale	0.655484	0.386	0.267	1.02963e-32	Gas1	-1.00015	0.269	0.402	4.95195e-14	Smim3	-0.783595	0.216	0.324	2.2256e-24	Sfrp1	-1.74712	0.748	0.589	7.54642e-98	Srxn1	0.699099	0.284	0.203	1.46755e-18	1110012L19Rik	0.453749	0.445	0.33	1.63929e-27	Tmem59	0.354673	0.98	0.951	2.31041e-72	Bambi	1.05125	0.531	0.342
	Peg3	-0.439968	0.958	0.986	5.4934e-144	P3h1	-0.292048	0.653	0.815	4.79201e-30	Col6a3	-0.7079	0.453	0.545	1.04691e-32	Oxct1	-0.474857	0.358	0.52	5.47027e-14	Brix1	-0.414175	0.607	0.687	2.91147e-24	Cox4i1	-58.4127	0.991	0.993	2.10423e-97	Ikbip	-0.299453	0.663	0.762	1.68329e-18	Snrnp25	0.508789	0.312	0.212	2.37142e-27	Gng10	0.665941	0.759	0.586	6.17431e-72	Eloc	-0.629807	0.752	0.789
	Zeb1	1.23591	0.393	0.224	8.45128e-144	Ifitm2	0.254074	0.979	0.982	5.43593e-30	Vdac2	0.272538	0.91	0.812	1.21572e-32	Ccnl1	0.563224	0.605	0.545	6.63556e-14	Ifitm3	-1.28785	0.153	0.251	3.25864e-24	Hint1	-37.6106	0.964	0.973	3.19417e-97	Mboat1	0.705596	0.29	0.21	1.7713e-18	Clic4	-0.541996	0.566	0.624	2.82975e-27	Tmbim1	-1.19747	0.363	0.551	6.82607e-72	Ahsa1	0.660504	0.655	0.439
	Sfn	1.83452	0.276	0.127	8.7349e-144	Tubb5	-0.680074	0.609	0.759	5.59241e-30	Vdac1	0.339939	0.826	0.706	1.37465e-32	Eif4g2	0.332211	0.825	0.833	7.14792e-14	mt-Nd1	0.259764	0.973	0.963	3.62889e-24	Dut	-43.5964	0.401	0.571	3.35884e-97	Snx6	-0.385196	0.362	0.496	2.11962e-18	Runx1	-0.68476	0.338	0.432	3.13054e-27	Cox5b	0.486623	0.912	0.806	7.73841e-72	Ubqln1	0.830161	0.441	0.253
	Ngef	1.56013	0.257	0.113	9.06237e-144	Hdac1	-0.416144	0.208	0.36	5.60381e-30	Dgcr6	0.442973	0.539	0.387	2.67928e-32	Ssb	-0.258475	0.695	0.828	7.22125e-14	Nop53	-0.487998	0.456	0.561	3.98111e-24	Ppp2ca	-14.1066	0.657	0.79	6.41451e-97	Vdac3	-0.28901	0.652	0.749	2.41223e-18	Rraga	0.298058	0.697	0.564	3.26658e-27	Fas	-1.71426	0.145	0.357	7.98676e-72	Cryl1	0.730783	0.421	0.229
	Bphl	-1.65599	0.085	0.298	3.27255e-143	Tpd52l1	-0.362642	0.354	0.529	6.0583e-30	Arl13b	-0.801066	0.377	0.466	3.12009e-32	Scube3	-0.704008	0.159	0.292	7.45803e-14	Pdcd4	0.318108	0.852	0.785	4.30871e-24	Snrpd1	-27.5419	0.78	0.864	7.35303e-97	Naxe	-0.409633	0.341	0.467	2.55335e-18	Gm26532	0.413551	0.639	0.529	3.26709e-27	Tceal9	0.320444	0.992	0.971	1.03906e-71	4930503L19Rik	1.10375	0.274	0.13
	Capn2	1.17141	0.451	0.287	8.86466e-143	Amotl2	-0.67439	0.149	0.272	9.22538e-30	Rcan1	-0.748692	0.398	0.505	3.23225e-32	Bhlhe41	0.543505	0.575	0.481	7.52485e-14	Ebna1bp2	-0.468825	0.519	0.595	4.72813e-24	Hist1h2be	-48.8519	0.255	0.439	1.07473e-96	Ckap4	-0.279107	0.801	0.864	2.76364e-18	Znrd1	0.261047	0.811	0.686	3.7908e-27	Tceal3	0.731167	0.669	0.467	2.11255e-71	Pebp1	0.265965	0.99	0.976
	Id2	-1.91967	0.125	0.338	1.73161e-142	Pim3	-0.493842	0.463	0.621	1.09371e-29	Gng2	0.392699	0.481	0.338	3.91507e-32	Cenpx	-0.477831	0.356	0.509	8.05166e-14	Csrp2	-0.813213	0.217	0.323	5.88526e-24	Esd	-5.5646	0.756	0.849	1.33448e-96	Swi5	-0.252886	0.851	0.9	2.83679e-18	Srp54a	0.464821	0.336	0.23	4.05471e-27	Hadh	0.803616	0.623	0.431	2.15992e-71	Lxn	0.861231	0.383	0.207
	Nrep	-1.17711	0.207	0.447	2.53776e-142	Map1lc3b	-0.270079	0.868	0.947	1.41301e-29	Gja1	-0.954992	0.309	0.412	6.42702e-32	44992	0.641756	0.499	0.422	9.44704e-14	Aimp2	-0.882854	0.17	0.272	6.12595e-24	Rpl3	-113.333	1	1	2.5035e-96	Mrps18a	-0.50796	0.192	0.304	3.03283e-18	Tbc1d15	-0.540322	0.501	0.568	4.41278e-27	Dbi	0.473895	0.943	0.859	2.83408e-71	Col5a1	-1.53147	0.202	0.371
	Slc38a2	0.523953	0.932	0.886	5.83113e-142	Snx18	-0.485771	0.248	0.398	2.32873e-29	Lsp1	0.730731	0.317	0.208	6.76515e-32	Fam162a	-0.457548	0.768	0.848	9.99398e-14	Tceal3	0.431665	0.583	0.47	6.1425e-24	Cbx5	-3.81634	0.215	0.401	2.76428e-96	Cfdp1	-0.32644	0.555	0.669	3.31491e-18	Gar1	-0.560348	0.483	0.55	4.6305e-27	Rhob	0.687028	0.704	0.53	2.94779e-71	Gpnmb	0.920814	0.284	0.137
	Kctd4	-1.15766	0.191	0.427	1.69525e-141	Kif21a	0.43156	0.712	0.7	2.5197e-29	Maged2	0.284618	0.853	0.72	7.75602e-32	Gtf2b	-0.724726	0.18	0.313	1.05656e-13	Fus	-0.293372	0.799	0.849	6.29106e-24	Dnajb4	-9.27126	0.198	0.383	2.82731e-96	Fabp5	0.940338	0.578	0.528	3.39878e-18	Mettl9	0.264934	0.842	0.741	4.80957e-27	0610012G03Rik	0.584891	0.816	0.657	3.99399e-71	Pafah1b3	0.587487	0.7	0.474
	Pim3	-1.04814	0.414	0.631	2.16567e-141	Lrrc42	-0.57174	0.176	0.31	2.76842e-29	Klf3	-1.15155	0.279	0.384	9.05168e-32	Ugdh	-0.45338	0.431	0.583	1.16841e-13	Calm3	0.309487	0.725	0.623	7.28405e-24	Psmd12	-2.86589	0.54	0.698	2.99689e-96	Sh3gl1	-0.417496	0.361	0.486	3.54313e-18	Hint2	0.430522	0.421	0.304	6.13465e-27	Eif3j1	-0.966647	0.487	0.659	4.25803e-71	Adh5	0.528977	0.739	0.517
	Grb10	-0.558302	0.725	0.863	2.33004e-141	Ube2m	-0.299251	0.537	0.712	7.94038e-29	Gm15867	0.650746	0.251	0.149	1.16599e-31	Eef2kmt	-0.53768	0.204	0.351	1.27312e-13	Tnfrsf1a	-0.642037	0.357	0.459	7.44548e-24	Pdrg1	-20.1062	0.736	0.817	3.70215e-96	Polr2i	-0.416565	0.324	0.448	4.08017e-18	Rnf126	0.454547	0.342	0.236	8.38174e-27	Slc16a3	1.08774	0.376	0.201	1.16913e-70	Il18	1.05236	0.251	0.114
	Tpd52l2	0.827144	0.692	0.593	4.55162e-141	Pink1	-0.432895	0.228	0.377	8.03737e-29	Rock2	-0.651443	0.533	0.601	1.33893e-31	Midn	0.836042	0.286	0.192	1.41857e-13	Stk39	0.6329	0.315	0.217	7.91531e-24	Rpp25l	-1.56935	0.172	0.357	3.85855e-96	Ndufb7	-0.642233	0.167	0.268	4.2683e-18	Acot13	0.441062	0.47	0.359	8.76634e-27	Ghr	0.78189	0.635	0.428	1.36109e-70	Asna1	0.949935	0.253	0.113
	Wasf2	1.02156	0.522	0.363	1.99773e-140	Actr3	-0.376131	0.387	0.566	9.22563e-29	Ccnd1	0.432864	0.502	0.361	1.62856e-31	Sfxn1	-0.610915	0.204	0.342	1.81053e-13	Sdc4	-0.288516	0.981	0.986	8.01786e-24	Rpl14	-106.112	1	1	4.16423e-96	Adh5	-0.379279	0.417	0.541	5.10815e-18	Dgcr6	0.392757	0.513	0.388	9.39224e-27	Lbhd2	0.728497	0.487	0.278	1.49479e-70	Polr2e	0.499325	0.811	0.619
	Timm10b	-0.6168	0.64	0.813	4.70416e-140	Fgfr1	0.562051	0.59	0.547	9.38701e-29	1700025G04Rik	0.363211	0.729	0.592	1.71931e-31	Uqcr11	-0.415211	0.478	0.635	1.88637e-13	Avpi1	0.415115	0.515	0.396	9.44972e-24	Eif3m	-4.96703	0.742	0.837	4.61312e-96	Anxa11	-0.512732	0.265	0.379	7.40502e-18	Pid1	0.578691	0.318	0.218	9.61852e-27	Rab24	0.727625	0.662	0.462	1.49499e-70	Mrpl34	0.679102	0.554	0.343
	Arrdc3	-1.2998	0.218	0.442	7.48407e-139	Mcu	-0.50225	0.21	0.354	1.05996e-28	Sdc2	-0.67075	0.428	0.509	2.12641e-31	Medag	0.877543	0.259	0.166	2.11985e-13	Ltv1	-0.638874	0.312	0.417	1.1984e-23	Siva1	-19.6809	0.747	0.831	5.39066e-96	Lpcat1	0.551406	0.412	0.336	7.87068e-18	Calml4	0.654074	0.303	0.207	1.22637e-26	Nme1	0.503852	0.919	0.83	2.16546e-70	Tmem223	0.602131	0.672	0.459
	Nedd8	-0.5519	0.641	0.82	1.60231e-138	Degs1	0.531528	0.604	0.588	1.09114e-28	Rftn2	0.577107	0.402	0.275	2.27632e-31	S100a11	0.268152	0.874	0.852	2.39567e-13	Cct8	-0.32817	0.76	0.806	1.65068e-23	Zfp91	-4.51014	0.365	0.546	9.29094e-96	Mbd3	-0.402548	0.374	0.492	9.54763e-18	Plekhf2	0.531251	0.315	0.217	1.40598e-26	Ybx3	-0.819045	0.629	0.753	2.52406e-70	F3	-1.7272	0.223	0.396
	Twf1	1.20425	0.413	0.246	2.70008e-138	Id1	-0.822291	0.18	0.304	2.34005e-28	Tcaf1	0.498559	0.419	0.285	4.30011e-31	Ywhag	0.623928	0.513	0.431	2.56562e-13	Ntmt1	-0.934483	0.167	0.268	1.70678e-23	4632427E13Rik	-2.41633	0.245	0.439	9.87283e-96	Cryab	-1.11038	0.307	0.407	9.93513e-18	Wdr33	0.279571	0.777	0.661	2.64755e-26	Enah	0.809244	0.659	0.47	3.44226e-70	Tspan3	0.332207	0.979	0.92
	Ndufa13	-0.451603	0.816	0.926	5.40332e-137	Park7	-0.25279	0.749	0.856	3.00791e-28	Srsf11	-0.29427	0.945	0.935	4.50622e-31	Socs3	-1.17725	0.341	0.464	2.63924e-13	Me1	0.422987	0.538	0.423	1.81833e-23	Atrx	-9.32859	0.464	0.632	1.02269e-95	Josd2	-0.46614	0.268	0.388	1.17521e-17	Stat3	-0.54868	0.404	0.491	3.13807e-26	Ddx21	-1.83802	0.161	0.365	3.67022e-70	Psmd6	0.606874	0.603	0.385
	Ran	0.452526	0.935	0.885	1.31069e-136	Eif4ebp1	0.330054	0.854	0.856	4.77366e-28	Calm3	0.376014	0.747	0.622	5.09629e-31	Csrp1	0.75724	0.418	0.326	2.85125e-13	Ccdc127	0.327334	0.735	0.641	2.55221e-23	Luc7l2	-16.463	0.821	0.902	1.03915e-95	Sdhb	-0.407357	0.315	0.441	1.26823e-17	Commd3	0.331499	0.687	0.562	3.21604e-26	Nrep	0.791442	0.617	0.414	5.04745e-70	4921524J17Rik	0.686673	0.546	0.336
	Atpif1	-0.536137	0.754	0.883	2.22186e-136	Ddx24	0.527326	0.618	0.597	4.97584e-28	Ifrd1	-0.41843	0.876	0.889	5.51313e-31	Fdft1	0.428242	0.671	0.598	3.17545e-13	Psmd7	-0.379387	0.672	0.734	4.41333e-23	Acat1	-5.82693	0.361	0.538	1.32127e-95	Smarcb1	-0.470668	0.27	0.388	1.39412e-17	Phyh	0.272001	0.881	0.801	3.63291e-26	1110065P20Rik	0.683971	0.751	0.585	9.67942e-70	Nr4a1	0.810384	0.34	0.176
	Cpm	1.15208	0.488	0.328	2.97547e-136	Rftn2	-0.567072	0.164	0.291	5.29454e-28	Cuedc2	0.459214	0.474	0.333	5.95785e-31	Myc	0.395342	0.665	0.563	3.17947e-13	Rnd3	0.895563	0.258	0.17	5.18896e-23	Copb2	-7.07651	0.737	0.843	2.99996e-95	Hspb1	-1.70971	0.836	0.856	1.41079e-17	Ddt	0.303278	0.76	0.641	3.63926e-26	Aldoa	0.377681	0.984	0.95	1.43828e-69	Bag5	-0.929398	0.448	0.572
	Pmepa1	0.814125	0.704	0.572	3.15396e-136	Pdgfrl	-0.339293	0.589	0.755	7.40383e-28	Id1	1.00354	0.401	0.289	6.59097e-31	Slc43a3	-0.578744	0.178	0.314	3.24194e-13	Timp1	-0.710001	0.79	0.827	6.32488e-23	Rpl4	-36.9134	0.995	0.997	4.53235e-95	Fscn1	-0.4646	0.406	0.511	1.4616e-17	Tram2	-0.729981	0.299	0.391	6.0839e-26	Retreg1	-1.52929	0.253	0.458	1.58072e-69	Gm5617	0.626928	0.628	0.414
	Hdac1	-1.31024	0.149	0.371	5.07159e-136	Eif5b	0.468148	0.672	0.653	9.58975e-28	Sesn3	0.487439	0.454	0.319	7.26735e-31	Pkdcc	-0.602025	0.197	0.329	4.5746e-13	Gm47283	-0.648627	0.497	0.581	6.3971e-23	Socs3	-74.4651	0.309	0.474	1.0026e-94	Rian	0.250182	0.891	0.864	1.86069e-17	Trib1	0.499258	0.533	0.431	6.29686e-26	Psmb6	0.437522	0.92	0.843	1.84234e-69	H2-DMb1	0.869569	0.326	0.165
	Psmd7	0.607076	0.804	0.722	7.12726e-136	Maged1	-0.304877	0.728	0.847	1.03775e-27	Stat3	-0.616823	0.387	0.492	8.00832e-31	Ifi27	-0.50245	0.382	0.532	4.63863e-13	Ahi1	0.322733	0.639	0.529	7.04784e-23	Rbbp4	-9.7724	0.335	0.514	1.07572e-94	Asf1a	-0.474176	0.253	0.368	1.94575e-17	Msn	-0.816326	0.29	0.381	7.29007e-26	Pacsin3	1.00509	0.424	0.24	2.67268e-69	Ssu72	0.647589	0.553	0.345
	Anp32b	0.373675	0.97	0.959	8.49687e-136	Lgals3	0.347873	0.848	0.843	1.11194e-27	Tcta	0.58859	0.302	0.189	8.04108e-31	Pkig	0.671675	0.516	0.448	4.72457e-13	Col5a1	0.368992	0.471	0.35	8.22652e-23	Capn6	-18.4684	0.778	0.87	1.41782e-94	Cbr1	-0.44341	0.302	0.419	2.08066e-17	Sap30	0.585135	0.259	0.169	8.00516e-26	Gadd45g	0.609608	0.706	0.507	3.23593e-69	Klf3	-1.83217	0.231	0.39
	Cenpx	-0.92231	0.284	0.528	1.05205e-135	Tecr	-0.310649	0.475	0.648	1.32672e-27	Klf9	0.338047	0.663	0.512	8.4377e-31	Mrpl20	-0.358654	0.475	0.633	4.88298e-13	Zfas1	-0.334067	0.724	0.776	9.52979e-23	Acan	-181.164	0.994	0.991	1.68103e-94	Eef1akmt1	-0.597857	0.163	0.264	2.32287e-17	Ypel3	-0.550262	0.797	0.797	9.56108e-26	Cenpq	-1.3906	0.183	0.392	5.37926e-69	Lhfp	-1.84574	0.162	0.326
	Igfbp7	0.399778	0.992	0.987	1.20327e-135	Fuca2	-0.48081	0.298	0.447	1.79292e-27	Sgta	0.446029	0.487	0.347	9.21809e-31	Ruvbl2	-0.686465	0.14	0.265	5.16177e-13	Peli1	0.573686	0.371	0.267	1.01431e-22	Gale	-3.18493	0.115	0.289	3.91466e-94	Nudt2	-0.50896	0.22	0.331	2.63607e-17	Sox8	0.467241	0.355	0.253	1.01109e-25	Rnh1	-1.54413	0.672	0.733	7.69463e-69	Jmjd1c	-1.01426	0.412	0.551
	Cox8a	-0.325972	0.975	0.987	1.63509e-135	Acbd3	0.342959	0.832	0.846	1.80665e-27	Nop58	-0.493047	0.682	0.727	9.42315e-31	Ndufa13	-0.257093	0.816	0.918	5.25338e-13	Tgoln1	0.418398	0.517	0.401	1.14379e-22	Sqstm1	-15.1556	0.603	0.753	5.52502e-94	Snap47	-0.497728	0.2	0.31	2.89891e-17	Gm49708	0.258882	0.466	0.337	1.01916e-25	Fermt2	-0.868529	0.555	0.694	1.07513e-68	Fads2	0.80509	0.376	0.203
	Lsm6	-0.961262	0.301	0.533	2.32425e-135	Ptn	-0.580502	0.254	0.389	1.81789e-27	Chd6	0.445589	0.49	0.352	9.95429e-31	Slc6a6	0.864354	0.393	0.311	6.34817e-13	Sqle	0.329686	0.653	0.542	1.4046e-22	Sumo1	-5.00688	0.69	0.803	7.3829e-94	Med13l	0.491554	0.423	0.346	3.3921e-17	Ranbp1	-0.589959	0.553	0.592	1.42109e-25	mt-Co3	-0.538214	0.996	0.997	1.24647e-68	Pid1	0.807413	0.389	0.211
	Spire1	1.05695	0.503	0.346	4.79525e-135	Sfpq	-0.368404	0.444	0.612	2.55283e-27	Dusp8	0.72512	0.311	0.202	1.01803e-30	Bccip	-0.477329	0.314	0.467	7.08359e-13	Gnb4	0.42086	0.626	0.53	1.92635e-22	Zfp326	-5.04179	0.378	0.564	7.40788e-94	Nt5c3b	-0.516413	0.223	0.334	3.86675e-17	Hspa2	0.375623	0.414	0.298	1.47897e-25	Brd2	-0.904292	0.422	0.618	3.01016e-68	Med13l	-1.51538	0.2	0.363
	Ppp2ca	0.59146	0.839	0.773	6.94728e-135	Cdo1	-0.698796	0.153	0.271	3.07785e-27	Ndufa9	0.497158	0.397	0.269	1.10631e-30	Cald1	0.691862	0.609	0.565	8.16077e-13	Rrs1	-0.600413	0.308	0.42	1.9661e-22	Ube2k	-2.22922	0.414	0.585	1.42555e-93	Ranbp1	-0.452835	0.487	0.596	4.7628e-17	Ormdl2	0.531629	0.303	0.205	1.53937e-25	Eif3e	-0.471351	0.897	0.925	8.18433e-68	Tst	1.05837	0.262	0.123
	Pygl	-1.86993	0.085	0.282	1.44438e-134	Hacd1	-0.438147	0.297	0.449	3.42078e-27	Ube2m	0.301168	0.829	0.692	1.19908e-30	Rian	0.375131	0.864	0.865	9.56862e-13	Nudc	-0.440184	0.644	0.691	2.13558e-22	Hist1h2bc	#NAME?	0.998	0.995	1.57527e-93	Tceal3	-0.402201	0.362	0.484	5.09363e-17	Cbx4	0.472427	0.319	0.218	1.73066e-25	Sgms2	-2.46155	0.084	0.273	8.85575e-68	Morf4l1	-0.259693	0.992	0.991
	Cbr1	-1.15857	0.204	0.435	3.34664e-134	Ewsr1	-0.43563	0.411	0.566	3.72319e-27	Ctnnb1	0.33777	0.825	0.704	1.31583e-30	Gadd45g	-1.78476	0.411	0.52	1.21216e-12	Ctdspl	-0.794787	0.204	0.31	2.41887e-22	Fxyd6	-16.0603	0.545	0.678	2.54475e-93	Fuca2	-0.501557	0.333	0.444	5.95676e-17	Calm2	-0.348716	0.913	0.909	1.73984e-25	Uck2	-1.46943	0.266	0.458	1.94079e-67	Ddx41	0.942149	0.269	0.127
	Mpzl2	1.34751	0.384	0.225	3.71301e-134	Gpi1	-0.28856	0.598	0.752	4.37508e-27	Lpcat1	-1.01382	0.244	0.347	1.80226e-30	Cdc123	-0.513897	0.285	0.433	1.30373e-12	Snhg17	-0.687014	0.228	0.333	3.2447e-22	Sh3gl1	-5.83123	0.309	0.493	2.55569e-93	Mrps36	-0.414025	0.271	0.387	6.0545e-17	Neat1	0.279157	0.906	0.842	1.81231e-25	Anxa1	-2.39912	0.102	0.297	2.42895e-67	Pkdcc	0.66436	0.512	0.31
	Klf2	-1.30442	0.484	0.67	4.3641e-134	Mir99ahg	0.597494	0.514	0.452	5.25786e-27	Klf10	0.352828	0.768	0.643	3.77941e-30	Nucb2	-0.291208	0.621	0.774	1.32172e-12	Nsfl1c	-0.531921	0.365	0.466	3.56759e-22	Eef1d	-25.4027	0.97	0.978	3.29971e-93	Ndufs3	-0.308846	0.528	0.642	6.64e-17	Naa38	0.348238	0.633	0.509	2.80326e-25	Ndrg1	-1.75049	0.135	0.338	2.86344e-67	Dstn	-0.674244	0.85	0.87
	Med10	1.02272	0.55	0.413	8.32558e-134	Hist1h2ae	-0.822431	0.385	0.513	7.36286e-27	Cetn2	0.441198	0.509	0.365	4.69276e-30	Anxa4	-0.591611	0.134	0.261	1.33216e-12	Itgb1	0.309482	0.776	0.706	4.36431e-22	Id2	-36.4734	0.159	0.332	5.07796e-93	Anxa4	-0.534901	0.164	0.263	6.84052e-17	Pigp	0.298486	0.704	0.584	2.80499e-25	Ncl	-0.501044	0.92	0.945	3.86115e-67	Pik3ip1	0.793688	0.516	0.332
	Hspa4	1.06687	0.512	0.364	1.32663e-132	Col25a1	-0.658691	0.152	0.269	7.8676e-27	App	-0.322654	0.886	0.886	4.88495e-30	Ewsr1	-0.416123	0.413	0.56	1.37918e-12	Cacybp	-0.463903	0.65	0.689	4.57866e-22	Eef2	-61.0148	0.986	0.99	9.29971e-93	Baalc	0.702729	0.338	0.269	7.24501e-17	Unc119	0.518715	0.332	0.232	5.63675e-25	Ube2q2	-1.94877	0.147	0.345	4.05002e-67	Hint2	0.678137	0.498	0.296
	Dstn	0.714674	0.887	0.867	1.32781e-132	Aldh7a1	-0.380129	0.266	0.42	8.91886e-27	Emc8	0.48097	0.417	0.287	6.65668e-30	Cavin1	0.728295	0.388	0.298	1.44e-12	Wdr74	-0.683505	0.263	0.367	4.69271e-22	Yipf4	-4.0898	0.684	0.805	1.07029e-92	Armcx1	-0.573693	0.181	0.282	7.93439e-17	Borcs6	0.511967	0.279	0.185	6.44707e-25	Tnfrsf12a	-1.03909	0.452	0.64	4.44663e-67	Plekhf2	0.779052	0.386	0.21
	Trappc6a	-0.913639	0.32	0.554	2.01828e-132	Wdr43	0.656079	0.509	0.457	9.2184e-27	Plagl1	-0.31263	0.935	0.938	8.91396e-30	Psma6	-0.376819	0.481	0.63	1.495e-12	Ddah1	-0.474326	0.383	0.495	6.82874e-22	Mrps14	-3.9871	0.544	0.693	1.44654e-92	Med30	-0.575005	0.178	0.279	9.26614e-17	Acbd3	-0.319694	0.829	0.847	8.82258e-25	Gars	-1.04187	0.439	0.61	8.15325e-67	Rcan1	-1.19417	0.364	0.509
	Gng12	1.09844	0.51	0.365	1.40424e-130	Frs2	-0.39477	0.25	0.401	1.03455e-26	Cpxm1	0.394478	0.562	0.415	9.07695e-30	Xist	0.45646	0.622	0.627	1.49734e-12	Stip1	-0.703721	0.338	0.43	7.31913e-22	Bcl2	-3.6073	0.275	0.455	1.47674e-92	Ppp1r15a	-0.453155	0.495	0.607	1.16855e-16	Slirp	0.283254	0.793	0.689	9.39392e-25	Jund	0.489868	0.984	0.959	9.70897e-67	Atp5b	0.366849	0.96	0.883
	Zfp36	-1.71292	0.338	0.534	1.68287e-130	Map2	-0.600042	0.155	0.274	1.40728e-26	Dtd1	0.467356	0.457	0.321	9.1042e-30	Trps1	0.5591	0.646	0.599	1.57678e-12	1110038B12Rik	-0.305629	0.828	0.847	9.01879e-22	Timm13	-12.5352	0.609	0.735	2.5681e-92	Hoxc10	-0.361357	0.376	0.499	1.17238e-16	Spire1	-0.766558	0.28	0.367	1.41143e-24	Rps6	-0.263953	1	0.999	1.31585e-66	Plod2	0.420025	0.908	0.798
	Eef1e1	0.91461	0.588	0.456	9.13437e-130	Avpi1	-0.438203	0.265	0.413	1.64745e-26	Ddit3	0.314952	0.867	0.747	9.54029e-30	Purb	0.437434	0.706	0.667	1.5784e-12	Anxa11	-0.735732	0.283	0.378	1.01004e-21	Scand1	-3.78682	0.532	0.684	2.66811e-92	Ift43	-0.534419	0.19	0.293	1.27217e-16	Plod1	0.364209	0.574	0.46	1.44981e-24	Atp5h	0.34548	0.978	0.955	1.71098e-66	Gnb2	0.416211	0.882	0.719
	Eif4g2	0.509308	0.877	0.828	1.71469e-129	Mast4	-0.405197	0.355	0.509	2.11042e-26	Rnf113a2	0.532299	0.385	0.26	9.94327e-30	Tshz1	1.1525	0.267	0.184	1.83742e-12	Slc12a2	0.60776	0.318	0.221	1.41007e-21	Ywhae	-16.8685	0.92	0.944	3.48955e-92	Ndufs4	-0.308092	0.505	0.633	1.32387e-16	Ikbip	0.256325	0.833	0.751	1.65646e-24	Med13l	-1.68518	0.16	0.359	1.7604e-66	Atp5d	0.315282	0.973	0.913
	Purb	0.680225	0.754	0.659	1.76899e-129	Tle5	0.873081	0.279	0.195	2.25613e-26	Pde4b	-0.93568	0.396	0.482	1.08892e-29	Cox14	-0.281136	0.715	0.845	1.99877e-12	Smarcb1	-0.605222	0.284	0.387	1.5073e-21	Alyref	-21.3347	0.41	0.577	3.65982e-92	Sptssa	-0.296963	0.496	0.617	1.34867e-16	Sumo3	0.288673	0.69	0.563	6.7937e-24	Ube2e3	-0.91911	0.472	0.637	2.32005e-66	Eva1a	0.957361	0.261	0.122
	Crip2	1.50798	0.371	0.218	3.20552e-129	Gpx8	-0.266198	0.729	0.858	2.64078e-26	Cir1	0.353151	0.704	0.567	1.26269e-29	Chchd7	-0.34967	0.491	0.651	2.10079e-12	Trappc6a	0.360508	0.631	0.526	1.6771e-21	Lamtor5	-1.34113	0.415	0.591	3.87151e-92	Rarg	-0.476137	0.251	0.361	1.53845e-16	Smc1a	-0.584053	0.444	0.511	7.42351e-24	Dctn4	-0.676765	0.619	0.756	6.67441e-66	Pla2g7	0.540688	0.622	0.405
	Nedd4	-0.369358	0.925	0.97	6.00345e-129	Smap1	0.637743	0.474	0.416	3.15252e-26	Cyb5a	0.388003	0.585	0.441	1.41783e-29	Hif1a	0.375925	0.852	0.866	2.54108e-12	Gtf2b	-0.705312	0.212	0.316	2.47349e-21	H2afv	-48.4265	0.83	0.892	6.81145e-92	Maged1	-0.292183	0.778	0.843	1.54449e-16	Col3a1	-0.539008	0.781	0.795	9.80215e-24	Xbp1	-0.646828	0.69	0.813	1.6685e-65	Jund	0.30659	0.99	0.957
	Ino80	1.09157	0.439	0.28	6.75718e-129	B3gat3	-0.45351	0.198	0.335	4.53123e-26	Mdk	-0.924131	0.213	0.323	1.57478e-29	C1qbp	-0.324703	0.645	0.779	2.57247e-12	Dap	0.254994	0.91	0.874	2.77433e-21	Hcfc1r1	-6.37937	0.655	0.777	7.28937e-92	Wwc2	-0.611738	0.161	0.258	1.56789e-16	Slc26a2	0.461743	0.417	0.312	1.10683e-23	Gnb2	0.513243	0.858	0.726	1.89922e-65	Pcolce2	0.438078	0.92	0.832
	Arhgap17	1.37475	0.403	0.252	9.55681e-129	Txnl4a	0.468193	0.639	0.622	4.75673e-26	Fads1	0.487234	0.406	0.282	1.63096e-29	Pura	0.510178	0.662	0.631	2.68308e-12	Ctsd	0.292542	0.862	0.813	3.73941e-21	Ndufv2	-2.52305	0.521	0.676	9.20524e-92	Dleu2	-0.448816	0.326	0.44	1.62935e-16	Jak1	-0.795129	0.328	0.411	1.11802e-23	Hnrnpf	-0.557793	0.846	0.89	3.50785e-65	2810013P06Rik	0.684458	0.558	0.359
	Prss23	1.40171	0.419	0.26	9.91358e-129	Rictor	-0.371355	0.282	0.434	4.81022e-26	Ing3	0.446294	0.491	0.354	1.91933e-29	Hadh	-0.438276	0.293	0.444	2.81926e-12	Hspa9	-0.435481	0.658	0.725	6.03179e-21	Rps3	-117.659	1	1	1.17575e-91	Tomm40	-0.545916	0.18	0.283	1.63576e-16	Slc41a1	-0.839762	0.215	0.302	1.48304e-23	Epb41l4aos	-0.85064	0.483	0.648	3.80297e-65	Josd2	0.629894	0.576	0.364
	Atox1	-0.54643	0.603	0.801	1.89144e-128	Spata24	-0.513352	0.139	0.256	6.63085e-26	Ccdc58	0.424609	0.522	0.383	1.9353e-29	Anxa6	-0.465129	0.241	0.388	3.16482e-12	Cct7	-0.326923	0.712	0.768	6.19004e-21	Rsu1	-0.95141	0.177	0.36	1.20021e-91	Snai2	-0.32398	0.491	0.611	1.64135e-16	2310009A05Rik	0.460022	0.35	0.248	1.67378e-23	Snrpg	-0.441319	0.957	0.973	4.37128e-65	Aldh2	0.505062	0.785	0.591
	Cbx3	-0.584063	0.633	0.802	8.56641e-128	Bola2	0.41492	0.708	0.704	7.02761e-26	Pdk1	0.52517	0.352	0.233	1.98853e-29	Psmb3	-0.330266	0.499	0.649	3.45825e-12	Nog	0.687336	0.273	0.188	7.87346e-21	Rp9	-7.40603	0.504	0.663	1.50052e-91	Cryl1	-0.619491	0.154	0.25	1.70104e-16	Vamp2	0.425327	0.444	0.333	1.86664e-23	Psma4	0.491867	0.865	0.743	4.60742e-65	Klf2	0.472202	0.811	0.639
	Arpc5	0.733973	0.714	0.622	1.0888e-127	Prmt1	-0.37805	0.479	0.628	7.63725e-26	Polr2f	0.308714	0.789	0.661	2.11094e-29	Pgls	-0.308914	0.684	0.808	4.02138e-12	Anapc5	0.257475	0.821	0.758	9.53373e-21	Grhpr	-1.14762	0.097	0.265	1.71816e-91	Decr1	-0.55109	0.172	0.272	1.97529e-16	Slc35e4	-0.86722	0.202	0.291	2.05503e-23	Cacybp	0.561229	0.847	0.679	5.60121e-65	Eif3j1	-0.871825	0.565	0.658
	Fn1	0.507316	0.939	0.899	2.42446e-127	Ifitm3	0.951623	0.324	0.24	8.34905e-26	Sox8	0.477409	0.377	0.253	2.46524e-29	Etfa	-0.623527	0.159	0.286	4.04171e-12	Rpl7l1	-0.455545	0.481	0.567	9.82427e-21	Mrpl18	-1.13412	0.221	0.404	2.20678e-91	Ppp1r14b	-0.348847	0.546	0.652	2.10111e-16	Cast	-0.84328	0.267	0.352	2.08034e-23	Gm45902	1.34376	0.252	0.114	6.14983e-65	Tsen34	0.663994	0.528	0.327
	Clba1	1.57821	0.279	0.138	2.60245e-127	Metrn	-0.486133	0.2	0.331	8.50593e-26	Tmem45a	0.355588	0.72	0.59	3.46217e-29	Plagl1	0.283112	0.94	0.938	4.18272e-12	Cavin3	-0.534495	0.609	0.679	1.04346e-20	Serpina3n	-15.0936	0.653	0.478	2.61625e-91	Trip6	-0.609615	0.163	0.259	2.14237e-16	Hmgb1	-0.289455	0.959	0.955	2.22768e-23	P3h1	0.480854	0.903	0.799	7.76793e-65	Cryab	1.11908	0.549	0.389
	Plpp3	1.57867	0.299	0.153	3.13228e-127	Lpar4	1.02053	0.306	0.232	9.55335e-26	mt-Atp6	-0.304659	0.993	0.996	4.62452e-29	Ak2	-0.310624	0.531	0.682	4.41524e-12	Scd1	0.5595	0.386	0.288	1.06613e-20	G0s2	-273.921	0.094	0.262	3.90681e-91	Hmox1	0.488153	0.527	0.458	2.46059e-16	Cyb5r3	-0.73365	0.316	0.398	2.46621e-23	Rpl31	-0.293108	0.991	0.996	1.00566e-64	Srp9	-0.331182	0.971	0.967
	Laptm4a	-0.343619	0.95	0.984	4.84704e-127	Slc38a2	0.305241	0.883	0.891	1.33427e-25	Cyren	0.551541	0.331	0.217	4.91622e-29	Sdhb	-0.431024	0.286	0.438	4.83011e-12	Atox1	0.267047	0.846	0.778	1.15491e-20	Prdx5	-11.1325	0.83	0.891	7.03892e-91	Srsf9	-0.252585	0.693	0.782	2.87464e-16	Tnfrsf12a	-0.478704	0.569	0.635	2.74278e-23	Pabpc1	-0.510818	0.862	0.91	1.0368e-64	Hdac1	0.62479	0.542	0.334
	Pdcd6ip	1.08756	0.455	0.304	2.48873e-126	Pmvk	-0.453405	0.417	0.574	1.42553e-25	Eif5	-0.313732	0.938	0.94	7.38805e-29	Rad23a	-0.564304	0.181	0.312	5.80204e-12	Clpp	-0.54921	0.329	0.431	1.34838e-20	Cwc15	-1.79866	0.512	0.666	8.23909e-91	Vamp8	-0.3184	0.444	0.576	3.22831e-16	Tspyl1	0.403115	0.426	0.316	2.75725e-23	Pgk1	0.389691	0.985	0.925	1.40878e-64	1110038B12Rik	0.378301	0.943	0.838
	Igsf3	1.22307	0.386	0.232	3.58694e-126	Coq7	-0.495897	0.187	0.317	1.44557e-25	Hspa2	0.442748	0.429	0.298	7.40468e-29	44987	-0.512748	0.256	0.398	6.21382e-12	Ncmap	-0.521096	0.496	0.567	1.46602e-20	Ywhab	-2.91703	0.405	0.576	1.02598e-90	Ryk	-0.318753	0.5	0.621	3.37977e-16	Sox5	-0.598737	0.428	0.5	3.08865e-23	Rab34	0.669198	0.682	0.489	1.79312e-64	Cct7	0.413461	0.895	0.754
	Scd2	-0.645511	0.464	0.689	3.91845e-126	Nr1d1	-0.343448	0.281	0.422	1.454e-25	Lmo4	-0.790436	0.436	0.515	7.92477e-29	Slirp	-0.368836	0.566	0.7	6.32404e-12	Dok1	-0.720009	0.24	0.339	1.61947e-20	Arhgdia	-4.93611	0.353	0.53	1.10055e-90	G0s2	-0.945499	0.164	0.253	3.43852e-16	Armcx1	0.461832	0.368	0.269	4.98155e-23	Zc3h15	-0.847758	0.507	0.661	2.12733e-64	Rexo2	0.463202	0.813	0.604
	Rab24	-0.937181	0.258	0.494	1.04707e-125	Col1a1	1.29293	0.577	0.535	2.05221e-25	Bcl2	0.390721	0.575	0.432	8.81639e-29	Spsb2	0.820608	0.35	0.258	7.66396e-12	Mt1	-1.25635	0.797	0.813	1.72372e-20	Selenow	-17.216	0.937	0.962	1.24684e-90	Psmc3	-0.332441	0.43	0.553	3.53179e-16	Bmyc	0.388963	0.409	0.3	5.53243e-23	Itga6	-1.58916	0.173	0.371	2.31225e-64	Rab34	0.531794	0.692	0.481
	Atp5c1	-0.358748	0.893	0.958	1.35641e-125	Mtfr1l	-0.393604	0.27	0.422	2.05744e-25	Rnf126	0.562062	0.353	0.236	9.39063e-29	Litaf	0.513913	0.661	0.612	7.87727e-12	Tmem47	0.549053	0.353	0.255	1.83144e-20	Selenos	-20.1437	0.959	0.969	1.33957e-90	Htra2	-0.432132	0.266	0.379	4.01174e-16	Myadm	-0.690639	0.283	0.371	8.3446e-23	Acaa1a	0.881314	0.468	0.281	2.66035e-64	Reep5	0.366807	0.918	0.766
	Fkbp9	-0.403425	0.911	0.968	1.87136e-125	Armcx1	-0.43286	0.16	0.284	2.14476e-25	Anxa11	0.464722	0.498	0.364	1.33169e-28	Bambi	-0.808286	0.23	0.36	8.34034e-12	Tox	0.571387	0.28	0.189	2.60618e-20	Txnl1	-10.5846	0.701	0.814	1.55397e-90	Scd1	-0.575945	0.199	0.299	5.95613e-16	Ccdc80	-0.830905	0.19	0.28	1.01911e-22	Cebpg	-0.746659	0.549	0.709	3.12439e-64	Pja1	0.8286	0.402	0.229
	Swi5	-0.483965	0.801	0.907	3.02842e-125	Tubb6	-0.702185	0.141	0.252	2.15067e-25	Zbtb10	0.621043	0.277	0.175	1.5669e-28	Tuba1a	0.698506	0.416	0.329	8.70266e-12	Ahsa1	-0.58709	0.372	0.461	2.86606e-20	Rpl6	-133.555	1	1	1.59685e-90	Bad	-0.556403	0.161	0.258	6.10755e-16	Rdx	-0.382005	0.686	0.718	1.66714e-22	Slc35e4	-2.0477	0.105	0.294	3.44899e-64	1810037I17Rik	-0.582452	0.823	0.839
	Myo1c	1.34881	0.301	0.156	3.42161e-125	Bri3	0.40575	0.741	0.742	2.17643e-25	Ddt	0.405758	0.751	0.642	1.72432e-28	Slc29a1	-0.50032	0.378	0.526	1.13573e-11	mt-Nd2	0.292317	0.946	0.92	3.04325e-20	Tubb5	-195.642	0.634	0.76	2.0139e-90	Samm50	-0.370266	0.275	0.394	6.29157e-16	Stmn1	-2.63253	0.179	0.254	1.83068e-22	Eloc	-0.6397	0.663	0.792	6.20402e-64	Uqcr11	0.489473	0.811	0.615
	Sars	0.836361	0.693	0.603	4.21638e-125	Nfia	0.985065	0.307	0.234	2.72322e-25	Polr2i	0.396549	0.576	0.432	2.15763e-28	Nr1d2	0.659451	0.43	0.342	1.24702e-11	Anxa1	-0.993147	0.195	0.294	3.36608e-20	Thoc3	-1.13632	0.117	0.289	3.70252e-90	Dstn	-0.324886	0.805	0.873	7.1156e-16	Snx17	0.308367	0.586	0.462	2.19492e-22	Fdft1	-0.893885	0.431	0.609	6.27267e-64	Rhod	0.87279	0.307	0.157
	Tmem223	-0.955329	0.27	0.498	6.03131e-125	Itga10	0.807274	0.4	0.34	3.3582e-25	Ndufs3	0.309576	0.772	0.627	2.31031e-28	Nt5c3b	-0.602428	0.201	0.331	1.39362e-11	Snrpa1	-0.493573	0.449	0.532	4.44878e-20	Psmb3	-6.98703	0.503	0.657	5.17295e-90	Sae1	-0.636916	0.164	0.258	7.92889e-16	Smim11	0.305907	0.648	0.526	2.31725e-22	Ndufa11	0.6022	0.768	0.612	6.27436e-64	Fgfr1	-0.950772	0.441	0.559
	Myh9	1.4511	0.305	0.16	6.73384e-125	Zfand5	-0.358184	0.652	0.781	5.4661e-25	Mid1ip1	0.488115	0.31	0.201	2.6112e-28	Nfatc2	0.80196	0.374	0.288	1.40668e-11	Ppan	-0.576347	0.289	0.393	4.45632e-20	Ndufa8	-2.88315	0.595	0.737	6.127e-90	Smc3	-0.324806	0.564	0.674	8.51076e-16	Bzw1	-0.337981	0.848	0.844	2.55583e-22	Smarcad1	-1.01023	0.334	0.528	1.36988e-63	Dnajb11	-0.8051	0.59	0.663
	Pgm1	-1.73795	0.078	0.266	7.15738e-125	Vamp2	-0.428661	0.212	0.35	5.65983e-25	Rhoc	-0.480416	0.664	0.699	2.87903e-28	Yipf1	-0.64549	0.14	0.261	1.42735e-11	Pdia5	0.433667	0.473	0.371	5.0748e-20	Dnajc7	-1.07258	0.293	0.478	6.80754e-90	Nrep	-0.45355	0.321	0.43	8.89943e-16	Sqstm1	0.281715	0.825	0.735	2.56291e-22	Hist1h2ae	-1.33692	0.305	0.515	1.69902e-63	Hoxa9	0.82257	0.328	0.171
	Rela	1.19682	0.358	0.203	7.88253e-125	Rac1	-0.265118	0.66	0.81	5.75814e-25	Lrrc42	0.46556	0.421	0.293	3.10284e-28	Ndufs7	-0.335186	0.432	0.589	1.49606e-11	Pdpn	-0.734266	0.315	0.413	5.17012e-20	Kdelr1	-2.91349	0.646	0.77	7.6598e-90	Snrpd3	-0.306249	0.583	0.677	9.36703e-16	Gm5617	0.360342	0.54	0.422	2.64574e-22	mt-Co1	-0.543506	0.994	0.998	3.39672e-63	Golt1b	-0.653719	0.645	0.717
	Slc4a7	1.36608	0.394	0.242	9.33704e-125	Atp5mpl	0.322683	0.833	0.834	5.77833e-25	Impa2	0.616406	0.279	0.178	3.24819e-28	Rab5a	0.417734	0.705	0.682	1.50118e-11	P4ha3	-0.710398	0.188	0.287	6.3825e-20	Pabpn1	-6.32067	0.548	0.685	8.33225e-90	Ywhab	-0.31779	0.449	0.57	9.37135e-16	Sbno2	-0.615667	0.345	0.438	2.86994e-22	Eif4a2	-0.580863	0.754	0.847	5.11951e-63	Eva1b	0.624771	0.641	0.451
	Krtcap2	-0.369399	0.935	0.974	1.24108e-124	Lbp	-0.569844	0.149	0.264	6.79747e-25	Zfand5	0.352115	0.853	0.768	3.30367e-28	Plekhh2	-0.678966	0.186	0.312	1.50934e-11	Gmds	0.357728	0.552	0.444	6.82386e-20	Atp5a1	-7.99459	0.836	0.892	9.48177e-90	Tnfrsf21	0.586295	0.346	0.272	9.42883e-16	Znrd1as	0.565417	0.262	0.179	3.8214e-22	Ybx1	0.280944	0.996	0.99	7.8877e-63	Paics	0.446038	0.833	0.664
	Rpl36	-0.316209	1	1	1.8109e-124	Ccdc34	-0.482818	0.458	0.6	6.93834e-25	Arid5b	-0.81145	0.431	0.5	4.08764e-28	Fermt2	0.463618	0.702	0.687	1.97727e-11	Ghr	0.483868	0.527	0.432	8.09585e-20	Fkbp1a	-17.7278	0.737	0.836	1.02752e-89	Ccnd1	-0.478372	0.268	0.376	1.02726e-15	Ncl	-0.266598	0.945	0.944	4.74706e-22	Aurkaip1	0.730709	0.622	0.434	9.17402e-63	Srpx	-0.780432	0.733	0.752
	Ube2d3	0.402427	0.943	0.927	2.46617e-124	Nup98	-0.397266	0.244	0.384	7.46768e-25	Cbr1	0.34191	0.547	0.404	4.74576e-28	Idh3a	-0.644083	0.157	0.279	2.30042e-11	Matn4	-0.44898	0.539	0.61	8.43866e-20	Gpx4	-16.3178	0.871	0.917	1.76901e-89	Psma4	-0.263905	0.664	0.754	1.44271e-15	Tmem218	0.391865	0.391	0.284	5.20359e-22	Ran	-0.614513	0.846	0.892	1.04793e-62	Polr2f	0.435742	0.84	0.654
	Cox14	-0.50992	0.705	0.855	2.56287e-124	Slc44a2	-0.52	0.158	0.278	1.0772e-24	Hspd1	0.315648	0.952	0.913	7.16094e-28	Gpc3	-0.304293	0.539	0.703	2.43187e-11	Erlec1	0.256202	0.804	0.74	8.46988e-20	Gm10076	-64.123	0.999	0.999	1.91235e-89	Nono	-0.352471	0.42	0.54	1.48142e-15	Gorab	0.4144	0.401	0.298	6.09152e-22	Armh4	0.76667	0.586	0.398	3.04896e-62	Smyd2	0.686911	0.491	0.301
	Abce1	0.878094	0.578	0.438	7.9705e-124	Lactb2	-0.752666	0.176	0.291	1.14321e-24	Zfp938	0.49662	0.35	0.229	7.40782e-28	Cox6a1	-0.28316	0.735	0.848	2.74708e-11	5430416N02Rik	-0.51908	0.433	0.519	1.09194e-19	Atp5c1	-21.5811	0.941	0.953	2.08041e-89	Ndufb3	-0.286445	0.514	0.631	1.56291e-15	Smim14	0.25394	0.787	0.692	6.24017e-22	Dok1	0.801592	0.516	0.324	3.66226e-62	Utp14b	0.821839	0.38	0.216
	Ndufb10	-0.556099	0.602	0.797	2.72444e-123	Pkdcc	-0.455324	0.203	0.334	1.5214e-24	Churc1	0.406178	0.533	0.395	8.0479e-28	Sae1	-0.758439	0.14	0.256	2.90296e-11	Raly	-0.609984	0.353	0.442	1.27571e-19	Snx17	-1.35453	0.304	0.486	2.73215e-89	Hint2	-0.462764	0.213	0.318	1.77879e-15	Ppp1r15a	0.325543	0.709	0.592	6.31076e-22	Glt8d1	0.704433	0.621	0.439	6.87134e-62	Tcf4	-0.849304	0.506	0.613
	Desi2	0.880295	0.6	0.47	2.99556e-123	S100a11	-0.501421	0.76	0.859	2.58311e-24	Ppp1r14b	0.303149	0.772	0.637	9.4957e-28	Gm26532	0.396591	0.624	0.534	3.14694e-11	C4b	-0.291829	0.292	0.413	1.53019e-19	Klf10	-22.5253	0.524	0.662	3.03549e-89	Ralgds	0.652874	0.275	0.203	1.85308e-15	Arfip2	0.455705	0.353	0.254	6.97917e-22	Sfrp2	1.28218	0.352	0.189	1.06516e-61	Dctn2	0.569194	0.641	0.439
	Ice1	1.28332	0.314	0.167	3.82997e-123	Sesn3	-0.466939	0.205	0.336	2.63572e-24	Unc119	0.504538	0.349	0.232	9.85285e-28	Ndufa4	-0.379629	0.595	0.725	3.63478e-11	Pin1	-0.639984	0.272	0.371	1.646e-19	mt-Co3	-143.658	1	0.997	3.44839e-89	1700025G04Rik	-0.338063	0.497	0.607	2.02288e-15	Lss	0.553924	0.264	0.178	1.113e-21	Rps21	-0.331397	0.999	1	1.12136e-61	Hspa9	-0.768033	0.674	0.725
	Dok1	-1.28928	0.143	0.353	4.64766e-123	Ppp2r2a	-0.30301	0.388	0.555	2.71618e-24	Calu	0.285648	0.794	0.676	1.64729e-27	Timp2	-0.300599	0.616	0.767	5.11541e-11	Eef2kmt	-0.641721	0.256	0.352	2.50354e-19	P4ha2	-13.7328	0.704	0.8	3.81794e-89	Cspg4	-0.356344	0.517	0.625	2.02989e-15	Clcn3	0.510135	0.309	0.218	1.33899e-21	Srsf5	0.510899	0.844	0.694	1.52071e-61	Irf2bpl	0.684954	0.533	0.345
	Noct	1.24479	0.357	0.204	5.30362e-123	Chpt1	-0.331846	0.406	0.567	3.99948e-24	H2-DMb1	0.643401	0.27	0.172	1.74572e-27	Desi2	0.525286	0.55	0.481	5.12863e-11	Bet1l	-0.390361	0.657	0.702	3.07703e-19	Snx5	-6.65445	0.371	0.541	3.8271e-89	Tsc22d4	-0.275738	0.502	0.624	2.10344e-15	Cbr1	0.310009	0.519	0.404	1.54936e-21	Bad	0.9491	0.42	0.244	2.76183e-61	Runx1	-1.3145	0.294	0.437
	Ddx5	0.560138	0.902	0.883	8.05568e-123	Plp2	0.604965	0.513	0.47	4.70702e-24	Naa38	0.34284	0.656	0.509	2.09188e-27	Snrnp48	0.42305	0.786	0.775	5.14824e-11	Peg10	0.433797	0.331	0.235	3.12315e-19	Polr2g	-2.06003	0.404	0.576	4.37196e-89	Ell2	0.527493	0.38	0.309	2.15438e-15	Cnbp	-0.261981	0.926	0.922	1.82426e-21	Zfp593	-1.04279	0.339	0.522	4.83919e-61	Uap1	-0.968299	0.429	0.541
	Brd1	0.946058	0.539	0.389	1.41377e-122	Slc25a3	0.254552	0.893	0.91	6.81109e-24	Col5a1	-0.927953	0.269	0.363	2.43074e-27	Khk	-0.385023	0.327	0.474	5.15478e-11	Sox11	-0.47438	0.404	0.506	3.13955e-19	Tgfbi	-64.194	0.591	0.706	4.4481e-89	Cth	0.613839	0.355	0.283	2.25773e-15	Rpp25l	0.391361	0.442	0.335	2.39829e-21	Pak2	-1.19643	0.294	0.481	6.10993e-61	Brd8	-0.807391	0.489	0.597
	Ndfip2	1.2001	0.405	0.257	2.08576e-122	Med7	-0.437063	0.218	0.351	8.18961e-24	Plec	-0.988044	0.228	0.328	3.15325e-27	Pgp	-0.721648	0.172	0.29	5.34464e-11	Fkbp4	-0.501053	0.603	0.645	3.42401e-19	Loxl2	-5.77052	0.216	0.396	5.78094e-89	Map2k3	0.53587	0.387	0.318	2.40107e-15	Smim19	0.311714	0.576	0.456	2.40344e-21	Rpl36al	-0.312299	0.98	0.987	1.00821e-60	B430010I23Rik	-1.81396	0.132	0.286
	Cav2	1.07109	0.453	0.292	2.12765e-122	Sumo3	-0.314191	0.425	0.583	1.02241e-23	Dbp	0.537208	0.36	0.245	3.93718e-27	Pigp	-0.352668	0.444	0.597	5.42123e-11	Tmco1	0.28803	0.782	0.704	4.17171e-19	Dleu2	-10.2512	0.273	0.447	9.39185e-89	Me1	-0.412958	0.318	0.436	2.68803e-15	Irs1	0.490557	0.293	0.203	3.16944e-21	Loxl2	0.800727	0.561	0.373	1.04539e-60	Ing5	-1.70782	0.121	0.275
	Hist1h1d	-1.95017	0.243	0.435	2.21983e-122	Emd	-0.343242	0.347	0.503	1.02642e-23	Tkt	0.343826	0.771	0.652	6.69726e-27	Alg5	-0.481981	0.286	0.434	5.51669e-11	Nfkbiz	0.461691	0.314	0.219	4.22714e-19	Sdf2l1	-21.921	0.231	0.409	1.10555e-88	Upf3b	-0.53193	0.172	0.269	2.69406e-15	Smoc1	0.594469	0.299	0.215	3.85899e-21	Psap	0.421905	0.921	0.826	1.2098e-60	Ypel3	-0.806898	0.788	0.798
	1810026B05Rik	-1.0609	0.357	0.563	3.51507e-122	Gls	-0.329078	0.492	0.652	1.42223e-23	Nudt2	0.425042	0.448	0.316	7.73477e-27	Sox8	-0.547175	0.146	0.264	5.73936e-11	Nedd8	0.266157	0.857	0.8	4.43122e-19	Srp14	-7.85564	0.806	0.876	2.10764e-88	Mcm7	-0.629782	0.185	0.28	2.90306e-15	0610009B22Rik	0.353562	0.481	0.373	4.33791e-21	Ndufab1	0.458877	0.892	0.775	1.40917e-60	Cfdp1	0.427447	0.833	0.647
	Tpm4	0.712279	0.696	0.586	4.56065e-122	Efcab1	-0.310895	0.341	0.502	1.58777e-23	Mrps5	0.392208	0.479	0.342	8.03496e-27	Pnrc1	0.279318	0.897	0.881	6.59654e-11	Arl3	0.281764	0.772	0.689	5.22871e-19	Bmyc	-1.09077	0.147	0.322	2.65344e-88	Tspyl1	-0.461511	0.223	0.33	2.96807e-15	Itm2c	-0.360354	0.662	0.705	4.37919e-21	Emb	-2.26824	0.099	0.28	1.76821e-60	Tnfrsf1a	-1.14882	0.328	0.464
	Tmem256	-0.645909	0.505	0.721	6.81008e-122	Tbc1d10a	-0.390712	0.255	0.394	2.21831e-23	Polr2g	0.316613	0.702	0.553	9.45905e-27	Bphl	-0.633705	0.16	0.281	6.99933e-11	Fxyd6	-0.377458	0.608	0.671	5.32575e-19	0610012G03Rik	-5.3649	0.52	0.677	3.30912e-88	Arf2	-0.508775	0.37	0.477	3.00378e-15	Fkbp11	-0.352401	0.741	0.772	4.52369e-21	Jmjd6	0.845857	0.53	0.347	3.02949e-60	Serpina3n	-1.2614	0.366	0.503
	Sumo3	-0.782994	0.371	0.594	7.45424e-122	2810013P06Rik	-0.373633	0.245	0.384	3.02817e-23	Armcx5	0.513656	0.316	0.205	9.76176e-27	Dut	-0.6474	0.434	0.561	7.05801e-11	Hnrnpm	-0.443369	0.446	0.537	8.05259e-19	Ube2s	-83.9123	0.905	0.94	7.08781e-88	Lamp2	0.279329	0.761	0.736	3.78034e-15	4921524J17Rik	0.301922	0.458	0.344	4.82972e-21	Cyp51	-0.578157	0.712	0.842	3.6684e-60	Jmjd6	0.60952	0.54	0.34
	Atp5k	-0.678975	0.482	0.697	1.15115e-121	Rab14	0.383644	0.703	0.706	3.1352e-23	Tnfaip8	-0.714355	0.437	0.515	1.10556e-26	Lhfp	0.851216	0.39	0.311	7.43172e-11	Guk1	0.310068	0.726	0.638	1.01901e-18	Tbc1d10a	-5.88253	0.22	0.399	1.09711e-87	Slc26a2	-0.528891	0.224	0.325	4.17946e-15	Bmp5	-0.891247	0.184	0.266	6.13416e-21	mt-Co2	-0.476902	0.998	0.996	5.22716e-60	Skil	0.811976	0.317	0.166
	Gapdh	-0.432643	0.989	0.994	2.3819e-121	Tmem98	-0.49607	0.167	0.284	3.93192e-23	Zfp637	0.443952	0.523	0.392	1.12329e-26	Rgcc	0.562116	0.456	0.361	8.00833e-11	Id2	-1.03826	0.235	0.323	1.18923e-18	Tkt	-13.8935	0.534	0.67	1.10277e-87	Pitpna	-0.427808	0.251	0.363	4.27951e-15	Cops6	0.261944	0.677	0.543	6.95389e-21	Nab1	-1.93668	0.092	0.274	7.01745e-60	Rap1b	-0.833468	0.454	0.57
	Grpel1	0.562273	0.816	0.758	2.59847e-121	Ncam1	-0.352631	0.251	0.392	4.75105e-23	Bcl9	0.519251	0.303	0.194	1.25043e-26	Sgms2	0.704789	0.355	0.261	8.76859e-11	Ran	-0.353544	0.881	0.89	1.19577e-18	Hapln1	-183.979	0.998	0.997	1.29675e-87	Smim4	-0.491944	0.208	0.309	4.57074e-15	Hnrnpab	-0.473826	0.621	0.654	7.88637e-21	Tmed3	0.327796	0.971	0.935	8.96418e-60	Pgd	0.948098	0.253	0.122
	Chtop	0.992893	0.499	0.355	3.68605e-121	Trappc6a	-0.325437	0.378	0.542	5.80247e-23	Med13l	-0.967053	0.266	0.356	1.29508e-26	Smarcb1	-0.403362	0.243	0.385	8.80162e-11	Tsix	0.465542	0.392	0.294	1.3217e-18	Trip6	-0.811116	0.101	0.267	1.83171e-87	Clec11a	-0.549941	0.274	0.377	4.65847e-15	Taf15	-0.612016	0.364	0.438	7.89641e-21	Tox	0.993358	0.349	0.187	1.78146e-59	Ndufa10	0.554289	0.649	0.443
	Unc50	0.752246	0.649	0.534	9.90687e-121	Tars	0.538652	0.551	0.516	6.07344e-23	Acbd3	-0.355072	0.831	0.846	1.35357e-26	Mdfi	0.576848	0.602	0.552	9.5214e-11	Snx21	-0.755424	0.228	0.32	1.65402e-18	Tmem60	-1.09187	0.308	0.484	1.99005e-87	Arpc2	-0.272162	0.662	0.764	4.73178e-15	C030034I22Rik	0.457891	0.277	0.189	9.83762e-21	H13	0.682041	0.687	0.515	1.85721e-59	Clec11a	0.576663	0.559	0.355
	Pqlc1	1.51842	0.27	0.134	3.25398e-120	Csgalnact1	-0.33392	0.388	0.545	6.40059e-23	Cdc40	0.439435	0.398	0.276	1.54631e-26	Fkbp1a	0.28665	0.818	0.828	1.07087e-10	Acsl3	0.469847	0.395	0.298	1.68613e-18	Tmed2	-15.6815	0.945	0.969	2.24078e-87	Mbnl1	-0.304177	0.535	0.659	5.11428e-15	Emd	0.315336	0.603	0.485	1.06809e-20	Gab1	-1.81443	0.116	0.297	2.45587e-59	Pgp	0.590261	0.46	0.273
	Eif1ax	0.508225	0.873	0.847	4.03112e-120	Hsd17b7	-0.43593	0.208	0.334	8.58713e-23	Chd3	0.407843	0.427	0.297	1.64442e-26	AI837181	0.658763	0.444	0.372	1.15339e-10	Gm1673	0.315301	0.679	0.582	1.84178e-18	1700025G04Rik	-5.78049	0.457	0.613	2.24798e-87	Mrpl53	-0.321067	0.369	0.497	6.23389e-15	Ankrd28	-0.696228	0.318	0.398	1.12242e-20	Tpst1	0.959603	0.365	0.202	1.03967e-58	Ddx39	0.849434	0.312	0.164
	Rbbp7	-0.665175	0.487	0.693	5.85867e-120	Yipf1	-0.497812	0.15	0.265	8.87562e-23	Slc25a1	0.544238	0.334	0.226	1.68487e-26	Ivns1abp	0.475646	0.682	0.653	1.16243e-10	Smim11	0.340994	0.631	0.529	2.01524e-18	Mrps16	-2.83922	0.462	0.625	2.31726e-87	Pabpn1	-0.299559	0.575	0.68	6.81337e-15	Phf14	0.444924	0.371	0.276	1.24692e-20	Gpx7	0.560591	0.805	0.675	1.1568e-58	Bgn	-0.29888	1	0.999
	Mgat2	1.06476	0.438	0.287	6.6991e-120	Selenoh	-0.398905	0.385	0.541	8.94367e-23	Alyref2	0.516091	0.307	0.199	1.89285e-26	Ppdpf	-0.363872	0.446	0.598	1.19507e-10	Ppig	-0.366314	0.628	0.691	2.05505e-18	Ube2b	-14.7735	0.679	0.796	3.91959e-87	Fam92a	-0.332036	0.411	0.533	7.67466e-15	Ndrg1	-0.769022	0.249	0.334	1.37907e-20	Nop14	-0.879107	0.465	0.625	1.56491e-58	Nab1	-1.85439	0.129	0.277
	Cct4	0.582625	0.798	0.74	7.13967e-120	Rsu1	-0.329629	0.218	0.354	9.70642e-23	Gatd1	0.476007	0.371	0.251	2.02628e-26	Bad	-0.678973	0.14	0.255	1.2758e-10	Gar1	-0.481942	0.469	0.55	2.15697e-18	Atraid	-4.39537	0.754	0.841	4.69744e-87	Ubxn1	-0.259152	0.587	0.695	7.76539e-15	Glud1	-0.634852	0.367	0.444	1.4903e-20	Pabpn1	0.543619	0.798	0.668	1.66377e-58	Trip6	0.655877	0.414	0.24
	H19	-0.307791	0.991	0.998	1.56788e-119	Idh2	-0.37749	0.406	0.547	1.1334e-22	Fgfr3	0.460017	0.374	0.256	2.68849e-26	Mapre3	1.05848	0.27	0.191	1.29248e-10	Ddx5	-0.276188	0.865	0.886	2.88088e-18	Arf2	-27.4581	0.314	0.485	5.35653e-87	Suclg1	-0.399886	0.301	0.415	8.12049e-15	Armcx6	0.543252	0.27	0.186	1.61116e-20	mt-Nd4	-0.549163	0.922	0.956	1.93424e-58	Pcbp1	0.430216	0.938	0.839
	Runx1	0.947197	0.562	0.411	1.87936e-119	Retreg1	-0.457565	0.323	0.457	1.15763e-22	Tmem176a	-0.448535	0.704	0.737	3.05277e-26	Lysmd3	0.605995	0.476	0.407	1.32868e-10	Tent5a	0.359749	0.61	0.51	2.88258e-18	Cct5	-14.6452	0.666	0.788	6.21184e-87	Cdk2ap1	-0.383926	0.334	0.446	8.20851e-15	Crtap	-0.251601	0.842	0.855	1.69605e-20	Cggbp1	-0.761482	0.506	0.66	2.0011e-58	Timm22	0.66554	0.449	0.266
	Tomm5	0.731935	0.707	0.62	3.08217e-119	Atp5j	0.258356	0.915	0.924	1.49637e-22	44987	0.375832	0.526	0.385	3.30004e-26	Ran	-0.362773	0.809	0.892	1.329e-10	Ypel3	-0.475913	0.785	0.798	3.11613e-18	Smarcb1	-2.52513	0.218	0.396	6.43838e-87	Loxl2	-0.432161	0.278	0.388	8.2824e-15	Mier1	-0.544109	0.449	0.511	1.75629e-20	Bnip3	0.50716	0.859	0.722	2.07084e-58	Casp4	-1.94678	0.104	0.254
	Aprt	0.636835	0.796	0.739	3.79518e-119	Ero1l	-0.491713	0.217	0.344	1.91108e-22	Slc26a2	0.453033	0.434	0.312	4.58984e-26	Tshz2	-0.503803	0.332	0.471	1.33693e-10	Sh3bgrl	0.42857	0.462	0.364	3.27409e-18	Cstb	-57.0925	0.525	0.689	9.12618e-87	Igsf10	0.654807	0.252	0.184	8.35078e-15	Cct3	-0.407192	0.624	0.662	2.80662e-20	Rtf1	-0.838652	0.427	0.593	2.39922e-58	Mgp	-0.42757	0.995	0.994
	Trim35	0.989198	0.578	0.445	5.40069e-119	Gm5617	-0.31554	0.293	0.44	2.00073e-22	Psmd6	0.386513	0.529	0.394	5.94265e-26	Col5a2	-0.751849	0.221	0.339	1.54442e-10	Gpx7	0.287809	0.754	0.676	3.38951e-18	Med28	-2.86634	0.507	0.663	1.38875e-86	Glrx5	-0.463004	0.202	0.306	8.79604e-15	Reep5	-0.355745	0.785	0.777	3.56555e-20	Atp2a2	-1.03113	0.378	0.554	2.43263e-58	Kras	-1.19808	0.325	0.457
	Mrpl42	-0.64239	0.46	0.684	9.88775e-119	Htra2	-0.425049	0.247	0.381	2.36473e-22	Galnt18	0.432169	0.486	0.356	6.55687e-26	Tsc22d3	-0.496267	0.256	0.388	1.98636e-10	Aldh2	-0.395023	0.539	0.61	3.57392e-18	Txndc17	-4.47015	0.729	0.827	1.46862e-86	Tsen15	-0.459358	0.265	0.373	8.88741e-15	Arl13b	-0.590411	0.397	0.465	4.95651e-20	Fam76a	-1.30888	0.211	0.394	5.49986e-58	Naa10	0.571425	0.612	0.409
	Tmco1	-0.639303	0.524	0.728	1.01475e-118	Fgfr2	-0.360685	0.506	0.65	2.55114e-22	Irf2bpl	0.387316	0.48	0.352	7.42249e-26	Ncam1	-0.406744	0.251	0.387	2.19797e-10	Mcrip1	-0.284156	0.757	0.79	3.9985e-18	Pink1	-1.08661	0.204	0.382	1.72651e-86	Ybx3	0.267989	0.772	0.746	9.97577e-15	Zfp703	-0.666798	0.201	0.289	5.92058e-20	Ubn1	-1.06496	0.314	0.496	6.61789e-58	Tmem11	-0.84686	0.465	0.573
	Zfyve21	0.665264	0.739	0.668	1.08549e-118	Emc8	-0.430122	0.18	0.303	2.72892e-22	Sertad2	0.343665	0.62	0.475	7.45296e-26	Ppm1a	0.521666	0.599	0.558	2.21119e-10	Ufl1	-0.548278	0.321	0.416	4.33813e-18	Rpl11	-104.614	1	1	1.85824e-86	Atrx	-0.315768	0.505	0.625	1.04002e-14	Eef1e1	-0.581871	0.409	0.474	5.99046e-20	Galk1	0.657827	0.638	0.445	1.36847e-57	Swt1	0.693358	0.635	0.448
	Tpd52	1.48158	0.278	0.143	1.22096e-118	Rnf130	-0.329465	0.346	0.501	3.394e-22	Ppp1r15a	0.372454	0.72	0.593	8.8273e-26	Ralgds	0.867715	0.288	0.205	2.27476e-10	Pxdc1	-0.640121	0.314	0.405	5.6113e-18	Amotl2	-3.43283	0.111	0.278	2.27703e-86	Commd1	-0.357162	0.452	0.567	1.06287e-14	A2m	0.274575	0.715	0.621	6.23152e-20	B430010I23Rik	-2.01966	0.107	0.282	2.31871e-57	Ube2m	0.417833	0.855	0.687
	Etf1	0.805674	0.622	0.508	3.8649e-118	Hnrnpd	-0.280364	0.475	0.628	4.16645e-22	Mirg	-1.30411	0.157	0.25	9.09696e-26	Nme1	-0.266628	0.731	0.837	2.42278e-10	Ppp1r9a	0.475916	0.384	0.285	5.95118e-18	Sat2	-12.1122	0.092	0.252	4.26875e-86	Gtf2b	-0.425932	0.21	0.316	1.20023e-14	Cavin1	-0.847968	0.226	0.306	6.84753e-20	Thbs3	-0.802951	0.523	0.661	2.42384e-57	Galnt18	0.556553	0.552	0.348
	Bdp1	1.17225	0.365	0.214	3.959e-118	4632427E13Rik	-0.378731	0.294	0.432	4.4344e-22	Necap2	0.518269	0.322	0.214	1.04054e-25	Dnajc8	-0.304039	0.331	0.485	2.46481e-10	Tspan4	-0.460149	0.479	0.555	8.21522e-18	Svbp	-1.77292	0.297	0.477	4.4593e-86	Phf14	-0.510983	0.191	0.289	1.20884e-14	Psmd7	-0.349955	0.708	0.732	7.20479e-20	Fzd2	0.958535	0.367	0.203	2.47932e-57	Prkra	0.692023	0.432	0.256
	Pmvk	0.998239	0.647	0.555	7.04431e-118	Pdzd11	-0.306253	0.276	0.422	9.81281e-22	Mtss2	0.402619	0.438	0.307	1.08848e-25	H2afz	-0.609981	0.823	0.913	2.51275e-10	Tmem147	0.292073	0.708	0.62	8.38252e-18	Hoxa10	-1.22995	0.138	0.31	7.09875e-86	Dctpp1	-0.549886	0.307	0.405	1.23891e-14	Tmem41b	0.339226	0.552	0.442	1.38042e-19	Kctd4	0.785694	0.579	0.396	2.86026e-57	Tram2	-1.29348	0.253	0.396
	Egln1	-1.41212	0.134	0.332	4.24174e-117	Cops6	-0.294543	0.407	0.563	1.13774e-21	Snrnp25	0.49907	0.322	0.212	1.13101e-25	Cct7	-0.254638	0.636	0.769	2.63423e-10	Phb2	-0.380073	0.628	0.678	9.53201e-18	Dbp	-11.925	0.101	0.265	9.47292e-86	Clic4	0.285276	0.669	0.617	1.81295e-14	1110065P20Rik	0.2637	0.697	0.584	1.99299e-19	Tubb6	-2.004	0.08	0.253	3.25377e-57	Mrps18a	0.656021	0.468	0.283
	Gspt1	0.737823	0.662	0.547	5.17383e-117	1110012L19Rik	-0.447919	0.221	0.346	1.29172e-21	Znhit1	0.544225	0.377	0.262	1.16928e-25	Raph1	0.668208	0.477	0.399	2.85265e-10	Map2k3	-0.794486	0.239	0.327	1.06476e-17	Fgfr3	-5.5708	0.112	0.277	1.70713e-85	Ppp1ca	-0.285799	0.595	0.691	2.05806e-14	Gars	-0.533743	0.559	0.605	2.23762e-19	Smim14	0.499657	0.836	0.692	3.66346e-57	Clk1	0.429537	0.882	0.747
	Ptges3	0.635801	0.749	0.652	5.54955e-117	Dcps	-0.418642	0.147	0.259	1.77188e-21	Fdps	0.339896	0.92	0.834	1.3002e-25	Cnpy3	-0.638646	0.143	0.257	3.01252e-10	Spty2d1	0.361399	0.522	0.417	1.16142e-17	Ube2d2a	-2.59036	0.499	0.655	1.8275e-85	Prkra	-0.512805	0.179	0.275	2.1209e-14	Trappc2l	0.293946	0.562	0.447	2.32456e-19	Il17d	0.767115	0.59	0.413	4.44121e-57	Eef1akmt1	0.679904	0.42	0.244
	Galk1	-0.948646	0.257	0.475	7.40392e-117	Rybp	-0.459964	0.202	0.324	2.12878e-21	Dleu2	0.382573	0.562	0.425	1.41739e-25	Scamp3	-0.4274	0.183	0.308	3.11442e-10	Ubxn4	-0.346073	0.721	0.762	1.1709e-17	Serbp1	-31.6453	0.941	0.963	1.99824e-85	B3gat3	-0.455269	0.229	0.332	2.28129e-14	Wdr43	-0.672465	0.403	0.465	2.52831e-19	Ctnna1	-0.956393	0.36	0.54	4.53272e-57	Eif4a2	-0.506496	0.822	0.844
	Ube3a	0.714204	0.667	0.567	8.4943e-117	Mfap4	-0.470859	0.155	0.263	3.09444e-21	Rabac1	-0.260439	0.944	0.94	1.76613e-25	1810026B05Rik	-0.545502	0.422	0.547	3.22263e-10	Ubtd1	-0.776019	0.183	0.272	1.25697e-17	4930523C07Rik	-16.0017	0.582	0.721	2.02695e-85	Naa38	-0.348681	0.405	0.525	2.32428e-14	Dek	-0.384869	0.821	0.821	2.87141e-19	Sat2	1.02969	0.397	0.231	7.76147e-57	Ten1	0.730629	0.355	0.196
	Ube2b	0.584251	0.822	0.783	9.0563e-117	Tmem41b	-0.369227	0.314	0.459	3.24322e-21	Arl4c	0.551446	0.337	0.23	1.8678e-25	Naa38	-0.373198	0.374	0.522	3.54622e-10	Scin	0.526762	0.318	0.227	1.28663e-17	Sub1	-15.4219	0.945	0.961	2.05811e-85	Csrp1	-0.549208	0.234	0.334	2.60739e-14	Mcm6	-0.947816	0.195	0.271	3.00243e-19	Ing5	-1.89435	0.097	0.271	8.62525e-57	Ccdc85b	-1.02821	0.447	0.552
	Tars	0.811181	0.629	0.506	1.93835e-116	Mtdh	0.371708	0.712	0.722	3.52408e-21	B9d2	0.520518	0.281	0.179	2.01763e-25	Tmem223	-0.376179	0.341	0.48	3.87627e-10	Asns	-0.588055	0.49	0.56	1.28903e-17	Fuca2	-6.13704	0.275	0.451	2.2062e-85	Mocs2	-0.416602	0.202	0.303	2.77e-14	Smc4	-0.997157	0.288	0.358	3.27717e-19	Smarca5	-0.858706	0.464	0.614	1.02828e-56	Zmynd8	0.778584	0.336	0.183
	Dst	0.984955	0.493	0.343	2.507e-116	Il17d	0.669424	0.463	0.419	4.50446e-21	Cldnd1	-0.50811	0.624	0.669	2.02943e-25	Sox11	-0.447649	0.363	0.504	4.00425e-10	Lamtor5	0.306071	0.665	0.571	1.31918e-17	Foxa3	-4.21933	0.147	0.319	2.38481e-85	Ccdc58	-0.386775	0.285	0.398	3.44738e-14	Efhd2	-0.532998	0.583	0.625	3.32793e-19	Trp53i13	0.575853	0.726	0.558	1.28384e-56	S100a6	-1.7282	0.502	0.588
	Pigp	-0.724098	0.388	0.615	5.04834e-116	Odc1	-0.266763	0.657	0.797	5.07183e-21	Fndc4	-0.921584	0.203	0.3	2.57255e-25	Tns1	0.936068	0.261	0.182	4.13523e-10	Mbnl1	0.311414	0.735	0.647	1.3845e-17	Ucma	-132.113	1	0.998	2.48609e-85	Rab28	-0.367383	0.384	0.502	3.73928e-14	Fn1	-0.353176	0.908	0.902	4.3642e-19	Ccdc186	-1.00319	0.328	0.508	1.84531e-56	Snx21	0.721466	0.478	0.301
	Cct5	0.540672	0.833	0.773	7.83691e-116	Tor2a	-0.39749	0.214	0.34	5.86359e-21	Hnrnpf	-0.324261	0.891	0.888	2.64235e-25	Snd1	-0.471209	0.21	0.339	4.14685e-10	Anp32b	-0.254785	0.96	0.96	1.45781e-17	Eef1b2	-159.494	0.999	1	3.08481e-85	Psmb3	-0.309752	0.545	0.651	3.77754e-14	Rpp38	0.335182	0.459	0.352	4.98351e-19	Tmed1	0.509339	0.844	0.716	2.17432e-56	Ndufb9	0.318277	0.943	0.836
	Nol8	1.15169	0.374	0.223	1.82365e-115	Rlim	-0.348933	0.297	0.441	7.0411e-21	Zfp560	0.343656	0.589	0.446	2.82047e-25	Mpped2	-0.609289	0.156	0.271	4.15619e-10	Nupr1	0.316179	0.683	0.594	1.48921e-17	Fkbp3	-13.3655	0.638	0.752	3.17793e-85	Ccn2	-0.440277	0.441	0.546	3.84058e-14	Nabp2	0.331508	0.431	0.325	5.14099e-19	Vwa5a	-1.95782	0.097	0.269	2.39226e-56	Mrpl16	0.780968	0.367	0.208
	Adss	0.906316	0.567	0.44	1.91671e-115	Ets1	-0.472008	0.22	0.338	7.07747e-21	Tmem106c	0.545844	0.295	0.192	2.92635e-25	Timm10b	-0.300383	0.687	0.799	4.38643e-10	Usp29	0.399305	0.581	0.491	1.98267e-17	Copz2	-9.24816	0.871	0.911	3.75827e-85	Snx21	-0.488517	0.221	0.321	4.1582e-14	Zfp560	0.305149	0.556	0.447	9.13232e-19	Ezh2	-2.00786	0.098	0.271	2.77011e-56	Fam76a	-1.19871	0.253	0.396
	Slirp	-0.648607	0.519	0.715	4.92195e-115	Dph3	-0.274682	0.495	0.666	7.54415e-21	Cotl1	0.509696	0.3	0.196	4.91987e-25	Smim3	-0.604579	0.204	0.321	4.83525e-10	Eif1b	0.317776	0.776	0.698	2.39648e-17	Irs2	-3.23313	0.116	0.283	3.76905e-85	Pmpcb	-0.44032	0.188	0.285	4.52664e-14	Clint1	-0.422044	0.59	0.642	9.32214e-19	Timm8a1	-1.24618	0.256	0.435	3.38566e-56	Calr	-0.396113	0.99	0.984
	Pappa	1.39542	0.292	0.153	6.62064e-115	Alad	-0.461218	0.16	0.272	8.28081e-21	Tmem218	0.42024	0.407	0.284	8.86865e-25	Eri3	-0.435589	0.207	0.333	5.27125e-10	Cd109	-0.463351	0.629	0.679	2.46161e-17	Rpl28	-179.722	1	1	5.7472e-85	Dazap1	-0.459298	0.195	0.293	4.80795e-14	S100a13	-0.548442	0.56	0.6	9.58527e-19	Klf10	-0.687462	0.475	0.659	4.98105e-56	Slc35e3	0.813029	0.331	0.181
	Aldoc	-1.40462	0.139	0.332	8.18965e-115	Arl2bp	-0.320325	0.281	0.423	8.35045e-21	Ryk	0.321342	0.745	0.605	8.96269e-25	Steap1	-0.609308	0.269	0.391	5.67849e-10	Tspyl4	0.594614	0.288	0.202	2.61603e-17	Pafah1b1	-5.21985	0.698	0.815	7.09372e-85	Yipf1	-0.542762	0.169	0.263	4.9722e-14	Polr2k	0.26335	0.724	0.617	1.0735e-18	Jmjd1c	-1.01083	0.38	0.548	6.01158e-56	Rab39b	-1.17532	0.253	0.4
	Fyttd1	1.01915	0.506	0.373	8.83946e-115	Tspyl1	-0.352725	0.21	0.332	1.10085e-20	Mtch1	0.311949	0.672	0.536	9.64836e-25	Romo1	-0.30771	0.499	0.651	5.69061e-10	Enah	0.380918	0.562	0.474	2.87521e-17	Anp32b	-74.4509	0.936	0.962	7.18271e-85	Xpr1	0.61807	0.297	0.229	5.56466e-14	Map2	0.390219	0.354	0.26	1.26209e-18	Tnfrsf1a	-1.28764	0.297	0.461	6.41652e-56	Tspan4	0.49719	0.726	0.536
	Tmem11	0.69415	0.663	0.554	1.3713e-114	Runx1	-0.471881	0.309	0.434	1.35795e-20	Ift74	0.489703	0.338	0.231	1.10495e-24	Poldip2	-0.402259	0.248	0.388	5.86921e-10	Fam180a	-0.462819	0.648	0.709	3.1977e-17	Smim10l1	-3.2426	0.511	0.674	9.01418e-85	Dnajc9	-0.702276	0.197	0.286	5.88525e-14	Nphp1	0.330669	0.508	0.404	1.36039e-18	Pmepa1	-0.951987	0.427	0.593	7.10746e-56	Id2	0.742889	0.473	0.305
	Atp5l	-0.352575	0.912	0.957	1.65473e-114	Pelo	-0.487608	0.234	0.356	1.39002e-20	Fus	-0.331661	0.844	0.847	1.11285e-24	Ralbp1	0.557707	0.55	0.489	6.2539e-10	Phlda1	0.29468	0.778	0.698	3.40389e-17	Scfd1	-4.6443	0.441	0.605	9.83425e-85	Cuedc2	-0.433912	0.245	0.348	6.47665e-14	Lamtor5	0.250849	0.681	0.569	1.6193e-18	Slc38a2	-0.546024	0.819	0.894	7.93337e-56	Ptpn1	-1.27233	0.263	0.403
	Prkca	0.837389	0.573	0.428	2.10851e-114	Hmgn2	-0.279185	0.734	0.853	1.4711e-20	Ppwd1	0.344959	0.537	0.398	1.66922e-24	Hist1h2ae	-1.23952	0.416	0.508	6.29947e-10	Twsg1	0.367013	0.514	0.418	3.98851e-17	0610009B22Rik	-1.03078	0.217	0.395	1.29889e-84	Hikeshi	-0.357382	0.346	0.462	6.54584e-14	Kazald1	0.296364	0.591	0.481	1.64925e-18	Esf1	-1.04022	0.31	0.493	8.28092e-56	Mbd3	0.52951	0.672	0.469
	Rgcc	0.99648	0.505	0.348	2.65107e-114	Chd3	-0.353523	0.191	0.313	1.74931e-20	Psma2	0.25588	0.829	0.725	1.69107e-24	Rab28	-0.381214	0.357	0.499	6.45473e-10	Tbc1d10a	-0.607992	0.301	0.39	4.14807e-17	Usp53	0.667881	0.4	0.567	1.51057e-84	Mrpl20	-0.302226	0.529	0.635	6.55683e-14	Acot7	0.405327	0.356	0.265	1.68203e-18	Ube2m	0.504585	0.829	0.694	8.9155e-56	Mmp14	0.696135	0.431	0.256
	Syncrip	0.825934	0.618	0.502	5.84278e-114	Cbr1	-0.371559	0.286	0.421	2.10423e-20	Ccdc59	-0.377355	0.743	0.772	1.73372e-24	Prrc1	0.29362	0.837	0.855	6.50495e-10	Impdh2	-0.325041	0.674	0.727	5.06824e-17	Timm10b	-12.346	0.715	0.803	1.73004e-84	Raly	-0.377159	0.333	0.443	6.77416e-14	Ergic2	-0.572077	0.34	0.41	1.81003e-18	Morf4l2	0.357068	0.96	0.891	8.96422e-56	Eif3c	-0.502352	0.881	0.884
	Rian	0.496755	0.908	0.861	8.41565e-114	Gm49708	-0.522246	0.236	0.354	2.15366e-20	Ppp2r3c	0.520794	0.256	0.16	1.80466e-24	Selenoh	-0.40329	0.401	0.534	6.61004e-10	Eif4a3	-0.47677	0.401	0.484	5.19792e-17	Cct7	-8.28621	0.648	0.775	2.05245e-84	Spats2l	-0.45222	0.246	0.35	7.54858e-14	Prss35	0.373042	0.383	0.286	1.91834e-18	Hspa4l	1.16375	0.258	0.124	9.47461e-56	Dera	0.795006	0.308	0.162
	Ndufa3	-0.689442	0.437	0.651	1.41401e-113	Ctsd	0.31897	0.812	0.816	2.69113e-20	1700012D14Rik	0.482011	0.362	0.249	1.88838e-24	Klhl9	0.696786	0.429	0.358	6.74418e-10	Cacna2d1	0.544898	0.279	0.196	5.49594e-17	Ppp1r14b	-7.05835	0.515	0.657	2.10236e-84	Arfip2	-0.488461	0.172	0.266	7.69604e-14	Eif4ebp1	-0.422651	0.862	0.856	1.93487e-18	Slc39a7	0.581489	0.763	0.602	9.78327e-56	Ppa2	0.804482	0.278	0.141
	Tipin	-1.07607	0.217	0.425	1.55548e-113	Got1	-0.309574	0.251	0.383	2.85564e-20	Jak1	-0.932147	0.331	0.41	2.19332e-24	Egln1	-0.503967	0.193	0.316	6.94662e-10	Hnrnpdl	-0.319357	0.804	0.82	5.65782e-17	Smim11	-2.88098	0.382	0.548	3.02256e-84	Cdc123	-0.389058	0.325	0.435	7.87456e-14	Akap13	-0.715795	0.256	0.334	1.95455e-18	Top1	-0.700584	0.78	0.868	9.84005e-56	Unc50	-0.856382	0.443	0.554
	Ckap4	0.474456	0.892	0.857	9.63207e-113	Cst3	-0.256427	0.955	0.983	3.2194e-20	Aco2	0.395039	0.495	0.361	2.23703e-24	Ubap2l	0.391814	0.687	0.654	8.25546e-10	Fuca2	0.404223	0.524	0.432	5.66699e-17	Cfl2	-4.7981	0.598	0.739	3.53387e-84	Pigp	-0.300677	0.487	0.599	1.02841e-13	Tor1aip1	-0.68277	0.283	0.359	2.0335e-18	Smim11	0.616068	0.699	0.527	1.00416e-55	A2m	-0.954589	0.569	0.632
	Actr3	0.808379	0.645	0.545	1.24493e-112	Timp3	-0.453692	0.437	0.559	3.51094e-20	Cdkn2d	-1.05384	0.334	0.411	2.25826e-24	Nudt5	-0.457091	0.207	0.334	8.97179e-10	Msl3l2	-0.862556	0.25	0.333	7.16605e-17	Usp29	-4.04103	0.339	0.51	4.74016e-84	Limd2	-0.475719	0.188	0.284	1.0315e-13	Gmppb	0.385485	0.441	0.341	2.15279e-18	Ost4	0.271903	0.991	0.986	2.49118e-55	Decr1	0.649486	0.43	0.252
	Smim4	-1.21245	0.124	0.322	1.33856e-112	Mia2	0.573345	0.475	0.437	3.52052e-20	Hacd1	0.379741	0.566	0.43	2.42591e-24	Map3k8	-0.702836	0.187	0.302	9.34533e-10	Glg1	0.287353	0.698	0.61	7.57465e-17	Fnta	-1.32827	0.365	0.54	6.00849e-84	Eif3j1	0.316846	0.671	0.65	1.06186e-13	Cd302	-0.646914	0.37	0.439	2.31208e-18	Prkca	-1.19251	0.274	0.45	2.84753e-55	Cyc1	0.585512	0.529	0.336
	Acot13	-1.07192	0.179	0.387	1.5089e-112	Efhd2	-0.376035	0.483	0.632	4.17191e-20	Hmgb1	-0.310195	0.963	0.955	2.62535e-24	A2m	-0.545141	0.524	0.63	9.72743e-10	Aopep	-0.510926	0.424	0.509	9.06235e-17	Sgta	-0.92438	0.196	0.37	6.15482e-84	Mnat1	-0.451032	0.241	0.345	1.29826e-13	Lamtor4	0.301446	0.645	0.526	2.34776e-18	Egln1	0.849063	0.479	0.304	2.90823e-55	Grpel1	-0.581973	0.715	0.768
	Sh3glb1	0.428057	0.922	0.913	1.5526e-112	Usp53	-0.309539	0.411	0.564	4.52544e-20	Sat2	0.406258	0.344	0.232	2.73997e-24	Mvb12a	-0.395873	0.341	0.486	1.07463e-09	Hnrnpl	-0.475305	0.424	0.503	1.1054e-16	Polr2i	-3.29893	0.281	0.455	6.98492e-84	Tead1	0.482892	0.429	0.363	1.41562e-13	5031425E22Rik	0.398119	0.42	0.322	2.54585e-18	Penk	0.503919	0.824	0.668	3.5349e-55	Ndufb8	0.430115	0.794	0.607
	Selenom	-0.535797	0.678	0.839	2.35531e-112	Ddx18	0.567486	0.51	0.477	4.80003e-20	Tmem223	0.347664	0.603	0.467	2.7589e-24	Tsen34	-0.425192	0.218	0.347	1.15921e-09	Slc43a3	-0.670641	0.226	0.315	1.23525e-16	Rnf126	-3.03366	0.097	0.256	1.13318e-83	Erh	-0.33819	0.528	0.627	1.47163e-13	Sdcbp	-0.396237	0.607	0.653	2.56229e-18	Cpq	0.439	0.874	0.749	4.04784e-55	Cct5	0.359145	0.888	0.769
	Col1a2	0.491853	0.968	0.945	2.76269e-112	Efemp2	-0.27501	0.522	0.677	4.80013e-20	1110032A03Rik	0.439274	0.484	0.359	2.98194e-24	Hmgn3	-0.390888	0.342	0.481	1.20585e-09	Pitx1	-0.49698	0.351	0.441	1.28253e-16	Spcs1	-19.5054	0.922	0.956	1.27092e-83	Mmp14	-0.541687	0.183	0.275	1.47895e-13	Mrpl34	0.31815	0.458	0.352	2.88246e-18	Praf2	0.67892	0.614	0.436	6.74869e-55	Nip7	-0.945182	0.431	0.536
	Trappc2l	-0.904954	0.255	0.476	6.81478e-112	Wls	0.730913	0.386	0.336	5.39457e-20	Slc44a2	0.422469	0.379	0.263	3.22509e-24	Tpm4	0.478521	0.641	0.595	1.22534e-09	Trib2	0.533989	0.311	0.226	1.28963e-16	Mbd3	-2.563	0.327	0.499	1.6361e-83	1110032A03Rik	-0.397196	0.265	0.373	1.51965e-13	Tspan31	0.297384	0.528	0.414	3.04433e-18	Serpine1	0.947028	0.48	0.311	9.37536e-55	Tars	-0.933265	0.416	0.527
	Ccdc85b	0.847471	0.642	0.533	1.23348e-111	Ift43	-0.369611	0.178	0.295	6.21988e-20	Krt10	0.541458	0.331	0.225	3.6106e-24	Per3	0.867792	0.328	0.251	1.30326e-09	Gpc3	-0.350565	0.639	0.702	1.40068e-16	Ppp1r11	-1.76236	0.321	0.496	2.45962e-83	Timm17b	-0.388039	0.347	0.455	1.59118e-13	Ldlr	0.293196	0.594	0.489	3.15043e-18	Srsf7	-0.623777	0.741	0.821	1.56852e-54	Cd109	-0.860443	0.617	0.681
	Cpxm1	-0.968377	0.234	0.445	1.24299e-111	Sdf2l1	-0.35598	0.273	0.403	7.06373e-20	3830406C13Rik	0.37424	0.449	0.322	4.28636e-24	Ndufa11	-0.349068	0.482	0.623	1.33296e-09	Apex1	-0.487466	0.433	0.514	1.6279e-16	Mplkip	-1.57162	0.324	0.498	2.85283e-83	Romo1	-0.276193	0.55	0.653	1.6236e-13	Nop14	-0.435314	0.583	0.62	3.3032e-18	Eri3	0.787341	0.497	0.321	2.92879e-54	Snx5	0.498702	0.704	0.513
	Pip4p1	-0.980769	0.318	0.525	2.60297e-111	Klhl24	-0.31301	0.378	0.529	7.40489e-20	Smim4	0.460287	0.416	0.296	6.64064e-24	Tmco1	-0.284452	0.573	0.712	1.43766e-09	Actl6a	-0.702999	0.198	0.285	1.65023e-16	Chic2	-3.91366	0.431	0.598	3.83343e-83	Bach1	0.6001	0.317	0.251	2.52064e-13	Plp2	-0.550299	0.414	0.477	3.7376e-18	Crtap	0.418956	0.926	0.851	3.58004e-54	Phb	0.617895	0.455	0.274
	Nfatc2	1.05279	0.429	0.276	3.53423e-111	Plagl1	0.256273	0.932	0.939	7.4885e-20	Pop7	0.413583	0.413	0.289	7.43387e-24	Fuom	-0.441638	0.316	0.447	1.49824e-09	Mettl1	-0.330366	0.682	0.72	1.71824e-16	Pacsin3	-0.847597	0.101	0.261	5.12162e-83	Col6a2	0.336071	0.622	0.567	2.60964e-13	Limd2	0.404977	0.367	0.272	3.77143e-18	Yif1a	0.503542	0.806	0.676	3.84711e-54	Cck	1.8403	0.253	0.134
	Insig1	-0.62872	0.729	0.851	4.88562e-111	Phyh	-0.254308	0.685	0.815	1.02199e-19	Nr1d1	0.387683	0.53	0.405	1.04423e-23	Alyref	-0.350547	0.424	0.568	1.56264e-09	Ptpn2	-0.443753	0.607	0.674	2.05808e-16	Commd1	-2.14315	0.414	0.573	7.11141e-83	Tmem176a	0.300498	0.756	0.734	2.90298e-13	Smim4	0.3805	0.395	0.296	3.93427e-18	Mpc1	0.561716	0.752	0.592	5.97874e-54	Lman1	-0.391688	0.896	0.916
	Ghitm	0.715789	0.699	0.61	5.11393e-111	Synpo	-0.328478	0.167	0.28	1.03525e-19	Ttc7	-0.87081	0.338	0.419	1.21657e-23	Btg3	0.263013	0.873	0.872	1.64064e-09	Sfpq	-0.383208	0.54	0.605	2.16404e-16	Cfap36	-1.12201	0.191	0.364	1.01949e-82	Alyref	-0.396628	0.473	0.569	2.91771e-13	Nrbf2	0.351587	0.447	0.346	3.95946e-18	Psma7	0.412968	0.912	0.804	6.67874e-54	Acat1	0.49908	0.705	0.509
	Sap30bp	1.11676	0.378	0.234	6.85684e-111	Snx5	-0.255679	0.381	0.538	1.2365e-19	Pttg1	0.506647	0.313	0.208	1.32781e-23	Dctd	-0.646689	0.143	0.251	1.79654e-09	Mob2	-0.704576	0.187	0.274	2.93867e-16	Cpxm1	-4.7495	0.26	0.439	1.32586e-82	Arl4a	-0.309457	0.501	0.609	2.98594e-13	Eps8l2	0.388482	0.257	0.175	3.96994e-18	Rgs2	1.43525	0.274	0.14	7.94928e-54	Dcakd	0.877645	0.262	0.132
	Map3k8	-1.53158	0.129	0.316	1.12774e-110	Mef2c	0.57316	0.506	0.458	1.52722e-19	Ube2q1	0.509948	0.288	0.188	1.37264e-23	Nudt4	-0.489644	0.384	0.514	1.86216e-09	mt-Nd3	0.338121	0.797	0.757	3.17645e-16	Coa3	-1.34256	0.209	0.382	1.32985e-82	Mrps16	-0.30293	0.509	0.618	3.13364e-13	Gspt1	-0.4684	0.512	0.561	3.97874e-18	Lars	-1.01936	0.335	0.508	8.09627e-54	Etfa	0.635874	0.447	0.268
	Xbp1	0.498513	0.855	0.802	1.13654e-110	Cyp51	-0.310245	0.744	0.842	1.79825e-19	Hnrnpd	0.277855	0.746	0.61	1.58231e-23	Acaa1a	-0.462194	0.171	0.293	2.14656e-09	Ruvbl1	-0.649729	0.218	0.31	3.45853e-16	Hdac1	-2.52075	0.189	0.364	1.36823e-82	Nop14	0.301282	0.656	0.615	3.2742e-13	Uxs1	-0.534795	0.374	0.442	4.1483e-18	BC005561	-0.838791	0.381	0.558	1.29601e-53	Atp2a2	-0.940482	0.441	0.555
	Pde4b	-1.17257	0.299	0.496	1.22403e-110	Taf13	-0.334993	0.195	0.315	2.24969e-19	Hmox1	-0.955936	0.39	0.467	1.7715e-23	Cisd1	-0.565388	0.188	0.306	2.18006e-09	45176	-0.309125	0.737	0.778	3.60941e-16	Clta	-8.68051	0.803	0.876	3.07843e-82	Akap9	-0.323212	0.401	0.518	4.22126e-13	Tmem106c	0.479198	0.273	0.193	4.55717e-18	Tnfaip8	-1.04553	0.35	0.518	1.69394e-53	Mpg	0.722363	0.37	0.21
	Dse	1.32907	0.265	0.134	1.39492e-110	Gstz1	-0.37581	0.165	0.277	2.8976e-19	Cth	-1.10095	0.201	0.293	1.92493e-23	Dctpp1	-0.510014	0.274	0.403	2.20643e-09	Cbx4	0.509461	0.306	0.22	3.82943e-16	Mrpl24	-1.66707	0.438	0.606	6.9183e-82	0610012G03Rik	-0.263771	0.57	0.671	4.30813e-13	Rhoc	-0.376614	0.67	0.699	4.97716e-18	Tpm1	-0.93051	0.487	0.614	1.96915e-53	Zeb1	-1.79509	0.11	0.252
	Itga6	0.95601	0.493	0.347	2.19506e-110	Lsm4	-0.270769	0.449	0.602	2.90204e-19	Slirp	0.285551	0.808	0.689	2.07439e-23	Polr2i	-0.400509	0.308	0.444	2.30145e-09	Tecr	0.30252	0.712	0.632	4.06269e-16	Rpl18	-87.4592	1	1	1.30872e-81	Polr2e	-0.276844	0.529	0.641	4.54194e-13	Ing3	0.348224	0.456	0.355	4.97852e-18	Jak1	-1.30196	0.235	0.414	2.21646e-53	Hist2h2aa1	-1.54451	0.196	0.346
	Ndufs6	-0.751144	0.327	0.553	3.4288e-110	Nr3c1	-0.342322	0.225	0.349	3.09823e-19	Lxn	0.537335	0.317	0.214	3.09132e-23	Ndufb8	-0.277255	0.481	0.626	2.30844e-09	Jak1	-0.674849	0.329	0.41	5.57833e-16	Znrd1	-2.55584	0.568	0.706	1.35191e-81	Ppp1r1b	-0.509017	0.199	0.293	4.6207e-13	Ccser2	0.273244	0.608	0.499	5.43751e-18	Gm26917	0.57713	0.761	0.601	2.61717e-53	Phb2	0.444776	0.824	0.663
	Rpl41	-0.360205	1	1	3.51413e-110	Arl2	-0.312197	0.236	0.368	3.22799e-19	P4ha3	0.406174	0.392	0.274	3.18849e-23	Higd1a	-0.367795	0.854	0.904	2.47499e-09	Eif3m	-0.255287	0.813	0.83	5.6352e-16	Ndufa11	-8.25877	0.484	0.631	1.62477e-81	Klf6	-0.261534	0.745	0.822	4.64227e-13	Pik3ip1	0.293724	0.447	0.339	6.09619e-18	Steap1	-1.47783	0.223	0.396	3.30637e-53	Csf2ra	0.682762	0.393	0.227
	Faf2	0.883986	0.521	0.388	5.50041e-110	Tmem47	-0.413203	0.159	0.268	3.2493e-19	Snx6	0.325221	0.618	0.48	3.46704e-23	2310039H08Rik	-0.334999	0.601	0.728	2.54363e-09	Psmc2	-0.4401	0.429	0.514	6.17442e-16	Atp5o	-19.27	0.828	0.885	1.67237e-81	0610009B22Rik	-0.399295	0.278	0.387	4.7123e-13	Tsc22d2	0.412442	0.365	0.273	6.17154e-18	Bzw2	-1.08706	0.319	0.488	3.4884e-53	Cdc42ep3	0.485865	0.545	0.35
	Ccnd3	-0.590913	0.557	0.751	6.12754e-110	D5Ertd579e	-0.351049	0.283	0.415	3.69875e-19	Aplp2	0.264611	0.824	0.714	4.95193e-23	Foxp1	-0.656475	0.147	0.255	2.60022e-09	Ooep	0.474939	0.398	0.311	7.8641e-16	Ndufa10	-2.01312	0.3	0.473	2.0882e-81	Brd2	0.358299	0.651	0.606	5.02699e-13	C1qbp	-0.294812	0.764	0.776	7.79963e-18	Cdkn2d	-1.50861	0.249	0.414	4.84563e-53	Sgta	0.540977	0.537	0.34
	Pcgf5	1.19908	0.358	0.215	4.49241e-109	Wdr89	-0.314192	0.31	0.452	3.95006e-19	Ogn	-0.936432	0.284	0.369	5.74983e-23	Dbp	0.845192	0.329	0.249	2.71184e-09	Tmsb4x	0.721462	0.29	0.209	7.98642e-16	Mphosph8	-16.6567	0.287	0.461	2.75206e-81	Tnfaip8	0.438669	0.556	0.507	5.05142e-13	Eci1	0.362873	0.37	0.276	8.3502e-18	Snx17	0.631632	0.638	0.463	5.71831e-53	Mrpl39	0.780254	0.306	0.162
	Elf1	1.37229	0.261	0.13	5.01651e-109	Tpp1	-0.427721	0.15	0.255	4.36818e-19	Mnat1	0.415999	0.458	0.331	5.82598e-23	Abhd11	-0.508874	0.159	0.274	2.71907e-09	Nob1	-0.736023	0.181	0.265	9.3608e-16	Edf1	-5.85552	0.671	0.783	2.79423e-81	Wsb1	-0.464998	0.252	0.352	5.5094e-13	Ppwd1	0.307578	0.51	0.399	8.46765e-18	Rpl4	-0.265565	0.999	0.997	6.38545e-53	Txnl4a	-0.767383	0.549	0.63
	Acot1	-0.767482	0.321	0.544	6.75098e-109	Bet1l	0.440724	0.683	0.701	5.33889e-19	Dlc1	0.44135	0.356	0.248	6.85299e-23	Pin1	-0.480044	0.245	0.369	2.72604e-09	Tsc22d4	0.287458	0.69	0.612	1.05824e-15	Bud31	-2.33302	0.454	0.614	2.80383e-81	Tbcb	-0.38147	0.338	0.45	5.84904e-13	Pdlim4	-0.91149	0.324	0.384	8.80662e-18	Snhg1	-0.446467	0.923	0.941	7.08008e-53	Runx2	0.778277	0.277	0.142
	Lage3	-0.919806	0.238	0.451	2.51334e-108	Srsf6	-0.316429	0.433	0.575	7.55822e-19	Fchsd2	-0.825176	0.278	0.366	8.371e-23	Commd1	-0.341269	0.419	0.565	2.85184e-09	2310009B15Rik	0.346821	0.596	0.504	1.12523e-15	Snrnp27	-2.16973	0.486	0.637	3.02175e-81	Lsm4	-0.302748	0.485	0.599	6.04547e-13	Timm10	-0.766677	0.243	0.318	9.11259e-18	Nt5e	-1.53702	0.171	0.347	8.7796e-53	Hist1h2ap	-1.24357	0.635	0.718
	Cyb5r1	1.36781	0.318	0.183	2.55099e-108	Slc25a36	-0.270734	0.358	0.505	1.06737e-18	Hspb11	0.264963	0.805	0.676	9.3948e-23	Zfp637	-0.474373	0.277	0.404	3.35639e-09	Eif2ak3	0.527691	0.289	0.206	1.25442e-15	Pin1	-1.76507	0.208	0.379	5.47617e-81	Adk	-0.311688	0.478	0.587	6.15321e-13	Eloc	-0.318856	0.784	0.786	9.8786e-18	Nfe2l2	-1.41569	0.156	0.334	9.30095e-53	Khk	0.510369	0.654	0.455
	Slk	1.0411	0.433	0.29	8.16303e-108	Net1	-0.431184	0.295	0.419	1.11521e-18	B2m	-0.559813	0.499	0.558	9.4782e-23	Ube3a	0.473065	0.619	0.575	3.60853e-09	Ruvbl2	-0.774168	0.184	0.266	1.4298e-15	Cdc42	-2.56053	0.841	0.905	6.73167e-81	Tmem223	-0.353862	0.372	0.482	7.16107e-13	Vdac1	0.256913	0.795	0.707	1.16283e-17	Rbpj	-1.21808	0.231	0.409	9.42673e-53	Gja1	-1.43534	0.289	0.415
	Prdx2	-0.409712	0.794	0.91	1.7798e-107	Ryk	-0.263633	0.463	0.625	1.33702e-18	Cacybp	0.256253	0.799	0.679	1.02699e-22	Prss35	-0.655478	0.185	0.296	3.78627e-09	Akt1s1	-0.495308	0.388	0.467	2.00038e-15	Dusp1	-31.2047	0.142	0.309	1.03719e-80	Chst11	-0.357852	0.454	0.56	7.39844e-13	Aurkaip1	0.276338	0.551	0.434	1.29861e-17	Tmem45a	0.551463	0.758	0.591	1.11249e-52	Trps1	-0.82045	0.52	0.607
	Rest	1.05476	0.47	0.334	2.7406e-107	Klf7	-0.421256	0.311	0.433	1.55085e-18	Wdr1	0.374748	0.475	0.352	1.03751e-22	Hbegf	0.650226	0.348	0.261	4.27703e-09	Rbm17	-0.414847	0.455	0.532	2.43743e-15	Rrbp1	-47.0665	0.988	0.988	1.31907e-80	Ndufv3	-0.281821	0.614	0.693	8.55865e-13	Slk	-0.752657	0.234	0.309	1.2996e-17	Runx1	-1.24519	0.257	0.434	1.38992e-52	Erh	0.460071	0.778	0.608
	Ubn1	0.730949	0.603	0.476	4.84346e-107	Rsl1d1	0.319256	0.755	0.773	1.64239e-18	Rpp25l	0.376105	0.461	0.335	1.05053e-22	Cfap36	-0.385341	0.228	0.354	4.49531e-09	Bub3	-0.550559	0.403	0.472	2.60751e-15	Vdac1	-7.25938	0.601	0.723	1.53361e-80	Hist1h2be	-0.418831	0.328	0.43	9.12556e-13	Tef	0.552427	0.251	0.176	1.60109e-17	Sbno2	-1.14677	0.255	0.44	1.56031e-52	H2afy2	0.84402	0.269	0.137
	Egr1	-1.25975	0.146	0.332	4.96177e-107	Ldlr	-0.293428	0.363	0.505	1.65938e-18	Lyplal1	0.522358	0.264	0.17	1.12702e-22	Zfp260	0.611734	0.52	0.464	5.05092e-09	Mrpl12	-0.472635	0.381	0.464	2.65705e-15	Sec31a	-4.11757	0.436	0.594	1.76624e-80	Rftn2	-0.480645	0.195	0.288	1.00784e-12	Mocs2	0.340763	0.386	0.29	2.01328e-17	Lamtor1	0.621499	0.648	0.48	1.93464e-52	Bzw1	-0.532968	0.828	0.846
	Spcs1	-0.361905	0.891	0.96	8.05012e-107	Nt5e	-0.509216	0.234	0.346	1.67042e-18	Gnb2	0.257308	0.844	0.724	1.42141e-22	Ccnd1	-0.49246	0.251	0.373	5.10247e-09	Plp2	-0.54267	0.402	0.477	2.71278e-15	Gnb1	-4.19556	0.469	0.629	2.6572e-80	Apex1	-0.298628	0.402	0.516	1.06962e-12	Set	-0.276719	0.849	0.841	2.47408e-17	Batf	-2.03341	0.117	0.283	2.23717e-52	Actb	0.251838	0.992	0.971
	Ctdsp2	0.801547	0.628	0.519	9.51088e-107	Lman1	0.253964	0.881	0.917	1.89048e-18	Ell2	-0.940718	0.232	0.318	1.52928e-22	Col6a1	-0.47359	0.758	0.833	5.23911e-09	Kank1	0.45145	0.303	0.218	3.37202e-15	Sptssa	-2.32194	0.464	0.623	2.7525e-80	Pdrg1	-0.250114	0.763	0.814	1.09217e-12	Hivep3	-0.847266	0.233	0.306	2.55283e-17	Mif	0.319385	0.991	0.962	2.2883e-52	S100a13	-0.881806	0.516	0.604
	Ndufb1-ps	-0.524781	0.647	0.803	1.17166e-106	Pycr1	-0.318544	0.262	0.395	2.04345e-18	Timm22	0.445434	0.388	0.274	1.62994e-22	Dap3	-0.403239	0.293	0.427	5.52926e-09	Hdgf	-0.337832	0.714	0.743	3.56256e-15	Sc5d	-6.88944	0.358	0.52	2.76059e-80	Elof1	-0.328607	0.332	0.445	1.12174e-12	Sertad3	0.480607	0.254	0.178	3.29321e-17	Agpat4	-1.13723	0.28	0.455	2.71245e-52	Ube3a	-0.791058	0.484	0.584
	Adk	-0.706557	0.387	0.602	1.8467e-106	Foxo3	-0.411337	0.211	0.325	2.39438e-18	Sgms2	-1.0467	0.178	0.27	1.95339e-22	Napa	-0.31377	0.458	0.609	5.79594e-09	Mrc2	0.335856	0.514	0.417	3.66529e-15	Snx3	-4.54567	0.736	0.833	3.50425e-80	Nr3c1	-0.370825	0.244	0.347	1.16806e-12	Tead1	-0.691728	0.304	0.372	5.11658e-17	Dnajb11	-0.817827	0.541	0.663	2.76203e-52	Clpp	0.529659	0.605	0.41
	Ier2	-1.06919	0.485	0.659	1.85116e-106	B230118H07Rik	-0.386285	0.258	0.387	2.46103e-18	C030034I22Rik	0.510961	0.286	0.189	2.03616e-22	Lars	-0.321195	0.358	0.504	5.86332e-09	Egln1	0.45904	0.395	0.307	3.67718e-15	Tomm22	-3.9665	0.433	0.593	4.54525e-80	Gnb4	-0.345526	0.437	0.542	1.19301e-12	Lactb2	-0.932302	0.218	0.289	5.90046e-17	Rabac1	0.326581	0.965	0.939	3.11035e-52	Map2k3	-1.44797	0.193	0.333
	Tspo	1.55646	0.326	0.193	8.31488e-106	5031425E22Rik	-0.320121	0.216	0.337	2.63382e-18	Fndc3b	-0.609737	0.485	0.545	2.23171e-22	Pias4	0.800696	0.32	0.244	6.83635e-09	Srm	-0.29345	0.805	0.821	4.29951e-15	Htra2	-1.80759	0.217	0.386	6.72857e-80	Uqcc2	-0.250539	0.602	0.698	1.2636e-12	Ddx21	-0.808822	0.294	0.36	8.65209e-17	Cir1	-0.890825	0.426	0.583	3.36581e-52	Bckdk	0.710193	0.348	0.195
	Ndufs8	-0.93484	0.21	0.421	1.55599e-105	Timm23	0.317663	0.758	0.784	2.7721e-18	Rbfox2	-0.62028	0.429	0.5	2.23763e-22	Clpp	-0.397951	0.299	0.429	6.92511e-09	Cnn3	-0.369478	0.588	0.647	4.58706e-15	Polr2m	-8.22139	0.501	0.652	7.50569e-80	Ndufa10	-0.331123	0.353	0.466	1.50642e-12	Spsb2	0.57145	0.336	0.255	9.44209e-17	Amd1	-1.57946	0.124	0.298	3.92136e-52	Mtus1	-1.5306	0.164	0.306
	Srsf9	-0.513478	0.625	0.793	2.98832e-105	Samd4b	-0.31735	0.268	0.398	2.97067e-18	Nab1	-0.965374	0.18	0.271	2.59892e-22	Agpat5	-0.494981	0.245	0.372	7.13314e-09	mt-Co1	-0.284428	0.996	0.998	5.31838e-15	Il11ra1	-1.14475	0.218	0.39	8.45989e-80	Mrpl23	-0.264803	0.624	0.721	1.65804e-12	Mvd	0.462078	0.285	0.206	9.78509e-17	Mef2c	0.610571	0.638	0.452	3.98731e-52	Cited2	0.593261	0.611	0.432
	Ptbp3	0.922506	0.472	0.331	4.1551e-105	Chchd6	-0.369215	0.187	0.3	3.53482e-18	Hdac1	0.365556	0.468	0.342	2.83201e-22	Cuedc2	-0.498706	0.223	0.346	7.42445e-09	Gfpt1	0.338841	0.627	0.542	5.81194e-15	Eif1b	-11.1094	0.556	0.715	1.11162e-79	Serpine1	-0.860681	0.242	0.323	1.78781e-12	Scnm1	0.437036	0.286	0.205	1.03208e-16	Rrbp1	0.281785	0.995	0.988	4.72154e-52	Ttc7	-1.2771	0.29	0.424
	Cuta	-0.642841	0.437	0.657	4.61557e-105	Cpq	0.285824	0.754	0.754	3.55206e-18	Slc35b2	0.295871	0.661	0.524	3.02029e-22	Cops6	-0.335752	0.416	0.557	9.01288e-09	Mbd3	-0.434218	0.404	0.49	5.8338e-15	Echs1	-1.56958	0.364	0.532	1.17911e-79	Tsnax	-0.457976	0.169	0.26	1.85457e-12	Vti1b	0.33264	0.434	0.335	1.10814e-16	Mt2	-2.17793	0.186	0.354	6.34e-52	Apoe	-1.54696	0.323	0.456
	Ppm1a	0.713773	0.652	0.55	7.3711e-105	Cox6c	0.258479	0.905	0.911	3.57905e-18	Bax	0.373064	0.579	0.445	3.02801e-22	Rasa2	0.816964	0.262	0.186	9.10399e-09	Gpsm2	0.437005	0.344	0.255	6.41048e-15	Psmb7	-1.48912	0.332	0.499	1.19847e-79	Gtpbp4	0.310224	0.659	0.628	1.88984e-12	Sat2	0.420479	0.319	0.233	1.37358e-16	Svbp	0.649366	0.631	0.454	7.98984e-52	Lrrc1	0.850106	0.263	0.134
	Gng11	-1.05229	0.153	0.351	8.5597e-105	Rps27l	0.251114	0.886	0.905	4.41623e-18	Tpm3	-0.610406	0.518	0.565	3.55845e-22	Pitpna	-0.446289	0.235	0.36	9.40221e-09	Rab14	-0.345264	0.658	0.709	6.72122e-15	2810001G20Rik	-4.74427	0.31	0.475	1.20188e-79	Lage3	-0.360251	0.331	0.437	2.06257e-12	G0s2	0.319155	0.326	0.242	1.4926e-16	Suclg1	0.681574	0.575	0.401	8.24076e-52	Bud23	0.70732	0.329	0.179
	Gm5617	-0.898664	0.241	0.451	8.86743e-105	Armh4	-0.319767	0.284	0.415	4.74309e-18	Svbp	0.357657	0.583	0.455	3.67538e-22	Cox16	-0.269201	0.489	0.646	9.50047e-09	Ndufs6	0.317157	0.619	0.525	6.75332e-15	Tbcb	-1.76436	0.284	0.457	1.26621e-79	Enah	-0.365516	0.377	0.486	2.37463e-12	Ubn1	-0.494274	0.435	0.492	1.5032e-16	Ywhah	-0.686538	0.575	0.709	9.96555e-52	Smarcad1	-0.814611	0.418	0.528
	Cuedc2	-1.04582	0.16	0.362	9.69039e-105	Clec3a	-0.303606	0.189	0.303	5.16024e-18	Ndufs2	0.3104	0.667	0.537	3.80833e-22	Nras	0.536674	0.503	0.442	1.02402e-08	Hnrnpr	-0.352577	0.585	0.646	7.08677e-15	Hmgn2	-45.5487	0.789	0.851	1.30708e-79	Rnf187	-0.363197	0.32	0.426	2.38169e-12	Errfi1	0.403378	0.516	0.422	1.83929e-16	Rab39b	-1.25369	0.222	0.397	1.0543e-51	Tagln2	-1.41824	0.286	0.415
	Hspb1	-2.25685	0.777	0.863	1.03565e-104	Hmg20b	-0.293509	0.204	0.324	5.33203e-18	Samm50	0.337037	0.513	0.379	4.14553e-22	Tex261	-0.408185	0.288	0.418	1.05682e-08	Rsl24d1	-0.504359	0.362	0.442	7.15714e-15	Ftl1	-171.065	0.999	1	1.6132e-79	Tuba1b	-0.835482	0.273	0.361	2.65375e-12	Tmem176a	-0.331042	0.708	0.737	1.90072e-16	Tmem223	0.651581	0.638	0.468	1.11086e-51	Svbp	0.510852	0.646	0.447
	Atp5md	-0.411515	0.889	0.942	1.09427e-104	Tmem167	0.26601	0.878	0.898	5.72921e-18	Eci1	0.418457	0.387	0.276	4.64226e-22	Macf1	0.827604	0.351	0.278	1.20876e-08	Rtl3	0.558857	0.391	0.307	7.78626e-15	Wbp2	-1.33774	0.251	0.426	1.78549e-79	Cyb5a	-0.33093	0.342	0.456	3.03958e-12	Nab1	-0.767842	0.198	0.27	1.97622e-16	Ppp4r2	-0.856735	0.39	0.553	2.26429e-51	Bad	0.614096	0.408	0.239
	Ddt	-0.623422	0.462	0.669	1.69651e-104	Abi3bp	1.01422	0.271	0.204	6.13509e-18	Phb	0.436313	0.396	0.281	4.92497e-22	Ywhab	-0.307403	0.422	0.567	1.24709e-08	Gale	-0.718204	0.199	0.279	7.88592e-15	Pebp1	-39.4992	0.978	0.978	1.83418e-79	4632427E13Rik	-0.376405	0.322	0.429	3.06491e-12	Ppp1r11	0.273103	0.579	0.474	2.25089e-16	Ccnt2	-1.00011	0.258	0.438	2.96117e-51	Polr3d	-0.763752	0.481	0.583
	45176	0.556201	0.821	0.77	1.72638e-104	Hspa9	0.388647	0.713	0.721	6.87032e-18	Lsm2	-0.899217	0.305	0.376	5.1766e-22	Pdpk1	0.667008	0.344	0.266	1.28525e-08	Mcm7	-0.853352	0.202	0.279	8.70463e-15	Sdhd	-1.74225	0.357	0.53	3.31617e-79	Ppwd1	-0.396496	0.309	0.413	3.11374e-12	Foxc1	0.340428	0.381	0.286	2.49832e-16	Ralbp1	-1.0315	0.332	0.498	2.96151e-51	Dnlz	0.64722	0.419	0.25
	Eif1a	0.450147	0.901	0.854	1.91028e-104	St3gal4	-0.364104	0.16	0.266	9.19481e-18	Calm2	-0.342044	0.929	0.908	5.31632e-22	Fuca1	-0.31955	0.564	0.695	1.30712e-08	Prpf40a	-0.407305	0.464	0.54	8.73834e-15	Mt2	-149.868	0.194	0.359	3.5521e-79	Acot13	-0.376648	0.27	0.373	3.27082e-12	Tmbim1	-0.449095	0.491	0.547	3.16232e-16	Sumo3	0.535756	0.74	0.564	3.73061e-51	Idi1	-0.647713	0.774	0.812
	Gss	1.35732	0.279	0.15	2.98752e-104	Pdcd11	0.852376	0.254	0.193	9.53282e-18	Cox20	0.317092	0.639	0.505	5.56792e-22	Adk	-0.32891	0.456	0.585	1.31661e-08	Ptges3	-0.394155	0.62	0.664	8.84522e-15	Cir1	-4.17202	0.425	0.589	4.46234e-79	Churc1	-0.37573	0.302	0.41	3.36019e-12	Pla2g12a	0.45957	0.293	0.213	3.19949e-16	Hif1a	-0.596188	0.807	0.869	4.93618e-51	Trappc6a	0.503715	0.707	0.517
	Pdpn	0.943046	0.537	0.394	3.12741e-104	Lars2	0.545214	0.566	0.55	9.64385e-18	Srebf1	0.456463	0.34	0.235	6.10512e-22	Plec	0.599893	0.404	0.319	1.32007e-08	Cdo1	-0.672602	0.183	0.268	9.95999e-15	Clpp	-1.45127	0.266	0.439	5.34118e-79	4833420G17Rik	-0.423047	0.253	0.352	3.45109e-12	Lsm2	-0.722825	0.316	0.376	3.21168e-16	H2-Q4	-2.16662	0.09	0.253	9.64578e-51	Cab39l	0.683606	0.387	0.227
	Plekha1	1.20339	0.336	0.198	3.86362e-104	Grpel1	0.305893	0.743	0.765	1.06565e-17	Ormdl2	0.442757	0.307	0.206	6.37865e-22	Mdm2	0.683393	0.378	0.305	1.46617e-08	Slirp	0.277935	0.761	0.692	1.13841e-14	Dpm1	-3.07932	0.537	0.682	5.73993e-79	Sec13	-0.302843	0.485	0.595	3.4803e-12	Il11ra1	0.322063	0.466	0.369	3.79977e-16	Ucma	0.276165	1	0.998	2.29222e-50	Ndufa9	0.663912	0.435	0.263
	Pnpla8	0.674362	0.65	0.543	3.93966e-104	Ddah1	0.537009	0.518	0.487	1.08851e-17	Fxyd6	0.317089	0.773	0.661	6.72697e-22	Dipk2a	-0.546512	0.162	0.271	1.57384e-08	4933421O10Rik	0.330925	0.533	0.439	1.2175e-14	Dctn2	-1.26837	0.301	0.468	6.21165e-79	Rbm17	-0.294765	0.419	0.534	3.52097e-12	Ppig	-0.338447	0.664	0.689	3.85622e-16	Hnrnpdl	0.357927	0.921	0.814	2.30492e-50	Arl2	0.581723	0.531	0.344
	Gnai3	0.742222	0.598	0.483	4.03229e-104	Nt5c3b	-0.289037	0.214	0.336	1.1019e-17	Eif3j1	-0.540869	0.613	0.653	7.8584e-22	Smyd2	-0.445727	0.203	0.319	1.58492e-08	Nhp2	-0.483135	0.453	0.522	1.2439e-14	Eci1	-0.808267	0.133	0.296	6.50283e-79	Pim3	-0.479523	0.531	0.615	3.69721e-12	Inka1	0.289277	0.299	0.216	5.06043e-16	Kif5b	-0.842936	0.422	0.579	2.41469e-50	Tsta3	0.796591	0.294	0.156
	Ywhae	0.361305	0.948	0.942	1.12715e-103	Stip1	-0.368298	0.304	0.433	1.29241e-17	Dusp1	0.473238	0.396	0.289	8.17361e-22	Rbbp7	-0.271086	0.55	0.677	1.6207e-08	Psmg2	-0.641672	0.208	0.291	1.31348e-14	Rpl13	-215.789	1	1	6.98039e-79	Trappc3	-0.3756	0.226	0.327	4.04357e-12	Slc4a7	-0.94472	0.193	0.262	6.01603e-16	Ctdsp2	-0.966125	0.378	0.537	2.43213e-50	Tvp23b	-0.778732	0.487	0.58
	Kdelr3	-0.496466	0.736	0.86	2.60352e-103	2310022B05Rik	-0.377453	0.168	0.275	1.39203e-17	Vamp2	0.395094	0.456	0.333	9.21038e-22	Camk1	-0.33316	0.271	0.405	1.71241e-08	Dusp1	0.419475	0.377	0.29	1.52323e-14	Nr1d1	-11.6986	0.254	0.427	7.28274e-79	Mphosph8	-0.35007	0.346	0.453	4.34676e-12	Pet100	0.343699	0.398	0.304	6.19597e-16	Ppp3ca	-0.892401	0.41	0.568	3.6512e-50	Rftn2	0.66399	0.44	0.269
	Nrk	-0.533981	0.633	0.799	3.10982e-103	Gstp1	-0.351321	0.173	0.28	1.46001e-17	Xpa	0.490949	0.32	0.217	1.21999e-21	Hnrnpd	-0.31228	0.503	0.621	1.733e-08	Nip7	-0.484222	0.467	0.532	1.98819e-14	Mdfi	-8.21124	0.395	0.567	1.09104e-78	2810013P06Rik	-0.361065	0.277	0.381	4.56694e-12	Map1lc3b	-0.316476	0.96	0.94	6.58834e-16	Pfn1	0.416315	0.912	0.816	3.87373e-50	Mrps15	0.543124	0.569	0.376
	Nav2	1.28737	0.305	0.171	5.36037e-103	Ywhag	-0.35486	0.311	0.442	1.74896e-17	Sh3bgrl3	-0.435636	0.666	0.691	1.36553e-21	Rpp38	-0.438535	0.241	0.363	1.73859e-08	Meltf	-0.359853	0.581	0.64	1.99457e-14	Elof1	-1.841	0.283	0.452	1.16104e-78	Sri	-0.286991	0.423	0.537	4.59069e-12	Ywhah	-0.335316	0.668	0.706	8.72326e-16	Got1	-1.28724	0.209	0.383	5.5783e-50	Nt5c3b	0.577266	0.499	0.313
	Snrnp48	0.517492	0.821	0.771	6.55291e-103	Nras	-0.327732	0.315	0.453	1.80275e-17	Emp1	-0.59963	0.593	0.659	1.52705e-21	Islr	0.368655	0.726	0.709	1.85949e-08	Pycr2	-0.512136	0.274	0.359	2.82799e-14	Ik	-1.00979	0.332	0.508	1.2127e-78	Slc44a2	-0.454555	0.185	0.276	4.66734e-12	Itgb1	-0.358188	0.685	0.712	9.25346e-16	Jam2	1.01542	0.28	0.143	5.89611e-50	Naxe	0.504703	0.643	0.445
	Rps28	-0.317498	1	1	9.36972e-103	Sorbs2	0.541787	0.548	0.526	1.9493e-17	Cnn2	0.682694	0.272	0.182	1.6292e-21	Osbpl1a	-0.552611	0.158	0.266	1.86913e-08	Nudt21	-0.346652	0.616	0.664	3.35808e-14	Mettl9	-6.25137	0.646	0.757	1.70943e-78	Tbc1d10a	-0.370777	0.288	0.391	4.9556e-12	44987	0.26173	0.494	0.386	9.29126e-16	Pa2g4	-0.833292	0.446	0.588	6.03921e-50	Dctd	0.657931	0.398	0.235
	Erc1	1.16892	0.368	0.229	1.04338e-102	1700012D14Rik	-0.428127	0.16	0.262	2.08034e-17	Prelp	0.300637	0.633	0.496	1.82119e-21	Rin2	0.659115	0.377	0.299	1.88594e-08	H2-Q4	-1.10112	0.174	0.25	3.56401e-14	Psip1	-9.95498	0.213	0.381	2.05461e-78	Inafm1	-0.468867	0.242	0.337	5.23366e-12	Pcyt2	0.293748	0.495	0.392	1.03103e-15	Ninj2	0.927227	0.36	0.209	6.17599e-50	Zcrb1	0.385565	0.799	0.607
	Tmed1	-0.565571	0.55	0.74	1.2447e-102	Gpc3	0.429437	0.686	0.699	2.67354e-17	Fam114a2	0.336564	0.59	0.461	1.86093e-21	Snx17	-0.30385	0.33	0.475	2.0256e-08	Vwa5a	-0.863875	0.191	0.265	3.6609e-14	Nck1	-1.02979	0.265	0.439	3.94016e-78	Znhit1	-0.451651	0.184	0.274	5.82034e-12	Rnf130	0.25441	0.591	0.483	1.05975e-15	Cdk2ap1	0.626492	0.609	0.431	1.19834e-49	Bmyc	0.594807	0.47	0.294
	Fkbp4	-0.730896	0.479	0.66	1.38523e-102	Emp1	-0.58431	0.563	0.661	3.04303e-17	Phf14	0.406319	0.386	0.276	1.91394e-21	Hist1h4d	-0.614185	0.331	0.447	2.05386e-08	Ttc3	0.251023	0.752	0.677	3.76466e-14	Cst3	-285.003	0.972	0.982	4.63116e-78	Polr2g	-0.268034	0.452	0.569	6.9406e-12	Tmem223	0.283218	0.573	0.468	1.40996e-15	Ndufa13	0.321875	0.961	0.913	3.02341e-49	Snhg17	0.591064	0.494	0.313
	H3f3b	-0.612791	0.999	0.999	4.32063e-102	Slc4a7	0.8107	0.31	0.253	3.19101e-17	Clu	-0.657821	0.604	0.664	2.73852e-21	Gm2000	-0.427338	0.357	0.486	2.11943e-08	Cyba	0.339092	0.56	0.475	4.84987e-14	Net1	-12.0875	0.252	0.424	5.42362e-78	Bub3	-0.37557	0.368	0.474	7.04281e-12	Tmem251	0.396063	0.353	0.267	1.68863e-15	Bex3	0.328373	0.951	0.897	3.40343e-49	Desi2	-0.969662	0.373	0.492
	Ell2	1.00165	0.441	0.299	7.77489e-102	Tmem203	-0.35925	0.179	0.287	3.35569e-17	Gpc1	0.51706	0.28	0.186	3.41553e-21	H2afy	-0.394361	0.255	0.378	2.29475e-08	3110040N11Rik	0.316884	0.537	0.441	5.42372e-14	Trmt112	-4.72965	0.723	0.819	7.21699e-78	Sash1	-0.391925	0.242	0.341	8.14653e-12	Pop7	0.355571	0.381	0.29	2.21133e-15	Lactb2	-1.83383	0.129	0.291	4.01367e-49	Lrrc42	0.584594	0.468	0.287
	Limd2	-1.29586	0.117	0.296	8.08995e-102	Klhdc2	0.366374	0.651	0.652	3.50013e-17	Mrps36	0.357725	0.497	0.372	3.50168e-21	Ryk	-0.267578	0.476	0.618	2.47649e-08	Mphosph10	-0.554493	0.272	0.358	5.76235e-14	Nfic	-16.5378	0.505	0.65	8.21881e-78	Hist3h2a	-0.673425	0.35	0.436	9.14801e-12	Smc6	-0.525891	0.448	0.495	2.3181e-15	Ezr	-1.21173	0.241	0.413	4.75988e-49	Smarcb1	0.528069	0.559	0.366
	Tead1	0.90493	0.492	0.354	9.57602e-102	Nono	-0.251875	0.393	0.543	4.4601e-17	Tspyl1	0.420971	0.43	0.317	3.77783e-21	Ndufv1	-0.434601	0.203	0.322	2.53385e-08	Mmp16	0.479716	0.332	0.25	6.24068e-14	Snhg16	-2.60441	0.321	0.496	8.37246e-78	Malsu1	0.257917	0.7	0.678	1.00884e-11	Necap2	0.415584	0.294	0.215	2.4146e-15	Fgfrl1	0.500247	0.774	0.645	6.05603e-49	Dpy30	0.462283	0.601	0.392
	Emc8	-1.16345	0.126	0.313	9.9696e-102	Top1	0.272315	0.842	0.865	4.5788e-17	Kcnk1	-0.76772	0.237	0.326	3.95976e-21	Bmp5	-0.596186	0.159	0.263	2.59756e-08	Taf10	0.255602	0.744	0.671	6.38837e-14	Capzb	-1.42012	0.403	0.567	8.74033e-78	Ctnnal1	-0.387805	0.221	0.316	1.03799e-11	Mgat2	-0.683311	0.234	0.307	2.42211e-15	Cxadr	-1.85053	0.099	0.259	7.14922e-49	Wtip	0.561184	0.447	0.268
	B430010I23Rik	1.05216	0.406	0.26	1.11088e-101	Raly	-0.296649	0.312	0.446	4.62067e-17	Ewsr1	0.343251	0.667	0.548	4.3847e-21	Shisa4	0.576244	0.548	0.489	2.65983e-08	Pim1	-0.560669	0.265	0.35	7.74699e-14	Psmd8	-9.15149	0.531	0.664	9.61244e-78	Flot1	0.500806	0.343	0.277	1.06604e-11	Pink1	0.30414	0.462	0.36	2.47531e-15	Cebpz	-0.927718	0.381	0.544	1.1077e-48	Sarnp	0.405166	0.786	0.584
	Xpot	1.12474	0.37	0.231	2.18339e-101	Bambi	-0.743841	0.258	0.364	4.86883e-17	Cgref1	-1.14764	0.251	0.332	4.49647e-21	Katnbl1	0.879407	0.275	0.202	2.71349e-08	Klhdc2	-0.339366	0.589	0.656	8.02888e-14	Tubb4b	-94.5304	0.427	0.568	9.82278e-78	Rbpj	0.483214	0.447	0.398	1.1021e-11	Trmt13	0.336918	0.417	0.322	2.56512e-15	Nfe2l1	-0.779896	0.459	0.601	1.12884e-48	Cldnd1	-0.73044	0.616	0.67
	Mrpl18	-0.980596	0.208	0.409	2.83493e-101	Unc50	0.433417	0.56	0.544	4.90643e-17	Chd4	0.341865	0.472	0.348	5.30717e-21	Nedd4l	0.787545	0.255	0.179	2.85692e-08	Mrps18b	-0.544149	0.341	0.419	8.78059e-14	Sdha	-1.0067	0.246	0.417	1.24921e-77	Mitd1	0.579132	0.259	0.198	1.22452e-11	Enpp1	-0.744209	0.201	0.273	2.90995e-15	Plagl1	0.385897	0.964	0.937	1.17231e-48	Srpr	-0.41389	0.854	0.874
	Mrps15	-0.879432	0.205	0.411	3.38393e-101	Mcm7	-0.467576	0.178	0.281	5.43881e-17	Hspa9	-0.469923	0.702	0.722	5.83696e-21	Ctsf	0.496015	0.584	0.551	2.89001e-08	Ldlr	0.313208	0.581	0.491	8.86689e-14	2410006H16Rik	-44.2741	0.97	0.974	1.65733e-77	Fchsd2	0.443296	0.417	0.357	1.33161e-11	Tcaf1	0.339575	0.377	0.287	3.01926e-15	Hist1h1e	-0.573692	0.618	0.771	1.19746e-48	Sfxn1	0.588838	0.506	0.324
	Ifitm3	1.14998	0.376	0.232	3.56751e-101	Hddc2	-0.291325	0.237	0.361	5.89318e-17	Ccdc107	0.345097	0.51	0.384	6.25832e-21	Emb	-0.649948	0.169	0.274	2.94747e-08	Plekhf1	-0.803886	0.218	0.296	9.42039e-14	Fkbp10	-9.99444	0.768	0.839	1.69064e-77	Emd	-0.335855	0.391	0.5	1.35089e-11	Cth	-0.85231	0.223	0.292	3.50652e-15	Zfp703	-1.5573	0.125	0.291	1.20114e-48	Hist1h4i	-0.996923	0.633	0.723
	Copz2	-0.400825	0.808	0.918	4.56494e-101	Trib3	-0.437095	0.331	0.448	9.33212e-17	Etfb	0.284617	0.621	0.479	6.37683e-21	Hmgn5	-0.446806	0.174	0.281	3.10357e-08	Bcl2	0.335222	0.527	0.435	1.02773e-13	Slc44a2	-3.72788	0.123	0.283	2.51677e-77	2310009A05Rik	-0.441428	0.173	0.26	1.36866e-11	Cav2	-0.585159	0.238	0.313	3.55372e-15	Fbxo17	1.0002	0.304	0.165	1.28122e-48	S100a10	-1.16554	0.907	0.865
	Hif1a	0.49003	0.887	0.864	6.53798e-101	Dpy30	-0.314755	0.287	0.416	9.5967e-17	Nudt4	-0.707069	0.459	0.514	7.24835e-21	Washc3	-0.309067	0.247	0.378	3.16418e-08	Efcab1	0.310155	0.58	0.486	1.28978e-13	Hspb11	-3.2497	0.564	0.695	2.62549e-77	Dnajc7	-0.294972	0.356	0.469	1.37059e-11	Anxa7	-0.646068	0.369	0.427	3.81177e-15	Tsc22d1	-0.712543	0.951	0.951	1.31903e-48	Thoc3	0.61107	0.432	0.262
	Rflna	-0.922503	0.356	0.548	9.38618e-101	Itgb1	0.397476	0.703	0.711	1.08703e-16	Per1	0.543319	0.26	0.171	7.37533e-21	Acot1	-0.337528	0.391	0.526	3.90636e-08	Chtop	-0.577819	0.293	0.373	1.347e-13	Dgcr6	-0.990963	0.242	0.41	2.67927e-77	Sdf2l1	-0.392723	0.305	0.4	1.38843e-11	Eif2s1	-0.365961	0.591	0.626	4.04251e-15	Nfatc2	-1.58481	0.134	0.298	1.5102e-48	Gars	-0.835893	0.528	0.608
	Rab34	-0.764765	0.305	0.518	1.83414e-100	Sdf4	0.275947	0.803	0.836	1.23337e-16	Cfap36	0.361491	0.463	0.343	8.02019e-21	Coq10b	0.47315	0.542	0.48	3.94539e-08	Psmd4	-0.318905	0.589	0.652	1.39791e-13	Med7	-4.58242	0.189	0.356	3.51893e-77	Tmem134	-0.269805	0.568	0.668	1.5467e-11	Faf2	-0.533529	0.341	0.405	4.50687e-15	Thumpd1	-0.998978	0.272	0.446	1.69102e-48	Cald1	0.445915	0.739	0.551
	Tvp23b	0.669168	0.656	0.564	2.05746e-100	Ptms	0.30062	0.825	0.843	1.33781e-16	Hras	0.309699	0.614	0.475	8.2861e-21	Mtx1	-0.423563	0.155	0.267	3.97932e-08	Ldlrad3	0.425587	0.334	0.251	1.64839e-13	Ranbp1	-39.078	0.457	0.601	3.85221e-77	Col6a3	0.355389	0.582	0.536	1.81201e-11	Emc8	0.31602	0.378	0.288	4.80237e-15	Ctsd	0.448084	0.895	0.812	2.1893e-48	Psmb3	0.41901	0.802	0.631
	Dtymk	-0.710123	0.487	0.675	2.54633e-100	Nudt2	-0.301381	0.213	0.332	1.37636e-16	Cav2	-0.844803	0.225	0.313	8.69187e-21	Srsf10	-0.279227	0.648	0.756	4.63373e-08	Cox20	0.293041	0.604	0.507	1.77913e-13	Eif4a3	-4.38545	0.323	0.493	4.92555e-77	Ciao2a	-0.376398	0.276	0.378	1.95686e-11	Itpr2	0.342337	0.327	0.243	5.11362e-15	Pdcd6	0.44041	0.871	0.768	3.56871e-48	Ctsh	0.563836	0.534	0.353
	Ccm2	1.30578	0.273	0.147	2.76111e-100	Decr1	-0.307521	0.166	0.273	1.61182e-16	Ndufs4	0.279701	0.745	0.618	9.73272e-21	Noct	0.689569	0.294	0.217	4.69612e-08	Uqcrc2	-0.322343	0.59	0.649	1.92938e-13	H19	-134.998	0.999	0.997	6.16137e-77	Sc5d	-0.358807	0.413	0.513	1.96326e-11	Ppp1r15b	0.341334	0.395	0.303	5.18132e-15	Sde2	-0.543609	0.547	0.694	3.86641e-48	Mef2c	-1.11949	0.355	0.47
	Hint2	-1.0744	0.14	0.33	3.59436e-100	Mfge8	0.388177	0.891	0.925	1.62566e-16	Acly	0.541608	0.276	0.186	1.01599e-20	Qdpr	-0.464928	0.21	0.327	5.0911e-08	Abcf1	-0.579016	0.268	0.35	2.00491e-13	Thra	-4.0094	0.522	0.67	6.19966e-77	Marveld1	-0.440993	0.168	0.253	2.08535e-11	Gm11423	0.348537	0.282	0.201	5.54515e-15	Nhp2	-0.938989	0.372	0.525	4.57671e-48	Rdx	-0.596362	0.659	0.72
	Nmd3	1.11633	0.387	0.252	3.61808e-100	Ier5l	-0.556192	0.204	0.305	1.66198e-16	Slc35e3	0.508603	0.279	0.188	1.16467e-20	Dnaja1	-0.555777	0.795	0.859	5.52618e-08	Gnl3	-0.356165	0.72	0.758	2.10308e-13	Psmb4	-5.91727	0.785	0.862	6.31814e-77	Slc25a11	-0.453207	0.171	0.257	2.41128e-11	Lta4h	0.343771	0.377	0.284	5.79788e-15	Timm17b	0.663545	0.603	0.441	6.06323e-48	Ebf1	0.429478	0.36	0.204
	Appl1	0.945053	0.461	0.328	4.48078e-100	Csnk2a1	0.39648	0.629	0.621	1.90804e-16	Mri1	0.39213	0.33	0.226	1.3686e-20	Ddx3x	-0.39856	0.262	0.385	5.90993e-08	Prkag1	-0.59101	0.263	0.342	2.22309e-13	Hint2	-0.7217	0.161	0.325	6.61453e-77	Glul	1.02971	0.252	0.195	2.41824e-11	Ptn	0.277241	0.469	0.374	7.02317e-15	Timm10	-1.44173	0.153	0.32	6.36969e-48	Retreg1	-1.31073	0.336	0.458
	1500011B03Rik	-0.605752	0.466	0.671	4.54413e-100	Fosl2	-0.45675	0.203	0.307	1.98569e-16	Snrpd3	0.283475	0.764	0.666	1.66657e-20	Pfdn6	-0.423435	0.246	0.371	5.93503e-08	Dcps	-0.63367	0.175	0.256	2.28106e-13	Cdv3	-8.88634	0.607	0.74	6.73698e-77	Col5a2	0.441366	0.401	0.332	2.43574e-11	Hbp1	0.279903	0.564	0.464	7.1137e-15	Sdc2	0.579115	0.669	0.496	6.59242e-48	Fxyd5	0.471996	0.481	0.3
	Bnip3l	-0.587582	0.616	0.774	4.54713e-100	Tomm5	0.411186	0.623	0.629	2.12512e-16	Gcc2	0.454947	0.275	0.182	1.66896e-20	Mrpl21	-0.369689	0.286	0.415	6.4474e-08	Psmc4	-0.51951	0.282	0.364	2.2969e-13	Arl3	-2.24778	0.573	0.704	6.7428e-77	Tcf4	0.345923	0.633	0.603	2.67677e-11	Bcl2	0.255443	0.54	0.433	7.7856e-15	Drap1	0.360965	0.924	0.865	7.16618e-48	Tmem234	0.384352	0.84	0.684
	G3bp1	0.816195	0.558	0.435	4.95712e-100	Tnrc6c	0.682925	0.36	0.308	2.44817e-16	Plekhf2	0.47541	0.315	0.218	2.79439e-20	Fam3c	-0.372173	0.296	0.428	6.80845e-08	Uqcrc1	-0.610904	0.234	0.312	3.01255e-13	Pnrc1	-36.8197	0.838	0.885	7.84095e-77	Dtymk	-0.351954	0.574	0.662	2.78438e-11	Dleu2	0.330885	0.522	0.426	8.31542e-15	Impdh2	-0.610411	0.615	0.73	9.27312e-48	Ryk	0.428063	0.789	0.599
	Stx8	-1.29539	0.098	0.273	5.89905e-100	Tsc22d4	0.453814	0.616	0.617	4.55508e-16	Arl6ip5	-0.690659	0.423	0.482	2.81909e-20	Baiap2	0.667752	0.301	0.222	6.94747e-08	Ivns1abp	0.288722	0.715	0.65	3.39139e-13	Rcan1	-87.3372	0.641	0.485	8.85098e-77	Sap30l	-0.417441	0.221	0.315	2.8952e-11	Grpel1	-0.269719	0.751	0.765	1.08312e-14	Lmo4	0.430628	0.69	0.501	9.85711e-48	Lamp2	-0.564072	0.694	0.742
	Aimp2	1.05972	0.387	0.253	1.54751e-99	Ktn1	0.494765	0.525	0.503	5.69769e-16	Bzw1	-0.345606	0.846	0.844	3.1116e-20	Ccdc80	-0.402607	0.167	0.277	7.16988e-08	Nfatc2	0.629782	0.358	0.286	3.41063e-13	Rab5a	-2.68001	0.55	0.694	1.01114e-76	Myd88	0.508506	0.26	0.196	2.97455e-11	Kif5b	-0.402249	0.528	0.575	1.12278e-14	Desi2	-1.00416	0.329	0.49	1.08697e-47	Lsm4	0.430125	0.758	0.578
	Sypl	0.943608	0.459	0.33	1.93345e-99	Mtln	-0.276827	0.31	0.441	6.26219e-16	0610009L18Rik	0.481161	0.26	0.171	3.43471e-20	AI506816	-0.486205	0.185	0.295	7.43904e-08	Aebp1	-0.367699	0.617	0.668	3.43965e-13	Ss18l2	-4.60172	0.51	0.662	1.27591e-76	Nol8	0.525732	0.297	0.234	2.97589e-11	Abce1	-0.496821	0.392	0.456	1.13523e-14	Egr1	0.924046	0.462	0.307	1.42376e-47	Sap30	0.859016	0.299	0.165
	Ppp1r1b	-1.23096	0.124	0.305	1.93661e-99	Scamp2	-0.256688	0.272	0.401	6.38162e-16	Unc50	-0.548241	0.499	0.548	3.75109e-20	Glrx5	-0.472376	0.189	0.303	7.4768e-08	Batf	-0.8193	0.202	0.28	3.69187e-13	Kmt2e	-5.00456	0.285	0.455	1.30964e-76	Wbp2	-0.318316	0.311	0.418	3.29387e-11	Hoxa10	0.321892	0.379	0.29	1.3483e-14	Smo	0.791633	0.482	0.319	1.43396e-47	Psmb6	0.310185	0.942	0.838
	Fam76a	0.807705	0.511	0.372	3.65566e-99	Ddx21	0.691077	0.398	0.352	6.85387e-16	Ctsh	0.324036	0.481	0.36	3.78016e-20	Adrm1	-0.509466	0.2	0.313	7.48215e-08	Slc44a2	-0.673331	0.197	0.275	4.29675e-13	Selenof	-22.6196	0.958	0.967	1.66846e-76	Cox5a	-0.259479	0.585	0.679	3.4543e-11	Mpp6	-0.401214	0.604	0.632	1.59291e-14	mt-Atp6	-0.461957	0.993	0.996	1.7074e-47	Batf3	0.765575	0.286	0.155
	Uap1	0.745063	0.63	0.522	4.46424e-99	Mrps15	-0.281087	0.269	0.4	7.11159e-16	Calml3	-1.16019	0.172	0.258	4.14786e-20	Sod2	-0.356672	0.439	0.579	7.57483e-08	Id4	0.583436	0.256	0.184	4.60569e-13	Erh	-11.3578	0.486	0.633	3.12279e-76	Cdc40	-0.417779	0.198	0.289	3.71867e-11	Zfp950	0.357173	0.314	0.232	1.65547e-14	Sox9	-0.731812	0.861	0.876	2.28951e-47	Ncln	0.802088	0.264	0.137
	Bad	-1.32391	0.096	0.269	1.05728e-98	Gja1	-0.447603	0.297	0.413	1.01988e-15	Golt1b	-0.392426	0.693	0.712	4.82485e-20	Brd4	0.579785	0.45	0.392	7.58745e-08	S100a11	-0.538543	0.865	0.852	5.56179e-13	Cks1b	-10.729	0.237	0.398	3.26948e-76	Ccdc90b	-0.392899	0.243	0.338	3.7567e-11	4930523C07Rik	-0.323127	0.673	0.713	1.82388e-14	Tut4	-0.770116	0.422	0.578	4.99791e-47	Papss1	0.456736	0.598	0.401
	Sox8	-1.39379	0.106	0.277	1.06835e-98	Ccdc59	0.314566	0.745	0.772	1.02895e-15	Zfand6	0.255237	0.631	0.492	5.17882e-20	Rap1b	0.386585	0.61	0.56	7.74394e-08	Bbip1	0.291937	0.6	0.514	5.87159e-13	Mtx1	-0.834602	0.12	0.277	3.68144e-76	Dcps	-0.408263	0.17	0.257	4.24058e-11	Dtd1	0.341566	0.411	0.323	2.78427e-14	Psma6	0.463507	0.772	0.619	5.53584e-47	Cox5b	0.316254	0.923	0.801
	Akap13	1.04567	0.448	0.315	1.10576e-98	Sdha	-0.273382	0.28	0.412	1.03636e-15	Sec31a	0.281751	0.7	0.573	5.26492e-20	Cops5	0.426778	0.605	0.558	7.86817e-08	Slc29a1	-0.449255	0.459	0.526	6.02437e-13	Tia1	-19.8512	0.268	0.44	3.69183e-76	Smyd2	-0.390883	0.226	0.321	4.61817e-11	Dusp14	0.483469	0.253	0.182	2.84604e-14	Csnk1e	-1.18567	0.2	0.368	5.59881e-47	Uba52	0.266878	0.997	0.992
	Tor1aip1	0.916223	0.476	0.34	1.47035e-98	Gm47283	-0.292084	0.455	0.585	1.28031e-15	Tecr	0.27565	0.756	0.629	5.39879e-20	Gtf3a	-0.488783	0.203	0.315	7.92509e-08	Polr2e	-0.340045	0.587	0.637	6.68749e-13	Suclg1	-22.9989	0.256	0.422	5.07334e-76	Tcaf1	-0.434586	0.209	0.299	4.84265e-11	Nars	-0.317909	0.884	0.869	2.9703e-14	Ndufs5	0.423197	0.874	0.776	6.38259e-47	Ppp1r14b	0.375363	0.811	0.632
	Dkc1	0.909704	0.523	0.4	1.59436e-98	Rnf126	-0.35035	0.153	0.25	1.32896e-15	Pink1	0.349143	0.481	0.36	5.47059e-20	Arpc5	0.424092	0.65	0.63	8.06384e-08	Timm9	-0.549855	0.33	0.404	6.8432e-13	Polr2k	-3.09355	0.495	0.636	5.09875e-76	Kdm5b	-0.317406	0.355	0.46	4.84479e-11	Eea1	-0.768071	0.228	0.294	3.01899e-14	Smim13	-1.25777	0.196	0.362	8.31724e-47	D730003I15Rik	0.594544	0.423	0.257
	Plp2	0.808277	0.577	0.462	1.86432e-98	Abhd11	-0.301428	0.173	0.278	1.40421e-15	Paics	0.252869	0.788	0.67	6.89039e-20	Mydgf	-0.260001	0.693	0.801	8.42932e-08	Ybx3	-0.345843	0.723	0.749	7.10768e-13	Uba52	-51.2944	0.99	0.992	6.21217e-76	Zcchc17	-0.388914	0.209	0.301	5.1159e-11	Larp1	-0.658416	0.234	0.303	3.10505e-14	Twf1	-1.72178	0.111	0.269	1.14181e-46	44987	0.487453	0.572	0.379
	Eif2s1	0.619326	0.7	0.616	2.08486e-98	Mtx1	-0.349859	0.168	0.27	1.42682e-15	Mettl26	0.487441	0.303	0.207	8.16284e-20	Dcps	-0.491671	0.149	0.254	9.3086e-08	Sdhaf4	0.327198	0.545	0.454	7.58687e-13	Rps7	-135.011	1	1	7.09988e-76	Junb	-0.815197	0.713	0.742	7.09849e-11	Epm2aip1	0.307674	0.368	0.279	3.31537e-14	Casp4	-1.93341	0.096	0.25	1.15137e-46	Unc119	0.65005	0.383	0.227
	Daam1	1.33138	0.272	0.145	4.23301e-98	Bphl	-0.27459	0.178	0.284	1.54847e-15	C87436	0.397895	0.399	0.287	8.6097e-20	Wsb1	-0.402579	0.231	0.349	9.33359e-08	Mtln	0.326993	0.517	0.427	8.11572e-13	Tcp1	-8.13894	0.727	0.825	7.2613e-76	Stmn1	-2.16006	0.184	0.253	7.50283e-11	Gmppa	0.400786	0.272	0.197	3.79269e-14	Marveld1	0.871168	0.393	0.241	1.61245e-46	Sars	-0.809341	0.549	0.617
	B830012L14Rik	1.02486	0.345	0.203	4.56999e-98	Tshz2	-0.254206	0.337	0.476	1.5937e-15	Hist1h2ab	0.28837	0.273	0.179	9.53919e-20	Gpbp1	0.423125	0.654	0.625	9.59222e-08	Erg28	0.282848	0.578	0.484	8.17863e-13	Serpine1	-84.5023	0.172	0.331	8.90368e-76	Top1	0.279194	0.862	0.864	8.87231e-11	Card19	-0.443708	0.508	0.548	3.94235e-14	Spire1	-1.30067	0.207	0.369	1.97338e-46	Prkca	-1.06121	0.332	0.451
	Nras	0.796301	0.552	0.432	5.9651e-98	Tmem45a	-0.272236	0.464	0.608	1.71041e-15	Sdc4	-0.347818	0.987	0.985	9.72702e-20	Ahsa1	-0.364981	0.328	0.46	9.86767e-08	Cd24a	0.339924	0.686	0.613	8.18391e-13	Phlda1	-157.047	0.584	0.713	9.83303e-76	Med7	-0.395086	0.254	0.348	8.87286e-11	Mrpl41	0.35888	0.353	0.268	4.69233e-14	Larp4	-1.03563	0.26	0.43	2.06194e-46	Rhoc	-0.62002	0.652	0.701
	Tnfrsf1a	0.728933	0.576	0.44	6.07124e-98	Oard1	-0.272005	0.274	0.4	1.74954e-15	Ndufb3	0.274251	0.743	0.616	9.89187e-20	Comp	-0.28995	0.969	0.989	1.01637e-07	Cd302	0.266668	0.519	0.429	8.51707e-13	Ssbp1	-2.55789	0.429	0.588	1.18443e-75	Trpv4	-0.377153	0.239	0.334	1.01113e-10	Tceal1	0.401386	0.281	0.205	4.71089e-14	Pink1	0.735046	0.519	0.36	2.50107e-46	Twistnb	-0.866611	0.445	0.54
	Tbc1d15	0.631031	0.66	0.553	6.15121e-98	Gale	-0.376739	0.182	0.281	1.78574e-15	Mt1	-0.598672	0.929	0.805	1.15591e-19	Ppp1cb	0.460083	0.658	0.639	1.33267e-07	Adamts1	0.395953	0.449	0.371	9.21772e-13	Ndufs5	-10.6691	0.687	0.789	1.20693e-75	Mir22hg	0.47829	0.367	0.301	1.01907e-10	Csrnp1	0.365413	0.294	0.217	4.99998e-14	Cmtm7	0.758816	0.462	0.301	2.75555e-46	3830406C13Rik	0.601172	0.491	0.316
	Polr2g	-0.657551	0.364	0.583	6.48544e-98	D16Ertd472e	-0.381618	0.167	0.265	1.81438e-15	Sqstm1	0.278288	0.837	0.735	1.18995e-19	Psmc3	-0.259008	0.406	0.55	1.38142e-07	Ndufa11	0.276253	0.689	0.615	9.34234e-13	Ppp1cb	-3.12038	0.502	0.651	1.24788e-75	Idh3g	-0.380949	0.222	0.315	1.04276e-10	Rock1	-0.475112	0.471	0.52	5.71098e-14	BC031181	0.450581	0.827	0.712	3.3559e-46	Trappc4	-0.564846	0.63	0.695
	Pafah1b1	0.460178	0.853	0.801	6.51889e-98	Snd1	-0.27255	0.225	0.343	1.99048e-15	Lamtor4	0.294573	0.652	0.527	1.32519e-19	Ndufa9	-0.449908	0.169	0.28	1.38152e-07	Tmem214	-0.584596	0.218	0.296	1.14183e-12	Atp6v0b	-4.05023	0.62	0.737	1.33537e-75	Mrps24	-0.26258	0.546	0.649	1.10541e-10	Mrpl49	0.390939	0.269	0.195	5.73534e-14	Rab4b	0.710922	0.49	0.324	4.1294e-46	Col6a3	-0.929282	0.452	0.546
	Hnrnpd	-0.714985	0.457	0.635	8.42639e-98	Emb	0.72225	0.329	0.267	2.11871e-15	Snx5	0.309472	0.645	0.52	1.39754e-19	Tvp23b	0.422358	0.612	0.572	1.42783e-07	Mpc1	0.305049	0.668	0.596	1.43703e-12	Prdx1	-45.4747	0.888	0.919	1.41034e-75	Serpinf1	0.592407	0.344	0.282	1.10999e-10	Cyb5a	0.250926	0.548	0.442	6.07173e-14	Gnb4	0.597715	0.678	0.529	4.3865e-46	Nop14	-0.713778	0.546	0.624
	Ndufs3	-0.625329	0.457	0.655	1.88398e-97	Sox9	-0.329609	0.81	0.88	2.22348e-15	Nolc1	-0.751457	0.333	0.409	1.43313e-19	Tspan6	0.277967	0.882	0.882	1.47103e-07	Rp9	-0.330574	0.602	0.653	1.49323e-12	Exosc4	-4.10429	0.344	0.507	1.88668e-75	Actr10	-0.263889	0.476	0.59	1.19169e-10	Pak2	-0.503416	0.423	0.476	6.77982e-14	Chd1	-1.59617	0.12	0.278	4.57415e-46	Uck2	-1.15892	0.351	0.457
	Selenoh	-0.754187	0.347	0.55	1.92344e-97	Cstb	-0.307758	0.537	0.685	3.1261e-15	Mrpl58	0.309681	0.518	0.385	1.47245e-19	Pitx1	-0.353959	0.307	0.44	1.47638e-07	Pelo	-0.471979	0.268	0.353	1.57643e-12	Ckap4	-46.9667	0.796	0.866	2.19374e-75	Rilpl2	-0.408355	0.223	0.315	1.28644e-10	Cwc25	0.41146	0.274	0.199	7.72349e-14	Nsmce4a	-1.03448	0.272	0.437	4.90843e-46	Adk	0.418002	0.75	0.567
	Ppdpf	-0.689283	0.411	0.613	2.07445e-97	Ascc1	-0.275902	0.159	0.259	3.34104e-15	Tmem203	0.367789	0.385	0.273	1.49948e-19	Ccs	-0.36834	0.224	0.342	1.47878e-07	Trappc1	0.402676	0.311	0.231	1.58176e-12	Scube2	-14.4949	0.154	0.312	2.84278e-75	Taldo1	-0.345874	0.356	0.454	1.29632e-10	Mrps36	0.287998	0.467	0.373	9.01067e-14	Dkc1	-1.09643	0.253	0.42	5.76422e-46	Dst	-1.27654	0.239	0.367
	Ppp4r2	0.672007	0.637	0.535	2.64268e-97	Tmem65	-0.346548	0.192	0.297	3.44324e-15	Tmed4	0.447355	0.33	0.229	1.71571e-19	Atf2	0.750302	0.302	0.229	1.52473e-07	Pls3	0.484381	0.256	0.184	1.88492e-12	Drap1	-4.93882	0.809	0.873	2.86055e-75	Cenpx	-0.316071	0.409	0.51	1.31035e-10	mt-Nd5	-0.274388	0.792	0.813	1.01453e-13	Ifitm3	-2.40161	0.103	0.253	6.82784e-46	Pycr2	0.519648	0.518	0.34
	Sfr1	0.350723	0.98	0.98	2.74571e-97	1110032A03Rik	-0.294169	0.255	0.374	5.22099e-15	Nr2c2ap	0.451338	0.296	0.201	1.77734e-19	Uqcrc1	-0.381265	0.197	0.31	1.54306e-07	Pithd1	-0.672076	0.173	0.25	2.03733e-12	Dek	-55.5698	0.74	0.828	3.03573e-75	Azin1	0.314938	0.605	0.576	1.40461e-10	Cgrrf1	0.389233	0.333	0.254	1.04452e-13	Gnai2	0.36124	0.943	0.874	7.42065e-46	Snrnp48	-0.557072	0.749	0.778
	Grcc10	-0.451834	0.695	0.846	3.22842e-97	Slc35b1	-0.285128	0.205	0.315	5.39107e-15	Gorab	0.355097	0.413	0.298	1.92338e-19	Cdk5rap3	-0.28068	0.33	0.47	1.77059e-07	Rbm8a	-0.287397	0.677	0.724	2.06046e-12	Dlc1	-1.5714	0.113	0.267	3.57608e-75	Etfa	-0.398752	0.199	0.287	1.4601e-10	Ppp1r1b	0.293793	0.368	0.281	1.07115e-13	Abhd8	1.00399	0.27	0.142	7.54465e-46	Cnn3	0.383261	0.807	0.63
	Slbp	-1.0373	0.272	0.464	5.7703e-97	Gstk1	-0.335164	0.16	0.256	5.60259e-15	Mrps35	0.416554	0.339	0.238	2.02945e-19	Ccnh	-0.470441	0.19	0.302	1.79022e-07	Mia3	0.373284	0.392	0.31	2.09755e-12	Sri	-1.2547	0.384	0.543	3.89363e-75	Gde1	-0.281454	0.423	0.534	1.55695e-10	Fndc3a	-0.625875	0.286	0.35	1.07174e-13	Psmb3	0.465334	0.784	0.638	1.11408e-45	Ifitm3	-2.17709	0.127	0.256
	Sdf2l1	-1.14267	0.224	0.413	1.09698e-96	Eif1ax	0.263703	0.822	0.851	6.63653e-15	Cpm	0.318313	0.455	0.336	2.29293e-19	Peli1	0.878769	0.339	0.271	1.84501e-07	Sox5	-0.435245	0.422	0.499	2.50466e-12	Rnf113a2	-0.818842	0.123	0.28	3.93176e-75	Psmb7	-0.286321	0.38	0.492	1.57819e-10	Mrto4	-0.504015	0.414	0.463	1.32822e-13	Smc1a	-0.915443	0.361	0.513	1.89698e-45	Dusp8	0.731402	0.338	0.198
	Golt1b	0.53096	0.766	0.705	1.3473e-96	Htra3	-0.261959	0.243	0.359	6.76221e-15	Eif4g2	-0.309009	0.833	0.833	2.70599e-19	Appbp2	0.533381	0.543	0.491	1.8555e-07	Ero1l	0.352497	0.414	0.331	2.57358e-12	Mrpl53	-1.27276	0.339	0.502	7.44592e-75	Ilk	-0.330469	0.32	0.425	1.61297e-10	Syce2	0.447323	0.277	0.206	1.36566e-13	Iars	-1.35614	0.181	0.341	2.42938e-45	Cenpq	-1.0312	0.262	0.393
	Eci1	-1.14376	0.123	0.3	1.50431e-96	Usp22	-0.275049	0.311	0.44	6.99427e-15	0610009B22Rik	0.358863	0.489	0.373	3.21556e-19	4430402I18Rik	0.790533	0.278	0.207	2.00151e-07	Swt1	-0.41114	0.391	0.467	2.87307e-12	Snrpc	-3.47586	0.492	0.634	1.12905e-74	Pop7	-0.441667	0.214	0.302	1.62925e-10	Pam16	0.263685	0.598	0.498	1.52939e-13	Ptbp3	-1.20361	0.185	0.352	2.6711e-45	Cyb5a	0.491089	0.624	0.435
	Pole3	-0.841191	0.248	0.452	1.66528e-96	Mtus1	0.600328	0.349	0.292	7.32759e-15	Myo1e	-0.88087	0.279	0.352	3.85807e-19	Vps28	-0.30109	0.353	0.484	2.00695e-07	Klf3	-0.748598	0.311	0.382	2.91252e-12	Asf1a	-1.22211	0.21	0.375	1.16235e-74	Foxp1	0.502778	0.312	0.248	1.7531e-10	Fads1	0.35645	0.366	0.283	1.59509e-13	Fkbp14	0.570948	0.692	0.541	2.7656e-45	Commd3	0.400272	0.753	0.555
	Cox7a2	-0.325748	0.929	0.965	2.76764e-96	Eif1b	-0.41328	0.588	0.71	7.67669e-15	Gas1	-1.16	0.335	0.402	4.68252e-19	Emc4	-0.365857	0.3	0.43	2.02456e-07	Dpm2	-0.516212	0.298	0.374	3.10501e-12	Dhx36	-1.76232	0.427	0.585	1.21741e-74	Lbhd2	0.398674	0.356	0.284	1.90252e-10	Fchsd2	-0.587196	0.299	0.365	1.628e-13	Myl12b	0.718294	0.5	0.335	3.18493e-45	Tshz2	0.427539	0.647	0.452
	Tceal3	-0.795237	0.29	0.497	2.98069e-96	Mthfd2	0.329093	0.697	0.694	7.80615e-15	Arhgap29	0.484587	0.262	0.174	5.35969e-19	Copg1	-0.276089	0.296	0.428	2.04157e-07	Aprt	-0.321866	0.722	0.746	3.36213e-12	Cdc42ep3	-13.3883	0.21	0.379	1.63696e-74	Klf3	0.312303	0.438	0.374	1.97531e-10	Plekhh2	-0.705441	0.246	0.313	1.69125e-13	Gas1	1.15923	0.541	0.391	3.66663e-45	Rnf187	0.517556	0.59	0.406
	Eif3c	0.475955	0.902	0.881	8.88276e-96	Rrp8	0.668905	0.376	0.334	8.03523e-15	Gm17018	0.471547	0.314	0.218	6.67855e-19	Rbm17	-0.259615	0.39	0.531	2.04715e-07	Etnk1	0.3716	0.382	0.293	3.38216e-12	Eif4h	-7.16805	0.553	0.684	1.65202e-74	Hmg20b	-0.370195	0.229	0.322	2.05101e-10	Tkt	-0.349181	0.653	0.66	1.7462e-13	Srsf3	0.321509	0.924	0.804	3.79959e-45	Stat1	-2.00068	0.12	0.25
	Ift43	-1.11166	0.124	0.305	8.99991e-96	Ccser2	0.433942	0.528	0.505	9.87466e-15	Cyb5r3	-0.704913	0.317	0.397	7.53037e-19	Arpp19	-0.299982	0.542	0.662	2.08753e-07	Idh3g	-0.53211	0.236	0.314	4.11819e-12	Armcx1	-0.859689	0.132	0.289	2.08236e-74	Eif4e	0.28297	0.642	0.608	2.11472e-10	Tia1	0.287414	0.513	0.419	1.77158e-13	Aprt	-0.597277	0.656	0.749	5.83077e-45	Lyplal1	0.721152	0.3	0.165
	Mrps6	-0.897763	0.223	0.419	1.04286e-95	Crip1	-0.312911	0.388	0.516	1.00672e-14	Taf13	0.37768	0.411	0.3	7.66091e-19	Hnrnpdl	-0.251184	0.731	0.822	2.16511e-07	Cenpx	0.274068	0.586	0.499	4.22995e-12	Ifitm3	-5.20403	0.377	0.234	2.42436e-74	Lamtor4	-0.29886	0.44	0.541	2.23519e-10	Dennd5a	0.414761	0.264	0.191	1.87599e-13	Aopep	-0.940568	0.355	0.512	7.01204e-45	Ccdc186	-0.808178	0.397	0.508
	Cdc123	-0.849807	0.248	0.448	1.59551e-95	Ssrp1	-0.288462	0.416	0.549	1.05026e-14	Aebp1	-0.49228	0.64	0.666	8.04481e-19	Dctn4	0.324512	0.756	0.75	2.16866e-07	Emp1	0.712289	0.686	0.653	4.28572e-12	Timm17b	-1.28942	0.299	0.462	2.87181e-74	Ndufb6	-0.263475	0.491	0.602	2.49611e-10	Pex3	0.33436	0.316	0.236	1.99039e-13	Stt3a	0.444809	0.816	0.694	7.58907e-45	Farsa	0.593039	0.401	0.24
	Nectin3	1.17933	0.327	0.196	1.68344e-95	mt-Nd3	0.267585	0.777	0.758	1.05565e-14	Fkbp4	0.28138	0.762	0.635	8.5731e-19	Wdr61	-0.296647	0.456	0.595	2.19849e-07	mt-Nd6	0.50795	0.43	0.35	4.29759e-12	Psmc3	-3.72739	0.402	0.558	3.12348e-74	Spag7	-0.279888	0.42	0.527	2.52331e-10	Rorc	0.287972	0.366	0.277	2.14529e-13	Nolc1	-1.17938	0.254	0.411	1.28168e-44	Malsu1	-0.587873	0.618	0.684
	Atf4	0.32129	0.973	0.973	2.33113e-95	Bach1	-0.524273	0.17	0.26	1.30888e-14	Asrgl1	0.299871	0.552	0.421	1.00659e-18	Pgam1	-0.38944	0.685	0.771	2.25499e-07	Nop14	-0.385712	0.568	0.621	4.44937e-12	St13	-4.77121	0.722	0.814	4.01425e-74	Ddx46	-0.389249	0.225	0.316	2.65797e-10	Eef1akmt2	0.270555	0.427	0.336	2.17747e-13	Myadm	-1.2257	0.213	0.372	1.40813e-44	Cdc37	0.3799	0.835	0.683
	Yrdc	0.89459	0.503	0.381	2.37504e-95	Spin1	-0.271977	0.251	0.37	1.3204e-14	Idh3g	0.403609	0.412	0.303	1.05336e-18	Rab24	-0.257509	0.344	0.475	2.40069e-07	Clu	-0.666691	0.637	0.662	4.45721e-12	Snx21	-1.91463	0.165	0.328	6.99239e-74	Vwa5a	0.42917	0.323	0.257	2.66254e-10	Slc20a1	0.498382	0.278	0.207	2.19023e-13	Tmem11	-0.861671	0.437	0.571	1.44002e-44	Map1lc3b	-0.461619	0.954	0.941
	Ptx3	1.39674	0.283	0.155	2.50147e-95	Smyd2	-0.261221	0.21	0.323	1.41053e-14	Slc41a1	-0.881657	0.222	0.301	1.14774e-18	Ndufs8	-0.42366	0.283	0.404	2.49744e-07	Sc5d	0.337661	0.586	0.502	4.88181e-12	Ubald2	-1.77718	0.287	0.457	7.93719e-74	Fasn	-0.447336	0.193	0.277	2.72014e-10	Rfxap	0.292199	0.454	0.362	2.38589e-13	Sdhb	0.633728	0.592	0.426	1.47651e-44	Pgls	0.334521	0.904	0.796
	Rnf11	0.697399	0.657	0.567	2.77097e-95	Nipa2	-0.316695	0.228	0.341	1.55433e-14	Pqbp1	0.400618	0.337	0.235	1.27843e-18	St3gal4	-0.567283	0.161	0.262	2.55991e-07	Asph	0.454386	0.343	0.266	5.05712e-12	Wsb1	-2.02398	0.198	0.359	9.16962e-74	Parl	-0.402275	0.233	0.324	2.78121e-10	Syncrip	-0.440763	0.466	0.517	2.49713e-13	Myc	-0.861852	0.414	0.574	1.4892e-44	Uqcrc1	0.581998	0.462	0.294
	Ddit3	-0.756379	0.626	0.768	3.28838e-95	Zfp637	-0.250121	0.287	0.408	1.57011e-14	Psmb3	0.291776	0.753	0.637	1.57183e-18	Sec13	-0.314808	0.457	0.593	2.65981e-07	Ap4s1	0.475495	0.256	0.183	5.09715e-12	Thbs3	-23.5199	0.547	0.664	9.68623e-74	Pex2	-0.398739	0.223	0.314	2.82326e-10	Cuedc2	0.273216	0.428	0.336	2.71464e-13	Hdac1	0.66549	0.51	0.342	1.52017e-44	Psma4	0.355929	0.873	0.738
	Cyb5a	-0.734348	0.261	0.47	3.41564e-95	Phpt1	-0.2546	0.23	0.346	1.58585e-14	Arl2	0.30263	0.473	0.351	1.62315e-18	Tprgl	0.567901	0.499	0.447	2.70474e-07	Sae1	-0.710941	0.183	0.257	5.42616e-12	Zfp395	-0.811042	0.101	0.251	1.04673e-73	Plgrkt	-0.38051	0.212	0.303	2.83851e-10	Alad	0.314395	0.343	0.258	2.72553e-13	Naxe	0.651258	0.608	0.453	1.83623e-44	Pth1r	0.506653	0.509	0.333
	U2af1	0.467693	0.85	0.82	3.71634e-95	Capn2	-0.32995	0.204	0.31	1.81819e-14	Aurkaip1	0.291092	0.554	0.435	2.24097e-18	Mpc1	-0.293484	0.469	0.604	2.81128e-07	Arfgap3	-0.580844	0.239	0.314	5.4453e-12	Psmc5	-2.51045	0.327	0.489	1.10298e-73	Tshz2	-0.286327	0.365	0.473	3.12116e-10	Mpg	0.428856	0.29	0.217	2.74941e-13	Pitx1	0.599352	0.6	0.428	1.92481e-44	Ntpcr	0.635794	0.363	0.214
	Numbl	1.37526	0.261	0.14	4.93401e-95	1600020E01Rik	-0.319388	0.159	0.255	1.96816e-14	Tet3	-0.860056	0.214	0.294	2.61696e-18	Ufsp2	-0.365324	0.362	0.49	3.28544e-07	Foxp1	-0.74304	0.183	0.256	5.45405e-12	Serpinb6a	-13.0258	0.46	0.605	1.10583e-73	Psmd1	-0.346699	0.247	0.342	3.29321e-10	Cct5	-0.269546	0.786	0.778	3.47593e-13	Dstn	-0.620726	0.831	0.871	2.09515e-44	Vwa5a	-1.54581	0.143	0.271
	Fuom	-0.833199	0.261	0.462	2.85979e-94	Fads1	-0.354411	0.194	0.296	2.02527e-14	Sertad3	0.450227	0.265	0.178	2.65806e-18	Ccdc34	-0.383165	0.478	0.594	3.48908e-07	Steap1	-0.628922	0.322	0.392	5.66681e-12	Eif3k	-8.08374	0.958	0.971	1.18741e-73	Noct	0.531992	0.277	0.215	3.49964e-10	Dctn6	0.270251	0.41	0.319	3.65674e-13	Sowahc	1.16222	0.297	0.166	2.20611e-44	Krtcap2	-0.298966	0.968	0.97
	Tecr	-0.599573	0.453	0.656	5.42401e-94	Psmd7	0.308156	0.703	0.732	2.09616e-14	Sdf4	-0.263192	0.834	0.834	2.83871e-18	Dpm2	-0.348829	0.251	0.373	3.50553e-07	Ergic2	-0.503491	0.336	0.41	5.96262e-12	Ube2n	-4.78887	0.533	0.672	1.39973e-73	Pcm1	-0.31466	0.353	0.453	3.68858e-10	Slc25a1	0.349609	0.304	0.227	3.7453e-13	Ppp1ca	0.453991	0.806	0.68	2.2948e-44	Cggbp1	-0.612368	0.6	0.658
	Tnfrsf11b	1.12258	0.399	0.26	5.71681e-94	Baalc	-0.337891	0.182	0.28	2.61221e-14	Spag7	0.300524	0.638	0.512	2.90586e-18	Rab34	-0.278307	0.367	0.502	3.51843e-07	Mrps18a	-0.579052	0.225	0.302	6.32263e-12	Mvb12a	-1.3798	0.331	0.495	1.71962e-73	Pde4dip	-0.291185	0.358	0.464	3.77999e-10	Eif4g2	-0.255641	0.824	0.833	4.03508e-13	Msl3l2	0.699008	0.485	0.32	2.39212e-44	Pgap2	0.780419	0.273	0.148
	Enho	-0.85609	0.258	0.458	6.56349e-94	Ppp1r1b	-0.296337	0.192	0.294	2.72746e-14	Hoxc10	0.286302	0.612	0.484	5.08271e-18	Ddit3	0.370857	0.782	0.754	3.56698e-07	Slc16a4	-0.563268	0.227	0.305	6.44281e-12	Sde2	0.391832	0.555	0.699	2.02125e-73	Dnlz	-0.445766	0.184	0.268	3.80326e-10	Top1	-0.374563	0.866	0.863	4.32782e-13	Trps1	-0.760051	0.465	0.607	2.41211e-44	Azin1	-0.732486	0.499	0.584
	Stard3nl	1.212	0.328	0.2	7.49266e-94	Socs1	-0.516627	0.168	0.257	2.90032e-14	Rida	0.466773	0.301	0.209	5.75122e-18	Vta1	-0.416705	0.175	0.28	3.70187e-07	Pik3ip1	-0.6704	0.281	0.351	6.82405e-12	Ctsl	-64.3059	0.93	0.868	2.4295e-73	Cebpzos	-0.369599	0.216	0.307	3.99425e-10	Chchd5	0.308861	0.434	0.342	4.46539e-13	Hist3h2a	-0.90129	0.263	0.439	2.74675e-44	Tm9sf3	-0.483316	0.756	0.795
	Pet100	-1.04049	0.144	0.329	7.55287e-94	B3gnt2	-0.349916	0.162	0.252	4.28713e-14	Zer1	0.442004	0.255	0.169	6.77931e-18	Txndc17	0.276858	0.815	0.819	3.96154e-07	Ptpn1	-0.57813	0.324	0.397	6.94225e-12	Lsm4	-8.07705	0.463	0.603	2.83247e-73	Eri3	-0.417614	0.246	0.334	4.03736e-10	Pacsin2	-0.683979	0.271	0.334	4.47108e-13	Stat3	-0.875409	0.327	0.493	4.66887e-44	Tmed3	-0.333966	0.941	0.936
	Taf15	0.839418	0.539	0.422	7.65211e-94	Ccni	-0.269612	0.277	0.398	5.32743e-14	Ndufaf8	0.313094	0.463	0.345	7.66156e-18	Ndufb6	-0.254574	0.463	0.6	4.32504e-07	Rbm42	-0.576751	0.248	0.323	7.05851e-12	Atp6v1f	-4.05152	0.697	0.796	3.00805e-73	Plekhj1	-0.293165	0.354	0.464	4.0474e-10	Foxp1	-0.81585	0.194	0.256	4.48616e-13	Hras	0.529216	0.651	0.475	4.79106e-44	1700025G04Rik	0.402136	0.762	0.587
	Ldhb	-0.556065	0.41	0.618	8.05243e-94	Gpx1	0.471158	0.581	0.58	5.89566e-14	Polr2e	0.260906	0.745	0.627	7.67572e-18	Wasf2	0.613331	0.438	0.376	4.36578e-07	Tpd52l2	-0.368677	0.548	0.606	8.54703e-12	Uqcr11	-35.3396	0.51	0.641	3.7541e-73	Mtss2	-0.321138	0.226	0.321	4.0982e-10	45176	-0.270447	0.759	0.776	4.61441e-13	Rer1	0.341397	0.922	0.864	6.46002e-44	H2-Q4	-1.84517	0.126	0.255
	Ndufb3	-0.586525	0.439	0.644	8.10503e-94	Zbtb21	-0.330317	0.165	0.258	6.13661e-14	Sdcbp	-0.436865	0.626	0.652	9.63567e-18	Ddrgk1	-0.279398	0.338	0.474	4.41424e-07	Wsb1	-0.580624	0.277	0.35	9.27142e-12	Cirbp	-7.28928	0.67	0.771	4.10272e-73	Isoc1	-0.39571	0.222	0.313	4.37927e-10	Mphosph10	-0.670072	0.297	0.357	5.16678e-13	Ftl1	0.2667	0.999	1	6.61459e-44	Rab28	0.477697	0.66	0.481
	Eif5b	0.630082	0.715	0.648	9.02116e-94	Mapk3	-0.266882	0.203	0.311	7.1925e-14	Rdx	-0.370031	0.696	0.717	9.67035e-18	Mrpl34	-0.407078	0.246	0.362	4.50071e-07	Trp53	-0.551047	0.266	0.34	9.42682e-12	Prdx2	-128.039	0.853	0.903	4.86462e-73	H2afv	-0.290117	0.84	0.89	4.43271e-10	1700012D14Rik	0.39104	0.328	0.25	5.82501e-13	Ip6k1	-0.860988	0.354	0.512	6.81077e-44	Rabac1	-0.340506	0.955	0.939
	Loxl2	-0.965514	0.209	0.4	1.23643e-93	Ubap2l	0.360802	0.65	0.655	8.1708e-14	Dnajc7	0.295244	0.576	0.455	1.07338e-17	Tubb2a	0.333078	0.758	0.72	4.70773e-07	Adrm1	-0.567565	0.237	0.314	9.53549e-12	Ndufs2	-2.34109	0.408	0.558	5.02897e-73	Pim1	-0.404259	0.262	0.35	4.7937e-10	Cavin3	-0.515912	0.671	0.675	6.86862e-13	Sertad1	-1.01458	0.279	0.44	7.73118e-44	Rcn2	0.267576	0.964	0.895
	Ndufab1	-0.470637	0.649	0.795	1.57895e-93	Gfpt2	-0.34073	0.236	0.347	8.86601e-14	Ccpg1os	0.461343	0.258	0.173	1.30129e-17	Hacd1	-0.37522	0.316	0.442	4.70927e-07	1110065P20Rik	0.251158	0.666	0.588	1.0834e-11	Cdc37	-4.00171	0.574	0.705	6.90456e-73	Prpf19	-0.33829	0.238	0.331	4.98537e-10	Srebf2	0.282969	0.668	0.58	7.89928e-13	Hoxa10	0.727746	0.448	0.289	9.99441e-44	Raph1	-1.14365	0.292	0.411
	Trim47	0.822276	0.529	0.398	1.85889e-93	Tsc22d2	-0.354543	0.186	0.286	8.91117e-14	Hivep3	-0.955956	0.231	0.305	1.62448e-17	Ubald2	0.55623	0.496	0.442	4.83524e-07	Xbp1	-0.284363	0.81	0.807	1.08565e-11	Pdap1	-14.4614	0.689	0.783	6.90984e-73	Spg21	-0.403162	0.178	0.261	5.11049e-10	Pex2	0.314945	0.389	0.303	8.03688e-13	Cbx3	0.38927	0.9	0.78	1.13637e-43	Selenos	-0.335073	0.977	0.967
	Anapc13	-0.565788	0.463	0.665	3.29409e-93	Loxl3	0.458676	0.604	0.606	9.89216e-14	Emd	0.313046	0.606	0.486	1.78368e-17	Kif21a	0.263495	0.728	0.7	5.19576e-07	Cbx6	0.509723	0.267	0.197	1.09432e-11	Ech1	-1.46885	0.391	0.555	7.69359e-73	Mrpl58	-0.346916	0.299	0.399	5.39309e-10	Sgta	0.285217	0.441	0.349	8.36071e-13	Slc22a17	0.799078	0.358	0.21	1.37056e-43	Mtif2	0.739705	0.285	0.157
	Larp4	0.83261	0.529	0.411	5.63944e-93	Ogdh	-0.315643	0.207	0.31	1.1945e-13	Spty2d1	0.339788	0.531	0.416	1.87195e-17	Ndufaf8	-0.389753	0.235	0.355	5.32882e-07	Plec	-0.610858	0.251	0.326	1.12136e-11	2810013P06Rik	-1.99435	0.226	0.388	8.32118e-73	Snx5	-0.28335	0.426	0.534	5.95071e-10	Atp1a1	-0.332145	0.597	0.637	8.90627e-13	Rap1b	-0.768064	0.424	0.568	1.3839e-43	Lmo4	-0.925617	0.426	0.517
	Bhlhe41	-0.827793	0.304	0.502	7.57145e-93	Ensa	-0.257295	0.397	0.536	1.20357e-13	Nfic	-0.464122	0.61	0.64	2.00153e-17	Psmc4	-0.398561	0.246	0.363	5.36134e-07	Atp9b	0.415919	0.295	0.217	1.35388e-11	Rpsa	-259.07	1	1	9.07392e-73	Ldhb	-0.29077	0.504	0.603	6.10754e-10	Ift74	0.333861	0.308	0.232	9.02574e-13	Mgp	-0.655835	0.996	0.994	1.49772e-43	Psmg1	0.599055	0.364	0.216
	Cox7b	-0.43151	0.747	0.866	8.03053e-93	Fzd9	0.857947	0.281	0.227	1.26303e-13	Wbp2	0.272414	0.53	0.404	2.03387e-17	Psmg2	-0.389227	0.181	0.289	5.56827e-07	Ap3s1	0.311056	0.496	0.407	1.39013e-11	Psma1	-2.19549	0.491	0.632	9.11996e-73	Mtln	-0.272985	0.334	0.439	6.57323e-10	Ppa1	-0.605507	0.588	0.608	1.01355e-12	Otub1	0.622845	0.558	0.395	1.69761e-43	Rock1	-0.796421	0.428	0.524
	Cdk4	-0.481535	0.675	0.819	1.26225e-92	Snx21	-0.355921	0.219	0.321	1.40643e-13	Hoxa10	0.368946	0.395	0.29	2.11545e-17	Hint2	-0.411472	0.205	0.315	5.61005e-07	Mllt3	0.388864	0.325	0.245	1.43359e-11	Lamtor2	-2.93018	0.529	0.66	9.85286e-73	Akirin2	-0.278564	0.389	0.496	7.14016e-10	Tax1bp1	-0.433448	0.553	0.586	1.04787e-12	Cmtm5	0.644601	0.644	0.485	1.72789e-43	Myg1	0.728971	0.289	0.162
	Mpc1	-0.625194	0.409	0.62	1.26698e-92	Dut	-0.484225	0.444	0.565	1.5116e-13	Kxd1	0.306813	0.482	0.363	2.12386e-17	Cstb	0.706197	0.669	0.676	5.61823e-07	Cdc16	-0.371693	0.489	0.548	1.44221e-11	Rps14	-146.54	1	1	1.02981e-72	Il11ra1	-0.347628	0.288	0.381	7.28594e-10	Ing2	0.251354	0.464	0.365	1.12306e-12	Mrpl20	0.500171	0.768	0.622	1.82233e-43	Slc8a3	0.749985	0.269	0.147
	Serpine2	0.636144	0.659	0.525	1.3541e-92	Anxa4	-0.290448	0.167	0.264	1.55647e-13	Mpp6	-0.462347	0.604	0.632	2.22387e-17	Phf10	-0.372699	0.284	0.406	5.70338e-07	Tbc1d17	-0.561758	0.256	0.331	1.60384e-11	Spag7	-1.55426	0.372	0.533	1.09106e-72	Hacd1	-0.358064	0.347	0.444	7.78811e-10	Atp6v1a	0.272595	0.45	0.359	1.12399e-12	Rock2	-0.816256	0.463	0.604	2.02699e-43	Tnfaip8	-0.872805	0.413	0.518
	Rps29	-0.322508	1	1	1.41389e-92	Paxbp1	0.691567	0.348	0.305	1.61298e-13	Mmp16	-0.887673	0.182	0.26	2.38212e-17	Bhlhe40	-0.736759	0.269	0.37	5.82132e-07	Myc	-0.44269	0.508	0.57	1.65159e-11	Itm2b	-44.2663	0.949	0.96	1.13215e-72	Taf11	-0.310622	0.374	0.477	9.44092e-10	Irf2bpl	0.337139	0.441	0.354	1.13806e-12	Eif2s3x	-0.903089	0.314	0.476	2.55542e-43	Sec61b	-0.354498	0.975	0.965
	H2-Q4	1.34353	0.365	0.232	1.7953e-92	Tmbim1	-0.298694	0.426	0.551	1.77658e-13	Slc25a11	0.392321	0.348	0.246	2.42365e-17	Dynlt3	0.500623	0.536	0.49	6.01372e-07	BC005561	-0.415357	0.499	0.553	1.65797e-11	Spats2l	-2.13872	0.196	0.357	2.34035e-72	Tmem126a	-0.349771	0.253	0.347	1.34353e-09	Slc39a13	0.406498	0.309	0.235	1.16611e-12	Coq9	0.842956	0.355	0.21	3.29351e-43	Ddx21	-1.30414	0.244	0.365
	Edf1	-0.464615	0.622	0.79	1.99047e-92	Ndufb1-ps	0.27779	0.786	0.788	1.982e-13	Dync2li1	0.440016	0.266	0.179	2.65003e-17	Parp2	-0.485198	0.177	0.281	6.26855e-07	Card19	-0.443049	0.49	0.549	1.78142e-11	Ndufa9	-0.676563	0.135	0.289	2.84692e-72	Dapk3	-0.356234	0.227	0.317	1.34522e-09	Aip	0.317647	0.358	0.279	1.81569e-12	Phgdh	-0.964141	0.329	0.486	4.48992e-43	6330403K07Rik	-1.12373	0.186	0.323
	Hist1h2be	-1.15219	0.258	0.442	2.14554e-92	Met	-0.456961	0.183	0.271	2.07187e-13	Tbc1d10a	0.324802	0.487	0.378	2.96408e-17	Sec24a	0.759723	0.329	0.262	6.40711e-07	Mras	-0.527262	0.495	0.553	1.88988e-11	Rbm3	-50.1605	0.99	0.992	3.73254e-72	Armh4	-0.372776	0.319	0.412	1.39458e-09	Fubp1	-0.333194	0.74	0.742	1.85548e-12	Eif4e	-0.873796	0.481	0.616	5.45217e-43	Ube2q2	-1.55135	0.227	0.345
	Ube2q2	0.900718	0.46	0.323	1.49323e-91	Amn1	-0.271897	0.232	0.339	2.20889e-13	Slc29a1	-0.552487	0.471	0.525	3.00965e-17	Srrm2	0.257058	0.822	0.834	6.82936e-07	Nsmce1	-0.539342	0.3	0.37	1.9585e-11	Slc26a2	-9.82867	0.175	0.332	4.877e-72	Eef1akmt2	-0.386485	0.256	0.348	1.60251e-09	Efna1	-0.589257	0.348	0.408	2.00809e-12	Ppp1r3b	1.06628	0.272	0.146	5.47216e-43	Ctdsp2	-0.848266	0.447	0.537
	Azin1	0.689804	0.66	0.569	3.34784e-91	Fuca1	0.417596	0.665	0.693	2.28194e-13	Ndufs7	0.269592	0.695	0.578	3.13826e-17	Clns1a	-0.327667	0.221	0.335	7.23753e-07	Eif4b	-0.298362	0.652	0.689	1.95938e-11	Lsm6	-7.88997	0.371	0.523	6.70753e-72	Mef2c	-0.392075	0.377	0.466	1.60928e-09	Mtus1	-0.777306	0.241	0.299	2.17112e-12	Fosl2	-1.43485	0.155	0.307	1.0944e-42	Tsc22d3	0.570433	0.544	0.371
	Gm43154	-1.30771	0.094	0.257	5.74691e-91	Hint2	-0.281065	0.211	0.319	2.46693e-13	Rtf2	0.411568	0.311	0.218	3.31293e-17	Lpgat1	0.84844	0.253	0.184	7.69739e-07	Dag1	0.4654	0.3	0.227	1.96512e-11	Smim19	-1.24181	0.313	0.478	8.53286e-72	Arl2	-0.306806	0.268	0.365	1.62558e-09	Lrig3	0.289488	0.361	0.277	2.22711e-12	Fam89b	0.843255	0.351	0.209	1.12502e-42	Glrx5	0.547916	0.45	0.287
	Acvr1	1.25554	0.261	0.141	6.17016e-91	Fasn	-0.313092	0.182	0.278	2.59854e-13	2310009A05Rik	0.354689	0.351	0.249	3.56295e-17	Ggct	-0.473289	0.161	0.264	8.08091e-07	Chrac1	-0.44367	0.334	0.414	2.00182e-11	Ndufb6	-2.91314	0.466	0.607	9.31031e-72	1110012L19Rik	-0.367456	0.252	0.343	1.77473e-09	Pde6d	0.296875	0.319	0.239	2.28663e-12	Sap30l	0.697979	0.462	0.302	1.22305e-42	Cast	-1.27522	0.237	0.355
	Tmem258	-0.383248	0.842	0.925	6.47455e-91	Slc29a1	0.504937	0.536	0.521	2.66554e-13	Lss	0.516927	0.263	0.179	3.73908e-17	Ilk	-0.344773	0.296	0.423	8.35027e-07	Trpv4	-0.504669	0.253	0.333	2.07265e-11	Arf5	-12.5287	0.835	0.887	1.08736e-71	3830406C13Rik	-0.329751	0.245	0.335	1.80953e-09	Stx4a	0.311141	0.338	0.259	2.42978e-12	Id1	0.791113	0.44	0.289	1.4258e-42	Sh3gl1	0.484462	0.645	0.464
	Atp5o	-0.384889	0.776	0.892	7.26016e-91	Cdv3	0.378776	0.708	0.731	2.78647e-13	mt-Nd6	0.415918	0.459	0.348	3.87476e-17	Cycs	-0.397815	0.43	0.557	8.75643e-07	Mdfi	-0.489107	0.506	0.556	2.07477e-11	Ap2s1	-12.843	0.274	0.438	1.77889e-71	Caprin1	-0.28823	0.384	0.49	1.88285e-09	Trim35	-0.554971	0.407	0.461	2.54978e-12	Etf1	-0.859494	0.377	0.526	1.54351e-42	Cfap36	0.501708	0.509	0.337
	Decr1	-1.14932	0.113	0.283	7.95624e-91	Tmx4	-0.297426	0.267	0.381	3.46626e-13	Wdr43	-0.705903	0.407	0.464	4.51415e-17	Stx8	-0.436553	0.158	0.259	9.28029e-07	Ppid	-0.41502	0.413	0.484	2.18242e-11	Wdr33	-1.99196	0.538	0.68	1.9861e-71	Tbc1d15	0.269855	0.609	0.56	1.89269e-09	1110032A03Rik	0.254391	0.452	0.36	2.88386e-12	Actn4	-0.830288	0.414	0.556	1.8776e-42	Tipin	0.438129	0.573	0.39
	BC031181	-0.511518	0.542	0.736	1.32021e-90	Zfp36l2	-0.421471	0.184	0.276	3.55773e-13	Bmp2	-0.735513	0.371	0.44	4.52028e-17	Ndufb4	-0.256766	0.594	0.726	9.5043e-07	Ccdc107	0.308927	0.474	0.387	2.29841e-11	Bphl	-0.756448	0.138	0.29	2.52558e-71	Atp6v1d	-0.345537	0.238	0.329	2.0693e-09	Kmt5a	-0.612268	0.257	0.32	3.0118e-12	Prss23	-1.87494	0.134	0.283	2.21591e-42	Ell2	-1.31376	0.198	0.323
	Cct3	0.595013	0.724	0.653	1.33518e-90	Ndufa5	0.313398	0.741	0.751	3.98525e-13	Gprasp1	0.436653	0.293	0.203	4.65005e-17	Cd302	0.4243	0.495	0.433	1.03921e-06	Id3	-1.36735	0.479	0.497	2.34217e-11	Bub3	-11.3611	0.318	0.481	2.93106e-71	Ddb1	-0.303548	0.405	0.507	2.14669e-09	Tmem165	-0.378429	0.584	0.617	3.02732e-12	Pla2g7	-0.954377	0.264	0.43	2.70851e-42	Trpv4	0.522143	0.485	0.315
	Nphp1	-0.849902	0.235	0.43	1.56474e-90	Mrpl45	-0.30289	0.191	0.291	4.91782e-13	Hbp1	0.283207	0.583	0.463	6.92724e-17	Eci1	-0.481465	0.18	0.286	1.03998e-06	Jph1	0.45514	0.26	0.188	2.68687e-11	Phf3	-2.05221	0.373	0.537	3.09541e-71	Rnf113a2	-0.447964	0.191	0.272	2.18135e-09	Map3k8	0.300304	0.375	0.293	3.04982e-12	Sgta	0.685723	0.507	0.348	2.73728e-42	Malt1	0.641776	0.353	0.21
	Ppig	0.548209	0.748	0.681	1.85578e-90	Psip1	-0.336322	0.266	0.375	5.1422e-13	Pim1	0.353054	0.445	0.338	7.19702e-17	Bmp1	0.697001	0.409	0.355	1.04505e-06	Alyref	-0.436793	0.525	0.566	3.01144e-11	Eri3	-0.93522	0.183	0.342	3.62211e-71	Paics	-0.271079	0.598	0.682	2.23237e-09	Esf1	-0.480326	0.441	0.488	3.33831e-12	Dnajc25	0.5436	0.676	0.523	2.8425e-42	Dtd1	0.521832	0.488	0.316
	Il11ra1	-0.881278	0.203	0.394	2.1129e-90	Hmgn3	0.498707	0.494	0.476	5.46724e-13	Mrps21	0.267838	0.652	0.527	8.31242e-17	Id1	-1.1074	0.205	0.298	1.08666e-06	Cdon	0.37425	0.286	0.209	4.1485e-11	Poldip2	-0.918802	0.235	0.397	4.36534e-71	Ppm1g	-0.347481	0.186	0.268	2.27367e-09	Pcbp2	-0.353999	0.634	0.655	3.51996e-12	Ldhb	0.521878	0.73	0.591	3.49384e-42	Synpo	0.571858	0.42	0.26
	Mtdh	0.579286	0.774	0.715	2.48385e-90	Lamtor3	0.538449	0.438	0.411	5.96534e-13	Ghr	-0.605826	0.379	0.442	8.72413e-17	Rock1	0.477833	0.561	0.515	1.12024e-06	Fndc3b	-0.387588	0.479	0.545	4.47297e-11	Cuta	-48.435	0.505	0.647	4.39395e-71	Timm8a1	0.390719	0.472	0.424	2.31705e-09	Acaa1a	0.302189	0.367	0.284	3.71377e-12	Tafa5	0.793874	0.298	0.164	5.26106e-42	Aars	-0.819484	0.412	0.512
	Ndufa11	-0.588534	0.439	0.638	2.7025e-90	Tvp23b	0.366588	0.582	0.572	6.08444e-13	Tomm40	0.367793	0.371	0.271	9.02501e-17	Emp2	0.510941	0.491	0.435	1.12094e-06	Sec11c	0.414316	0.304	0.229	4.52868e-11	Id1	-140.366	0.161	0.308	4.4879e-71	Ubqln1	-0.448474	0.191	0.272	2.3756e-09	Ino80	-0.636493	0.235	0.299	3.99009e-12	Wasf2	-1.15275	0.231	0.385	5.90335e-42	Prelid3b	0.730748	0.266	0.145
	Uhrf1bp1l	1.12807	0.311	0.183	3.96157e-90	Trps1	0.404476	0.602	0.6	7.83878e-13	Ets2	-0.746959	0.242	0.319	9.75304e-17	Gnpda2	0.801086	0.33	0.266	1.13637e-06	Sgms2	-0.782252	0.201	0.268	5.22089e-11	Fxyd1	-5.36363	0.621	0.734	5.57442e-71	Ctsh	-0.356192	0.28	0.373	2.48781e-09	Aimp2	-0.69195	0.209	0.27	4.91845e-12	Nfix	0.440876	0.816	0.7	7.42287e-42	Eif2b2	0.639917	0.366	0.221
	Htra2	-0.887378	0.198	0.391	4.16024e-90	Grcc10	0.269389	0.81	0.833	8.15754e-13	Gtf2i	0.312882	0.486	0.372	1.13181e-16	Ddx39b	-0.283295	0.538	0.654	1.3786e-06	Umps	-0.63339	0.206	0.28	5.24596e-11	Ramac	-1.17771	0.364	0.529	5.65679e-71	Chd9	-0.332339	0.307	0.405	2.67821e-09	Dnajc21	-0.515852	0.359	0.416	5.42394e-12	Cdo1	-1.66186	0.122	0.27	8.7245e-42	Rbfox2	-0.842251	0.403	0.503
	Slc50a1	-0.521713	0.53	0.721	6.66198e-90	Ldlrad3	0.771652	0.3	0.253	8.54793e-13	Slc3a2	-0.328076	0.868	0.869	1.24939e-16	Lsm7	-0.274987	0.414	0.551	1.38187e-06	Supt4a	-0.296729	0.66	0.7	5.36317e-11	Dctn3	-33.8524	0.373	0.541	6.29892e-71	Zeb1	0.508178	0.297	0.237	2.70011e-09	Hnrnpr	-0.33932	0.625	0.644	5.50011e-12	Sfrp1	-0.770817	0.476	0.608	1.0642e-41	Rbpj	-1.01508	0.296	0.409
	Gng2	1.05226	0.451	0.336	9.79625e-90	Larp1	0.621929	0.343	0.295	1.0541e-12	Dcps	0.359907	0.345	0.245	1.27493e-16	Sdhaf4	-0.272607	0.33	0.463	1.38322e-06	Ndrg1	-0.587557	0.259	0.333	5.74969e-11	Rps3a1	-201.362	1	1	6.31051e-71	Prpf38b	-0.329602	0.327	0.424	2.847e-09	Tnpo1	-0.653901	0.246	0.307	5.51651e-12	Ewsr1	0.517455	0.713	0.548	1.18712e-41	Tmpo	0.393421	0.379	0.223
	Prrc2c	0.572832	0.745	0.685	1.6835e-89	Lhfp	0.592445	0.362	0.31	1.06767e-12	Gtf3c6	0.405637	0.315	0.222	1.29465e-16	Pnpla8	0.410727	0.598	0.552	1.39941e-06	Snhg4	-0.489323	0.312	0.384	6.64963e-11	Leng1	-1.10257	0.109	0.256	7.66527e-71	Pkdcc	-0.460688	0.248	0.33	2.95701e-09	Cct4	-0.278216	0.74	0.746	6.31071e-12	Tmem234	0.419166	0.824	0.69	1.41204e-41	Tent5a	0.375073	0.68	0.502
	Krit1	0.836587	0.5	0.374	3.81273e-89	Peli1	-0.385373	0.186	0.279	1.12026e-12	Ift43	0.35339	0.384	0.281	1.32711e-16	Nsun2	-0.366385	0.236	0.352	1.4295e-06	Etfa	-0.587971	0.213	0.286	6.74556e-11	Cbr1	-4.17871	0.264	0.425	8.02425e-71	Dbp	-0.410278	0.178	0.256	3.06865e-09	Ugdh	-0.494319	0.554	0.58	6.50323e-12	Ndufb6	0.484837	0.737	0.589	1.48098e-41	Calu	0.384222	0.822	0.671
	Flot1	0.953895	0.402	0.268	4.50803e-89	Slc7a1	0.744705	0.284	0.232	1.26224e-12	Lamtor1	0.29751	0.6	0.481	1.40657e-16	Hist1h2ap	-1.07571	0.685	0.713	1.4399e-06	Arl6ip5	-0.477925	0.417	0.482	8.05876e-11	Tardbp	-3.79871	0.488	0.634	9.7357e-71	Mat2b	-0.335869	0.293	0.388	3.10383e-09	Dnajb9	0.318486	0.644	0.565	6.67687e-12	Nucks1	-0.712907	0.528	0.642	1.62658e-41	Dnajc7	0.42685	0.642	0.448
	Upf3b	-1.10168	0.111	0.28	5.6353e-89	45176	0.295142	0.748	0.777	1.30398e-12	Naxe	0.283794	0.578	0.452	1.44935e-16	Mir99ahg	-0.282121	0.335	0.459	1.58782e-06	Pet100	0.397868	0.385	0.306	9.20609e-11	Ndufb10	-9.66786	0.695	0.786	1.04483e-70	Fdx1	-0.276179	0.327	0.432	3.23687e-09	Krt10	0.360571	0.3	0.226	7.4356e-12	Akap13	-1.28941	0.18	0.336	1.70775e-41	Uchl3	0.556995	0.355	0.21
	Iws1	1.01172	0.416	0.291	9.75887e-89	Exosc7	0.685889	0.31	0.265	2.0785e-12	Plod1	0.309721	0.575	0.461	1.73462e-16	Ehd4	0.719189	0.293	0.222	1.71255e-06	Mrpl24	-0.300517	0.531	0.596	9.22005e-11	Kdelr2	-20.6767	0.917	0.953	1.21142e-70	Coq7	-0.381213	0.226	0.313	3.3303e-09	Rnf144a	0.339428	0.299	0.224	8.4092e-12	Gem	0.640176	0.68	0.538	1.96042e-41	Ctnnb1	0.34778	0.846	0.7
	Prorsd1	-0.600435	0.498	0.683	1.14706e-88	F3	-0.576573	0.295	0.388	2.73262e-12	Trip11	-0.566125	0.416	0.476	1.74003e-16	Phf14	-0.456934	0.181	0.286	1.87663e-06	Ptbp1	-0.406113	0.379	0.447	9.35991e-11	Scd1	-33.9533	0.153	0.306	1.44048e-70	Top2b	-0.309822	0.237	0.328	3.38661e-09	Gpc3	-0.320224	0.677	0.7	9.04753e-12	Uba5	0.537169	0.661	0.508	2.00175e-41	Map4	-1.10106	0.262	0.382
	Yipf1	-1.24393	0.109	0.274	1.27479e-88	Atp6v1a	-0.278326	0.261	0.372	2.92944e-12	2300009A05Rik	0.342331	0.353	0.252	1.8491e-16	Pam16	-0.354137	0.38	0.509	1.94975e-06	Ckb	0.330341	0.264	0.194	1.00938e-10	Arpp19	-10.1294	0.536	0.67	1.44777e-70	Isca2	-0.404568	0.186	0.268	3.47119e-09	Ctdsp2	-0.457279	0.492	0.533	9.52717e-12	Trappc2l	0.551828	0.609	0.448	3.24618e-41	Taf7	-0.748853	0.438	0.539
	Rock1	0.707765	0.608	0.507	1.8197e-88	Tmem238	-0.258258	0.214	0.315	2.94687e-12	Akirin2	0.300914	0.599	0.483	1.90767e-16	Acot13	-0.366964	0.256	0.37	2.02557e-06	Eef1e1	-0.45298	0.408	0.473	1.08814e-10	Tmem50a	-1.90327	0.526	0.666	1.61455e-70	Eif4a3	-0.300906	0.384	0.485	3.90033e-09	Smap1	-0.523862	0.368	0.424	9.57253e-12	Eef1akmt1	0.771804	0.399	0.251	4.13724e-41	Rps21	-0.267221	1	1
	Rdx	0.536802	0.777	0.709	2.73989e-88	Dctpp1	-0.360689	0.297	0.406	3.02979e-12	Apoe	-1.04894	0.389	0.449	2.01764e-16	Asrgl1	-0.384057	0.313	0.433	2.04416e-06	Psmd11	-0.375107	0.499	0.561	1.14364e-10	Lrrc59	-8.55803	0.512	0.656	1.72507e-70	Rsf1	-0.383293	0.196	0.279	3.95466e-09	Enho	0.269165	0.523	0.432	9.77429e-12	Tax1bp1	-0.849436	0.467	0.589	4.52105e-41	Nfib	-1.25442	0.225	0.346
	Hipk1	1.09483	0.33	0.203	2.79368e-88	Zzz3	0.696913	0.314	0.268	3.3402e-12	Pam16	0.266607	0.615	0.498	2.36028e-16	Ttc19	0.455188	0.503	0.452	2.05677e-06	Mdk	0.354171	0.392	0.312	1.16939e-10	Psmc2	-1.93664	0.364	0.522	1.96249e-70	Rab24	-0.281906	0.373	0.477	4.42254e-09	Ext1	-0.650048	0.205	0.269	9.80498e-12	Wdr43	-0.976211	0.31	0.468	4.63234e-41	Nktr	-0.426581	0.83	0.849
	Bach1	1.03311	0.375	0.242	3.21684e-88	Ppp2r1a	-0.25951	0.267	0.383	3.35458e-12	Clk1	0.269165	0.834	0.753	3.70735e-16	Mdh2	-0.27734	0.477	0.613	2.14635e-06	Oaf	-0.66861	0.276	0.343	1.20167e-10	Polr2c	-1.56855	0.492	0.638	2.02022e-70	Ndufa9	-0.378292	0.197	0.282	4.54305e-09	Atg101	0.316069	0.319	0.241	1.03255e-11	Prmt1	0.424263	0.775	0.611	5.02941e-41	Prelid1	0.359602	0.862	0.72
	Mef2c	-0.831949	0.287	0.48	4.50122e-88	Eif3c	0.26401	0.851	0.886	3.36249e-12	Rbis	0.253242	0.652	0.53	3.78895e-16	Zcchc17	-0.511169	0.198	0.299	2.184e-06	Dnttip1	-0.562598	0.218	0.29	1.22598e-10	Fam92a	-3.36413	0.389	0.538	2.03738e-70	P4ha3	-0.389106	0.203	0.286	4.57596e-09	Mon2	0.274655	0.37	0.285	1.03322e-11	Eif5a	0.281349	0.965	0.946	6.98922e-41	Bcl2	0.472771	0.604	0.427
	Copb1	0.540153	0.748	0.683	1.06479e-87	Fstl1	0.381604	0.666	0.687	3.45937e-12	Polr2k	0.256411	0.73	0.617	3.89318e-16	Rest	0.597285	0.408	0.345	2.19971e-06	Psmd12	-0.273768	0.636	0.688	1.23044e-10	Btg3	-9.63024	0.811	0.877	2.06847e-70	Sgms2	0.433376	0.325	0.26	4.86141e-09	Ppan	-0.580791	0.335	0.391	1.04648e-11	Capza2	-0.656327	0.508	0.633	7.90884e-41	Mri1	0.536119	0.37	0.221
	Rpa2	-1.13964	0.178	0.351	1.26609e-87	Senp6	0.33547	0.65	0.675	3.65918e-12	Ube3a	-0.478453	0.536	0.579	3.93839e-16	Smim27	-0.313229	0.427	0.555	2.23146e-06	Glud1	-0.504111	0.375	0.443	1.26312e-10	Rbm17	-13.7144	0.391	0.539	2.95151e-70	Psmd9	-0.355853	0.221	0.308	5.34434e-09	Txndc5	-0.374299	0.484	0.527	1.0554e-11	Pole4	-0.661734	0.476	0.611	8.88119e-41	Phyh	0.33751	0.906	0.798
	Amd1	0.965198	0.407	0.278	1.40343e-87	Wasl	0.651948	0.363	0.324	5.07871e-12	Mtfr1l	0.337679	0.516	0.405	4.16287e-16	Parl	-0.276387	0.208	0.322	2.25358e-06	Efhd2	-0.474146	0.578	0.625	1.3779e-10	Saraf	-15.7764	0.623	0.745	3.55375e-70	Pnpla8	0.27135	0.591	0.551	5.34505e-09	Ppp1r12a	-0.6283	0.225	0.29	1.08196e-11	Tsen34	0.68556	0.494	0.336	1.05679e-40	Slc16a4	0.527002	0.449	0.288
	Cox7c	-0.281227	0.989	0.992	2.13184e-87	Fuom	-0.310626	0.335	0.451	6.89583e-12	Jmjd6	0.322721	0.457	0.349	4.42942e-16	Ndufv3	-0.271583	0.567	0.692	2.28321e-06	Tkt	-0.362335	0.641	0.66	1.44846e-10	Tsen15	-5.18963	0.22	0.379	3.58066e-70	Dctn2	-0.330259	0.364	0.46	5.35674e-09	Plgrkt	0.270945	0.376	0.291	1.15275e-11	Abce1	-0.95579	0.309	0.458	1.4555e-40	Serinc1	-0.526839	0.686	0.726
	Errfi1	0.949126	0.547	0.416	2.28128e-87	Cav1	0.685834	0.274	0.216	1.04346e-11	Qdpr	0.31875	0.429	0.317	4.76224e-16	Metrn	-0.361139	0.215	0.325	2.3361e-06	Srp54a	0.430263	0.308	0.233	1.57861e-10	4930453N24Rik	-3.67406	0.223	0.384	5.1092e-70	Spata24	-0.450681	0.176	0.253	5.39718e-09	Elovl1	-0.713262	0.205	0.266	1.20801e-11	Slc25a38	0.820515	0.382	0.236	1.73374e-40	Samhd1	0.558373	0.296	0.168
	Ift74	-1.21647	0.093	0.253	2.57817e-87	Arfip2	-0.276029	0.175	0.267	1.13823e-11	Clec11a	0.436384	0.464	0.365	4.96939e-16	Anxa11	-0.313429	0.258	0.376	2.50964e-06	Pygl	-0.643216	0.198	0.267	1.60901e-10	Cox6a1	-16.4324	0.793	0.849	5.37339e-70	Stip1	-0.353349	0.339	0.43	5.53514e-09	Hif1a	-0.27446	0.874	0.865	1.21696e-11	Slc41a1	-1.40701	0.154	0.303	2.09316e-40	Dgcr6	0.466188	0.564	0.382
	Lars	0.805656	0.589	0.491	2.59121e-87	Arhgap31	-0.26436	0.185	0.275	1.38598e-11	Ufsp2	0.281633	0.6	0.479	5.82534e-16	Srrm1	0.313911	0.778	0.774	2.56178e-06	Atic	-0.594683	0.237	0.308	1.72641e-10	Pgp	-11.0359	0.15	0.299	6.43698e-70	Arl2bp	-0.278367	0.319	0.42	6.10241e-09	Pycr1	0.260104	0.469	0.38	1.24442e-11	Ndufs3	0.44523	0.775	0.629	2.41113e-40	Hoxa10	0.514731	0.449	0.283
	Dctpp1	-0.967228	0.231	0.417	2.82913e-87	Dnajc3	0.308296	0.728	0.749	1.39528e-11	Ascc1	0.392389	0.341	0.247	6.30906e-16	Cox17	-0.273729	0.413	0.547	2.5669e-06	Mrpl15	-0.424093	0.352	0.427	1.85111e-10	Otub1	-1.0028	0.256	0.416	7.98395e-70	Usf2	-0.283874	0.403	0.508	6.26626e-09	Per3	0.375016	0.32	0.248	1.32391e-11	Timm22	0.695971	0.426	0.274	2.56625e-40	Emp2	-1.0272	0.339	0.445
	Psma7	-0.44018	0.693	0.821	2.95739e-87	Arl13b	0.445371	0.486	0.459	1.5878e-11	Uap1	-0.546921	0.491	0.535	6.3918e-16	Phf3	0.525599	0.554	0.523	2.67637e-06	Tbce	0.316644	0.49	0.407	1.86903e-10	Cox5a	-21.3785	0.56	0.684	8.09343e-70	Mef2a	-0.323948	0.337	0.432	6.7221e-09	Srsf2	-0.331109	0.67	0.684	1.38214e-11	Pja1	0.801703	0.378	0.235	2.60707e-40	Prpf4b	-0.695161	0.561	0.628
	Psmd11	0.665575	0.635	0.549	3.29251e-87	Adgra3	0.713991	0.272	0.222	1.90674e-11	Coq7	0.346651	0.408	0.302	6.55441e-16	Aopep	0.421082	0.554	0.503	2.73575e-06	Unc50	-0.35761	0.49	0.549	2.00781e-10	Rraga	-2.16142	0.437	0.585	8.44653e-70	Ndufv1	-0.399639	0.238	0.324	6.76968e-09	Rab10os	0.332677	0.272	0.201	1.66056e-11	Fam110b	-1.31532	0.222	0.369	2.63599e-40	Dazap1	0.540791	0.434	0.274
	Col3a1	0.466508	0.865	0.786	4.04895e-87	Cnot4	0.589616	0.381	0.345	2.3149e-11	Eapp	0.254757	0.599	0.473	6.97478e-16	Zfp787	0.578841	0.436	0.382	2.92431e-06	Ttc7	-0.508978	0.349	0.418	2.05734e-10	Adk	-11.2027	0.457	0.592	8.642e-70	Dnajc19	-0.255947	0.353	0.46	7.20772e-09	Tmem126a	0.287057	0.422	0.336	1.70785e-11	Txnl4a	-0.717284	0.501	0.629	2.75104e-40	Eef2kmt	0.512485	0.502	0.333
	Aopep	0.765277	0.594	0.495	1.12207e-86	Slc41a1	-0.276767	0.207	0.302	2.46168e-11	Slc38a2	-0.325821	0.902	0.89	7.17013e-16	Hprt	-0.395998	0.205	0.315	2.93275e-06	Mrpl18	0.302519	0.468	0.384	2.08691e-10	Nono	-4.15034	0.397	0.545	8.98277e-70	Ppp1r2	-0.286132	0.333	0.431	7.30002e-09	Foxn3	0.341731	0.25	0.183	1.77425e-11	Cdkn1c	0.294304	0.994	0.967	2.85334e-40	Sec13	0.397636	0.746	0.576
	Epn2	1.27149	0.263	0.145	1.31004e-86	Zc3h15	0.326031	0.649	0.654	2.50276e-11	Hddc2	0.316318	0.454	0.346	7.43589e-16	Lsm6	-0.302314	0.39	0.514	3.09838e-06	Eif3j1	-0.430363	0.607	0.654	2.14848e-10	Atxn10	-6.13592	0.65	0.763	9.25953e-70	Tssc4	-0.402132	0.232	0.318	7.85461e-09	Rlbp1	0.41161	0.256	0.19	1.78143e-11	Ino80	-1.3624	0.154	0.302	3.35026e-40	Tut4	-0.682646	0.492	0.577
	Cops9	-0.428175	0.723	0.849	1.39738e-86	Srp19	0.262521	0.766	0.807	2.6736e-11	Ebpl	0.289956	0.498	0.38	7.65007e-16	Cnot3	-0.394737	0.194	0.299	3.21691e-06	Mthfd2	-0.443827	0.679	0.695	2.3026e-10	Hbp1	-1.7311	0.322	0.484	1.00835e-69	Psmc4	-0.348582	0.273	0.365	9.0143e-09	Ssu72	0.250141	0.445	0.355	1.92293e-11	Arl1	0.279294	0.97	0.933	3.4469e-40	Zc3h15	-0.62859	0.604	0.658
	Ets2	0.910247	0.433	0.301	1.48612e-86	Calm1	0.255088	0.882	0.898	3.1372e-11	Srp54a	0.394393	0.324	0.232	7.86033e-16	Rrs1	-0.382907	0.301	0.416	3.24993e-06	Timp2	-0.298601	0.745	0.764	2.32898e-10	Tceal3	-2.27661	0.331	0.49	1.13612e-69	Zfp266	-0.303378	0.388	0.486	1.25223e-08	Malt1	0.333078	0.287	0.216	2.04539e-11	Mxra8	0.706901	0.482	0.329	4.11902e-40	C4b	-1.1928	0.301	0.414
	Gde1	-0.616138	0.342	0.547	5.06685e-86	Ubl3	-0.300904	0.281	0.39	3.62852e-11	Mrps15	0.338403	0.498	0.384	8.1904e-16	Fcgrt	0.394873	0.647	0.632	3.60637e-06	Ugdh	-0.399486	0.527	0.582	2.35451e-10	Arpc3	-2.57661	0.592	0.717	1.51458e-69	Nsfl1c	-0.263845	0.361	0.467	1.26607e-08	Pkdcc	-0.604999	0.271	0.33	2.53402e-11	Bag5	-0.776824	0.437	0.568	4.32188e-40	Washc3	0.486686	0.536	0.36
	Kif2a	1.05015	0.442	0.326	6.37408e-86	Sars	0.440903	0.595	0.613	3.85954e-11	Mtx1	0.403972	0.354	0.258	8.61562e-16	Snhg5	-0.383573	0.297	0.415	3.74823e-06	Nudt4	0.263764	0.583	0.506	2.39218e-10	Klf13	-4.70016	0.121	0.268	1.72609e-69	Vamp2	-0.327708	0.257	0.346	1.28961e-08	Ap4s1	0.320723	0.251	0.183	2.63843e-11	Nupr1	-1.02228	0.486	0.605	4.65206e-40	Slc26a2	0.521562	0.468	0.307
	Rftn2	-1.11382	0.131	0.299	6.70599e-86	Aopep	0.506053	0.515	0.504	3.94448e-11	Rpp21	0.425701	0.296	0.21	9.49884e-16	Saraf	0.303149	0.747	0.735	3.88454e-06	Naa10	-0.430667	0.362	0.429	2.39388e-10	Rab11b	-0.807145	0.284	0.447	2.22076e-69	Jmjd1c	0.319347	0.581	0.538	1.29388e-08	Tbcc	0.304114	0.339	0.259	2.84893e-11	Arfip2	0.728692	0.401	0.254	4.7675e-40	Actn1	0.559165	0.366	0.22
	Hdlbp	0.337007	0.968	0.966	2.47863e-85	Gpr180	0.595467	0.396	0.366	4.50479e-11	Ubn1	-0.524936	0.434	0.492	1.15185e-15	Asns	-0.41952	0.442	0.559	3.94089e-06	Farsa	-0.559968	0.186	0.257	2.53444e-10	1110032A03Rik	-0.879378	0.219	0.379	2.54703e-69	Aco2	-0.305766	0.279	0.375	1.30398e-08	Abracl	-0.724206	0.202	0.263	2.89573e-11	Cyb5a	0.580847	0.598	0.442	4.90016e-40	Ier3ip1	-0.40185	0.877	0.876
	Tmem179b	-0.697986	0.306	0.508	4.2993e-85	Gnpda2	-0.412357	0.187	0.273	5.35913e-11	Srm	-0.300684	0.818	0.82	1.22006e-15	Blzf1	0.595036	0.412	0.35	4.05138e-06	Ndufa10	-0.394512	0.396	0.463	2.57524e-10	Acot7	-0.826322	0.133	0.284	2.56659e-69	Mzt1	-0.274945	0.401	0.504	1.39103e-08	Rangrf	0.346854	0.311	0.237	2.90378e-11	mt-Nd3	-0.63816	0.658	0.764	5.09691e-40	Acin1	0.449558	0.598	0.418
	Pantr1	-0.714908	0.351	0.543	5.38648e-85	Jtb	0.583303	0.385	0.358	5.64937e-11	Larp1	-0.837277	0.233	0.303	1.31981e-15	Kctd4	-0.328579	0.291	0.408	4.23135e-06	Ctsk	-0.583873	0.186	0.259	2.68347e-10	Ppp1r2	-3.56107	0.275	0.439	2.58762e-69	Ing2	-0.297395	0.285	0.378	1.39862e-08	Timm8a1	-0.573206	0.384	0.43	2.98127e-11	2310039H08Rik	0.437087	0.828	0.719	5.36491e-40	Npepl1	0.600655	0.303	0.172
	Dnaja1	-0.687289	0.77	0.866	7.83575e-85	Gars	0.345993	0.602	0.602	8.81195e-11	Tmem165	-0.437318	0.583	0.617	1.40991e-15	Arcn1	0.352225	0.696	0.693	4.38946e-06	Lmcd1	-0.686151	0.27	0.338	2.74992e-10	Nsmce4a	-4.71467	0.289	0.442	2.8727e-69	Snx17	-0.284085	0.374	0.477	1.41583e-08	A430005L14Rik	0.255326	0.553	0.457	3.1394e-11	Emp2	-1.0781	0.301	0.444	5.93297e-40	Stag1	-0.826792	0.402	0.495
	Uqcr10	-0.371973	0.754	0.87	1.45969e-84	Nupr1	0.421868	0.614	0.598	8.96215e-11	Nop14	-0.439945	0.594	0.619	1.45249e-15	Tcp11l2	0.56777	0.388	0.319	4.47085e-06	Ccdc80	0.555476	0.337	0.27	2.75837e-10	Acin1	-1.21804	0.283	0.445	4.41171e-69	Sf3a3	-0.356564	0.233	0.319	1.44858e-08	Ubxn4	-0.301059	0.754	0.76	3.49173e-11	Ndufs7	0.453121	0.738	0.577	6.27008e-40	Ufm1	-0.623101	0.551	0.618
	Eif6	0.749258	0.623	0.539	1.62811e-84	Uqcc3	0.611744	0.391	0.367	9.22689e-11	Smap1	-0.629199	0.36	0.424	1.46256e-15	Dnajc9	-0.65083	0.19	0.284	4.5258e-06	Fzd9	0.276005	0.302	0.226	3.43153e-10	Nol7	-4.50513	0.652	0.758	4.55095e-69	Dnajc25	-0.254692	0.437	0.536	1.49882e-08	Snapin	0.281561	0.417	0.33	3.55163e-11	Acat1	0.535455	0.677	0.517	7.30475e-40	Prpsap1	0.588604	0.345	0.204
	Piezo1	1.1337	0.311	0.19	1.82363e-84	Sdk2	0.561738	0.403	0.376	1.19799e-10	Itpr2	0.381246	0.337	0.243	1.60645e-15	Fbl	-0.326433	0.427	0.547	4.56187e-06	Hnrnph2	-0.400563	0.345	0.416	3.74382e-10	Pdcd5	-6.11906	0.67	0.768	5.57271e-69	Eapp	-0.275032	0.385	0.486	1.51537e-08	Psmg1	0.316682	0.295	0.223	3.61157e-11	Larp4b	-1.24753	0.158	0.312	7.52114e-40	Wdr83	0.695767	0.262	0.143
	Tomm6	-0.357301	0.793	0.898	2.0605e-84	Eprs	0.267256	0.794	0.834	1.19873e-10	Fgfr1	-0.510554	0.504	0.553	1.61838e-15	Ndufa1	-0.257844	0.504	0.652	4.60221e-06	Rbm7	-0.360101	0.417	0.49	4.24247e-10	Maz	-1.86703	0.207	0.363	7.27196e-69	Gm49708	-0.281436	0.266	0.351	1.54945e-08	1110059G10Rik	0.250434	0.414	0.325	5.263e-11	Azin1	-0.708253	0.443	0.584	7.79159e-40	Lbp	0.60685	0.394	0.245
	Mrto4	0.817587	0.549	0.451	2.39651e-84	Tipin	-0.297504	0.305	0.412	1.49329e-10	Pold4	0.255616	0.641	0.52	1.65629e-15	Mrpl13	-0.264005	0.378	0.506	4.76264e-06	Eif4e	-0.455334	0.563	0.613	4.40117e-10	Ccn2	-95.4169	0.408	0.551	7.5079e-69	Vgll4	-0.281569	0.272	0.363	1.61573e-08	Cnot8	0.351471	0.342	0.267	5.35638e-11	Pkn2	-0.632308	0.479	0.62	1.61565e-39	Ubn1	-0.837723	0.402	0.495
	Smim7	0.520588	0.749	0.698	2.82741e-84	Golgb1	0.339141	0.574	0.567	1.60965e-10	Ddx46	0.323867	0.41	0.304	1.75209e-15	Zfp385b	-0.301065	0.354	0.481	5.14355e-06	Mtmr3	0.459092	0.266	0.197	4.40601e-10	5430416N02Rik	-2.4706	0.369	0.527	8.62084e-69	Hist1h2ac	-0.468355	0.688	0.733	1.63401e-08	Bad	0.331743	0.32	0.247	5.7975e-11	Sdhaf4	0.542232	0.616	0.451	1.6929e-39	Bin1	0.563228	0.352	0.209
	Cars	0.804658	0.512	0.398	4.13287e-84	Stmn1	-1.92906	0.184	0.253	1.76184e-10	Acadm	0.377835	0.285	0.197	1.81612e-15	Mef2a	0.55104	0.476	0.425	5.29776e-06	U2surp	-0.381242	0.444	0.508	4.56044e-10	Psenen	-4.01292	0.642	0.756	9.71074e-69	Pink1	-0.303181	0.282	0.373	1.66485e-08	Xpa	0.313749	0.29	0.218	5.92801e-11	Cbr1	0.572767	0.568	0.405	2.30271e-39	Ascc1	0.578914	0.389	0.241
	Cdk2ap1	-0.74993	0.264	0.458	4.19336e-84	Bex2	-0.354733	0.187	0.267	1.90298e-10	Fscn1	0.295114	0.61	0.498	1.89646e-15	Inafm1	-0.332871	0.221	0.334	5.34745e-06	Tcerg1	-0.499445	0.233	0.305	5.61768e-10	1110038B12Rik	-69.6056	0.799	0.85	1.03017e-68	Chchd6	-0.357481	0.215	0.298	1.66652e-08	Kras	-0.504271	0.401	0.451	6.14501e-11	Hnrnpc	-0.437573	0.759	0.822	2.40117e-39	Zfas1	0.309763	0.878	0.764
	Bola2	-0.510949	0.546	0.721	4.25659e-84	Kif5b	0.359801	0.572	0.572	2.23389e-10	Foxp1	-0.977219	0.186	0.256	2.36645e-15	Lpcat1	-0.382053	0.235	0.343	5.45842e-06	Lpar4	0.36259	0.305	0.233	5.7031e-10	Gdi2	-10.8629	0.784	0.849	1.14642e-68	Hist1h2ae	-0.893698	0.451	0.508	1.69137e-08	Smad2	-0.623192	0.247	0.305	6.46874e-11	Zfand5	-0.570916	0.672	0.778	2.64366e-39	Trmt1l	0.777182	0.278	0.158
	Sat2	-1.40402	0.1	0.254	4.6716e-84	Chil1	-0.304339	0.495	0.609	3.63264e-10	Pcbp2	-0.366601	0.626	0.655	2.38873e-15	Poglut2	-0.353834	0.228	0.338	5.75935e-06	Klf10	-0.400338	0.612	0.653	5.76666e-10	Fis1	-2.63079	0.609	0.726	1.25167e-68	E2f5	0.610554	0.257	0.204	1.69201e-08	Zfp869	0.27522	0.455	0.371	6.7543e-11	Larp1	-1.33833	0.159	0.305	3.4458e-39	Gpc1	0.673977	0.31	0.182
	Sdad1	0.952001	0.409	0.283	4.90517e-84	Anxa1	-0.656428	0.215	0.293	3.78463e-10	Dnlz	0.364822	0.352	0.257	2.65854e-15	Slbp	-0.58181	0.34	0.449	5.88689e-06	Smn1	-0.595	0.185	0.254	7.17993e-10	Timm22	-0.67028	0.142	0.293	2.16035e-68	Apip	-0.388938	0.19	0.27	1.80894e-08	Eps8	-0.609323	0.269	0.328	6.77812e-11	Smarcb1	0.657994	0.527	0.374	3.60686e-39	Fkbp8	0.491964	0.547	0.375
	Ube2m	-0.5074	0.548	0.717	5.02143e-84	Mrpl57	0.404328	0.596	0.608	3.80453e-10	Hoxa9	0.451841	0.258	0.179	2.71048e-15	Csde1	0.385628	0.666	0.654	6.08954e-06	C1qtnf12	-0.512444	0.221	0.295	7.20333e-10	Dtymk	-23.6972	0.548	0.667	2.47616e-68	Nolc1	0.40479	0.446	0.402	1.98062e-08	Naxe	0.25085	0.543	0.454	7.45701e-11	Crebbp	-1.01617	0.246	0.398	4.24234e-39	Nit2	0.588404	0.324	0.188
	Aurkaip1	-0.762558	0.269	0.461	5.76836e-84	Nip7	0.361403	0.536	0.527	4.60642e-10	Papss1	0.262248	0.529	0.409	2.84854e-15	Ets1	0.501667	0.4	0.328	6.28779e-06	Znhit6	-0.579032	0.197	0.265	9.11471e-10	Rpl23a	-100.373	0.999	0.999	2.68427e-68	Ctnnbip1	-0.294647	0.312	0.407	2.00887e-08	Rsl1d1	-0.284294	0.773	0.772	7.83336e-11	Map1lc3a	-0.507944	0.808	0.856	4.42492e-39	Eif4e	-0.813191	0.559	0.615
	Gpd2	1.15663	0.307	0.185	6.18233e-84	Rrp15	0.479868	0.424	0.398	4.75674e-10	Dok1	0.282975	0.434	0.326	3.05614e-15	Rnf11	0.439132	0.602	0.575	6.36036e-06	Naa38	0.268736	0.59	0.513	9.31957e-10	Lsm8	-3.70748	0.418	0.565	2.78755e-68	Commd8	-0.370795	0.186	0.265	2.04292e-08	Slc30a9	0.352142	0.265	0.197	8.03178e-11	Anxa6	0.602165	0.531	0.376	7.06107e-39	Creld2	-0.934737	0.455	0.53
	Arf4	0.271004	0.98	0.978	7.42048e-84	Rsrc2	0.251536	0.749	0.78	4.99304e-10	Stx4a	0.353727	0.357	0.258	4.17412e-15	Ube2e3	0.443313	0.648	0.629	6.38368e-06	Csgalnact2	0.401029	0.276	0.207	9.54614e-10	Polr1d	-3.91323	0.804	0.877	3.3364e-68	Mrpl45	-0.31171	0.204	0.289	2.14417e-08	Stx8	0.276295	0.328	0.251	8.04095e-11	Jam3	0.653414	0.437	0.284	8.02981e-39	Got2	0.628723	0.294	0.167
	Metrnl	1.07399	0.289	0.167	1.1225e-83	Zyx	-0.25096	0.172	0.257	5.0522e-10	Sash1	0.301236	0.436	0.329	4.42773e-15	Pgm1	-0.41204	0.157	0.251	6.88634e-06	Nsrp1	-0.409494	0.412	0.481	1.00119e-09	Ier5l	-20.1363	0.165	0.31	4.17768e-68	Nelfe	-0.360587	0.275	0.364	2.14634e-08	B430010I23Rik	-0.683494	0.219	0.278	8.14245e-11	Mab21l2	0.786125	0.369	0.229	8.88683e-39	Tmed4	0.605328	0.366	0.224
	Nhp2	0.753228	0.597	0.509	1.81905e-83	Cpne8	0.35741	0.602	0.616	5.31827e-10	Vps72	0.342675	0.331	0.238	4.90767e-15	Gng11	-0.443635	0.232	0.335	6.94166e-06	Tmem167b	0.285781	0.509	0.427	1.00133e-09	Ilk	-1.29324	0.275	0.432	4.26067e-68	Emilin1	-0.314185	0.2	0.28	2.42712e-08	Bmp2	0.420563	0.497	0.431	8.3286e-11	Efhd2	-0.87148	0.513	0.628	1.20011e-38	Morf4l2	0.265918	0.961	0.888
	Cox6c	-0.343662	0.843	0.918	3.14449e-83	Sf3b5	0.33417	0.684	0.71	5.51481e-10	Prr13	0.391467	0.288	0.201	5.06516e-15	Mrps18a	-0.335381	0.195	0.301	7.40169e-06	Rrp15	-0.455707	0.336	0.403	1.02064e-09	Pex2	-0.617853	0.166	0.322	4.2749e-68	Poldip2	-0.312356	0.294	0.389	2.50492e-08	Tle1	0.360373	0.265	0.198	8.63446e-11	Rpp14	-1.26102	0.165	0.313	1.22455e-38	Pdk1	0.6021	0.373	0.229
	Tomm7	-0.364634	0.883	0.934	3.44357e-83	Pou3f3	-0.261683	0.226	0.315	9.3924e-10	Ddx21	-0.888692	0.296	0.359	5.16242e-15	Rnf187	-0.340877	0.305	0.423	7.69142e-06	Krcc1	-0.43599	0.352	0.424	1.09296e-09	Irf2bp2	-3.1084	0.11	0.253	4.67859e-68	Fkbp8	-0.347226	0.301	0.394	2.53471e-08	Gm43154	0.351548	0.308	0.236	9.04211e-11	Bccip	0.560888	0.608	0.456	1.29352e-38	Prpf31	0.620005	0.308	0.179
	Lamtor5	-0.606263	0.394	0.596	3.5911e-83	Serpinf1	0.555965	0.334	0.282	9.62973e-10	Trip6	0.37498	0.338	0.248	6.08531e-15	Cdk2ap1	-0.267113	0.323	0.443	8.03877e-06	Snhg5	-0.424292	0.345	0.416	1.22941e-09	Pcmt1	-1.72153	0.36	0.516	5.13398e-68	Nck1	-0.309065	0.333	0.431	2.74988e-08	Txnl4a	-0.368794	0.608	0.625	9.22535e-11	Ywhae	-0.315243	0.926	0.943	1.33893e-38	Pak2	-0.853506	0.384	0.48
	Myc	0.519434	0.677	0.554	3.71652e-83	Marcks	-0.33333	0.22	0.308	1.07512e-09	Decr1	0.351084	0.357	0.26	6.11393e-15	Mrps7	-0.360479	0.226	0.337	9.19856e-06	Rabggtb	-0.292572	0.628	0.666	1.24245e-09	Rala	-1.36545	0.431	0.58	6.14456e-68	Sdhd	-0.265926	0.425	0.522	2.79552e-08	B2m	-0.350228	0.513	0.558	9.42792e-11	Nr1d2	-1.13017	0.202	0.351	1.54563e-38	Drg2	0.57817	0.332	0.196
	Baiap2l1	1.29261	0.279	0.163	4.5382e-83	Tmem165	0.359058	0.602	0.615	1.2801e-09	Tprgl	0.273364	0.557	0.441	6.16375e-15	Lrrk1	0.740543	0.275	0.212	9.71039e-06	Lsm5	0.28535	0.583	0.506	1.49686e-09	Thrap3	-2.5603	0.422	0.571	8.72227e-68	Ebpl	-0.270933	0.299	0.393	2.81613e-08	Twf1	-0.689265	0.206	0.266	1.13209e-10	B3gnt2	-1.525	0.112	0.253	2.24996e-38	Cebpz	-0.806136	0.457	0.543
	Osbpl9	0.779416	0.538	0.436	6.74773e-83	Tgfb2	-0.359749	0.262	0.353	1.2988e-09	Psmb7	0.289137	0.592	0.479	6.24866e-15	Gnai3	0.461009	0.535	0.493	9.71839e-06	Mcu	0.352717	0.417	0.34	1.52347e-09	Stoml2	-1.01785	0.272	0.432	9.97192e-68	Magt1	-0.296495	0.275	0.367	2.88751e-08	Trib3	0.312482	0.523	0.435	1.18374e-10	Trib1	-0.73935	0.277	0.446	2.7996e-38	Eprs	-0.457848	0.82	0.833
	H2afv	-0.47941	0.799	0.896	7.12399e-83	Scand1	0.331395	0.652	0.673	1.70429e-09	Tor1aip1	-0.682438	0.29	0.358	6.34497e-15	Rpa2	-0.537358	0.237	0.337	1.02903e-05	Camk2d	-0.507627	0.526	0.561	1.57578e-09	Raly	-6.90871	0.297	0.449	1.19132e-67	Pts	-0.341292	0.255	0.344	3.03844e-08	Usp3	0.312054	0.289	0.218	1.22296e-10	Krit1	-1.0665	0.242	0.393	2.7998e-38	Omd	-1.46692	0.129	0.25
	Cox6a1	-0.429945	0.736	0.856	7.78592e-83	Mras	0.360602	0.565	0.548	2.56158e-09	Zmat2	0.303043	0.561	0.446	6.56053e-15	Mrps15	-0.316917	0.276	0.395	1.07329e-05	Ndufv1	-0.463665	0.25	0.323	1.64841e-09	Ndfip1	-4.17737	0.759	0.845	1.22756e-67	Ppp4r2	0.275061	0.579	0.543	3.28779e-08	Mrpl55	0.366796	0.292	0.224	1.25667e-10	Upf3b	0.76512	0.398	0.257	2.88496e-38	Fas	-1.00195	0.23	0.357
	Ccnl1	0.618598	0.639	0.537	8.31827e-83	Sox4	-0.431291	0.2	0.278	2.96397e-09	Flot1	-0.831584	0.214	0.286	6.60289e-15	Cuta	-0.296449	0.524	0.639	1.08463e-05	2810004N23Rik	-0.526922	0.257	0.324	1.64852e-09	Ndufs8	-11.4688	0.257	0.413	1.55233e-67	Lzts2	-0.374279	0.211	0.291	3.34493e-08	Agfg1	-0.621566	0.232	0.291	1.35242e-10	Commd3	0.467605	0.719	0.563	3.53014e-38	Med4	0.685185	0.452	0.301
	Rap1a	0.516485	0.754	0.703	1.30717e-82	S100a13	0.325782	0.588	0.598	3.15736e-09	Acin1	0.289395	0.539	0.425	6.72764e-15	Hdac1	-0.341569	0.245	0.353	1.0871e-05	Flot1	-0.614586	0.216	0.285	1.80072e-09	Proser2	-4.91443	0.167	0.32	1.8258e-67	Rnf19b	0.582344	0.252	0.2	3.48289e-08	Pfkfb3	0.345113	0.288	0.219	1.45816e-10	Selenow	0.279389	0.98	0.959	3.63292e-38	Ccdc59	-0.44794	0.751	0.772
	Kif13b	1.24782	0.282	0.165	1.37543e-82	Chrac1	0.517112	0.426	0.408	3.37961e-09	Gm42418	-0.326833	0.999	1	6.90773e-15	Hmgb2	-0.431197	0.894	0.898	1.12019e-05	Stt3b	0.315115	0.448	0.368	1.83198e-09	Mef2a	-1.79615	0.282	0.439	2.64616e-67	Atp2a2	0.350894	0.577	0.544	3.52391e-08	5530601H04Rik	0.302924	0.322	0.248	1.50487e-10	Tomm6	0.305515	0.934	0.886	4.04677e-38	Fam216a	0.568642	0.355	0.214
	Atxn1	1.14397	0.312	0.192	2.64437e-82	Nfx1	0.618711	0.353	0.322	4.86578e-09	Mocs2	0.299317	0.392	0.29	8.29954e-15	Tsen15	-0.372692	0.26	0.369	1.14462e-05	Tsen34	-0.465883	0.276	0.347	1.83823e-09	Topors	-1.93107	0.19	0.347	2.74256e-67	Ifi27	-0.323545	0.439	0.534	3.61435e-08	Suco	-0.545909	0.275	0.334	1.59173e-10	Airn	0.556148	0.61	0.455	4.3114e-38	Sf3b1	0.266326	0.931	0.828
	Ddit4	-1.2418	0.124	0.282	6.55711e-82	Pcyt2	-0.256084	0.299	0.407	6.11936e-09	Eea1	-0.802229	0.221	0.294	1.07161e-14	Fndc3b	-0.2904	0.422	0.545	1.16875e-05	Chmp5	0.318871	0.466	0.385	1.99587e-09	Rps26	-215.346	1	1	2.84155e-67	Slc16a2	0.371439	0.437	0.393	3.83992e-08	Fuca2	0.33175	0.51	0.432	1.60721e-10	Aars	-0.799973	0.368	0.511	4.66601e-38	Ccdc58	0.487402	0.549	0.378
	Ppp3ca	0.723715	0.633	0.553	7.32779e-82	Rtf1	0.380863	0.574	0.586	6.27465e-09	Josd2	0.317202	0.483	0.374	1.26654e-14	Phb	-0.393665	0.191	0.291	1.24437e-05	Akap13	-0.512964	0.263	0.332	2.00848e-09	Chd9	-1.13466	0.25	0.412	2.84775e-67	Pcmt1	-0.280431	0.411	0.509	4.19387e-08	Tpm4	-0.399112	0.581	0.598	1.62361e-10	Tram2	-1.03313	0.24	0.392	5.10702e-38	Dync2li1	0.618587	0.303	0.174
	Vcl	1.16575	0.296	0.178	6.81853e-81	Ifngr2	0.760796	0.266	0.226	9.29271e-09	Azin1	-0.453714	0.535	0.58	1.30305e-14	Gatad2b	0.539033	0.46	0.407	1.29543e-05	Cetn2	0.322152	0.449	0.369	2.08132e-09	Cct2	-13.2422	0.793	0.865	3.6575e-67	Zmat2	-0.260693	0.359	0.459	4.2571e-08	Fry	0.294239	0.428	0.348	1.97872e-10	Pgm1	0.775385	0.379	0.242	5.8243e-38	Atp1a1	-0.596923	0.576	0.639
	Nub1	0.873566	0.451	0.334	7.13357e-81	Dnajb6	0.294222	0.641	0.658	9.55196e-09	Senp7	0.409647	0.263	0.182	1.31726e-14	Nfyb	-0.374965	0.299	0.414	1.3046e-05	Tmem251	-0.630672	0.211	0.277	2.08989e-09	Polr2j	-1.24571	0.338	0.493	4.13968e-67	B230219D22Rik	-0.281656	0.401	0.496	4.42967e-08	Tvp23b	-0.369893	0.543	0.575	2.00394e-10	Rtkn	0.866119	0.271	0.149	7.73436e-38	Gm47283	0.454038	0.715	0.565
	Snhg18	-0.330499	0.912	0.96	9.34081e-81	Gm11808	0.343959	0.581	0.579	9.59535e-09	Gmds	-0.551324	0.397	0.454	1.4032e-14	Glo1	-0.275786	0.477	0.612	1.30603e-05	Cav1	0.3964	0.286	0.215	2.10676e-09	Fau	-182.607	1	1	4.15323e-67	Arl6ip4	-0.301349	0.292	0.383	4.47475e-08	Hspa9	-0.357092	0.711	0.722	2.18036e-10	Grhpr	0.787416	0.385	0.245	7.77683e-38	Nphp1	0.426786	0.578	0.398
	Zdhhc20	1.29149	0.336	0.219	1.07201e-80	Gas1	-0.635561	0.322	0.403	1.24584e-08	Rock1	-0.523017	0.469	0.52	1.44297e-14	Hcfc1r1	0.32824	0.762	0.767	1.31374e-05	Ubn1	-0.41225	0.429	0.492	2.41961e-09	Nr3c1	-1.04816	0.195	0.354	4.75961e-67	Anp32e	-0.308643	0.431	0.525	4.52125e-08	Mgat4a	0.305548	0.356	0.278	2.2928e-10	Naa38	0.54405	0.662	0.511	8.60836e-38	Arl2bp	0.466248	0.576	0.4
	Arpc2	0.518826	0.789	0.755	1.52903e-80	Bag5	0.36959	0.552	0.563	1.64853e-08	Ext2	0.292104	0.532	0.413	1.82233e-14	Pak2	0.430586	0.524	0.471	1.31541e-05	Psmd3	-0.429282	0.292	0.365	2.43245e-09	Mrpl51	-3.30427	0.432	0.583	4.80848e-67	Bod1	-0.274896	0.332	0.428	4.54912e-08	Sash1	0.269544	0.412	0.329	2.33304e-10	Cast	-1.30237	0.21	0.353	9.8103e-38	Ccs	0.485871	0.491	0.325
	Pth1r	-0.903919	0.189	0.363	1.98329e-80	Rgcc	-0.522474	0.282	0.369	1.68556e-08	Dst	-0.771446	0.299	0.361	2.03025e-14	Plekha1	0.771396	0.272	0.209	1.38768e-05	Pacsin3	-0.640855	0.185	0.252	2.59027e-09	S100a11	-18.9732	0.918	0.847	4.82619e-67	Cetn2	-0.300663	0.283	0.38	4.55906e-08	Eif6	-0.418621	0.521	0.549	2.61959e-10	Wsb1	0.603762	0.495	0.339	1.00318e-37	R3hcc1	0.665101	0.281	0.161
	Cox6b1	-0.351478	0.827	0.913	3.27401e-80	Eea1	0.608665	0.324	0.287	1.7457e-08	Tbc1d15	-0.454086	0.524	0.566	2.3154e-14	Eef1akmt2	-0.314641	0.237	0.345	1.51963e-05	Mast4	-0.400254	0.441	0.503	2.72025e-09	Mageh1	-2.27945	0.329	0.488	5.13426e-67	Tfdp1	-0.429285	0.176	0.251	4.70578e-08	Taldo1	0.261693	0.526	0.442	2.83002e-10	Ube3a	-0.735937	0.455	0.583	1.07356e-37	Mtln	0.432334	0.597	0.418
	Hist1h1e	-0.541527	0.64	0.777	3.4467e-80	Zim1	0.542705	0.43	0.416	1.76023e-08	Ctsf	-0.440312	0.513	0.555	2.53088e-14	Taf13	-0.297769	0.207	0.31	1.59369e-05	Tet2	0.311466	0.402	0.32	2.78847e-09	Ddit4	-52.7613	0.135	0.279	5.32776e-67	Snapin	-0.346764	0.254	0.341	4.7241e-08	Emp2	-0.483978	0.392	0.44	3.16503e-10	Arhgef25	0.767782	0.359	0.218	1.08458e-37	Tead1	-1.12013	0.267	0.376
	Ugdh	0.850737	0.648	0.571	4.41573e-80	Susd6	0.684416	0.265	0.223	1.91503e-08	Psmg1	0.376042	0.311	0.223	3.12184e-14	Bcat1	-0.332619	0.194	0.296	1.60129e-05	Hivep3	-0.691963	0.243	0.304	2.80019e-09	Idh3g	-0.698947	0.169	0.322	8.39371e-67	Adrm1	-0.316365	0.229	0.315	4.83484e-08	Chchd3	0.311339	0.31	0.238	3.22798e-10	Mir22hg	-1.40493	0.172	0.311	1.34708e-37	Dtnbp1	0.632581	0.284	0.161
	Esf1	0.771801	0.57	0.475	4.46192e-80	Dnajc1	0.362294	0.598	0.616	1.97118e-08	Ntpcr	0.36547	0.308	0.22	3.2681e-14	Nelfe	-0.305907	0.25	0.362	1.63411e-05	Pea15a	0.396454	0.292	0.222	2.94209e-09	Phf14	-0.805725	0.146	0.295	9.04655e-67	Gps1	-0.314852	0.23	0.317	4.91848e-08	Nfatc2	-0.543624	0.233	0.295	3.3722e-10	Eps8	-1.2232	0.182	0.331	1.41989e-37	Timm23	-0.455092	0.765	0.784
	Cmip	1.22878	0.257	0.145	5.54163e-80	Llph	0.387729	0.571	0.593	2.11548e-08	Cryl1	0.3497	0.329	0.238	3.37709e-14	H2afx	-1.01697	0.214	0.304	1.66612e-05	Col6a3	-0.443525	0.488	0.542	3.06446e-09	Ndufb3	-2.55549	0.506	0.634	9.84576e-67	Tmsb10	-0.286046	0.817	0.848	5.0322e-08	Adss	-0.459624	0.408	0.455	3.49165e-10	Hivep3	-1.41946	0.164	0.307	1.73289e-37	Smo	0.495055	0.477	0.314
	Akt1	-0.708504	0.353	0.539	8.5571e-80	Hspa4	0.552222	0.398	0.376	2.73307e-08	Gm9908	0.40028	0.293	0.209	3.4688e-14	Mrps26	-0.431814	0.232	0.338	1.72717e-05	Resf1	-0.61073	0.306	0.371	3.08045e-09	Rpl24	-103.259	1	1	9.99884e-67	Nfkbiz	0.617648	0.273	0.221	5.08344e-08	Nolc1	-0.557002	0.361	0.407	3.51415e-10	Paics	-0.604224	0.594	0.681	1.84775e-37	Gde1	0.415372	0.691	0.513
	Timm9	0.827224	0.494	0.39	8.83518e-80	Vegfa	-0.275478	0.218	0.305	3.03583e-08	Tsnax	0.320035	0.344	0.248	3.72657e-14	Akr7a5	-0.564363	0.183	0.275	1.77824e-05	Arpc4	0.289365	0.468	0.386	3.09403e-09	Gas5	-130.67	1	0.999	1.36668e-66	Med4	-0.279272	0.231	0.317	5.16747e-08	Zfp830	0.265538	0.377	0.295	3.67172e-10	Cct4	-0.546916	0.681	0.749	1.95897e-37	Bax	0.451376	0.62	0.439
	Gas1	-0.995284	0.239	0.415	9.69615e-80	Nudt4	-0.255607	0.407	0.517	3.14954e-08	Sdha	0.275083	0.509	0.396	4.065e-14	Acsl1	0.818779	0.387	0.336	1.82392e-05	Sf3a3	-0.518632	0.25	0.318	3.1366e-09	Rpl9	-89.0384	1	1	1.39098e-66	Chd3	-0.31543	0.225	0.31	5.39792e-08	Nt5e	-0.494507	0.281	0.343	3.69763e-10	Fbxl3	-0.98016	0.232	0.382	1.96617e-37	Plin3	0.664643	0.269	0.151
	Llph	0.676213	0.651	0.585	1.26244e-79	Fnip1	0.690652	0.31	0.276	4.71879e-08	Atrx	0.258665	0.711	0.612	4.11822e-14	Ndufa10	-0.318271	0.346	0.463	1.94745e-05	Zfp637	-0.503781	0.342	0.404	3.20518e-09	Gm5617	-1.72256	0.292	0.443	1.63554e-66	Furin	-0.321831	0.262	0.351	5.51122e-08	Impdh2	-0.253673	0.726	0.724	4.10593e-10	Stk39	0.784367	0.355	0.217	2.16271e-37	Ruvbl1	0.473564	0.455	0.292
	Ube2f	0.929725	0.438	0.325	3.71287e-79	H1fx	-0.564273	0.297	0.375	4.92647e-08	Thoc3	0.349457	0.363	0.269	4.48126e-14	Hdac5	0.652581	0.326	0.262	1.96894e-05	Map7d1	0.267294	0.385	0.301	3.65172e-09	2310039H08Rik	-6.87862	0.627	0.733	2.17386e-66	Qdpr	-0.324703	0.243	0.329	5.90929e-08	Ttc1	0.30577	0.266	0.199	4.49314e-10	Ergic1	0.644943	0.503	0.348	2.27851e-37	Cct3	0.35709	0.795	0.648
	Ppp1ca	-0.499443	0.532	0.702	5.44294e-79	Fxyd5	-0.252733	0.237	0.319	5.6039e-08	Skil	0.425453	0.251	0.173	4.90979e-14	Sumo3	-0.257265	0.453	0.576	2.03066e-05	Mrto4	-0.422196	0.4	0.464	3.87487e-09	Uhrf2	-2.13456	0.36	0.52	3.47362e-66	Hbp1	-0.299039	0.381	0.476	5.93173e-08	Samd4b	0.27539	0.465	0.383	4.59054e-10	Calm3	0.428986	0.758	0.623	2.57401e-37	B4galt7	0.528363	0.387	0.239
	Kdm1a	0.755247	0.561	0.467	1.04351e-78	Arid5b	0.349215	0.518	0.495	6.13968e-08	Rbmx	0.403199	0.304	0.219	4.92946e-14	Tmem126a	-0.390079	0.237	0.345	2.11985e-05	Gsn	-0.546846	0.304	0.371	4.55409e-09	Alg5	-1.369	0.287	0.442	3.75484e-66	Rab11b	-0.273462	0.34	0.439	6.26111e-08	Ppp4r2	-0.362973	0.513	0.548	4.73657e-10	Gdi2	0.335373	0.915	0.84	3.12466e-37	Rbm17	0.393281	0.684	0.514
	Lsm5	-0.662591	0.338	0.529	1.36817e-78	Mphosph10	0.478183	0.383	0.35	9.11815e-08	Twistnb	-0.538908	0.498	0.535	5.30947e-14	Xrn2	-0.273453	0.339	0.465	2.18974e-05	Pak1ip1	-0.284769	0.542	0.602	4.66523e-09	Mbnl1	-7.22404	0.523	0.663	4.34515e-66	Hp1bp3	-0.285896	0.34	0.436	6.31248e-08	Acsf2	0.276665	0.326	0.253	4.88037e-10	Prrc2c	-0.587032	0.582	0.696	3.43739e-37	Clns1a	0.481757	0.48	0.319
	Srsf11	0.310039	0.938	0.935	2.7893e-78	Pak2	0.394589	0.484	0.471	9.48303e-08	Adk	0.278021	0.685	0.574	5.38961e-14	Lats1	0.580329	0.345	0.282	2.35398e-05	Faf2	-0.419981	0.334	0.405	5.34432e-09	Mcrip1	-6.11632	0.694	0.796	4.36297e-66	Stat3	0.279031	0.528	0.482	6.64066e-08	Pttg1	0.257366	0.279	0.21	5.69691e-10	Nop10	-0.336833	0.902	0.931	4.05897e-37	Gab1	-1.19317	0.18	0.298
	Gls	0.631327	0.695	0.636	2.88504e-78	Nrip1	-0.299952	0.26	0.349	1.00818e-07	Cebpzos	0.311846	0.397	0.295	5.68227e-14	Tgif1	0.727612	0.299	0.237	2.37357e-05	Utp3	-0.374436	0.432	0.493	5.50936e-09	BC031181	-3.14513	0.618	0.726	5.0279e-66	Map2k2	-0.277059	0.348	0.445	6.96461e-08	Klhdc2	-0.325131	0.638	0.653	5.74311e-10	Mbd3	0.524974	0.634	0.478	4.52474e-37	Isoc1	0.535868	0.449	0.296
	Cox17	-0.606396	0.373	0.562	3.34329e-78	Cul5	0.67152	0.272	0.234	1.13987e-07	Borcs8	0.272926	0.528	0.413	5.7102e-14	Srxn1	0.494809	0.279	0.206	2.51808e-05	Hist1h2br	-0.970751	0.265	0.32	6.29791e-09	Lage3	-1.19172	0.287	0.443	5.8471e-66	Uqcrc1	-0.342662	0.229	0.312	7.02476e-08	Gale	0.288786	0.342	0.269	5.91543e-10	Mocs2	0.643752	0.442	0.29	5.97e-37	Idh3g	0.508606	0.454	0.298
	Rbm25	0.452865	0.829	0.788	4.149e-78	Mycbp2	0.38572	0.509	0.507	1.20866e-07	B9d1	0.436475	0.273	0.193	5.72231e-14	Pacsin3	-0.431571	0.159	0.251	2.53999e-05	Rock2	-0.395403	0.556	0.6	6.57296e-09	Csnk2b	-1.51676	0.377	0.524	6.46589e-66	Mtfr1l	-0.304336	0.325	0.418	8.11216e-08	Man1a2	-0.596819	0.259	0.314	6.05756e-10	Ppm1a	-0.724795	0.426	0.566	7.45255e-37	Vdac2	0.288918	0.911	0.81
	Mtln	-0.715528	0.263	0.45	4.29842e-78	Iars	0.502088	0.363	0.332	1.23959e-07	Wtip	0.333749	0.372	0.276	6.79543e-14	Ccdc90b	-0.294612	0.231	0.336	2.55729e-05	Golim4	0.33833	0.462	0.379	7.41246e-09	Ssrp1	-13.7566	0.407	0.552	7.21475e-66	Rfxap	-0.295915	0.284	0.374	8.24655e-08	Prdx6	-0.304474	0.672	0.673	6.44205e-10	Alg5	0.615801	0.568	0.423	7.66863e-37	Pmpcb	0.505727	0.424	0.267
	Bola3	-0.575944	0.387	0.586	5.42351e-78	Bmp2	-0.399338	0.358	0.441	1.29382e-07	Smad2	-0.741011	0.236	0.306	9.753e-14	Kmt2e	0.560383	0.485	0.44	2.66504e-05	Rtn4	-0.471079	0.746	0.755	7.51413e-09	Htatsf1	-11.3987	0.478	0.621	7.84479e-66	Ndufs8	-0.279707	0.312	0.406	8.8377e-08	Nfkbib	0.331336	0.256	0.192	7.53556e-10	Mrpl34	0.614015	0.506	0.352	9.73202e-37	Top1	-0.571229	0.857	0.864
	Cdc42	0.356935	0.908	0.899	5.6805e-78	Nfkbia	0.736431	0.367	0.326	1.31792e-07	Rap1b	-0.418585	0.52	0.564	1.00271e-13	Rps27rt	-0.429931	0.261	0.361	2.72398e-05	Ak2	-0.281758	0.653	0.679	7.60245e-09	Mpc2	-12.6412	0.563	0.685	1.47859e-65	Mapk3	-0.360153	0.229	0.309	8.83854e-08	Fdft1	0.250436	0.676	0.594	7.94264e-10	Mrpl17	0.337458	0.899	0.817	1.25511e-36	Slc35e4	-1.31081	0.178	0.294
	Micos10	-0.429245	0.666	0.805	6.1895e-78	Ufm1	0.331933	0.595	0.614	1.33104e-07	Pet100	0.311193	0.402	0.305	1.01254e-13	Gm11808	-0.283172	0.462	0.583	2.82465e-05	Med13l	-0.56114	0.293	0.354	7.96948e-09	Wdr1	-4.51591	0.218	0.372	1.9154e-65	Wdr43	0.352365	0.496	0.458	9.66499e-08	Ddr2	-0.586644	0.224	0.283	8.13059e-10	Dpm1	0.454368	0.786	0.664	1.97637e-36	Ddit3	-0.537548	0.688	0.76
	Ndufs7	-0.583742	0.415	0.603	6.80748e-78	Mxra8	0.604534	0.361	0.334	1.36447e-07	Fkbp8	0.260633	0.495	0.381	1.0204e-13	Ptbp3	0.557474	0.402	0.343	2.84498e-05	Ppie	-0.366025	0.404	0.471	8.21918e-09	Etfa	-1.47875	0.146	0.294	1.96414e-65	Zwint	-0.377439	0.181	0.256	9.88292e-08	Iws1	-0.603041	0.25	0.307	8.36471e-10	1810058I24Rik	0.280418	0.974	0.96	2.13044e-36	Rad23a	0.522878	0.453	0.296
	Pgls	-0.422614	0.671	0.819	7.2805e-78	Ubn1	0.429556	0.493	0.488	1.39336e-07	Scarb1	0.407675	0.297	0.214	1.04656e-13	Polr2l	-0.478771	0.171	0.263	3.00311e-05	Sec61a1	0.25361	0.563	0.49	8.5275e-09	Cox4i2	-54.2173	0.301	0.446	1.99894e-65	Tln1	-0.265642	0.361	0.457	9.9815e-08	Hspa4	-0.549571	0.332	0.381	8.71045e-10	Cpm	-1.2575	0.21	0.35	2.36081e-36	Tspyl1	0.529646	0.468	0.311
	Commd3	-0.592417	0.397	0.589	9.49267e-78	Mdk	-0.267471	0.241	0.322	1.40059e-07	Upf3b	0.311475	0.353	0.258	1.1578e-13	Pet100	-0.351286	0.212	0.314	3.03261e-05	Uba2	-0.51025	0.226	0.293	1.20176e-08	Ndufs4	-1.58214	0.503	0.636	2.50948e-65	Thyn1	-0.267774	0.281	0.374	1.04486e-07	Golt1b	-0.277336	0.7	0.712	9.01271e-10	Prelid1	0.396164	0.829	0.727	2.37228e-36	Sdhb	0.416648	0.602	0.419
	Trir	-0.578219	0.421	0.608	1.05314e-77	Batf	-0.25287	0.205	0.28	1.48014e-07	Brd2	-0.463283	0.58	0.61	1.3544e-13	Pi4k2a	0.56864	0.401	0.349	3.29936e-05	Rab34	-0.360928	0.445	0.501	1.26081e-08	Tcaf1	-0.666375	0.156	0.306	2.6009e-65	Fam76a	0.338795	0.434	0.382	1.09346e-07	Dkc1	-0.536415	0.368	0.416	9.49854e-10	Mafg	-0.959795	0.273	0.417	2.81042e-36	Tmem263	-0.510355	0.657	0.696
	Ccdc9	1.15588	0.277	0.164	1.77319e-77	Brix1	0.319464	0.646	0.684	1.68184e-07	Timm8a1	-0.667527	0.378	0.43	1.40346e-13	Osgep	-0.287416	0.36	0.477	3.42556e-05	Dapk3	-0.510987	0.249	0.316	1.28516e-08	Rab28	-1.74736	0.362	0.507	3.04467e-65	Ccdc174	-0.254151	0.291	0.39	1.11131e-07	Crebbp	-0.486951	0.345	0.394	9.90649e-10	Slc2a1	-0.902999	0.501	0.609	3.32893e-36	Tpm4	-0.714709	0.554	0.6
	Gtf2i	-0.75199	0.214	0.397	1.98856e-77	Lars	0.39211	0.503	0.5	1.80707e-07	Lrif1	0.396409	0.309	0.225	1.41126e-13	Ssu72	-0.330852	0.257	0.365	3.71398e-05	Thoc3	-0.527543	0.212	0.279	1.31544e-08	Yipf3	-1.72324	0.553	0.682	4.70864e-65	Lsm8	-0.271085	0.463	0.559	1.11668e-07	Rab14	-0.296036	0.708	0.706	1.16355e-09	Capns1	0.382496	0.858	0.77	3.42627e-36	Rtf1	-0.625468	0.51	0.592
	Pdcl3	0.844464	0.637	0.596	2.31514e-77	Arl6ip5	0.439693	0.487	0.478	1.81554e-07	Zfp950	0.367723	0.321	0.233	1.47953e-13	Mob4	0.40367	0.573	0.532	4.06687e-05	Ndufb7	0.394684	0.327	0.258	1.32483e-08	Trpv4	-1.14714	0.191	0.34	4.74812e-65	Tmem106b	-0.351084	0.206	0.285	1.13397e-07	Eif3a	-0.297065	0.759	0.752	1.28668e-09	Lamtor4	0.471189	0.676	0.528	3.79619e-36	Mrpl23	0.344938	0.839	0.705
	Pcbd2	-1.02638	0.12	0.277	3.39666e-77	Pacsin2	0.556746	0.356	0.328	1.86851e-07	Tvp23b	-0.412159	0.534	0.575	1.50405e-13	Ssrp1	-0.330788	0.435	0.543	4.15757e-05	Nsmce4a	-0.413689	0.37	0.433	1.5012e-08	Hnrnpl	-4.28399	0.354	0.511	5.33762e-65	Hadh	-0.271893	0.35	0.445	1.14243e-07	Polr3k	0.369804	0.25	0.188	1.31719e-09	Tmco1	0.410728	0.824	0.703	4.07285e-36	Ppil2	0.565359	0.333	0.2
	Met	0.785747	0.386	0.252	3.47569e-77	Trappc6b	0.346978	0.531	0.541	1.93545e-07	Snapin	0.327787	0.428	0.33	1.58137e-13	Dpy30	-0.303475	0.304	0.411	4.20457e-05	Tshz2	-0.344389	0.401	0.471	1.6332e-08	Tmed9	-37.3828	0.981	0.982	6.92542e-65	Hmgn2	-0.263389	0.802	0.848	1.16614e-07	Ube2q1	0.332819	0.254	0.189	1.35534e-09	Rpl38	-0.269627	0.999	1	4.20965e-36	Ift74	0.522296	0.369	0.226
	Ecrg4	0.287514	0.995	0.994	4.97936e-77	Tnfaip8	0.393249	0.519	0.509	3.12304e-07	Chadl	-0.271257	0.928	0.902	1.6021e-13	Sec22a	0.637256	0.32	0.259	4.23776e-05	Sox8	-0.622192	0.199	0.264	1.72879e-08	Rpl8	-90.2746	1	1	8.76755e-65	Ruvbl1	-0.274258	0.223	0.309	1.17861e-07	E030030I06Rik	0.298512	0.323	0.25	1.38858e-09	Cav2	-1.38869	0.175	0.314	4.93826e-36	Esf1	-0.779758	0.401	0.491
	Rab11a	0.695798	0.583	0.493	5.75386e-77	Col15a1	0.783502	0.256	0.218	3.12351e-07	Per3	0.288791	0.341	0.248	1.66546e-13	Ctsz	-0.393889	0.75	0.811	4.24755e-05	Zwint	-0.578223	0.193	0.256	2.21077e-08	Actr3	-3.73295	0.417	0.566	1.1083e-64	Gmps	-0.277688	0.336	0.426	1.19983e-07	Nid2	-0.421611	0.348	0.407	1.43377e-09	Ppp2r2d	-0.810834	0.366	0.501	5.16939e-36	Hist1h4d	-0.968027	0.336	0.453
	Pthlh	1.62094	0.254	0.145	6.60823e-77	Scaf11	0.466377	0.472	0.465	3.53956e-07	Sdc1	-0.722836	0.225	0.294	1.66862e-13	Limd2	-0.277	0.183	0.281	4.31185e-05	Fam174a	0.258809	0.508	0.431	2.62987e-08	Ppp1r1b	-1.24652	0.153	0.299	1.35575e-64	Akt1s1	-0.293726	0.375	0.468	1.36545e-07	Ndufa9	0.257363	0.35	0.271	1.46254e-09	Nfyb	-0.868671	0.264	0.418	5.19467e-36	Acaa1a	0.520863	0.43	0.278
	Ctsz	-0.570745	0.713	0.819	7.65773e-77	Twistnb	0.363351	0.533	0.532	3.69407e-07	Slc16a2	-0.575502	0.34	0.399	1.71711e-13	Spp1	0.615751	0.263	0.198	4.33799e-05	Dnaja2	-0.345283	0.568	0.612	2.73131e-08	Arf4	-57.1174	0.969	0.979	1.63929e-64	Uba2	-0.32004	0.21	0.294	1.42765e-07	Avl9	0.291525	0.316	0.245	1.48565e-09	Zfp260	-0.840948	0.325	0.472	5.20504e-36	Plpp1	0.553913	0.339	0.207
	Maco1	0.987313	0.368	0.25	8.04122e-77	Lmo4	0.409167	0.518	0.51	4.59786e-07	Ccdc124	0.330032	0.326	0.238	1.8918e-13	Myo1e	0.461218	0.416	0.345	4.65534e-05	Bag3	-0.736319	0.334	0.39	2.78214e-08	1810058I24Rik	-21.9634	0.948	0.962	1.73678e-64	Bmp5	0.571732	0.308	0.258	1.43646e-07	1700123O20Rik	0.311115	0.262	0.196	1.52427e-09	Dusp8	0.819464	0.333	0.202	5.48661e-36	Gnai3	-0.788477	0.418	0.5
	Map7d1	0.915555	0.411	0.295	1.71126e-76	Ddit3	-0.287876	0.678	0.76	4.90729e-07	S100a16	-0.664852	0.348	0.415	2.13332e-13	Arrdc3	-0.354813	0.315	0.423	4.89023e-05	Hspa4	-0.489605	0.317	0.382	2.83603e-08	Tssc4	-3.52243	0.173	0.325	2.35954e-64	Rab5c	-0.313781	0.175	0.251	1.49084e-07	Sdad1	-0.616403	0.247	0.299	1.52855e-09	Cyb5r3	-1.02367	0.256	0.399	6.69722e-36	Armcx5	0.649531	0.332	0.202
	Zfp639	0.945202	0.387	0.27	1.97803e-76	Knop1	0.623104	0.28	0.246	8.0482e-07	Spata24	0.367025	0.331	0.243	2.22648e-13	Tctex1d2	-0.303567	0.317	0.435	5.1474e-05	St3gal4	-0.566544	0.199	0.262	3.17965e-08	Vgll4	-1.529	0.214	0.371	2.63331e-64	Pfdn6	-0.281716	0.281	0.373	1.55355e-07	Cyren	0.313664	0.285	0.219	1.7577e-09	Nop16	-1.18815	0.188	0.329	6.89881e-36	Rbm8a	0.364191	0.842	0.711
	Tiparp	0.933751	0.467	0.353	2.18946e-76	Msn	-0.285616	0.292	0.38	8.73586e-07	Klf13	0.346257	0.337	0.251	2.63107e-13	Vwa5a	0.531157	0.325	0.259	5.28463e-05	Fip1l1	-0.337628	0.417	0.482	3.36542e-08	Pycr1	-0.994667	0.244	0.399	2.97103e-64	Actl6a	-0.338985	0.204	0.284	1.69544e-07	Nub1	-0.53427	0.294	0.349	1.84536e-09	Ercc1	0.783794	0.338	0.205	7.89162e-36	Sfrp1	-0.718105	0.545	0.607
	45180	0.947979	0.418	0.305	2.42122e-76	Kazald1	0.387571	0.505	0.488	9.54159e-07	Mrpl45	0.311946	0.375	0.278	2.67231e-13	Nsmce1	-0.315718	0.259	0.369	5.47124e-05	Vim	-0.394558	0.791	0.804	3.42679e-08	Gm26532	-49.4461	0.403	0.549	3.87528e-64	Rad23a	-0.341217	0.232	0.314	1.76176e-07	C87436	0.282204	0.364	0.289	1.92804e-09	Pld3	0.602903	0.489	0.335	1.06567e-35	Serpinf1	-1.45508	0.18	0.294
	Arf5	0.376883	0.891	0.882	2.50965e-76	Gm2000	0.440762	0.486	0.482	9.89521e-07	Pak2	-0.532384	0.423	0.476	2.71978e-13	Ip6k2	0.515813	0.499	0.451	5.60968e-05	Zfp326	-0.308675	0.495	0.553	3.56274e-08	Hist1h2ae	-258.398	0.395	0.515	4.14822e-64	Pole3	-0.317846	0.348	0.438	1.79425e-07	Med10	-0.574611	0.394	0.428	2.41038e-09	Col1a2	0.263076	0.975	0.946	1.25163e-35	Sdcbp	-0.601505	0.609	0.654
	Ing5	0.955497	0.372	0.251	5.57129e-76	Gspt1	0.389551	0.548	0.559	1.15074e-06	Mpst	0.288711	0.53	0.417	2.84018e-13	Suclg1	-0.326597	0.302	0.412	5.85834e-05	Map4	0.272124	0.448	0.368	3.7651e-08	1110065P20Rik	-2.61157	0.464	0.604	4.90819e-64	Commd6	-0.293514	0.227	0.312	1.80826e-07	Ctnna1	-0.371224	0.495	0.535	2.52828e-09	Eif2s1	-0.641966	0.525	0.629	1.29782e-35	Spg21	0.476756	0.394	0.245
	Stbd1	1.26171	0.281	0.169	7.76403e-76	Tm2d2	0.329922	0.559	0.581	1.26918e-06	Gars	-0.504677	0.575	0.603	2.90885e-13	Cdon	0.769565	0.271	0.212	6.09036e-05	Zbtb8os	0.405648	0.273	0.208	4.10048e-08	Cspg4	-9.32269	0.5	0.63	6.964e-64	Sdhaf4	-0.25557	0.367	0.465	1.84502e-07	Cnn3	-0.304623	0.633	0.644	2.73583e-09	Gm26532	-0.749437	0.393	0.544	1.48809e-35	Commd1	0.386634	0.721	0.547
	Hmgn1	-0.27419	0.918	0.963	1.01107e-75	Nfic	0.313165	0.619	0.639	1.31223e-06	Zbtb8os	0.357486	0.289	0.206	3.16007e-13	Fchsd2	-0.351921	0.258	0.363	6.10792e-05	Dab2	0.318022	0.465	0.389	4.16415e-08	Rbx1	-28.2898	0.857	0.899	7.18851e-64	Mrps21	-0.252911	0.448	0.54	1.85648e-07	Fam76a	-0.497386	0.338	0.389	2.99533e-09	Rnmt	-0.886516	0.292	0.433	1.50453e-35	Txn1	-0.43268	0.969	0.956
	Tns1	1.10873	0.288	0.173	1.23146e-75	Lsg1	0.533191	0.355	0.333	1.31748e-06	Pmpcb	0.313813	0.368	0.274	3.8371e-13	Brd1	0.499063	0.451	0.402	6.25416e-05	Klf4	0.329864	0.737	0.707	4.21145e-08	Uqcrfs1	-4.15346	0.538	0.671	8.79799e-64	Myo1e	0.379725	0.399	0.344	1.92119e-07	Hspb1	-1.02189	0.855	0.855	3.01553e-09	Arl6ip5	-0.928381	0.349	0.484	1.59596e-35	Zbtb38	0.691912	0.288	0.169
	Hnrnpa2b1	-0.359308	0.849	0.914	1.75552e-75	Sppl2a	0.460869	0.426	0.415	1.44385e-06	Cdk2ap1	0.279903	0.547	0.432	3.8486e-13	Kdm1a	0.487532	0.518	0.474	6.42223e-05	Borcs8	0.282489	0.494	0.416	4.32265e-08	Frg1	-1.17382	0.243	0.399	9.21196e-64	Mcl1	-0.299036	0.583	0.664	2.06448e-07	mt-Nd4l	-0.369743	0.581	0.605	3.05e-09	Rbbp7	0.402832	0.807	0.667	1.68831e-35	Sash1	0.492199	0.482	0.323
	Srsf3	-0.470858	0.727	0.818	2.77427e-75	Hmox1	-0.344434	0.378	0.468	1.69073e-06	Acot13	0.277992	0.469	0.361	3.929e-13	Fubp1	0.287965	0.735	0.742	6.55091e-05	Osgep	-0.364211	0.419	0.477	4.4121e-08	Nme1	-19.6428	0.759	0.841	1.02863e-63	Tmem214	-0.288363	0.215	0.296	2.06883e-07	Trim47	-0.481639	0.369	0.414	3.12481e-09	Emc4	0.568469	0.573	0.419	1.79318e-35	Gramd1a	0.527522	0.372	0.231
	Ddx39b	-0.563874	0.503	0.667	3.0771e-75	Denr	0.34088	0.562	0.582	2.73429e-06	Nabp2	0.299097	0.427	0.326	4.66197e-13	Gab1	0.544459	0.349	0.287	7.23057e-05	Gars	-0.419989	0.579	0.603	6.43184e-08	Sdhb	-1.3927	0.298	0.446	1.23037e-63	Ero1l	-0.312188	0.255	0.34	2.21717e-07	Tmem106b	0.255884	0.351	0.274	3.29813e-09	Smim3	-1.38744	0.19	0.324	1.7952e-35	Iars	-1.09565	0.235	0.342
	Ndufa1	-0.533583	0.48	0.666	5.16904e-75	Mageh1	0.38656	0.483	0.475	2.93801e-06	Ttc33	0.342324	0.311	0.223	4.66333e-13	Tmem33	-0.304734	0.235	0.338	7.24408e-05	Pmvk	-0.487477	0.524	0.566	8.01234e-08	Rex1bd	-2.01152	0.388	0.534	1.24141e-63	Flnb	-0.334322	0.221	0.302	2.24925e-07	Supt16	-0.671892	0.212	0.264	3.86137e-09	Sat1	-0.878226	0.477	0.615	2.03181e-35	Pigp	0.349901	0.757	0.579
	Ankrd11	0.614848	0.685	0.625	5.30851e-75	Smim27	0.37683	0.541	0.552	3.24087e-06	Mat2b	0.282996	0.48	0.376	4.88145e-13	Kmt5b	0.55534	0.4	0.343	7.30242e-05	Ext2	0.262372	0.494	0.416	9.42016e-08	Limd2	-1.19359	0.147	0.29	1.40918e-63	Zfp771	-0.319478	0.228	0.31	2.50657e-07	Mtdh	-0.256713	0.707	0.722	4.02549e-09	Htra3	0.604531	0.496	0.345	2.07975e-35	Pink1	0.44794	0.523	0.354
	Psma3	0.352747	0.915	0.896	8.18452e-75	Pitpnb	0.580759	0.328	0.304	3.37586e-06	Dnajc21	-0.56122	0.359	0.415	5.90964e-13	Cdr2	0.732058	0.279	0.22	7.54049e-05	Nsun2	-0.396851	0.284	0.353	9.58347e-08	Tln1	-1.0359	0.312	0.464	1.79969e-63	Chd4	-0.252272	0.272	0.361	2.5496e-07	Fgfr1	-0.417908	0.527	0.552	4.65341e-09	Atp5o	0.304833	0.928	0.878	2.19221e-35	Arhgef1	-0.702605	0.488	0.559
	Tnrc6b	-0.852499	0.191	0.362	1.18511e-74	Yrdc	0.464316	0.406	0.392	3.45933e-06	Ppig	-0.356192	0.674	0.688	7.41124e-13	Taf7	0.437177	0.565	0.53	7.58815e-05	Zfand5	-0.273235	0.747	0.775	1.10987e-07	Spcs2	-0.957961	0.793	0.863	1.84185e-63	Mvb12a	-0.26567	0.391	0.487	2.56743e-07	Med20	0.304352	0.296	0.228	5.21528e-09	Rftn2	0.683104	0.416	0.276	2.52932e-35	Fam114a2	0.415348	0.629	0.456
	44987	-0.667709	0.229	0.411	2.49827e-74	Zrsr2	0.3917	0.488	0.488	4.08539e-06	Pfkp	0.272246	0.299	0.215	9.26607e-13	Dnlz	-0.340825	0.171	0.266	7.59026e-05	Cir1	-0.332826	0.537	0.578	1.27222e-07	Ezr	-5.26488	0.263	0.417	1.92336e-63	Vta1	-0.36414	0.204	0.281	2.60233e-07	Ten1	0.330812	0.268	0.204	5.27905e-09	Brd8	-0.664895	0.48	0.594	2.74557e-35	Fbxo17	0.580259	0.282	0.162
	Zmiz1	0.988828	0.371	0.255	3.59964e-74	Hs2st1	-0.277534	0.284	0.367	4.22575e-06	Commd8	0.35279	0.342	0.255	9.33065e-13	Stk25	-0.356619	0.252	0.356	8.19034e-05	Pde4dip	0.264178	0.526	0.454	1.31492e-07	Csrp1	-2.8212	0.191	0.34	2.83119e-63	Psmd14	-0.272335	0.357	0.452	2.786e-07	Chil1	-0.784391	0.605	0.601	5.33086e-09	Nrip1	-1.10293	0.205	0.35	3.45586e-35	Prpf19	0.500473	0.469	0.313
	Npc1	1.11814	0.308	0.195	7.13339e-74	Susd5	0.267738	0.706	0.721	4.32311e-06	Tnfaip6	-1.10541	0.333	0.388	9.47084e-13	Brd2	0.258753	0.645	0.608	8.76078e-05	B2m	-0.32002	0.506	0.558	1.34666e-07	Rnf7	-1.95149	0.737	0.829	3.02389e-63	Mirg	0.455369	0.294	0.241	2.82402e-07	Rida	0.32488	0.273	0.21	5.35125e-09	Rrp15	-1.03214	0.267	0.406	3.82569e-35	Aldh7a1	0.448375	0.569	0.396
	Klhdc2	0.564069	0.692	0.648	7.88264e-74	Calml3	0.535274	0.29	0.25	5.72188e-06	Ets1	-0.68564	0.266	0.334	9.4817e-13	Gtf2e2	-0.297589	0.272	0.38	8.8269e-05	Ube2j2	-0.399075	0.32	0.384	1.40165e-07	Atf7ip	-1.6392	0.21	0.362	3.14506e-63	Prkag1	-0.285785	0.258	0.342	3.04385e-07	Ing4	0.278721	0.324	0.253	5.64309e-09	Pde6d	0.71609	0.375	0.238	6.7096e-35	Cnn2	0.595202	0.301	0.178
	Ndufaf4	0.935354	0.417	0.306	1.14661e-73	Tcea1	0.333516	0.567	0.591	9.32655e-06	Ttc1	0.37314	0.278	0.198	9.69965e-13	Nsd1	0.509906	0.527	0.491	9.01751e-05	Lsg1	-0.466557	0.276	0.338	1.46744e-07	Ppwd1	-3.6517	0.269	0.419	3.27929e-63	Trappc6a	-0.256178	0.443	0.537	3.05328e-07	Gnai3	-0.445334	0.464	0.496	5.74595e-09	Tpr	-0.417398	0.773	0.831	7.33864e-35	Hddc2	0.454203	0.502	0.34
	Rnmt	0.710602	0.52	0.416	1.18334e-73	Mier1	0.338558	0.507	0.507	1.06781e-05	Mrpl53	0.250792	0.595	0.482	9.75973e-13	Apip	-0.29392	0.176	0.268	9.76185e-05	Eef1akmt1	-0.547382	0.199	0.261	1.47422e-07	Eif4b	-4.2616	0.573	0.697	3.99808e-63	Hddc2	-0.28918	0.272	0.358	3.21781e-07	P4ha3	-0.52154	0.227	0.285	5.8353e-09	Trim35	-1.00128	0.332	0.464	7.39519e-35	Fkbp11	0.392093	0.858	0.763
	Mrps24	-0.510457	0.477	0.66	1.40096e-73	Ndufa11	0.364028	0.591	0.621	1.09376e-05	Wwc2	0.334545	0.333	0.247	1.1294e-12	Hspb6	0.641342	0.277	0.215	0.000104076	Hspa5	-0.277268	0.999	0.999	1.59949e-07	Ugp2	-9.61191	0.364	0.519	4.44018e-63	Pank2	-0.373574	0.204	0.279	3.26189e-07	Aldh6a1	0.314051	0.318	0.249	5.8671e-09	Ddit4	0.770005	0.398	0.261	7.96267e-35	P2rx4	0.60993	0.303	0.178
	Chd1	0.921308	0.378	0.259	1.63864e-73	Tor1aip1	0.469689	0.371	0.352	1.23744e-05	Ezh2	-0.917949	0.203	0.267	1.13846e-12	Ebp	-0.349952	0.164	0.257	0.000104373	Prnp	-0.334611	0.452	0.509	1.68497e-07	Cdc123	-2.80204	0.291	0.441	4.8101e-63	Mcfd2	-0.328539	0.178	0.251	3.27993e-07	Usp14	-0.432521	0.417	0.456	6.13119e-09	Bcap31	0.377497	0.84	0.738	8.17859e-35	Cisd1	0.420206	0.451	0.29
	Ahctf1	0.994519	0.339	0.222	1.89132e-73	Sgms2	-0.354697	0.203	0.268	1.42962e-05	Klf11	0.265298	0.43	0.332	1.24609e-12	Anxa7	0.504754	0.473	0.421	0.000107695	Hint3	0.259327	0.631	0.563	1.77802e-07	1110012L19Rik	-0.81123	0.197	0.35	5.35294e-63	Agpat4	-0.273255	0.358	0.452	3.35245e-07	Rfesd	0.27034	0.294	0.226	6.58314e-09	Cenpx	0.473952	0.659	0.497	8.75345e-35	Tmed1	0.339167	0.845	0.711
	Usp14	0.687998	0.542	0.444	1.91332e-73	Snhg12	0.291071	0.756	0.807	1.88571e-05	Rnf130	0.279481	0.59	0.484	1.4809e-12	Ube2h	0.470985	0.499	0.451	0.000108204	Sap30bp	-0.58522	0.192	0.252	1.87163e-07	Psmd1	-3.28432	0.199	0.349	5.40379e-63	Mrpl14	-0.264282	0.36	0.45	3.37561e-07	Ntmt1	-0.6363	0.211	0.266	6.66222e-09	Rdx	-0.546378	0.626	0.72	9.42022e-35	Gstz1	0.575821	0.403	0.258
	Pfdn2	0.497001	0.774	0.745	2.59153e-73	Nfe2l1	0.376141	0.578	0.595	2.64727e-05	Tigd2	0.255455	0.426	0.327	1.48752e-12	9130401M01Rik	-0.298247	0.233	0.337	0.000108511	Rsrc2	-0.256304	0.767	0.779	1.89425e-07	Ywhah	-30.8499	0.607	0.711	5.40481e-63	Iscu	-0.2989	0.218	0.298	3.39103e-07	Nucks1	-0.351419	0.628	0.637	7.06004e-09	Sem1	0.257778	0.981	0.967	1.07912e-34	Srsf5	0.306449	0.837	0.689
	Ndufb6	-0.519482	0.419	0.615	2.73168e-73	Cd302	0.530648	0.44	0.434	2.67064e-05	Rgs3	0.250643	0.537	0.432	2.22124e-12	Cd2ap	0.431291	0.569	0.539	0.000118463	Ppa1	-0.535986	0.577	0.608	1.92566e-07	Fkbp8	-1.06225	0.251	0.4	5.55682e-63	Ccnl1	0.257972	0.578	0.545	3.57563e-07	Dnajc4	0.272875	0.285	0.217	7.18898e-09	Vamp3	-0.733427	0.403	0.54	1.126e-34	Gm26532	-0.869804	0.457	0.544
	Cct6a	0.408911	0.843	0.82	2.99902e-73	Tm9sf4	0.48772	0.414	0.409	2.78957e-05	Atp6v1d	0.272729	0.416	0.317	2.57799e-12	Prpf19	-0.321394	0.228	0.328	0.000120082	Jagn1	-0.47075	0.247	0.309	1.95224e-07	Tmem134	-2.81128	0.552	0.671	5.6196e-63	Mycbp	-0.316842	0.182	0.255	4.31464e-07	Nop56	-0.431103	0.413	0.458	7.82924e-09	Lamp1	0.309651	0.903	0.847	1.22596e-34	Cdkn2d	-1.01083	0.306	0.415
	Atf5	0.902079	0.465	0.347	3.09642e-73	Uck2	-0.261368	0.361	0.455	2.88109e-05	Bach1	-0.855203	0.193	0.259	2.93794e-12	Chid1	-0.413042	0.201	0.299	0.000130375	Tgs1	-0.541973	0.228	0.289	1.97345e-07	Set	-25.207	0.776	0.848	6.14579e-63	Sorbs1	0.355869	0.558	0.531	4.54787e-07	Wasl	-0.543409	0.278	0.331	8.66551e-09	9430038I01Rik	-1.29465	0.133	0.271	1.32749e-34	Arl1	-0.29679	0.936	0.935
	Fxyd5	0.865502	0.427	0.302	4.43777e-73	Stag2	0.492474	0.406	0.398	2.88858e-05	Ppan	-0.623418	0.334	0.39	3.22906e-12	Ppp1r15a	0.328829	0.63	0.6	0.000137476	Slc16a2	0.250022	0.466	0.391	2.06002e-07	Eif3a	-6.23227	0.63	0.763	6.87947e-63	2410002F23Rik	-0.306939	0.274	0.36	4.65341e-07	Snhg4	-0.498211	0.336	0.383	9.31836e-09	Gpsm1	0.815092	0.294	0.174	1.33517e-34	Snd1	0.48288	0.481	0.323
	Eri3	-0.885383	0.179	0.345	4.48865e-73	Vps4b	0.616788	0.271	0.241	2.94389e-05	Mthfd2l	0.299373	0.391	0.296	3.50569e-12	44993	0.705377	0.264	0.205	0.000140154	Ezr	-0.400992	0.342	0.409	2.13571e-07	Lzts2	-0.835353	0.152	0.298	7.95146e-63	Hsd17b12	-0.357247	0.247	0.328	4.76681e-07	Gpx1	-0.418937	0.569	0.581	9.4868e-09	Yrdc	-0.986297	0.262	0.399	1.40393e-34	Ddx49	0.513888	0.396	0.251
	Lamtor1	-0.635796	0.323	0.506	7.82021e-73	Brd1	0.454709	0.414	0.403	3.57286e-05	Urm1	0.350864	0.323	0.237	3.71005e-12	Eif1ad	-0.467728	0.228	0.322	0.000146566	Fzd2	0.358949	0.269	0.207	2.17658e-07	Dynlrb1	-4.24742	0.669	0.767	9.77327e-63	U2af1l4	-0.329429	0.202	0.28	5.09334e-07	Orc6	-0.718204	0.241	0.291	1.05921e-08	Stmn1	-2.84944	0.124	0.255	1.43196e-34	Fbln7	0.343389	0.78	0.619
	Grhpr	-1.11857	0.117	0.266	9.95158e-73	Stag1	0.390313	0.485	0.488	3.87282e-05	Jmjd1c	-0.470819	0.502	0.543	3.85623e-12	Samm50	-0.346304	0.28	0.39	0.000147046	Srek1	-0.313384	0.439	0.501	2.27757e-07	Irak1bp1	-3.65893	0.37	0.527	1.09463e-62	Fam192a	-0.281292	0.253	0.335	5.29028e-07	Ell2	-0.606552	0.266	0.317	1.30585e-08	Adnp	-1.02585	0.191	0.336	1.49885e-34	Fabp7	0.425777	0.492	0.331
	Gnl2	0.937765	0.404	0.294	1.75092e-72	Zcchc7	0.377284	0.477	0.485	4.71601e-05	Ythdc1	0.254202	0.751	0.671	3.95107e-12	Lamtor4	-0.298104	0.421	0.538	0.000153782	Cyth2	-0.481777	0.202	0.266	2.34464e-07	Aip	-0.613174	0.151	0.296	1.19214e-62	Bex2	-0.434109	0.198	0.266	5.37869e-07	Coq9	0.298546	0.277	0.212	1.32839e-08	Commd1	0.475592	0.692	0.554	1.97544e-34	Gstp1	0.511597	0.408	0.262
	Rala	0.655377	0.622	0.562	3.88825e-72	Dnaja2	0.357663	0.574	0.612	6.29204e-05	Hmg20b	0.261127	0.41	0.31	4.0856e-12	Ext2	-0.269725	0.31	0.424	0.000155019	Arid4b	-0.422485	0.301	0.362	2.40343e-07	Nfu1	-0.935179	0.258	0.412	1.31342e-62	Lrrc42	-0.28355	0.225	0.306	5.63283e-07	Triap1	0.282483	0.333	0.262	1.45025e-08	Zfp395	0.734058	0.366	0.233	2.47174e-34	Rtcb	0.383769	0.645	0.475
	Itch	0.675916	0.548	0.444	4.46814e-72	Sfrp1	0.309188	0.585	0.603	6.33174e-05	Frg1	0.290253	0.481	0.381	4.0982e-12	Rnf6	0.57502	0.398	0.348	0.000157904	Eif5b	-0.276867	0.617	0.656	2.53e-07	Metap2	-29.3737	0.612	0.717	1.8119e-62	Rbms1	0.401174	0.283	0.228	5.81237e-07	Mcee	0.264333	0.382	0.307	1.46843e-08	Mphosph8	-0.851148	0.31	0.453	2.56345e-34	Man1a2	-1.17381	0.208	0.319
	Serinc1	0.468217	0.751	0.72	4.78317e-72	Rps27rt	0.47468	0.376	0.357	6.67182e-05	Eif4e	-0.51395	0.592	0.611	4.35555e-12	Fam8a1	0.556739	0.331	0.275	0.000159229	Ccpg1	0.293696	0.417	0.344	2.56219e-07	Gatd1	-0.670555	0.129	0.27	2.00651e-62	Pip4p1	-0.270956	0.422	0.51	5.92167e-07	Myo6	0.275157	0.29	0.223	1.82509e-08	Rex1bd	0.516351	0.657	0.516	2.6805e-34	Prss23	-1.67345	0.175	0.284
	Pdap1	-0.393544	0.646	0.79	5.82431e-72	Tnfrsf11b	0.299877	0.315	0.271	8.80873e-05	Kif5b	-0.440359	0.546	0.573	4.47962e-12	Jam3	-0.275039	0.197	0.294	0.000160888	Eif3g	-0.271102	0.555	0.606	2.77298e-07	4833420G17Rik	-0.764128	0.205	0.358	2.07392e-62	Chac1	-0.336689	0.435	0.52	6.08722e-07	Polb	0.256863	0.333	0.262	1.88973e-08	Rock1	-0.725462	0.384	0.523	2.75638e-34	Ubtf	0.475277	0.375	0.234
	Casc4	-0.495615	0.503	0.679	6.32723e-72	Dctn3	-0.296961	0.419	0.534	0.00012089	4632427E13Rik	0.268424	0.518	0.417	4.48702e-12	Nfic	0.433457	0.642	0.638	0.000166799	Cltb	-0.530617	0.253	0.314	2.80294e-07	Dnajc25	-2.86775	0.397	0.541	3.82508e-62	Aip	-0.307663	0.211	0.289	6.70739e-07	Sdk2	-0.465913	0.331	0.382	2.05544e-08	B3gat3	0.67797	0.459	0.319	3.24384e-34	Adrm1	0.485703	0.448	0.298
	Sec61g	-0.282613	0.994	0.995	7.65807e-72	Nrk	0.272203	0.753	0.785	0.000164495	Ltbp3	-0.54469	0.338	0.396	5.01702e-12	Dnajc25	-0.276616	0.412	0.533	0.000174113	Wdr43	-0.472091	0.415	0.463	2.91559e-07	Prpf38b	-1.80582	0.279	0.431	4.03815e-62	Timm21	-0.288734	0.248	0.335	7.13664e-07	Sntb2	-0.536607	0.285	0.336	2.06378e-08	Fosb	0.525655	0.585	0.442	3.75853e-34	Plagl1	-0.347424	0.938	0.938
	Ndufa8	-0.428552	0.572	0.742	7.66057e-72	Ndufa1	0.276028	0.622	0.65	0.000165613	Flnb	0.267795	0.386	0.291	5.61019e-12	Psmc5	-0.268344	0.36	0.479	0.000174752	Ube2q2	-0.639043	0.281	0.339	2.99629e-07	Atp6v0c	25.1141	0.92	0.949	4.73714e-62	1110059G10Rik	-0.267668	0.251	0.336	7.17532e-07	Larp4b	-0.540917	0.254	0.308	2.07472e-08	Ergic3	0.338852	0.874	0.795	3.78839e-34	Mrpl36	0.466251	0.462	0.306
	Tma16	0.739522	0.514	0.412	9.51224e-72	Ppid	0.389597	0.468	0.48	0.000167108	Usp37	-0.802301	0.198	0.261	5.83599e-12	Lsm1	-0.353027	0.222	0.324	0.000176431	Vti1b	0.290965	0.407	0.338	3.02081e-07	Chd4	-0.779523	0.215	0.368	5.10816e-62	Fopnl	-0.251856	0.323	0.418	7.42519e-07	Lhfp	-0.707249	0.271	0.317	2.79194e-08	Kdm1a	-0.823225	0.355	0.482	4.3799e-34	Foxp1	-1.41017	0.15	0.261
	Srm	0.439498	0.848	0.817	1.16768e-71	Mpc2	0.272317	0.639	0.678	0.000200106	Mxi1	0.331388	0.297	0.215	6.188e-12	Larp4	0.435439	0.469	0.421	0.000181346	Klk8	0.330493	0.305	0.239	3.4644e-07	Rab1a	-1.96	0.561	0.688	5.13273e-62	Idi1	-0.318272	0.756	0.812	7.86586e-07	Tmem183a	0.31659	0.276	0.214	2.7942e-08	Ccdc85b	-0.821554	0.421	0.549	5.39538e-34	Irf2bp2	0.580209	0.363	0.231
	Zc2hc1a	1.07924	0.306	0.194	1.20643e-71	Timm10	0.403665	0.337	0.311	0.000202913	Suco	-0.632117	0.271	0.334	6.62735e-12	Stoml2	-0.278335	0.306	0.423	0.000203316	Cav2	0.288164	0.376	0.303	3.51401e-07	Usp22	-0.990391	0.287	0.444	5.54575e-62	Smo	-0.295205	0.249	0.332	8.0382e-07	Usp16	0.255442	0.423	0.349	3.01187e-08	Tvp23b	-0.708264	0.458	0.578	5.48293e-34	Znrd1as	0.653355	0.296	0.176
	Dtd1	-0.798124	0.179	0.345	1.27522e-71	Tbc1d15	0.300695	0.556	0.564	0.000220336	Drg2	0.365342	0.279	0.201	6.71645e-12	Magt1	-0.260081	0.26	0.364	0.000209231	Dek	-0.278983	0.816	0.821	3.63876e-07	Zfp266	-1.82723	0.337	0.493	6.4937e-62	Gtf2e2	-0.290091	0.296	0.382	8.26053e-07	Prkra	0.302811	0.333	0.265	3.01354e-08	Creld2	-0.949999	0.411	0.529	5.55909e-34	Myc	-0.655569	0.471	0.574
	Ppp1r12a	0.895094	0.389	0.274	1.38402e-71	Spsb2	-0.28784	0.201	0.265	0.000232415	Chmp4b	-0.348658	0.692	0.696	6.75906e-12	Ddx27	-0.2686	0.233	0.334	0.000209923	Lrrk1	0.353973	0.271	0.21	3.84046e-07	Mff	-0.905563	0.36	0.512	7.54602e-62	Slc35e4	0.423981	0.334	0.282	9.94796e-07	Wnk1	-0.449711	0.383	0.426	3.24172e-08	Pnrc1	-0.353204	0.813	0.885	6.14567e-34	Ebna1bp2	0.322082	0.753	0.577
	Appbp2	0.673992	0.571	0.484	1.68806e-71	C4b	0.405103	0.424	0.404	0.000243941	P2rx4	0.342067	0.258	0.183	6.7766e-12	Uba2	-0.391208	0.199	0.292	0.000211066	Smim26	0.301948	0.397	0.328	3.87131e-07	Nedd8	-10.8263	0.738	0.809	7.90569e-62	Nelfb	-0.345728	0.208	0.284	1.01106e-06	Lsm14a	0.256352	0.37	0.296	3.70016e-08	Thra	0.418606	0.784	0.652	7.26433e-34	Ldb1	0.636709	0.253	0.143
	Scp2	-0.426512	0.495	0.688	2.03684e-71	Rnh1	-0.323819	0.641	0.736	0.000291996	Arfip2	0.321894	0.345	0.255	6.90667e-12	Herpud2	0.591302	0.364	0.307	0.000220384	Tbc1d15	-0.338582	0.521	0.566	4.50845e-07	Cisd1	-6.43612	0.171	0.314	8.61337e-62	Penk	0.273503	0.694	0.674	1.02617e-06	Cd164	-0.387699	0.455	0.493	3.90214e-08	Ift74	0.746168	0.362	0.231	7.49241e-34	Plekhj1	0.412577	0.613	0.444
	Adh5	-0.579533	0.364	0.552	2.11704e-71	Tuba1b	-0.51333	0.287	0.361	0.000353629	Elovl1	-0.796273	0.202	0.265	7.14949e-12	Nrip1	0.693085	0.389	0.342	0.000232522	Gabbr1	0.357223	0.339	0.272	4.60681e-07	Mrpl27	-0.993699	0.435	0.571	8.81617e-62	Fxyd6	-0.251414	0.602	0.672	1.02837e-06	Pum2	-0.545091	0.259	0.311	4.01608e-08	Tma7	0.313049	0.917	0.837	8.79859e-34	Exosc5	0.522919	0.35	0.214
	Calm3	-0.490807	0.467	0.647	2.32293e-71	Hsd17b10	0.253376	0.658	0.695	0.000368941	Mafk	0.444745	0.265	0.192	7.8753e-12	Hdhd2	-0.382366	0.178	0.269	0.000235185	Malt1	0.528689	0.278	0.218	4.61693e-07	C1qtnf4	-3.99375	0.551	0.672	1.0285e-61	Pigx	-0.270008	0.215	0.296	1.04951e-06	Prr13	0.294307	0.265	0.202	4.31887e-08	Sspn	-0.86007	0.383	0.503	1.01281e-33	Srebf1	0.537656	0.367	0.23
	Ndufb8	-0.52089	0.464	0.638	2.55441e-71	Rpa2	-0.33142	0.269	0.339	0.000403192	Tax1bp3	0.375439	0.28	0.204	8.09817e-12	Gabpb1	0.61089	0.316	0.259	0.000244846	Hspa14	-0.511217	0.279	0.338	4.99775e-07	Utp3	-1.58373	0.348	0.502	1.03949e-61	Psip1	-0.380132	0.294	0.372	1.079e-06	Rpn1	-0.305598	0.613	0.635	4.42646e-08	Larp7	-0.722428	0.415	0.541	1.08202e-33	Ndrg1	-1.20013	0.226	0.337
	Bri3	0.516398	0.775	0.739	2.58751e-71	Tram2	0.423386	0.398	0.384	0.000462125	Twf1	-0.844992	0.203	0.265	8.29783e-12	Myl12b	-0.341058	0.246	0.345	0.000254302	Psmd6	-0.355121	0.346	0.405	5.09393e-07	Ccnd1	-10.3091	0.238	0.381	1.04344e-61	Klf7	-0.336692	0.348	0.43	1.08921e-06	Aopep	-0.368747	0.465	0.507	4.43359e-08	Pacsin2	-1.20911	0.199	0.336	1.08803e-33	Mvb12a	0.413594	0.64	0.468
	Nufip2	0.782083	0.461	0.354	3.00641e-71	Boc	0.647091	0.272	0.247	0.000519182	Mrc2	-0.507475	0.37	0.426	8.8002e-12	Abhd16a	-0.334419	0.181	0.272	0.000261651	Malsu1	-0.267425	0.646	0.681	5.171e-07	Stip1	-25.4354	0.292	0.436	1.31552e-61	Meltf	-0.252068	0.565	0.641	1.10274e-06	Golgb1	-0.349098	0.539	0.569	5.26894e-08	Ivd	0.832619	0.306	0.183	1.10385e-33	Ccdc124	0.569251	0.367	0.233
	Sec61b	-0.305599	0.938	0.968	3.92467e-71	Slbp	-0.320389	0.371	0.451	0.000550052	Timm23	-0.268004	0.792	0.782	8.92342e-12	Thoc3	-0.344577	0.185	0.278	0.000285824	2410002F23Rik	-0.451349	0.296	0.358	5.29789e-07	Cald1	-8.18473	0.438	0.577	1.47711e-61	Boc	-0.390926	0.183	0.253	1.15882e-06	Nmd3	-0.635585	0.218	0.269	5.65498e-08	Copg1	0.557381	0.565	0.417	1.25001e-33	2310009A05Rik	0.490603	0.385	0.244
	Tram2	0.773779	0.486	0.374	4.24765e-71	Ccnd2	0.39312	0.546	0.559	0.000697912	Fam192a	0.270535	0.42	0.325	1.01389e-11	Mapkapk2	0.473749	0.437	0.392	0.000300877	Mrpl2	-0.420437	0.299	0.363	5.30438e-07	Uba5	-1.15787	0.378	0.527	1.4793e-61	Stx4a	-0.311464	0.195	0.269	1.17376e-06	Phgdh	-0.471168	0.449	0.481	6.36306e-08	Imp3	-0.43174	0.71	0.802	1.40453e-33	Alkbh6	0.572484	0.285	0.166
	Dnajc9	-1.17766	0.147	0.295	5.33815e-71	Jak1	0.457316	0.412	0.405	0.0012162	Snd1	0.307967	0.424	0.329	1.4511e-11	Raly	-0.270726	0.332	0.44	0.000305762	Mtx1	-0.510971	0.208	0.267	5.323e-07	Nudt21	-10.0989	0.545	0.672	1.54167e-61	Tars	0.293667	0.546	0.516	1.31473e-06	Lsm10	0.291198	0.303	0.237	6.88253e-08	Trmt10a	-1.03308	0.224	0.363	1.55339e-33	45174	0.551557	0.345	0.213
	Ntmt1	0.956602	0.365	0.251	6.25185e-71	Tnrc6a	0.508592	0.349	0.337	0.00123985	2310010J17Rik	0.291646	0.523	0.426	1.52737e-11	Sde2	0.299331	0.712	0.686	0.000310806	Kif5b	-0.318103	0.526	0.575	5.41463e-07	Yipf5	-1.54092	0.592	0.712	1.89719e-61	Abce1	0.330613	0.483	0.45	1.4233e-06	Pqbp1	0.281751	0.3	0.237	7.84326e-08	Il11ra1	0.587775	0.515	0.369	1.56411e-33	Fam89b	0.529959	0.337	0.206
	Mir99ahg	-0.664945	0.296	0.473	1.59371e-70	Pop5	0.543842	0.313	0.298	0.00130737	Sars	-0.41962	0.584	0.614	1.71295e-11	Rock2	0.32353	0.62	0.597	0.000315692	Txnip	-0.713906	0.927	0.9	5.49401e-07	Pde4dip	-2.01869	0.321	0.47	2.05465e-61	Arid4b	-0.291373	0.282	0.363	1.50797e-06	Sec14l1	-0.548283	0.265	0.316	8.49861e-08	Mrps15	0.594923	0.525	0.385	1.59737e-33	Cd302	-1.01264	0.354	0.441
	Arl13b	0.644138	0.558	0.45	1.74558e-70	Hnrnpr	0.278687	0.605	0.645	0.00137073	Tprkb	0.334994	0.271	0.194	1.97475e-11	Tiparp	0.528562	0.422	0.363	0.000325458	Adss	-0.379017	0.403	0.455	5.50995e-07	Fxyd5	-3.91286	0.18	0.326	2.27679e-61	Clu	0.256965	0.695	0.658	1.62011e-06	Actn4	-0.39929	0.528	0.551	9.6623e-08	Rnf126	0.733859	0.369	0.237	1.83067e-33	Tet3	-1.25923	0.19	0.298
	Pik3r1	-1.09878	0.175	0.33	1.80633e-70	Timm9	0.464074	0.4	0.4	0.00149628	Aopep	-0.520318	0.468	0.507	2.11785e-11	Hivep3	0.545593	0.356	0.299	0.000326506	Eif3l	-0.326081	0.436	0.495	5.93965e-07	Calm3	-11.2194	0.526	0.638	2.37609e-61	Gstp1	-0.283137	0.203	0.278	1.62041e-06	Gm15270	0.361942	0.26	0.201	9.87582e-08	Rnf187	0.569345	0.561	0.413	2.13269e-33	Ugdh	0.252586	0.726	0.566
	Tmem158	1.33068	0.296	0.186	2.10319e-70	Aamp	0.292458	0.534	0.557	0.00316199	Acbd6	0.258501	0.581	0.476	2.25764e-11	Pycr2	-0.330049	0.256	0.357	0.000333148	Pttg1	0.3754	0.272	0.211	6.32156e-07	Ssb	-9.13367	0.763	0.83	2.71183e-61	Ccs	-0.284292	0.258	0.343	1.84127e-06	Tmod3	-0.513444	0.221	0.275	9.89295e-08	Gna13	-0.766316	0.348	0.489	2.1488e-33	Ndufa4l2	0.367386	0.865	0.8
	Ndufa5	-0.450194	0.618	0.764	2.451e-70	Rbm4b	0.525046	0.363	0.355	0.00391237	Phpt1	0.262321	0.429	0.332	2.31749e-11	Dnajc2	-0.275534	0.166	0.257	0.000337597	Ddx24	-0.298431	0.553	0.601	7.6382e-07	Hikeshi	-0.965016	0.318	0.468	2.85452e-61	Acadl	-0.362253	0.194	0.264	1.8535e-06	Atp6v0d1	0.273321	0.363	0.292	9.91055e-08	Ckap4	0.300844	0.922	0.858	2.33068e-33	H2afy	0.428994	0.528	0.361
	Iars	0.815843	0.437	0.323	2.762e-70	Nmt1	0.525515	0.342	0.332	0.00464453	Slc25a36	0.268872	0.593	0.489	2.33857e-11	Ilkap	-0.386262	0.2	0.292	0.000350576	Sbds	-0.524329	0.244	0.301	7.64881e-07	Ostc	-32.0194	0.954	0.966	2.98645e-61	Rfc1	-0.292304	0.383	0.467	2.22048e-06	Cdo1	-0.613987	0.213	0.267	1.04038e-07	Tars	-0.773732	0.394	0.524	2.5192e-33	Ppp1r36	0.668018	0.255	0.147
	Eif4e2	0.561932	0.657	0.592	4.53121e-70	Atf5	0.469703	0.372	0.357	0.00467793	Btg1	-0.305187	0.938	0.918	2.39291e-11	Dhx40	0.596216	0.377	0.323	0.000352629	Ift43	0.342733	0.347	0.284	7.69989e-07	H2afz	-185.46	0.879	0.913	3.73309e-61	Gorab	-0.282645	0.231	0.309	2.24089e-06	Mest	-0.257177	0.951	0.934	1.05509e-07	Crip1	-0.977136	0.378	0.514	2.52268e-33	Map7d1	-1.09774	0.204	0.315
	Commd1	-0.566029	0.394	0.578	4.59311e-70	Hist1h4d	-0.298944	0.377	0.448	0.00482808	Comt	0.320606	0.287	0.207	2.45923e-11	Nfkbia	-0.714066	0.244	0.331	0.000364179	Tnrc6b	0.273625	0.413	0.341	7.93716e-07	Snu13	-16.9231	0.767	0.832	4.11864e-61	Tsc22d2	-0.325928	0.211	0.283	2.48245e-06	Inpp1	-0.512272	0.222	0.275	1.14813e-07	Sra1	0.302534	0.927	0.87	2.70255e-33	Acot13	0.410227	0.523	0.354
	Clint1	0.577001	0.701	0.631	5.30782e-70	Gadd45gip1	0.37041	0.462	0.475	0.00524271	Slc4a7	-0.92797	0.201	0.261	2.50378e-11	Sft2d3	0.469818	0.388	0.335	0.000372945	Smc1a	-0.35028	0.455	0.509	8.03934e-07	Ran	-81.1196	0.852	0.893	4.53073e-61	Nphp1	-0.31412	0.332	0.417	2.688e-06	Col5a2	-0.614976	0.296	0.339	1.48167e-07	Tiparp	-1.07853	0.23	0.371	2.89014e-33	Rnf215	0.614633	0.291	0.172
	Fam92a	-0.568794	0.36	0.543	5.65368e-70	Psmd11	0.315982	0.535	0.559	0.00639749	Man1a2	-0.683275	0.252	0.314	2.6213e-11	Decr1	-0.312777	0.178	0.269	0.000388833	Fabp7	0.280339	0.406	0.339	8.12186e-07	Rnf146	-1.14242	0.335	0.481	5.00611e-61	Zfp560	-0.264833	0.368	0.46	2.94468e-06	Spg21	0.261424	0.32	0.252	1.54299e-07	Yipf3	0.414303	0.777	0.666	2.92241e-33	Nop56	0.370392	0.614	0.441
	Mpc2	-0.459404	0.509	0.693	6.6931e-70	Nptn	0.500755	0.305	0.289	0.00655413	Ndufa10	0.268127	0.558	0.453	2.72038e-11	Rint1	0.50792	0.493	0.456	0.000389465	Rars	-0.385267	0.299	0.361	8.20039e-07	Nap1l1	-24.9881	0.756	0.818	5.10405e-61	Parp2	-0.257239	0.205	0.283	3.00314e-06	Chmp4b	-0.260336	0.691	0.696	1.84393e-07	Klf9	-0.715243	0.387	0.528	3.12614e-33	Raly	0.403163	0.598	0.423
	Prmt1	-0.560135	0.472	0.634	9.10889e-70	Apoe	0.377854	0.465	0.444	0.00767645	Ssu72	0.250741	0.459	0.355	2.73331e-11	Klf4	0.262319	0.738	0.708	0.000391999	Ggnbp2	-0.397301	0.357	0.413	8.49659e-07	Mrpl2	-0.848076	0.224	0.372	5.37495e-61	Alg5	-0.281603	0.346	0.435	3.08322e-06	Trip11	-0.432354	0.444	0.474	2.02208e-07	Nt5dc2	0.531001	0.518	0.364	3.49398e-33	Mtfr1l	0.435421	0.56	0.4
	Pnn	0.658222	0.614	0.534	1.01882e-69	Strn3	0.436148	0.389	0.39	0.00794634	U2af1l4	0.328581	0.358	0.27	2.81086e-11	Ckb	1.06861	0.251	0.197	0.000399381	Rpp25l	-0.477054	0.286	0.346	8.89142e-07	Arcn1	-2.45763	0.573	0.704	5.55389e-61	Idh3a	-0.29159	0.205	0.28	3.10946e-06	Scd1	0.293456	0.353	0.289	2.30311e-07	Slc39a11	0.821833	0.303	0.183	3.87331e-33	Smim11	0.31702	0.708	0.52
	Taldo1	-0.67268	0.288	0.465	1.21356e-69	Upf2	0.475737	0.351	0.341	0.00945972	Fzd2	0.357897	0.282	0.206	3.35398e-11	Cltb	-0.309508	0.215	0.313	0.000408071	Smu1	-0.475067	0.199	0.26	8.9802e-07	Mrpl20	-6.39304	0.522	0.638	5.84385e-61	Glrx2	-0.250117	0.332	0.422	3.12004e-06	Map4k4	-0.42597	0.386	0.428	2.4912e-07	Mvb12a	0.521485	0.618	0.475	4.15211e-33	Mpst	0.415364	0.575	0.411
	Mvb12a	-0.630979	0.314	0.499	1.40407e-69	Scube3	0.517658	0.303	0.287	0.0095342	Pank3	0.294635	0.404	0.312	4.27198e-11	Eif3b	-0.37786	0.196	0.285	0.000430891	Siah1a	-0.48528	0.249	0.308	9.12976e-07	Naa38	-2.19259	0.389	0.529	6.40361e-61	Cyth2	-0.400825	0.196	0.266	3.26905e-06	Kif2a	-0.538701	0.293	0.34	2.51778e-07	Ywhag	-0.908322	0.305	0.439	4.65719e-33	Tmem65	0.559501	0.42	0.279
	Klf10	-0.616221	0.51	0.666	1.55854e-69	Tpm3	0.307658	0.539	0.564	0.00958656	Mmp14	0.254164	0.352	0.264	4.51744e-11	Nupr1	0.33362	0.634	0.598	0.000461682	Tagln2	-0.47097	0.347	0.409	9.47172e-07	Kcnq1ot1	-31.5618	0.524	0.654	9.6284e-61	Nab1	0.356366	0.313	0.262	3.3347e-06	Bach1	-0.686017	0.21	0.258	3.0657e-07	Slc26a2	0.697613	0.451	0.313	4.74875e-33	Asrgl1	0.395876	0.586	0.416
	mt-Nd2	-0.445002	0.878	0.926	2.89691e-69	Brd8	0.277184	0.563	0.591	0.00971056	Cwc25	0.321809	0.276	0.2	4.55244e-11	Scarf2	-0.301272	0.256	0.361	0.000462521	Pcmtd1	0.334955	0.377	0.305	9.63815e-07	Ube2d3	-23.2529	0.887	0.932	1.03799e-60	Arl6ip1	0.281251	0.474	0.431	3.4348e-06	Sypl	-0.499749	0.299	0.346	3.2534e-07	1810013L24Rik	-1.15665	0.208	0.343	5.74065e-33	Zfp386	0.653314	0.258	0.15
	Gorasp2	0.82836	0.453	0.35	3.75496e-69	Pura	0.257565	0.6	0.634	0.0108849	Sorbs2	-0.500884	0.494	0.529	5.21268e-11	Ccdc186	0.424058	0.527	0.499	0.000472755	Pth1r	0.328177	0.411	0.342	9.73399e-07	Cd24a	-42.0766	0.49	0.629	1.23866e-60	Ubtd1	-0.368079	0.2	0.271	3.63464e-06	S100a16	-0.617868	0.378	0.414	3.57385e-07	Csgalnact1	-0.70829	0.411	0.541	6.43209e-33	Ninj1	-0.703391	0.521	0.573
	Emc6	0.533425	0.712	0.659	3.79345e-69	Polr3d	0.315491	0.549	0.577	0.0116536	Ilk	0.310073	0.507	0.413	5.75756e-11	B230118H07Rik	0.530921	0.422	0.377	0.000489956	Timm10	-0.522412	0.262	0.315	9.9574e-07	Bmp2	-18.5876	0.299	0.448	1.2544e-60	Loxl3	0.306958	0.613	0.605	3.84517e-06	Pole4	-0.294112	0.589	0.606	3.60984e-07	Eif4a1	-0.47902	0.812	0.858	7.43885e-33	Smap1	-0.89773	0.337	0.427
	Cks1b	-0.877123	0.238	0.401	5.55391e-69	Desi2	0.320713	0.48	0.483	0.0121524	Mab21l2	0.346873	0.309	0.23	8.36789e-11	Marcks	0.643631	0.352	0.301	0.000494147	Myl12b	0.33575	0.404	0.339	1.05035e-06	Chd6	-0.934793	0.222	0.373	1.5171e-60	Otub1	-0.292229	0.319	0.408	3.92894e-06	Mxd4	-0.448119	0.398	0.434	3.85352e-07	Gnpda2	-1.54409	0.143	0.273	7.78735e-33	Sdc4	-0.461046	0.994	0.985
	Cd320	-0.717078	0.233	0.406	5.56038e-69	Uap1	0.332142	0.506	0.534	0.0134302	Slc35e4	-0.655059	0.226	0.289	8.92829e-11	Rbm25	0.251005	0.794	0.792	0.000497636	Zyx	0.310963	0.313	0.248	1.05203e-06	Eif3i	-12.3618	0.955	0.959	1.54732e-60	Mrps5	-0.257508	0.27	0.355	4.32481e-06	Rap1b	-0.340056	0.542	0.563	4.37075e-07	Eef2	-0.274852	0.989	0.989	7.92171e-33	Poldip2	0.442594	0.532	0.371
	Has2	1.10453	0.303	0.19	5.9285e-69	Dnajc21	0.376664	0.413	0.412	0.0142447	Chchd5	0.282318	0.434	0.343	8.9927e-11	Lsm12	0.315708	0.689	0.697	0.000508892	Manbal	-0.438493	0.261	0.323	1.1469e-06	Uqcrc1	-0.838085	0.175	0.319	1.61752e-60	Hnrnpl	-0.279707	0.418	0.504	4.39314e-06	Nipbl	-0.360768	0.477	0.51	4.69284e-07	Dctn2	0.510533	0.596	0.447	8.78487e-33	Rpp25l	0.509065	0.48	0.331
	Pink1	-0.799512	0.215	0.384	9.78307e-69	Sdad1	0.397007	0.315	0.294	0.0148001	4930453N24Rik	0.297755	0.459	0.365	9.69263e-11	Tbc1d15	0.422392	0.595	0.562	0.000515905	Snrpa	-0.340913	0.386	0.44	1.15515e-06	Nt5c3b	-1.28876	0.192	0.34	1.62673e-60	5031425E22Rik	-0.324217	0.253	0.334	4.70049e-06	Cd200	0.270572	0.269	0.21	4.84908e-07	Rsl1d1	-0.504397	0.708	0.775	9.0634e-33	Zfp395	0.494772	0.362	0.228
	Il13ra1	1.05013	0.268	0.159	1.13443e-68	Arhgef1	0.280969	0.534	0.555	0.0176257	Zfp157	0.323095	0.273	0.198	9.76407e-11	Map7d1	0.674008	0.361	0.304	0.000523987	Pcdh9	0.344759	0.255	0.195	1.25121e-06	Rps16	-130.67	1	1	2.05712e-60	Retreg1	0.405548	0.485	0.446	4.76159e-06	Zfp949	0.272634	0.285	0.222	4.90955e-07	Eef1e1	-0.836848	0.346	0.475	9.48359e-33	Mrc2	-0.778367	0.333	0.431
	Rhoa	0.367137	0.953	0.953	5.33538e-68	Stk38l	0.252983	0.548	0.552	0.0192075	Efna1	-0.57832	0.351	0.407	1.01663e-10	Sh3bgrl3	0.338659	0.686	0.689	0.000531196	Agfg1	-0.47784	0.23	0.29	1.27231e-06	Steap1	-0.83628	0.518	0.376	2.51556e-60	Dnttip1	-0.301654	0.216	0.291	5.19211e-06	Dnaja2	-0.30857	0.589	0.611	4.98047e-07	Fxr1	-0.529182	0.56	0.666	1.07051e-32	Churc1	0.412256	0.556	0.391
	Lrch3	1.06545	0.278	0.171	5.57379e-68	Dusp11	0.357369	0.477	0.494	0.0224408	Prkra	0.286053	0.349	0.264	1.19662e-10	Dnttip1	-0.319307	0.196	0.289	0.000531744	Bcl9	0.396589	0.256	0.198	1.29639e-06	Snrnp70	-3.99619	0.705	0.797	2.84649e-60	Lsm14a	-0.296166	0.227	0.305	5.79653e-06	Fuca1	-0.267071	0.684	0.691	5.07132e-07	Thoc3	0.644354	0.405	0.269	1.18954e-32	Sel1l	-1.15167	0.213	0.315
	Ubald1	0.951948	0.361	0.249	6.22805e-68	Fbln7	0.33229	0.592	0.634	0.0250941	Fasn	0.330336	0.35	0.267	1.32483e-10	Atp6v1f	0.263739	0.765	0.788	0.000542558	Syncrip	-0.326108	0.465	0.517	1.33821e-06	Tpr	-13.0315	0.755	0.835	2.89768e-60	Gtf3a	-0.285433	0.238	0.317	5.90885e-06	Lxn	0.265826	0.276	0.216	5.36992e-07	Nfkbia	0.740553	0.458	0.323	1.26876e-32	Ppp1ca	0.312004	0.817	0.674
	Echs1	-0.593479	0.353	0.536	7.59778e-68	G3bp1	0.359021	0.444	0.447	0.0299667	Cabin1	0.356562	0.268	0.195	1.38309e-10	P4ha3	-0.34227	0.195	0.284	0.000546547	Pkdcc	-0.515218	0.272	0.329	1.40036e-06	Syf2	-1.0243	0.404	0.55	3.02066e-60	Spire1	0.404959	0.399	0.359	6.14194e-06	Trps1	-0.330798	0.578	0.602	5.80702e-07	Tceal8	0.336405	0.886	0.802	1.41771e-32	Nfe2l1	-0.648892	0.547	0.598
	Rexo2	-0.548511	0.478	0.636	8.9865e-68	Tut4	0.314645	0.54	0.573	0.0325533	Mpg	0.318193	0.294	0.217	1.47716e-10	Mafg	0.451484	0.464	0.408	0.000560462	Tacc1	0.291098	0.473	0.408	1.40256e-06	Sash1	-1.14369	0.2	0.347	3.46099e-60	Eci1	-0.25601	0.212	0.287	6.37395e-06	Ufl1	-0.440306	0.377	0.413	5.8223e-07	Sesn3	-1.03757	0.194	0.334	1.4723e-32	Nudc	0.321672	0.819	0.677
	2310009A05Rik	-0.989767	0.123	0.269	1.01447e-67	Smc4	-0.321809	0.289	0.357	0.0328675	Furin	0.262336	0.434	0.34	1.8402e-10	Supt4a	0.343854	0.69	0.698	0.000577631	Lgals1	0.260997	0.414	0.339	1.57202e-06	Tial1	-1.77511	0.39	0.53	4.48316e-60	Slc25a5	-0.277405	0.436	0.514	6.51791e-06	Cbx6	0.290551	0.254	0.197	6.12806e-07	Snapc1	-1.1406	0.209	0.343	1.87298e-32	Polr2g	0.367802	0.722	0.549
	Zfp395	-1.07038	0.111	0.252	1.10186e-67	Mrps34	0.443307	0.365	0.363	0.0349126	Eif2b2	0.267096	0.31	0.227	1.90214e-10	Calml3	-0.415469	0.173	0.255	0.000577673	Emc6	-0.263088	0.631	0.666	1.63024e-06	Unc119	-0.625008	0.114	0.25	4.55464e-60	Hadha	-0.255317	0.337	0.428	6.95407e-06	Plod3	-0.371072	0.426	0.463	6.4375e-07	4632427E13Rik	0.597096	0.561	0.416	1.88644e-32	Comt	0.492667	0.33	0.202
	Serinc3	0.747683	0.511	0.413	1.10364e-67	Dnajc9	-0.2508	0.227	0.285	0.0356242	B4galt7	0.321309	0.326	0.246	2.05504e-10	Ruvbl1	-0.26955	0.209	0.307	0.000607008	Fcf1	-0.386336	0.312	0.37	1.70262e-06	Zfas1	-26.8464	0.709	0.778	4.56093e-60	Siah1a	-0.297165	0.234	0.309	7.94038e-06	Prrc2c	-0.259514	0.687	0.691	6.70137e-07	Pole3	0.572279	0.572	0.426	1.93514e-32	Nus1	-0.793234	0.359	0.446
	B230118H07Rik	-0.764637	0.225	0.395	1.13531e-67	Lsm10	0.584254	0.26	0.24	0.0462407	Ywhag	-0.540624	0.39	0.436	2.111e-10	Gm49708	0.526006	0.397	0.344	0.000611028	Cdkn2d	-0.578142	0.363	0.409	1.74193e-06	Mrps18a	-0.675868	0.167	0.309	6.07098e-60	Gm1673	-0.251167	0.515	0.592	7.98404e-06	Fam89b	0.26135	0.272	0.212	6.91295e-07	Srm	0.335312	0.891	0.817	2.05613e-32	Atxn2l	-0.847338	0.332	0.424
	Cd47	0.683537	0.639	0.583	1.53e-67	Rock1	0.304856	0.503	0.518	0.0487089	2700062C07Rik	0.270124	0.38	0.289	2.13448e-10	Arfip2	-0.314797	0.175	0.263	0.000616055	Fh1	-0.500007	0.241	0.301	1.84681e-06	Rilpl2	-0.85306	0.175	0.322	6.38599e-60	Ets1	0.341115	0.377	0.327	8.23804e-06	Stk39	0.283103	0.279	0.219	7.03084e-07	Bach1	-1.46859	0.133	0.26	2.25699e-32	Eif2s3x	-0.74644	0.393	0.475
	Specc1l	0.899421	0.382	0.272	1.56049e-67	Pcolce	0.265254	0.654	0.69	0.0495253	Pin4	0.259266	0.318	0.234	2.14839e-10	Zfp644	0.439693	0.512	0.489	0.00063689	Ergic1	0.305645	0.413	0.352	2.11723e-06	Snrpa	-1.10002	0.298	0.449	7.60772e-60	Ptpmt1	-0.302211	0.2	0.273	8.41064e-06	Purb	-0.26459	0.657	0.669	8.17404e-07	Yeats4	-0.648539	0.457	0.57	2.82021e-32	Sfpq	0.345827	0.742	0.589
	Psenen	-0.391406	0.594	0.763	1.96429e-67	Ccdc186	0.304231	0.485	0.501	0.0507964	Nfatc2	-0.715167	0.232	0.294	2.21607e-10	Gm45051	0.66059	0.262	0.205	0.000671081	Chd3	0.300878	0.367	0.301	2.16745e-06	Cox20	-1.21134	0.38	0.525	8.5471e-60	Slc39a14	0.512199	0.397	0.366	8.48634e-06	Pdk1	0.262105	0.299	0.236	8.19147e-07	Kin	-1.07012	0.176	0.311	2.83931e-32	Hmgb1	-0.348523	0.964	0.954
	Aebp2	0.969106	0.372	0.262	3.18638e-67	Eps8	0.537373	0.334	0.323	0.05553	Lbp	0.314889	0.332	0.252	2.24726e-10	Mgp	-0.503197	0.987	0.995	0.000748897	Slc1a1	0.272712	0.303	0.237	2.24223e-06	H2-Q4	-9.2179	0.362	0.235	9.1629e-60	Orc6	-0.469085	0.225	0.291	8.82757e-06	Slc25a5	-0.387034	0.492	0.511	8.49056e-07	1810037I17Rik	-0.489317	0.798	0.84	3.01017e-32	Gosr1	-1.01431	0.2	0.307
	Ndufb11	-0.27855	0.89	0.949	4.70942e-67	Mrps28	0.300927	0.498	0.526	0.06364	Mtus1	-0.704513	0.241	0.299	2.57337e-10	Snhg15	-0.251734	0.334	0.44	0.000750313	Lsm1	-0.382679	0.261	0.325	2.48701e-06	Degs1	-2.81194	0.463	0.6	9.23994e-60	Kmt2e	-0.283227	0.359	0.446	9.17924e-06	Atic	-0.486637	0.258	0.307	8.59752e-07	Gnai3	-0.773848	0.373	0.5	3.73412e-32	Gpatch11	0.548065	0.291	0.174
	Vkorc1	-0.251101	0.957	0.985	6.15426e-67	Ppa1	-0.277802	0.519	0.612	0.0642219	Apopt1	0.275056	0.421	0.328	2.59866e-10	Uqcrfs1	0.32522	0.668	0.66	0.000807475	Dynll2	0.332725	0.322	0.259	2.56878e-06	Snx6	-1.79105	0.353	0.5	9.80983e-60	Cavin1	-0.370072	0.234	0.305	9.18405e-06	Zfp871	-0.538773	0.221	0.27	8.76644e-07	Nus1	-0.818141	0.31	0.446	3.92262e-32	Cdpf1	0.602431	0.256	0.148
	Ndufb4	-0.426164	0.569	0.739	8.07701e-67	Fat1	0.538952	0.286	0.272	0.0694438	Cd164	-0.477414	0.456	0.492	3.05841e-10	Trp53	-0.283292	0.243	0.338	0.000848875	D5Ertd579e	0.278924	0.473	0.403	2.733e-06	Cebpg	-5.96957	0.568	0.713	1.06612e-59	Smc4	-0.57525	0.288	0.357	9.93141e-06	Eif1ad	-0.538979	0.277	0.322	9.22022e-07	Trappc6a	0.483318	0.664	0.525	5.35645e-32	Rnmt	-0.805508	0.342	0.434
	Snrnp27	-0.491221	0.464	0.641	8.17666e-67	Rab5if	0.320733	0.489	0.508	0.0725645	Vwa5a	-0.782757	0.205	0.264	3.45806e-10	Anapc5	0.261585	0.754	0.762	0.00090859	Chsy3	0.286587	0.299	0.235	2.77951e-06	Smarce1	-1.07654	0.375	0.521	1.06989e-59	Kmt5a	-0.263644	0.245	0.32	1.02414e-05	Irs2	0.321948	0.326	0.265	9.36104e-07	Man1a2	-1.15358	0.184	0.316	6.31619e-32	Taf13	0.45978	0.444	0.296
	Smndc1	0.604924	0.577	0.488	1.45582e-66	Zcchc9	0.455701	0.338	0.335	0.0734035	Aimp2	-0.709296	0.211	0.27	3.51589e-10	Abcf1	-0.266971	0.249	0.348	0.000909582	Mkrn2	0.387628	0.259	0.2	2.79951e-06	Eapp	-1.18244	0.342	0.493	1.18316e-59	Phb	-0.294235	0.217	0.292	1.02769e-05	Ago2	-0.613039	0.203	0.25	1.00928e-06	Ccnd3	0.393132	0.834	0.728	6.89742e-32	Sox4	0.412963	0.398	0.263
	Srsf6	-0.585957	0.412	0.582	1.87623e-66	Mir100hg	0.39929	0.391	0.385	0.0782514	Mrpl41	0.283512	0.354	0.269	3.70862e-10	Tram2	0.485083	0.438	0.383	0.000916086	Acin1	-0.333463	0.375	0.435	2.8062e-06	Clk4	-1.83446	0.376	0.518	1.24449e-59	Tex261	-0.253112	0.33	0.419	1.06696e-05	Tmem9	0.304576	0.276	0.217	1.12376e-06	mt-Nd2	-0.426943	0.895	0.923	1.10942e-31	Stoml2	0.413331	0.57	0.406
	Dlst	0.905985	0.369	0.26	2.07806e-66	Cgref1	-0.283991	0.273	0.331	0.0939872	Dek	-0.352233	0.839	0.819	4.1357e-10	Ddx46	-0.268183	0.217	0.314	0.000931371	Klf11	-0.483678	0.282	0.341	2.88346e-06	Pgls	-12.0586	0.749	0.81	1.31556e-59	Manbal	-0.304443	0.245	0.324	1.12132e-05	Zfp395	0.266086	0.294	0.235	1.25891e-06	Hk2	-1.19764	0.179	0.315	1.1854e-31	Selenoh	0.292025	0.701	0.516
	Tent5a	-0.523255	0.356	0.533	2.32951e-66	Fbxw2	0.441101	0.34	0.337	0.111995	Tut7	0.290952	0.336	0.255	4.39733e-10	Armh4	0.587257	0.446	0.406	0.000935038	Fas	-0.552695	0.299	0.35	2.88945e-06	Srebf1	-0.905822	0.116	0.252	1.45007e-59	Cmtm7	-0.273028	0.238	0.313	1.3726e-05	Ddx6	-0.45288	0.342	0.381	1.49202e-06	Gstm5	0.30105	0.895	0.842	1.4002e-31	Slc4a7	-1.38249	0.162	0.265
	Wdr48	0.952723	0.315	0.206	2.45584e-66	Tlk1	0.513005	0.269	0.251	0.114248	Khk	0.256363	0.562	0.464	5.16953e-10	Gle1	0.56229	0.384	0.341	0.000975307	Commd9	-0.435698	0.223	0.284	3.08335e-06	Tpt1	-272.054	1	1	1.54021e-59	Rfc3	-0.370703	0.219	0.287	1.40118e-05	Pnp	0.255768	0.678	0.609	1.61115e-06	Coa3	0.566359	0.503	0.361	1.79378e-31	Ppil1	0.536758	0.286	0.17
	Pam16	-0.581205	0.342	0.523	2.51249e-66	Tm9sf2	0.377992	0.401	0.41	0.142065	Clint1	-0.378306	0.624	0.639	5.49996e-10	Trappc6b	0.417221	0.559	0.539	0.00100353	Cep57	-0.40776	0.309	0.369	3.13323e-06	Mrps15	-1.08495	0.257	0.403	1.81854e-59	Ascc1	-0.315488	0.188	0.256	1.42833e-05	Aebp2	-0.533088	0.227	0.276	1.66209e-06	Lsm2	-0.970169	0.245	0.378	2.07513e-31	Upf3b	0.471299	0.39	0.253
	Hmg20b	-0.759559	0.173	0.332	2.52189e-66	Tnrc6b	0.497327	0.349	0.345	0.145157	Dnajc1	-0.342044	0.589	0.617	6.32137e-10	Pum3	-0.307456	0.175	0.26	0.00101458	Tmco3	0.356471	0.291	0.232	3.19938e-06	Ubtf	-0.950468	0.12	0.256	2.69542e-59	Mia3	-0.250693	0.242	0.319	1.47554e-05	Lyrm2	0.283998	0.314	0.252	1.81454e-06	Stk25	0.600482	0.486	0.347	2.14337e-31	Hsd17b7	-0.927029	0.225	0.335
	Srebf1	-1.00158	0.113	0.255	3.03742e-66	Lsm7	0.313822	0.518	0.549	0.156601	Slc43a3	0.291208	0.39	0.304	7.0836e-10	Yrdc	0.435051	0.441	0.391	0.00104144	Pitpnb	-0.4359	0.248	0.309	3.26483e-06	Tmem222	-0.972718	0.308	0.458	3.16853e-59	St3gal4	-0.325759	0.195	0.263	1.51642e-05	Capza2	-0.275302	0.614	0.628	2.06365e-06	Zfyve21	-0.555277	0.586	0.68	2.26778e-31	Rpl7l1	0.357552	0.712	0.549
	Slc25a4	-0.2594	0.917	0.966	3.05524e-66	Nol8	0.538273	0.257	0.237	0.157767	Myo6	0.269724	0.301	0.222	8.1557e-10	Apex1	-0.286705	0.404	0.513	0.00104353	Nfu1	-0.387158	0.347	0.402	3.44254e-06	Calu	-14.2718	0.581	0.692	3.58915e-59	Ctdspl	-0.345357	0.234	0.308	1.55694e-05	Prickle1	0.279157	0.282	0.223	2.39675e-06	Nrk	0.406865	0.859	0.779	2.3408e-31	Akr7a5	0.465823	0.4	0.261
	Acat1	-0.586469	0.365	0.541	3.34075e-66	Ogn	0.495517	0.376	0.363	0.158195	Tars	-0.445633	0.484	0.52	8.20515e-10	Cggbp1	0.330652	0.674	0.652	0.00108901	Mrps26	-0.407496	0.279	0.339	3.97573e-06	Upf3b	-1.139	0.137	0.275	4.24782e-59	Ier5l	-0.526543	0.238	0.302	1.57466e-05	Chd1	-0.551243	0.228	0.274	2.56966e-06	1110004F10Rik	0.315983	0.897	0.838	2.67089e-31	Cgref1	-1.42609	0.235	0.335
	Loxl3	-0.545511	0.446	0.623	4.14589e-66	Yy1	0.311748	0.508	0.536	0.173143	Glud1	-0.530008	0.399	0.441	9.67003e-10	Ift43	-0.255598	0.198	0.29	0.00111447	Dhrs7	0.348108	0.307	0.246	4.11373e-06	Rps27l	-28.5752	0.873	0.907	4.39988e-59	Tmem160	-0.280143	0.192	0.263	1.60492e-05	Uap1	-0.367554	0.505	0.534	2.75312e-06	Fscn1	-0.705332	0.376	0.512	2.75797e-31	Twsg1	-0.809209	0.34	0.431
	Gnai2	-0.339372	0.777	0.888	5.71643e-66	Mrto4	0.32511	0.442	0.461	0.193985	Cenpb	0.278911	0.262	0.19	1.0226e-09	Msl3l2	-0.511451	0.245	0.33	0.001219	Ctnnd1	0.313985	0.254	0.194	4.3665e-06	Cops4	-1.97792	0.586	0.701	5.21083e-59	Klf13	-0.339929	0.195	0.26	1.69344e-05	Socs2	-0.359717	0.503	0.534	2.8016e-06	Mpg	0.757584	0.341	0.216	4.208e-31	Nog	0.430808	0.302	0.183
	Wdr26	0.972086	0.384	0.282	6.01558e-66	Sdc2	0.299931	0.485	0.506	0.220208	Ing2	0.260887	0.46	0.366	1.10234e-09	Map7d3	-0.278722	0.199	0.289	0.00124008	Hspb6	0.411035	0.271	0.213	4.49082e-06	Atp6v1a	-1.13493	0.228	0.377	7.1913e-59	Psmc5	-0.261784	0.397	0.481	1.70053e-05	Rin2	-0.516231	0.256	0.305	2.89818e-06	Scarf2	0.601649	0.493	0.352	4.24547e-31	Hjurp	-0.864246	0.394	0.465
	Ddx6	0.744438	0.47	0.368	6.40212e-66	Trip11	0.362029	0.456	0.473	0.223644	Msi2	-0.330343	0.663	0.671	1.15478e-09	Junb	-0.310677	0.835	0.737	0.00125684	Aamp	-0.284382	0.507	0.559	4.61152e-06	Hpf1	-6.73505	0.317	0.455	7.20979e-59	Ywhag	0.301964	0.471	0.431	1.71807e-05	Unc50	-0.32591	0.519	0.547	2.94057e-06	mt-Nd1	-0.369035	0.951	0.964	4.6219e-31	Rab24	0.356475	0.628	0.458
	Med30	-0.942219	0.139	0.287	7.34143e-66	Ccdc115	0.432333	0.326	0.32	0.23294	Rab10os	0.337632	0.273	0.201	1.24151e-09	Smarcad1	0.345241	0.549	0.518	0.00125898	Uck2	-0.373908	0.391	0.453	4.79271e-06	Dnajc8	-2.6355	0.349	0.492	7.35268e-59	Dst	0.374703	0.396	0.355	1.79915e-05	Ddx27	-0.50746	0.294	0.334	2.96868e-06	Tmem33	0.548722	0.472	0.329	4.97431e-31	Il11ra1	0.379847	0.523	0.363
	Cab39l	-1.03564	0.112	0.253	9.06074e-66	Fmc1	0.352604	0.387	0.392	0.377958	Eri3	0.253206	0.415	0.324	1.24343e-09	Emilin1	-0.313614	0.192	0.278	0.00143301	Nub1	-0.467565	0.295	0.348	4.79954e-06	Commd8	-0.591853	0.134	0.272	8.03874e-59	Pithd1	-0.296122	0.182	0.25	1.92498e-05	Timm9	-0.460676	0.368	0.402	2.97706e-06	Brk1	0.352074	0.873	0.781	5.81476e-31	Yars	-0.85313	0.324	0.413
	Churc1	-0.654589	0.248	0.42	9.85923e-66	Sox5	0.323898	0.474	0.496	0.589942	Zfp945	0.2738	0.264	0.19	1.28935e-09	Sdcbp	0.341186	0.663	0.65	0.00145208	Snrnp40	-0.400634	0.255	0.316	4.84376e-06	Kif21a	-6.22005	0.802	0.692	8.73203e-59	Sp3	-0.290643	0.247	0.324	1.9617e-05	Fmr1	-0.4327	0.308	0.352	3.22501e-06	Lum	-0.421684	0.849	0.893	5.9476e-31	Wdr43	-0.872842	0.389	0.466
	Kpna4	0.88123	0.409	0.303	1.01531e-65	Ghr	0.263081	0.434	0.438	0.672286	B3gnt2	-0.604548	0.187	0.25	1.29933e-09	Hipk1	0.687304	0.269	0.214	0.00151532	Ndufaf4	-0.484247	0.263	0.32	4.96313e-06	Phax	-0.917005	0.397	0.549	8.76156e-59	Mrps7	-0.25239	0.258	0.338	2.01297e-05	Hat1	-0.691198	0.241	0.281	3.34694e-06	Ccnl1	-0.655838	0.419	0.553	8.90254e-31	Ostf1	0.362489	0.778	0.629
	Dixdc1	1.13693	0.259	0.156	1.1558e-65	Prnp	0.343288	0.48	0.508	0.804272	Gtf2f1	0.327982	0.27	0.198	1.31782e-09	Rb1cc1	0.555302	0.402	0.361	0.00165464	Naga	-0.332367	0.492	0.541	5.03889e-06	Odc1	-20.7814	0.694	0.797	9.9702e-59	Med19	-0.301507	0.216	0.287	2.03807e-05	Amd1	-0.479798	0.245	0.294	3.5875e-06	Suco	-1.04093	0.2	0.336	8.93592e-31	Aopep	-0.75995	0.44	0.51
	Mapk1ip1l	0.692402	0.513	0.416	1.32404e-65	Ube2q2	0.394445	0.346	0.335	0.806555	Jtb	-0.581348	0.316	0.363	1.44267e-09	Ccdc112	0.685852	0.263	0.211	0.00173615	Has2	0.333589	0.254	0.198	5.4934e-06	Gmps	-2.63841	0.286	0.433	1.07735e-58	Pycr1	-0.264001	0.307	0.391	2.07644e-05	Actr3	-0.339918	0.536	0.556	3.89215e-06	Brd1	-0.886954	0.276	0.41	1.18775e-30	Cdo1	0.504796	0.385	0.253
	Hadh	-0.664278	0.284	0.456	1.83616e-65	Cdk7	0.39923	0.332	0.329	0.823039	Eprs	-0.250098	0.831	0.832	1.64725e-09	Wapl	0.44692	0.443	0.397	0.00174729	4632427E13Rik	-0.347254	0.366	0.427	5.51385e-06	Arl1	-10.9184	0.905	0.938	1.12818e-58	Mogs	-0.29292	0.195	0.265	2.13997e-05	Hbegf	-0.450656	0.215	0.268	3.9203e-06	Pnisr	0.433268	0.74	0.615	1.23565e-30	Efna1	-0.950961	0.32	0.411
	Ralgds	0.961541	0.309	0.196	2.09224e-65	Eif1ad	0.443919	0.324	0.318	1	Twsg1	-0.474702	0.379	0.427	1.74275e-09	Canx	0.25245	0.774	0.796	0.00174833	Tm9sf2	0.300251	0.471	0.406	5.55174e-06	Atp6v1d	-0.743281	0.19	0.335	1.3116e-58	Hdhd2	-0.255409	0.199	0.271	2.18925e-05	Tubb4b	0.281308	0.63	0.551	4.05257e-06	Col6a3	-0.757385	0.427	0.544	1.27355e-30	Eps8	-1.04596	0.23	0.332
	Hmgcr	-0.474027	0.625	0.749	2.54705e-65	Dnajb14	0.439909	0.348	0.353	1	Lyrm2	0.262518	0.334	0.251	1.78506e-09	Fkbp8	-0.275179	0.284	0.391	0.00183091	Gm15270	0.440691	0.259	0.202	5.63026e-06	Ctnnb1	-7.70753	0.624	0.719	1.37549e-58	Sfxn1	-0.250663	0.265	0.343	2.38068e-05	Mmp14	-0.522356	0.226	0.273	4.08994e-06	Chid1	0.63824	0.422	0.29	1.35827e-30	Lsp1	0.626778	0.325	0.205
	Dnajc19	-0.632662	0.292	0.471	2.78932e-65	Spag9	0.277687	0.56	0.601	1	Ufm1	-0.341509	0.593	0.614	1.89819e-09	Hikeshi	-0.289829	0.351	0.459	0.00187147	Cab39	0.309812	0.348	0.282	5.75517e-06	Serpinf1	-8.38772	0.411	0.274	1.71174e-58	Sfrp5	-0.446125	0.266	0.33	2.49073e-05	Tmf1	-0.383383	0.378	0.419	4.16247e-06	Rgcc	-1.38472	0.241	0.37	1.41433e-30	Taldo1	0.402997	0.599	0.435
	Zpr1	0.965688	0.336	0.23	2.87593e-65	Prss35	0.491828	0.299	0.292	1	Cyb5b	0.325786	0.281	0.209	2.22685e-09	Smim10l1	0.323659	0.665	0.66	0.00188526	Mrpl45	-0.383114	0.227	0.288	5.77389e-06	Ythdc1	-5.08744	0.569	0.685	1.77046e-58	Limch1	-0.373401	0.207	0.275	2.54433e-05	Usp37	-0.525318	0.214	0.26	5.19099e-06	Cnot4	-0.999441	0.218	0.353	1.56795e-30	Ift43	0.467006	0.418	0.276
	Fkbp14	-0.558821	0.387	0.565	3.26064e-65	Rabep1	0.483118	0.312	0.31	1	Ifi27	0.308576	0.621	0.522	2.39589e-09	Stk16	-0.26428	0.188	0.279	0.00201303	Rab5if	-0.319327	0.463	0.509	5.92434e-06	Srebf2	-9.31525	0.471	0.596	1.99315e-58	Cnpy3	-0.289435	0.19	0.257	2.65631e-05	Serpinf1	-0.603426	0.243	0.288	5.29525e-06	Bhlhe40	0.569912	0.501	0.36	1.57329e-30	Capzb	0.350007	0.711	0.541
	Timm17a	0.470299	0.732	0.7	4.65681e-65	Twsg1	0.328806	0.415	0.425	1	Atp1a1	-0.325713	0.626	0.635	2.69366e-09	Gnl2	-0.288229	0.219	0.307	0.00203936	Hprt	-0.492761	0.262	0.315	6.03706e-06	Ier3	-9.67096	0.363	0.501	2.20602e-58	Lsm1	-0.298418	0.25	0.326	3.03642e-05	Ipo7	-0.545693	0.214	0.258	5.35261e-06	Gosr1	-1.08906	0.174	0.305	1.57375e-30	Tmem203	0.495597	0.407	0.27
	Phf14	-0.80445	0.146	0.298	5.76108e-65	Ltbp3	0.372964	0.383	0.393	1	Timm21	0.261774	0.411	0.325	2.85267e-09	Fdps	-0.318625	0.779	0.841	0.00212006	Snx1	-0.422544	0.255	0.313	6.31185e-06	Bax	-10.149	0.321	0.465	2.58321e-58	Wdr1	-0.281731	0.288	0.364	3.4663e-05	Gab1	-0.473519	0.247	0.292	5.38818e-06	Map4	-0.995812	0.252	0.378	1.71239e-30	Itpa	0.554391	0.259	0.152
	Golgb1	0.595788	0.63	0.56	5.94829e-65	S100a10	-0.359783	0.828	0.871	1	Tram1	-0.440803	0.458	0.489	2.86355e-09	Ttc3	0.29765	0.677	0.681	0.00219887	Stx8	0.335387	0.314	0.253	6.51676e-06	Aco2	-1.1631	0.235	0.381	2.60697e-58	Dtd1	-0.256081	0.256	0.334	3.71372e-05	Osbpl9	-0.398957	0.415	0.448	6.23095e-06	Htra2	0.557058	0.507	0.366	2.15512e-30	mt-Cytb	-0.25855	0.988	0.991
	Fth1	0.29047	1	1	1.05162e-64	Trim35	0.355393	0.448	0.458	1	Shmt2	0.285383	0.295	0.218	2.87563e-09	Txnl4a	0.333233	0.637	0.623	0.00234971	Anxa7	-0.436244	0.371	0.426	7.93851e-06	Ntan1	-7.53046	0.477	0.606	2.87568e-58	Faap20	-0.279336	0.212	0.284	3.7799e-05	Ing5	-0.527048	0.221	0.266	6.95391e-06	Faf2	-0.898695	0.279	0.407	2.41063e-30	Scarb1	0.5063	0.333	0.21
	Micos13	-0.33409	0.785	0.877	1.12478e-64	Psmg4	0.284142	0.493	0.519	1	Brd9	0.32135	0.274	0.202	3.11622e-09	Hspa9	0.303838	0.727	0.721	0.00237305	Gtf2e2	-0.369863	0.322	0.38	8.45006e-06	Hnrnpa0	-11.6329	0.871	0.911	4.4689e-58	Ezr	-0.26744	0.327	0.41	3.80513e-05	Anxa2	-0.286123	0.926	0.893	7.36752e-06	Scfd1	0.436659	0.72	0.585	2.44072e-30	Crebrf	-0.709175	0.404	0.491
	Jak1	0.813085	0.498	0.395	1.24956e-64	mt-Atp8	0.34193	0.373	0.369	1	S100a10	-0.707961	0.903	0.866	3.1545e-09	Mpp5	0.55928	0.259	0.202	0.00240827	Rps19bp1	-0.383905	0.301	0.36	9.33944e-06	Rftn2	-0.85517	0.155	0.294	4.65578e-58	Raph1	0.360932	0.436	0.399	4.26344e-05	Azin1	-0.328763	0.564	0.578	7.38862e-06	Parl	0.637976	0.448	0.312	5.12097e-30	Ino80	-1.11628	0.203	0.303
	2310039H08Rik	-0.437537	0.585	0.739	1.55072e-64	Reep3	0.46617	0.333	0.337	1	Bnip1	0.297652	0.287	0.213	3.54852e-09	Nasp	-0.327096	0.283	0.376	0.00244334	Wdr26	-0.507656	0.24	0.295	1.01889e-05	Cuedc2	-0.693028	0.209	0.354	5.65572e-58	Lrig3	-0.295786	0.217	0.287	4.71228e-05	Gsk3b	-0.432883	0.427	0.458	8.09053e-06	Fastk	0.626942	0.506	0.375	5.57678e-30	Fzd2	0.518234	0.323	0.201
	Ebpl	-0.696868	0.235	0.403	1.58292e-64	Ctdsp2	0.284902	0.5	0.532	1	Rbm4b	-0.551015	0.306	0.359	3.62876e-09	Eloa	0.629116	0.363	0.325	0.00249202	Larp7	-0.291343	0.495	0.538	1.04214e-05	Rnf187	-1.32634	0.288	0.432	5.99165e-58	Gga2	-0.250057	0.288	0.368	4.86825e-05	Mxi1	0.285153	0.272	0.216	8.56114e-06	Dazap1	0.641514	0.41	0.281	7.24997e-30	Flnb	0.375496	0.433	0.285
	Slc26a2	-0.865248	0.181	0.334	1.88787e-64	Snrnp27	0.25281	0.586	0.627	1	Taf15	-0.527702	0.392	0.436	3.63043e-09	Nfe2l2	-0.346442	0.24	0.328	0.00257227	Strap	-0.260799	0.581	0.618	1.14163e-05	Gng11	-6.09205	0.2	0.344	6.24248e-58	Hmgn5	-0.316745	0.213	0.282	5.32242e-05	Nop16	-0.539727	0.285	0.326	9.07724e-06	Ndufc1	0.33103	0.891	0.8	8.34546e-30	Stat3	-0.682326	0.4	0.492
	Fkbp1a	0.404151	0.836	0.827	2.52576e-64	Trpm7	0.417455	0.39	0.408	1	Cpne8	-0.324509	0.596	0.617	3.72528e-09	Pop5	-0.324487	0.209	0.302	0.00282692	Trmt10c	-0.372039	0.247	0.308	1.20899e-05	Paip2	-3.81028	0.95	0.961	6.52788e-58	Osbpl1a	-0.309737	0.199	0.267	5.52703e-05	Ipo5	-0.518974	0.246	0.29	9.1697e-06	Angptl1	0.635272	0.31	0.186	8.42958e-30	Rock2	-0.680058	0.554	0.601
	Actg1	0.6196	0.97	0.984	2.95802e-64	Eif2s1	0.26738	0.573	0.627	1	Uqcrc1	0.290011	0.387	0.302	3.96373e-09	Thrap3	0.39149	0.576	0.558	0.00283606	Nup54	-0.408036	0.24	0.298	1.21893e-05	Slc39a7	-7.00032	0.488	0.62	7.2059e-58	D730003I15Rik	-0.287959	0.206	0.274	5.56976e-05	Tma16	-0.386641	0.389	0.424	9.42443e-06	Col5a2	0.337651	0.484	0.329	1.05347e-29	Zfp948	-1.24842	0.15	0.251
	Mirg	0.942165	0.345	0.233	3.42272e-64	Ppan	0.296654	0.387	0.387	1	Zc3h7a	0.251082	0.297	0.221	4.01703e-09	Znhit1	-0.314627	0.186	0.272	0.0034544	Dkc1	-0.397709	0.362	0.415	1.55652e-05	Anapc16	-1.266	0.451	0.594	8.43562e-58	Ogdh	-0.288771	0.236	0.308	5.80797e-05	Tuba1a	0.318875	0.394	0.327	9.44256e-06	Sap30	0.929046	0.28	0.17	1.23147e-29	Ndel1	-0.508225	0.572	0.62
	Cryl1	-0.934057	0.117	0.258	3.44144e-64	3110040N11Rik	0.321028	0.431	0.448	1	Med19	0.256055	0.36	0.278	4.07012e-09	Ogt	0.383936	0.608	0.59	0.00363954	Nolc1	-0.397555	0.354	0.407	1.58101e-05	Rps10	-136.441	1	1	9.20991e-58	Ctdspl2	-0.338598	0.252	0.324	6.3249e-05	Mttp	0.268894	0.273	0.216	9.77464e-06	Rnasek	0.384276	0.811	0.704	1.27116e-29	Cebpzos	0.438122	0.434	0.29
	Eif4a2	0.370628	0.85	0.842	3.8198e-64	Mak16	0.455673	0.335	0.338	1	Ccdc28b	0.315762	0.277	0.206	4.1235e-09	Csnk1e	0.523188	0.402	0.359	0.003835	Nop16	-0.509633	0.275	0.326	1.66555e-05	Samm50	-0.7738	0.253	0.399	9.27512e-58	Col5a1	0.355377	0.396	0.355	6.47257e-05	Eif5b	-0.290247	0.648	0.655	9.84579e-06	Ctcf	-0.780736	0.335	0.461	1.39708e-29	Cth	-1.27975	0.196	0.295
	Cnep1r1	0.865438	0.373	0.266	4.44774e-64	Usp34	0.370362	0.399	0.421	1	Med10	-0.568706	0.392	0.428	4.23049e-09	Bag5	0.378089	0.58	0.562	0.00387253	Ube2v2	-0.332463	0.38	0.438	1.67811e-05	Srp19	-5.14475	0.73	0.811	1.15695e-57	Iars	0.361943	0.371	0.332	6.58963e-05	Sdc1	-0.487313	0.246	0.293	9.92518e-06	Hmgcr	-0.490096	0.65	0.741	1.71926e-29	Phf14	0.443291	0.413	0.272
	Nabp2	-0.740192	0.187	0.348	4.86442e-64	Mrps7	0.452779	0.328	0.334	1	Aip	0.269966	0.364	0.279	4.4342e-09	Polr3d	0.328172	0.6	0.574	0.00396961	Ptrh2	-0.421189	0.276	0.333	1.69306e-05	Ifi27	-11.971	0.406	0.539	1.16205e-57	Cdo1	0.486984	0.304	0.261	6.72069e-05	Tet3	-0.538702	0.249	0.292	1.0154e-05	Zfp706	0.311227	0.892	0.827	1.91467e-29	Lmf1	0.565792	0.264	0.156
	Tmx1	-0.512043	0.429	0.606	6.34771e-64	Cybrd1	0.394825	0.336	0.332	1	Tle1	0.335804	0.269	0.198	5.54274e-09	Rsu1	-0.288888	0.256	0.347	0.00409639	Acadl	-0.539886	0.211	0.263	1.72763e-05	Oser1	-2.53532	0.35	0.493	1.27255e-57	Nifk	0.263103	0.522	0.496	6.80904e-05	1600020E01Rik	0.284355	0.303	0.245	1.26584e-05	Rap1a	-0.469403	0.617	0.712	2.25083e-29	Pnisr	0.321143	0.757	0.609
	Dctn2	-0.609438	0.294	0.471	1.09238e-63	Jagn1	0.442143	0.307	0.306	1	Il17d	-0.504739	0.384	0.424	5.85781e-09	Lgals3	0.253469	0.828	0.844	0.00415377	Tmem70	-0.330465	0.404	0.456	1.85246e-05	Wtip	-0.739951	0.154	0.294	1.31037e-57	Tut7	-0.259152	0.196	0.264	7.31271e-05	St3gal4	-0.473766	0.215	0.262	1.36741e-05	Gpbp1	-0.560459	0.526	0.631	2.88618e-29	Arl3	0.27733	0.84	0.681
	Tmbim4	-0.532254	0.352	0.539	2.27537e-63	Gfpt1	0.275781	0.512	0.55	1	Ubqln1	0.284226	0.344	0.262	6.66383e-09	Ncoa2	0.653462	0.259	0.209	0.0041698	Tns3	0.336852	0.267	0.21	2.06291e-05	Kdm5b	-1.88187	0.316	0.466	1.34919e-57	Atg101	-0.310341	0.184	0.25	7.6036e-05	Naa50	-0.300819	0.533	0.554	1.4803e-05	St3gal6	0.554963	0.489	0.35	3.28344e-29	Samm50	0.403169	0.535	0.374
	Cct8	0.414905	0.832	0.8	2.51133e-63	Sec24d	0.471756	0.259	0.248	1	Prpf31	0.370478	0.251	0.185	6.72747e-09	Rpp25l	-0.33142	0.25	0.345	0.0042651	Slk	-0.478757	0.253	0.307	2.07484e-05	Mrps33	-3.22803	0.635	0.738	1.44258e-57	Epm2aip1	-0.264658	0.218	0.289	7.65924e-05	Rpp21	0.259634	0.268	0.211	1.52438e-05	Nipbl	-0.696183	0.384	0.513	3.59074e-29	Mid1ip1	0.738205	0.312	0.199
	Jmjd1c	0.618894	0.614	0.532	2.84692e-63	Fam114a1	0.356301	0.388	0.406	1	Azi2	0.30569	0.275	0.204	6.84081e-09	Rhou	0.607663	0.278	0.225	0.0043046	Rhoc	-0.300804	0.668	0.699	2.19825e-05	Ift57	-0.577184	0.174	0.318	1.53901e-57	Vegfb	-0.320759	0.196	0.262	7.66515e-05	Mbd2	-0.347807	0.389	0.429	1.6228e-05	Nras	-0.787949	0.322	0.45	3.77821e-29	Dlc1	0.452347	0.373	0.245
	Ccdc86	0.967076	0.325	0.219	3.41318e-63	Lrig3	0.462331	0.289	0.282	1	Mtdh	-0.300967	0.712	0.722	6.95189e-09	Ppfibp1	0.58903	0.295	0.243	0.0051934	Smc6	-0.350519	0.451	0.494	2.25933e-05	Ccs	-0.837114	0.206	0.35	1.68625e-57	Tsg101	-0.269384	0.275	0.352	7.77289e-05	Mpped2	-0.529853	0.223	0.271	1.644e-05	Skp1a	-0.607327	0.45	0.567	4.27876e-29	Snapc1	-1.04531	0.247	0.344
	Chchd3	-0.909675	0.116	0.256	5.33728e-63	Wdr45b	0.40434	0.355	0.365	1	Pls3	0.322582	0.251	0.184	7.01881e-09	Mars	-0.251754	0.191	0.275	0.00530911	Dnajc2	-0.459887	0.202	0.258	2.26266e-05	Tmed1	-4.40922	0.628	0.73	1.88544e-57	Nabp2	-0.261805	0.259	0.337	8.36263e-05	Fndc3b	-0.37348	0.525	0.542	1.7466e-05	Mrpl39	0.807941	0.278	0.168	4.57608e-29	Met	-1.1699	0.17	0.273
	Slc44a2	-0.906845	0.141	0.284	7.44964e-63	Tram1	0.284151	0.461	0.489	1	Gtpbp4	-0.406761	0.618	0.631	7.76026e-09	Pid1	0.721937	0.271	0.224	0.00576233	Praf2	0.250367	0.503	0.44	2.27032e-05	Smoc2	-50.2797	0.83	0.863	2.90733e-57	9130401M01Rik	-0.26682	0.261	0.338	9.13083e-05	Armcx5	0.260263	0.262	0.208	1.78516e-05	Ddx39b	0.366581	0.779	0.645	5.30681e-29	Xpa	0.490024	0.339	0.214
	Vps4b	0.940277	0.34	0.233	8.08708e-63	Zfp106	0.370806	0.387	0.402	1	Rfesd	0.27312	0.303	0.226	8.0231e-09	Oga	0.582391	0.351	0.306	0.00666487	Rbmxl1	-0.330634	0.397	0.445	2.39105e-05	Med30	-0.93528	0.146	0.284	3.61499e-57	Cgrrf1	-0.27218	0.197	0.263	9.79847e-05	Fads2	0.319534	0.267	0.213	1.8849e-05	Ccs	0.56721	0.468	0.332	5.63655e-29	Idh3a	0.443304	0.404	0.265
	Gpi1	-0.412374	0.613	0.756	8.42577e-63	Txlna	0.376571	0.363	0.37	1	Dctn1	0.307986	0.295	0.221	8.14571e-09	Vasn	0.522136	0.27	0.214	0.00691057	Tubb6	0.28684	0.301	0.241	2.50625e-05	Mrpl42	-3.17135	0.556	0.672	3.62776e-57	Mpzl2	0.43969	0.281	0.238	0.000110011	Cxcl14	-0.401149	0.407	0.448	1.94407e-05	Gde1	0.448805	0.653	0.521	6.33956e-29	Slc25a39	0.365435	0.605	0.447
	Tomm70a	0.938657	0.374	0.272	8.69726e-63	Hnrnph3	0.258336	0.498	0.531	1	Atp6v1a	0.268675	0.446	0.36	9.35015e-09	S100a16	0.576925	0.444	0.41	0.00715314	Pim3	-0.470247	0.605	0.611	2.63663e-05	Cct6a	-11.9608	0.751	0.829	4.13887e-57	Timm10	0.375812	0.349	0.31	0.000114008	Ubn2	-0.37493	0.345	0.389	2.01381e-05	Ccdc117	0.807663	0.303	0.188	7.06663e-29	Ttc19	-0.717514	0.383	0.459
	Trim27	0.707119	0.49	0.4	9.88799e-63	Mrpl43	0.379034	0.352	0.365	1	Ccs	0.252983	0.422	0.333	9.88408e-09	Rab11fip4	0.569569	0.288	0.236	0.00719827	Mtmr2	0.259302	0.359	0.293	2.64116e-05	Akt1s1	-2.37194	0.327	0.475	4.48921e-57	Tlk2	-0.286735	0.213	0.283	0.000116253	Swt1	-0.389014	0.434	0.465	2.14932e-05	Rab12	0.759399	0.312	0.196	7.38558e-29	Trappc6b	-0.620771	0.48	0.545
	Ccn4	1.06538	0.277	0.173	1.54298e-62	Ubfd1	0.30536	0.432	0.453	1	Ier5	-0.361003	0.689	0.715	1.21189e-08	Cd47	0.348317	0.608	0.587	0.00765837	Il11ra1	0.283718	0.435	0.372	2.66341e-05	Gadd45gip1	-1.0275	0.34	0.486	4.78865e-57	B2m	0.261356	0.58	0.553	0.000122582	Ccnt2	-0.369425	0.398	0.432	2.29941e-05	Taf15	-0.903678	0.321	0.438	8.02858e-29	Lars	-0.740778	0.438	0.505
	Calml3	-1.16917	0.131	0.266	1.85189e-62	B230219D22Rik	0.326644	0.466	0.493	1	Abce1	-0.487662	0.416	0.454	1.22047e-08	Vti1b	-0.27199	0.249	0.344	0.00783811	Amn1	-0.405801	0.28	0.335	2.69359e-05	Usf2	-0.980199	0.37	0.514	5.12177e-57	Lap3	-0.26622	0.329	0.41	0.000125933	Drg2	0.259808	0.257	0.202	2.32175e-05	Tnfrsf11b	-1.67497	0.161	0.279	8.33647e-29	Psmd8	0.321832	0.787	0.642
	Erp29	-0.282292	0.849	0.93	4.63271e-62	Elf2	0.367972	0.327	0.325	1	Arl6ip1	-0.459309	0.393	0.436	1.2436e-08	Fam110b	0.560234	0.403	0.361	0.00830894	Mrpl50	-0.305831	0.499	0.543	2.83687e-05	Acsl3	-2.44721	0.175	0.316	5.56016e-57	Ccnh	-0.291049	0.232	0.303	0.000128142	Optn	0.272332	0.259	0.205	2.37763e-05	2310009A05Rik	0.679679	0.373	0.249	8.71769e-29	Fabp5	-1.42024	0.478	0.535
	Hsp90b1	0.509185	0.989	0.993	6.47597e-62	Wnk1	0.313971	0.412	0.424	1	Gspt1	-0.39909	0.534	0.559	1.27308e-08	Tcf4	0.362886	0.621	0.604	0.00854577	Eif2b1	-0.385222	0.205	0.263	3.03323e-05	Cox8a	-57.0713	0.987	0.986	6.50609e-57	Brd3	-0.325587	0.203	0.268	0.000155956	AI506816	-0.443607	0.25	0.295	2.39903e-05	Cspg4	-0.597659	0.528	0.623	9.08315e-29	B3gat3	0.43999	0.461	0.314
	Ywhah	0.414406	0.753	0.698	6.8049e-62	Ets2	0.35771	0.322	0.313	1	Mcfd2	0.274166	0.32	0.242	1.32518e-08	Lyrm2	-0.326627	0.178	0.259	0.00857218	Ccnq	-0.438838	0.212	0.267	3.40682e-05	Ptpn2	-2.39068	0.772	0.661	7.12994e-57	Lsm3	-0.265584	0.358	0.435	0.000160986	Nufip2	-0.410573	0.324	0.367	2.84462e-05	Rb1cc1	-0.894969	0.237	0.369	9.11497e-29	Sucla2	0.485043	0.333	0.21
	Ndufc2	-0.309816	0.773	0.875	7.28252e-62	Mir22hg	0.356013	0.313	0.304	1	Rab5c	0.290692	0.319	0.242	1.33916e-08	Zfand6	0.413994	0.526	0.5	0.00869546	Osmr	-0.425476	0.329	0.379	3.40866e-05	Rfxap	-1.00958	0.235	0.381	7.29138e-57	Dnaja1	-0.295787	0.836	0.858	0.000174763	Napg	-0.496347	0.235	0.279	3.02665e-05	Mrps21	0.445162	0.665	0.528	1.00691e-28	Qdpr	0.414757	0.462	0.312
	Dleu2	-0.70238	0.286	0.449	1.18294e-61	Smn1	0.464325	0.255	0.25	1	Gmppa	0.304014	0.267	0.198	1.42822e-08	Selenoi	0.529065	0.304	0.252	0.00880623	Fam8a1	0.260283	0.336	0.273	3.50725e-05	Copg1	-1.76571	0.289	0.436	7.48541e-57	Smad2	0.385119	0.336	0.299	0.000206312	Hnrnph3	-0.302199	0.51	0.53	3.14004e-05	Manbal	0.570978	0.45	0.313	1.32646e-28	Kcnq1ot1	0.338924	0.773	0.633
	Sbds	0.900738	0.387	0.288	1.92548e-61	Ttc37	0.439946	0.277	0.273	1	Bin1	0.309208	0.288	0.216	1.44784e-08	Tmf1	0.486409	0.452	0.415	0.00921912	Rilpl2	-0.411523	0.258	0.313	3.53127e-05	Psmd14	-1.00586	0.315	0.458	7.73875e-57	Lgals1	-0.324345	0.279	0.348	0.000216334	Bcl9	0.255404	0.251	0.197	3.93854e-05	Fndc3a	-1.01159	0.222	0.351	1.488e-28	Zfp771	0.436791	0.435	0.294
	Snrpg	-0.269857	0.959	0.974	1.98566e-61	Map3k2	0.443061	0.266	0.26	1	Senp6	-0.33279	0.669	0.674	1.48291e-08	Nufip2	0.61827	0.401	0.363	0.00945528	Twf1	-0.562675	0.213	0.265	3.75688e-05	Tmbim4	-1.30526	0.396	0.532	9.12465e-57	Mrps10	-0.258981	0.189	0.254	0.000224355	Fermt2	-0.269637	0.678	0.688	4.09207e-05	Zranb1	-0.824808	0.282	0.411	1.74605e-28	Slc31a1	-0.707512	0.405	0.475
	Cox16	-0.44772	0.48	0.658	2.10095e-61	Pgrmc2	0.33281	0.413	0.431	1	Cryzl1	0.298554	0.291	0.218	1.69454e-08	Abi1	0.64664	0.305	0.259	0.0102561	Immt	-0.389175	0.291	0.347	4.12802e-05	Laptm4a	-26.3895	0.98	0.981	9.87419e-57	Mrps18c	-0.268607	0.242	0.313	0.00025459	Ubap1	0.266223	0.273	0.219	4.90466e-05	Nt5c3b	0.58836	0.455	0.321	1.76667e-28	Sat1	-0.976911	0.568	0.612
	Cebpz	0.700215	0.604	0.529	2.15497e-61	Rhobtb3	0.413539	0.272	0.265	1	1810037I17Rik	-0.269586	0.868	0.836	1.70227e-08	Ccn1	0.308179	0.598	0.56	0.0103355	Xrn2	-0.295031	0.412	0.464	4.12825e-05	Fam180a	-29.8719	0.576	0.717	1.05514e-56	Nae1	-0.270617	0.212	0.28	0.000260521	Maea	0.267184	0.279	0.225	5.47455e-05	Tgfb2	-1.17698	0.226	0.353	1.77238e-28	Sbno2	-0.859986	0.336	0.44
	Hcfc1r1	0.520432	0.77	0.767	2.81762e-61	Ino80	0.36731	0.302	0.294	1	Ptges3	-0.328066	0.653	0.662	1.95228e-08	Has2	0.67755	0.254	0.2	0.0107244	Fkbp1b	0.273001	0.276	0.216	4.12951e-05	Cyc1	-6.0508	0.22	0.362	1.16491e-56	Efna1	0.28461	0.448	0.401	0.00026277	Sat1	-0.477185	0.586	0.611	6.09684e-05	Ap2m1	0.405263	0.721	0.591	2.03367e-28	Ruvbl2	0.417964	0.386	0.251
	Mtpn	0.666905	0.509	0.424	3.09571e-61	Usp1	0.31981	0.265	0.253	1	Ppil2	0.310971	0.275	0.206	2.14156e-08	Atp6v1h	-0.293175	0.193	0.277	0.0108608	Med4	-0.421598	0.26	0.316	4.13902e-05	Pitpna	-1.52065	0.224	0.368	1.23616e-56	Sspn	0.369436	0.514	0.496	0.000263568	Llph	-0.288038	0.573	0.593	6.47485e-05	Plp2	-0.805325	0.359	0.478	2.48602e-28	Gmppa	0.487818	0.312	0.193
	Rfc3	-0.919631	0.155	0.297	4.16144e-61	Mrc2	0.355825	0.406	0.424	1	Insig2	0.251978	0.286	0.213	2.1604e-08	Cebpg	0.252779	0.721	0.701	0.0111365	Rassf1	-0.354387	0.374	0.421	4.61231e-05	Ubtd1	-3.54405	0.142	0.278	1.3138e-56	Smu1	-0.290724	0.195	0.26	0.000265642	Sec23a	-0.42374	0.35	0.385	6.56031e-05	Slk	-1.10106	0.185	0.31	2.8553e-28	Lancl1	0.619049	0.269	0.163
	Ext2	-0.646824	0.269	0.437	8.08261e-61	6330403K07Rik	0.392899	0.318	0.312	1	Cfap97	0.27631	0.315	0.239	2.1941e-08	Mdm4	0.617787	0.357	0.315	0.011157	Mesd	0.271556	0.333	0.272	4.7427e-05	Ccdc58	-0.987708	0.26	0.403	1.36973e-56	Ppan	0.373702	0.414	0.385	0.000325838	Map4	-0.441692	0.339	0.375	7.07609e-05	Ppp1r15b	-0.876429	0.184	0.316	2.92292e-28	Sspn	-0.738102	0.428	0.503
	Aldh7a1	-0.639608	0.257	0.426	1.32561e-60	Bod1l	0.359957	0.396	0.415	1	Psmd9	0.256023	0.38	0.298	2.32378e-08	Mcm7	-0.42825	0.2	0.277	0.011452	Crebbp	-0.336414	0.336	0.394	5.00693e-05	Ndufv3	-6.52154	0.587	0.698	1.37805e-56	B230118H07Rik	-0.256609	0.308	0.383	0.000477675	Pbrm1	-0.341008	0.463	0.492	7.14437e-05	Cfdp1	0.384514	0.781	0.656	2.9389e-28	Ndufv1	0.404566	0.457	0.307
	Cttnbp2nl	0.971327	0.318	0.212	1.46999e-60	Golim4	0.373884	0.373	0.384	1	Psmd1	0.250158	0.421	0.331	2.42029e-08	Pja2	0.467291	0.46	0.426	0.0117102	Rnf187	-0.314385	0.368	0.423	5.07557e-05	Card19	-5.01414	0.422	0.556	1.43437e-56	B4galt7	-0.278431	0.192	0.254	0.000483176	Tomm70a	-0.539977	0.246	0.285	7.85347e-05	Dek	-0.502818	0.802	0.822	3.42503e-28	Wsb1	0.372274	0.485	0.334
	Polr1d	0.363894	0.875	0.871	2.73858e-60	Mrps31	0.484964	0.263	0.262	1	Polr3k	0.352332	0.254	0.188	2.43939e-08	Zfp512	0.723369	0.253	0.205	0.0124336	Nudt2	0.274099	0.383	0.321	5.37067e-05	Psma3	-5.25715	0.857	0.902	1.56704e-56	Plxnb2	-0.276624	0.188	0.25	0.000484672	Resf1	-0.548992	0.33	0.37	9.25561e-05	Hmgb1	-0.345665	0.954	0.955	4.35789e-28	Mdh2	0.333029	0.751	0.597
	C1qbp	0.475893	0.801	0.773	2.77059e-60	Ntmt1	0.483588	0.265	0.262	1	Gnai3	-0.378609	0.458	0.496	2.72314e-08	Map3k2	0.552642	0.311	0.259	0.012522	H2afx	-1.09472	0.261	0.304	5.60163e-05	Snhg15	-5.33002	0.306	0.449	1.6365e-56	Hat1	-0.415336	0.222	0.282	0.000487713	Ctsz	-0.256901	0.835	0.807	9.25866e-05	Tnfrsf21	-1.11641	0.158	0.282	5.96386e-28	Tsnax	0.4593	0.376	0.244
	Borcs8	-0.618228	0.266	0.437	2.85746e-60	2810004N23Rik	0.443588	0.317	0.32	1	Foxa3	0.254868	0.382	0.3	2.87459e-08	Zc3h13	0.529468	0.393	0.354	0.0134981	2310022B05Rik	0.28493	0.323	0.264	5.70507e-05	Purb	-4.40656	0.555	0.678	1.82568e-56	Rab39b	0.323129	0.423	0.387	0.000509499	mt-Nd6	0.251335	0.408	0.351	0.000102398	Cdc123	0.525039	0.555	0.423	6.98091e-28	Vps72	0.51129	0.36	0.234
	Cth	1.02417	0.38	0.277	3.09463e-60	Tmf1	0.297257	0.402	0.417	1	Lpp	-0.614477	0.269	0.317	3.0754e-08	Sppl2a	-0.25168	0.322	0.418	0.0140458	Hnrnpd	-0.268503	0.599	0.619	6.04947e-05	Snap47	-0.731576	0.175	0.315	2.073e-56	Hk2	0.490305	0.344	0.306	0.00051987	Ninj2	0.268784	0.263	0.212	0.00010431	Syncrip	-0.721756	0.402	0.519	7.57817e-28	Tex261	0.382864	0.558	0.402
	Plk2	1.04918	0.378	0.27	4.15047e-60	Mrps26	0.431	0.325	0.336	1	Cisd2	-0.387981	0.518	0.536	3.1416e-08	Spire1	0.46539	0.404	0.36	0.0141192	Fam114a2	-0.289361	0.418	0.472	6.10085e-05	Snrpa1	-3.97801	0.403	0.538	2.30413e-56	Herpud2	0.383223	0.345	0.307	0.000550588	Ube2e3	-0.274154	0.622	0.63	0.000112066	Snrnp27	0.377281	0.75	0.618	7.85914e-28	Etf1	-0.6799	0.465	0.524
	Cacybp	-0.42757	0.549	0.701	4.38258e-60	Ankra2	0.417557	0.318	0.324	1	Myadm	-0.555692	0.317	0.368	3.27601e-08	G3bp1	-0.275234	0.352	0.45	0.0158569	Clpx	-0.441906	0.228	0.281	6.29197e-05	Calm1	-42.63	0.862	0.9	2.41732e-56	Snapc1	0.378872	0.368	0.334	0.000557067	Bzw2	-0.367137	0.458	0.482	0.000112772	Mga	-0.870036	0.261	0.388	7.86018e-28	Itga6	-0.995956	0.275	0.369
	Znrd1	-0.444673	0.542	0.711	4.41014e-60	Fcho2	0.478929	0.251	0.245	1	Smc1a	-0.46157	0.484	0.507	3.39228e-08	Ccpg1	0.532597	0.386	0.347	0.0164265	Lsm2	-0.462563	0.33	0.374	6.31623e-05	Arfip2	-0.617854	0.137	0.272	2.51314e-56	Eif3b	-0.284284	0.22	0.287	0.0005584	Ago3	-0.513462	0.218	0.26	0.000118224	H1f0	-0.469492	0.879	0.915	8.02026e-28	Nr2c2ap	0.531529	0.314	0.197
	Lsm4	-0.494946	0.443	0.608	1.3519e-59	Abce1	0.297257	0.43	0.453	1	Hnrnph3	-0.362197	0.5	0.53	4.03039e-08	Jun	-1.09005	0.861	0.837	0.0164414	Pnn	-0.270364	0.5	0.544	6.5276e-05	Coq10b	-4.80768	0.347	0.494	2.68028e-56	Snf8	-0.293196	0.191	0.255	0.000572166	Mdk	-0.497257	0.277	0.319	0.000128575	Trmt1l	0.958783	0.267	0.162	8.3077e-28	Tax1bp1	-0.643565	0.536	0.588
	Smarca5	0.554373	0.661	0.601	1.4337e-59	Phf20l1	0.432672	0.289	0.289	1	Grpel1	-0.265369	0.789	0.762	4.07001e-08	Prkra	-0.334937	0.19	0.272	0.0166959	Gmps	-0.334919	0.373	0.424	6.83299e-05	Eif3d	-3.59463	0.508	0.633	3.29346e-56	Swt1	-0.255752	0.387	0.467	0.000574739	Nhp2	-0.363941	0.508	0.519	0.000146883	Slc29a1	0.428279	0.654	0.516	8.63895e-28	Efhd2	-0.770967	0.597	0.624
	Herpud2	0.746998	0.405	0.299	1.58026e-59	Trnt1	0.38783	0.335	0.345	1	Mrpl16	0.34604	0.284	0.216	4.24841e-08	Dguok	-0.254122	0.266	0.362	0.0173518	Hat1	-0.592704	0.231	0.282	6.83567e-05	Imp3	-2.18637	0.704	0.806	3.42218e-56	Acaa1a	-0.264812	0.225	0.294	0.000599022	Lpp	-0.471513	0.278	0.317	0.000163014	Cep57	-0.876542	0.243	0.372	8.90667e-28	Gpbp1	-0.5061	0.58	0.63
	0610009B22Rik	-0.664661	0.237	0.396	1.98511e-59	Faf2	0.280576	0.389	0.402	1	Cd151	0.251611	0.298	0.226	4.6913e-08	Tfg	0.416124	0.533	0.519	0.0173838	Arl6ip4	-0.35414	0.325	0.381	6.94184e-05	Mrps24	-2.66955	0.536	0.652	3.49918e-56	Dph5	0.367287	0.273	0.232	0.000621748	Igsf8	-0.430763	0.251	0.293	0.000164209	Wapl	-0.823564	0.276	0.404	8.92029e-28	Xist	-0.459918	0.562	0.632
	Slc25a3	0.319	0.912	0.909	2.67671e-59	Phax	0.254358	0.493	0.54	1	Fam76a	-0.504038	0.343	0.388	5.9956e-08	Trim44	0.411485	0.459	0.424	0.0179043	Clns1a	-0.362279	0.278	0.335	7.07344e-05	Ahsa1	-2.70845	0.327	0.467	3.56528e-56	Chsy3	0.425568	0.276	0.236	0.000625256	Ccdc186	-0.309608	0.477	0.502	0.000186956	Poldip2	0.511086	0.513	0.377	1.04792e-27	Gmpr2	0.50796	0.292	0.178
	Lims1	0.761761	0.445	0.354	3.68309e-59	Bnip2	0.400007	0.324	0.334	1	Gpr180	-0.520723	0.326	0.371	6.18318e-08	Gsn	0.612355	0.401	0.366	0.0188092	Clcn3	0.387649	0.276	0.221	7.21862e-05	Rnf130	-1.03115	0.362	0.502	4.01239e-56	Eef1e1	0.285418	0.488	0.468	0.00074161	Zfp639	-0.484344	0.244	0.284	0.000193543	Nfib	0.402619	0.477	0.33	1.23573e-27	Hras	0.348351	0.638	0.471
	Rps27l	-0.288944	0.844	0.91	5.19971e-59	Ube2r2	0.261904	0.505	0.546	1	Etfa	0.294543	0.355	0.277	6.38652e-08	mt-Atp8	-0.287405	0.285	0.372	0.0188736	Ezh2	-0.60671	0.215	0.266	7.6615e-05	Mdh2	-9.71096	0.493	0.619	4.63752e-56	Ssrp1	-0.265563	0.476	0.544	0.000798342	Rnmt	-0.357966	0.401	0.428	0.00020238	Atp6ap2	-1.02039	0.198	0.324	1.37348e-27	Arhgap31	0.450049	0.391	0.259
	Ormdl3	-0.488493	0.454	0.624	5.39123e-59	Hook3	0.335487	0.342	0.348	1	Bmp1	-0.520277	0.313	0.36	6.644e-08	45180	0.587923	0.356	0.314	0.0198994	Pank3	0.282399	0.376	0.314	7.86479e-05	Ddb1	-2.11041	0.377	0.512	5.16171e-56	Tnpo1	0.39637	0.334	0.301	0.000832263	Smarcc1	-0.447751	0.283	0.32	0.000204804	R3hdm4	0.575889	0.484	0.35	1.5453e-27	Sfxn2	0.527849	0.282	0.171
	Smim19	-0.598559	0.312	0.481	6.67561e-59	Fmr1	0.333782	0.343	0.349	1	Zfp703	-0.500096	0.228	0.287	7.60942e-08	Plekhf1	-0.409846	0.215	0.293	0.0202414	Rpp38	-0.454904	0.316	0.362	8.04124e-05	Prpf19	-1.30269	0.197	0.337	5.45578e-56	Gpsm2	-0.3083	0.202	0.264	0.000852444	Pdcd6ip	-0.472873	0.286	0.321	0.000213813	Zfp871	-1.1502	0.149	0.272	1.64478e-27	Qtrt1	0.450972	0.326	0.203
	Mars	0.918305	0.362	0.263	9.20707e-59	Pum1	0.380254	0.322	0.327	1	Gadd45g	-0.904139	0.632	0.509	8.41356e-08	Pitpnb	-0.29401	0.224	0.308	0.0210846	Saysd1	-0.48453	0.255	0.303	8.46345e-05	Ddrgk1	-1.05663	0.337	0.482	6.62357e-56	Cd47	0.280057	0.6	0.587	0.000953446	Arpc1a	-0.357603	0.362	0.4	0.000219925	Cuedc2	0.588409	0.462	0.336	1.81838e-27	Srrt	0.531489	0.289	0.178
	Pum2	0.799146	0.398	0.298	9.51698e-59	H2afx	-0.586433	0.264	0.304	1	Borcs6	0.35569	0.252	0.188	8.44066e-08	Aplp2	0.293395	0.713	0.721	0.0219542	Ggh	0.258693	0.452	0.388	8.90782e-05	Tnfrsf11b	-3.67616	0.393	0.263	9.85186e-56	Kifap3	-0.256968	0.2	0.262	0.000974758	Cyth3	-0.50286	0.272	0.31	0.000240407	Dgcr6	0.490122	0.524	0.39	2.00479e-27	Nabp2	0.387172	0.47	0.321
	Sumo2	-0.294049	0.909	0.949	1.19574e-58	Smim26	0.383451	0.32	0.333	1	Plpp1	0.301074	0.281	0.213	8.65276e-08	Lsp1	0.655577	0.261	0.213	0.0219912	Tmbim1	-0.361529	0.506	0.545	9.47886e-05	Cdk2ap1	-8.33952	0.31	0.451	1.0727e-55	Cnot8	-0.265232	0.21	0.276	0.000993288	Sap30bp	-0.523444	0.211	0.251	0.000274468	Usp14	-0.723835	0.333	0.459	2.31651e-27	Psmc4	0.411265	0.497	0.348
	Rrp1	0.590547	0.617	0.56	1.89043e-58	Timm8a1	0.263271	0.411	0.428	1	Tmx3	0.292815	0.293	0.222	8.79224e-08	Krit1	0.539807	0.42	0.385	0.0221058	Gspt1	-0.273508	0.513	0.561	9.52037e-05	Sobp	-6.66926	0.422	0.566	1.42121e-55	Fxyd5	-0.25861	0.255	0.317	0.00103491	Colgalt2	0.270019	0.268	0.217	0.000297795	Sec31a	0.421906	0.699	0.576	2.50442e-27	Suds3	0.524758	0.277	0.169
	Mia2	0.670595	0.521	0.431	2.10708e-58	Pcbd2	0.474687	0.261	0.262	1	Ccnl1	-0.356838	0.518	0.548	8.85591e-08	Crebbp	0.500808	0.425	0.39	0.0223138	Prpf19	-0.365343	0.275	0.329	9.86524e-05	Gde1	-2.29398	0.404	0.538	1.42527e-55	B830012L14Rik	0.420635	0.255	0.214	0.00119446	Cldnd1	-0.320047	0.672	0.666	0.000305233	Ctsz	-0.598309	0.814	0.809	2.76373e-27	Prdx3	0.388519	0.58	0.418
	Ipo7	0.875912	0.348	0.245	2.3167e-58	G0s2	-0.39277	0.216	0.25	1	Cyc1	0.250147	0.435	0.345	9.38045e-08	Fxr1	0.295912	0.65	0.661	0.023047	Sparcl1	0.301702	0.288	0.231	9.92377e-05	Zfp560	-0.890224	0.324	0.466	1.54687e-55	Ddx49	-0.253944	0.202	0.267	0.00131044	Knop1	-0.561094	0.212	0.251	0.000364992	Cth	-1.3883	0.176	0.293	3.09536e-27	Acadm	0.443427	0.313	0.193
	Gclm	0.996352	0.322	0.221	2.35681e-58	Glrx2	0.331602	0.391	0.418	1	Pum2	-0.636633	0.263	0.31	9.39901e-08	Tmem165	0.377446	0.598	0.615	0.0236968	Eea1	-0.528647	0.242	0.292	0.000102112	Ing3	-1.1091	0.234	0.374	1.55731e-55	Tor1a	-0.267789	0.212	0.275	0.00154326	Herpud2	-0.461215	0.274	0.311	0.000366102	Necap2	0.670833	0.334	0.215	3.54391e-27	Derl1	-0.527445	0.621	0.649
	Sec23a	0.729004	0.466	0.373	3.15065e-58	Mrpl15	0.309443	0.396	0.425	1	Ptrhd1	0.258261	0.402	0.321	1.0167e-07	Tiprl	0.357887	0.579	0.573	0.0241728	2810013P06Rik	-0.391076	0.331	0.377	0.000113197	Napa	-3.01537	0.489	0.615	1.57243e-55	Klf11	-0.256263	0.276	0.342	0.00182136	Ywhaz	-0.269221	0.576	0.59	0.000419243	Eef1akmt2	0.587904	0.466	0.336	3.86287e-27	Sf3b5	-0.426941	0.685	0.711
	Dph5	0.930878	0.327	0.224	3.53305e-58	Naa20	0.370332	0.316	0.324	1	Efcab14	0.25751	0.308	0.235	1.07396e-07	Sdf2	0.27388	0.696	0.694	0.0245401	Ranbp1	-0.340109	0.561	0.591	0.000113626	Fads1	-21.8348	0.164	0.3	1.68542e-55	Met	0.34733	0.306	0.263	0.00186423	Paxbp1	-0.482871	0.272	0.31	0.000465292	Cfap20	0.438962	0.599	0.457	3.92627e-27	Larp4	-0.823984	0.35	0.428
	H2-Ab1	-1.11438	0.137	0.267	3.87455e-58	Arfgap3	0.384573	0.304	0.31	1	Tead1	-0.582977	0.325	0.37	1.12658e-07	Pcgf5	0.588503	0.278	0.227	0.0256473	Hdhd2	-0.439934	0.216	0.27	0.000114375	Fcgrt	-6.31111	0.524	0.642	1.91979e-55	Rrp15	0.299361	0.428	0.398	0.00199089	Akt2	-0.404933	0.338	0.371	0.000477153	Snrnp48	-0.473566	0.709	0.779	4.47721e-27	Pqbp1	0.480049	0.36	0.231
	Elovl1	0.95262	0.353	0.252	4.064e-58	Nasp	0.32774	0.365	0.374	1	Slc16a1	-0.659968	0.216	0.267	1.15922e-07	Klhdc2	0.321552	0.645	0.652	0.025769	Cops5	-0.282639	0.524	0.561	0.000116413	Cdc40	-0.590432	0.157	0.295	1.95889e-55	Ptn	-0.37753	0.322	0.384	0.00202661	Tars	-0.335192	0.499	0.519	0.00048311	Bckdk	0.748733	0.314	0.202	4.6306e-27	Gnb4	-0.63663	0.479	0.541
	Serpinb6a	0.632936	0.633	0.589	4.9614e-58	Ctdspl	0.468432	0.297	0.304	1	Sox9	-0.342592	0.902	0.874	1.34709e-07	Ggh	0.43276	0.427	0.391	0.0259721	Ino80	-0.470853	0.247	0.298	0.000123042	Psmd4	-2.58674	0.541	0.657	2.53383e-55	Cd302	0.285998	0.465	0.433	0.0025534	Tpm1	-0.277883	0.602	0.609	0.000509874	Fstl1	0.390672	0.783	0.681	5.71973e-27	Kif5b	-0.625005	0.523	0.576
	Rcn2	-0.28113	0.819	0.909	5.20953e-58	Med13l	0.293907	0.345	0.351	1	Trps1	-0.384723	0.586	0.601	1.37896e-07	Ifi30	0.459064	0.524	0.495	0.0265152	Zmiz1	-0.45023	0.218	0.27	0.000127499	Fdps	-64.3055	0.771	0.845	2.6048e-55	Mphosph10	0.338545	0.384	0.351	0.00281739	Tpd52l2	-0.308389	0.601	0.603	0.000552631	Herpud2	-0.968814	0.191	0.315	5.79126e-27	Dynlt1f	0.513362	0.308	0.193
	Rin2	0.822194	0.395	0.291	5.27925e-58	Krit1	0.268564	0.377	0.387	1	Ccdc117	0.315269	0.253	0.189	1.3878e-07	Vezf1	0.566741	0.347	0.3	0.0265912	Fads1	0.376914	0.342	0.286	0.000128164	Hnrnpc	-4.20036	0.749	0.826	2.64743e-55	Usp1	-0.37813	0.201	0.257	0.00289052	Amotl1	-0.52509	0.256	0.289	0.000595641	Brd4	-0.850762	0.279	0.399	6.50082e-27	Zfp593	-0.733119	0.462	0.518
	Tmed5	0.987019	0.314	0.213	5.6182e-58	Tgoln1	0.301118	0.387	0.409	1	Xist	-0.291973	0.654	0.625	1.45635e-07	Tmem214	-0.260613	0.209	0.294	0.0271734	Pdha1	0.258264	0.394	0.33	0.000128177	Maf1	-0.526331	0.14	0.276	2.66843e-55	Stx16	-0.267016	0.234	0.3	0.00294897	Cnot4	-0.390535	0.311	0.35	0.000726671	Morn2	0.859667	0.261	0.158	6.82413e-27	Prkar2b	0.550775	0.25	0.149
	1810037I17Rik	-0.355311	0.724	0.85	6.51202e-58	Dusp12	0.383384	0.322	0.33	1	Slc2a1	-0.404165	0.587	0.606	1.5042e-07	Copa	0.292383	0.698	0.723	0.0272717	Ddx27	-0.370807	0.282	0.335	0.00015181	Use1	-7.09475	0.697	0.777	2.76967e-55	Farsa	-0.250876	0.195	0.256	0.0031759	Sumf2	0.253635	0.252	0.202	0.000752908	Vps28	0.446781	0.612	0.474	7.37856e-27	Znhit1	0.447102	0.391	0.259
	Sec22b	-0.363878	0.686	0.812	9.23107e-58	Ube2v2	0.305199	0.404	0.437	1	Dnaja1	0.326418	0.894	0.854	1.53171e-07	Lgr4	0.616752	0.272	0.225	0.030291	Dnttip2	-0.304444	0.385	0.438	0.000154885	Gja1	4.76433	0.532	0.394	2.80079e-55	Tma16	0.300733	0.442	0.42	0.00384262	Mapk1ip1l	-0.349231	0.399	0.427	0.000806395	Xpot	-1.28187	0.132	0.25	8.24438e-27	Isca2	0.43769	0.385	0.253
	Atp6v1a	-0.696005	0.225	0.38	1.42714e-57	Lnpep	0.406077	0.303	0.312	1	Scnm1	0.296374	0.275	0.207	1.65586e-07	Tcf25	0.295442	0.718	0.737	0.0322992	Ppm1g	-0.396229	0.213	0.267	0.000156695	Tex261	-1.73257	0.286	0.425	3.17207e-55	Rnmt	0.264753	0.451	0.425	0.00424776	Ptbp3	-0.401862	0.312	0.347	0.000879371	Slc1a5	-1.02579	0.186	0.309	8.50621e-27	Klf11	0.40078	0.468	0.327
	Fuca2	-0.630634	0.292	0.453	1.7068e-57	Pgrmc1	0.373382	0.47	0.522	1	Zc3h15	-0.336019	0.656	0.654	1.71115e-07	Nifk	0.374765	0.522	0.497	0.0360339	Mrpl36	-0.442694	0.271	0.321	0.000162811	Fam192a	-0.682797	0.201	0.342	3.22946e-55	Sdad1	0.340066	0.329	0.293	0.00444233	Cd47	-0.35563	0.582	0.589	0.00118914	Gmds	0.477941	0.586	0.444	9.20988e-27	Cwc27	0.474531	0.288	0.178
	Cmpk1	0.411182	0.783	0.76	2.01544e-57	Spred1	0.374886	0.29	0.296	1	Slc39a1	-0.610802	0.23	0.279	1.8946e-07	Usf2	0.406648	0.524	0.502	0.0363384	Synpo	-0.401861	0.222	0.276	0.000169266	Arl2	-1.04578	0.23	0.37	3.67052e-55	Gnai3	0.260901	0.51	0.493	0.00573681	Wasf2	-0.421995	0.352	0.38	0.00179592	Cdc16	0.423678	0.654	0.539	1.00043e-26	Mrpl58	0.404088	0.532	0.382
	Mapre1	0.492126	0.68	0.631	2.03981e-57	Cyba	0.290258	0.451	0.482	1	Gab1	-0.610315	0.243	0.292	1.93532e-07	Ccnt2	0.440419	0.459	0.429	0.0386129	Kdm1a	-0.313328	0.434	0.478	0.000170109	Phgdh	-7.47084	0.346	0.491	3.78224e-55	Man1a2	0.341208	0.341	0.308	0.00576437	Elovl6	-0.446843	0.257	0.295	0.00182617	Fam104a	0.294736	0.897	0.823	1.06525e-26	Cenpb	0.527312	0.296	0.186
	Selenoi	0.849636	0.347	0.244	2.1539e-57	Virma	0.430585	0.25	0.25	1	Chchd6	0.282367	0.364	0.288	2.01953e-07	Tmcc1	0.604759	0.268	0.223	0.0395555	Aebp2	-0.411453	0.221	0.276	0.000175373	Oard1	-5.15215	0.256	0.404	3.99886e-55	Ccdc80	-0.271271	0.219	0.277	0.0065892	Mia2	-0.336319	0.413	0.442	0.00201492	Rmnd5a	-1.07185	0.16	0.284	1.12406e-26	Arfip2	0.462024	0.381	0.251
	Sat1	0.808069	0.664	0.603	2.42722e-57	Mrpl14	0.283379	0.414	0.446	1	Atp2a2	-0.456456	0.528	0.547	2.07147e-07	Atp9b	0.515231	0.27	0.22	0.0481909	Cast	-0.50289	0.303	0.349	0.00017575	Bcas2	-2.11087	0.545	0.665	4.68176e-55	Xpot	0.415482	0.279	0.242	0.00678004	Nob1	-0.471057	0.226	0.263	0.00224023	Dlc1	0.707112	0.369	0.249	1.12612e-26	Atp5md	-0.311283	0.953	0.935
	Olfml3	1.15208	0.287	0.189	3.58208e-57	Mlf2	0.255075	0.46	0.501	1	Pa2g4	-0.388348	0.577	0.582	2.12884e-07	Cyb5r3	0.483342	0.427	0.391	0.0488106	Pacsin2	-0.445638	0.282	0.332	0.000180297	Rpp38	-1.60649	0.229	0.371	5.05751e-55	Pop5	-0.264474	0.24	0.303	0.00718285	Psmg2	-0.45034	0.252	0.288	0.0023279	Pofut2	0.313994	0.862	0.802	1.13129e-26	Chchd3	0.434682	0.359	0.233
	Apopt1	-0.683705	0.196	0.349	4.2734e-57	Vps29	0.338895	0.365	0.387	1	Pcna	-0.604237	0.441	0.462	2.57384e-07	Slc20a1	0.670744	0.256	0.21	0.0502935	Ppp2r1a	-0.383685	0.328	0.378	0.00020449	Siah1a	-0.544957	0.175	0.316	5.33583e-55	Uap1	0.291848	0.544	0.531	0.00772192	Glo1	-0.263635	0.595	0.609	0.00301183	Pdxdc1	0.488964	0.514	0.381	1.27999e-26	Snapin	0.411398	0.468	0.325
	Tmem147	-0.440228	0.468	0.642	4.66535e-57	Aimp2	0.300122	0.267	0.266	1	Txnl4a	-0.341326	0.623	0.623	2.75126e-07	Rbbp6	0.383152	0.554	0.545	0.0507701	Zfp703	-0.457417	0.234	0.286	0.000212767	Psmc4	-2.23977	0.232	0.371	5.50767e-55	Supt16	-0.30961	0.208	0.264	0.00828382	Naa15	-0.389289	0.312	0.347	0.00322555	Kdelr1	0.330837	0.842	0.756	1.41634e-26	Tor1aip1	-0.924199	0.271	0.36
	Ndufa4l2	-0.511771	0.738	0.812	5.11366e-57	Birc6	0.412947	0.282	0.289	1	Nxn	0.256605	0.281	0.212	3.15932e-07	Stxbp3	0.579219	0.288	0.244	0.0510441	Fam110b	-0.355958	0.312	0.366	0.000237531	Coq7	-1.12354	0.181	0.319	5.6103e-55	Socs1	0.464442	0.287	0.249	0.00898627	Blvrb	-0.418183	0.241	0.279	0.0032548	Cdc42ep3	0.504412	0.495	0.359	1.55752e-26	Bcl7c	-0.348419	0.816	0.812
	Snrpe	-0.313518	0.826	0.893	6.73832e-57	Cnot3	0.433877	0.291	0.297	1	Rrs1	-0.546346	0.383	0.415	3.57283e-07	Tmem243	0.51287	0.329	0.284	0.0515568	Tmem218	0.260875	0.347	0.288	0.000240617	Rab9	-2.39639	0.433	0.575	6.88296e-55	Slc39a1	0.347906	0.308	0.274	0.00900767	Actr2	-0.472694	0.254	0.286	0.00330622	Ndufb9	0.270949	0.915	0.841	1.86619e-26	Trp53	0.376592	0.47	0.324
	Foxa3	-0.78485	0.177	0.319	7.0959e-57	Exoc3	0.314198	0.368	0.387	1	1600020E01Rik	0.250256	0.318	0.245	3.94623e-07	B3gnt2	0.597826	0.295	0.245	0.0528138	Mier1	-0.328026	0.474	0.509	0.00024861	Atp5h	-11.702	0.946	0.957	7.14302e-55	Ninj1	0.299529	0.577	0.568	0.00960822	Mfap2	-0.296355	0.552	0.561	0.00331802	Mier1	-0.680129	0.397	0.512	2.12181e-26	Ube2q1	0.517087	0.296	0.185
	mt-Nd1	-0.310617	0.948	0.965	7.21298e-57	Pgm3	0.279633	0.41	0.437	1	Fam180a	-0.444701	0.715	0.705	4.64917e-07	Ptbp2	0.590191	0.355	0.319	0.0572336	Wbp4	-0.26124	0.498	0.543	0.000258983	Yipf1	-5.16672	0.138	0.268	7.20239e-55	Cebpz	0.336359	0.543	0.536	0.00960878	Lyar	-0.285486	0.543	0.547	0.0039751	Appbp2	-0.732812	0.384	0.498	2.14107e-26	Lamtor2	0.262309	0.807	0.636
	Bag5	0.54338	0.62	0.556	7.85092e-57	Ginm1	0.320834	0.388	0.418	1	Malsu1	-0.316801	0.686	0.679	5.23081e-07	Stx4a	-0.282928	0.187	0.266	0.059773	Sec13	-0.278743	0.555	0.591	0.000287796	Snhg12	-5.52511	0.729	0.81	7.69309e-55	Hivep3	0.368095	0.333	0.298	0.015294	Znhit6	-0.47506	0.228	0.264	0.00410501	Cd24a	0.368388	0.736	0.612	2.26922e-26	Bach1	-1.22008	0.167	0.262
	Slc41a1	0.813744	0.391	0.286	8.78579e-57	Lmbrd1	0.351728	0.256	0.256	1	Tnfrsf12a	-0.274499	0.582	0.634	6.70417e-07	2900097C17Rik	0.366005	0.572	0.561	0.063388	Fuom	-0.369015	0.404	0.445	0.000292282	Gorab	-0.72752	0.177	0.316	7.80789e-55	Rel	0.409957	0.302	0.269	0.0161489	Cebpz	-0.361475	0.524	0.538	0.00421408	Polr3d	-0.58727	0.465	0.58	2.36973e-26	Vgll4	0.381978	0.493	0.347
	Ogt	0.498976	0.655	0.584	9.05816e-57	B430010I23Rik	0.370849	0.279	0.274	1	Cars	-0.422198	0.37	0.411	6.88193e-07	Golga4	0.488294	0.374	0.336	0.06349	Dhx15	-0.346699	0.364	0.413	0.000300476	Lrrc42	-1.33322	0.172	0.312	8.53767e-55	Larp4	0.283936	0.445	0.421	0.0220312	Srek1	-0.274019	0.477	0.499	0.00482111	Pdpk1	-1.11278	0.155	0.274	2.44061e-26	Borcs7	0.460945	0.32	0.203
	Erlec1	-0.378643	0.611	0.758	1.16667e-56	Tgs1	0.361638	0.282	0.286	1	Met	-0.470609	0.211	0.269	7.2227e-07	Prrc2c	0.312879	0.672	0.691	0.0648917	Mrps31	-0.443063	0.213	0.265	0.000307953	Mnat1	-0.981652	0.211	0.35	9.05807e-55	Cd164	0.263408	0.505	0.489	0.0254629	Gm16286	-0.278694	0.595	0.601	0.0050562	Ift27	0.605372	0.42	0.295	2.47523e-26	Timm13	0.272257	0.837	0.715
	Pdcd10	0.572861	0.601	0.539	1.49119e-56	Ddx27	0.366893	0.319	0.332	1	Atg101	0.251933	0.314	0.242	7.22809e-07	Enpp1	-0.270582	0.196	0.27	0.0699159	Mybbp1a	-0.365765	0.266	0.318	0.000321411	Chd2	-1.39609	0.232	0.375	1.12302e-54	Prkca	0.298765	0.461	0.441	0.0260034	Fndc4	-0.439012	0.26	0.296	0.00523419	Mapre1	-0.511	0.555	0.64	2.51667e-26	Prdx4	-0.287173	0.968	0.954
	Bag1	-0.337021	0.848	0.926	1.64959e-56	Fam76a	0.294443	0.371	0.386	1	Fgfrl1	-0.292816	0.644	0.652	7.84499e-07	Ddx23	0.511072	0.337	0.3	0.0723295	Appl1	-0.375658	0.296	0.344	0.000327514	Vamp2	-0.938221	0.213	0.352	1.17305e-54	Fosl2	0.258836	0.339	0.298	0.027933	Kpna4	-0.43029	0.281	0.316	0.00529179	Decr1	0.663499	0.381	0.261	2.57164e-26	Uqcrc2	0.300836	0.787	0.634
	Wapl	0.669999	0.481	0.39	1.75597e-56	Usp9x	0.371119	0.303	0.313	1	Ino80	-0.6156	0.254	0.298	7.95568e-07	Dctn3	0.996248	0.521	0.527	0.0724613	Pdcd6ip	-0.435425	0.272	0.322	0.000348443	Zfp830	-0.546882	0.173	0.312	1.34624e-54	Gab1	0.365748	0.317	0.287	0.0321672	Rbpj	-0.379486	0.379	0.402	0.00562645	Dnajb9	-0.565951	0.453	0.576	2.62286e-26	Washc2	0.495975	0.266	0.162
	Cct2	0.346304	0.878	0.857	2.32662e-56	Larp4	0.3056	0.396	0.424	1	Gpx1	-0.465982	0.574	0.58	8.36084e-07	Klhl24	0.405403	0.543	0.518	0.0766928	Noc2l	-0.390747	0.201	0.253	0.000350135	Thbs1	-17.5462	0.601	0.72	1.35304e-54	Mcm6	-0.42006	0.22	0.268	0.0346562	Crtc3	-0.497124	0.239	0.272	0.00572081	Fgfr1	-0.683387	0.447	0.555	3.23484e-26	Iqgap1	-0.582766	0.58	0.621
	Pcbp2	0.467321	0.694	0.649	4.52589e-56	Tomm70a	0.429486	0.277	0.282	1	Uba1	0.268638	0.286	0.218	8.57385e-07	Bzw2	0.525356	0.49	0.48	0.0799131	Dnajc15	0.250201	0.416	0.35	0.000352093	Rbmxl1	-1.28574	0.313	0.454	1.76298e-54	Adamts1	0.26727	0.412	0.373	0.0397192	Plpp1	0.26174	0.259	0.214	0.00587274	Glmp	0.830994	0.253	0.152	3.46189e-26	Sirt2	0.399824	0.486	0.336
	Tnpo1	0.798258	0.393	0.293	4.62332e-56	Suco	0.330463	0.32	0.331	1	Gstk1	0.275492	0.315	0.245	9.16932e-07	Rbm18	0.435363	0.513	0.506	0.0807478	Timm8a1	-0.381534	0.378	0.43	0.000357798	Parl	-0.593876	0.191	0.33	1.94194e-54	Ccnt2	0.253496	0.448	0.429	0.0535562	Pnn	-0.29514	0.529	0.543	0.00685859	Ppp1r9a	0.592139	0.411	0.285	3.63689e-26	Smarca4	0.489669	0.304	0.192
	Tmem218	-0.780319	0.164	0.305	5.59175e-56	Rab22a	0.352995	0.272	0.275	1	Rnf144a	0.250713	0.294	0.225	9.26334e-07	Dnajb4	-0.285007	0.286	0.371	0.0807762	Phf3	-0.261402	0.486	0.526	0.000368191	Kcmf1	-1.8662	0.404	0.542	2.24828e-54	Tram2	0.251696	0.411	0.383	0.0558923	Rest	-0.477165	0.32	0.349	0.00688945	Tnpo1	-1.05139	0.189	0.309	4.69039e-26	C1qtnf12	0.41539	0.415	0.281
	Fndc3a	0.799549	0.43	0.336	6.59455e-56	Lpp	0.362342	0.309	0.315	1	Rab14	-0.288076	0.708	0.706	9.58552e-07	Bdp1	0.588752	0.275	0.227	0.0829152	Arhgap10	0.326098	0.25	0.199	0.000386404	Abhd17a	-0.893909	0.374	0.515	2.66225e-54	A2m	0.268749	0.632	0.627	0.0701386	Gls	-0.258265	0.633	0.642	0.00755589	Sumf2	0.736244	0.311	0.201	5.56987e-26	Maz	0.395863	0.488	0.338
	Cdc34	1.00011	0.283	0.186	6.79109e-56	Picalm	0.442455	0.254	0.256	1	Sat1	-0.683998	0.603	0.609	9.89881e-07	Zbed5	0.602393	0.285	0.242	0.0831478	Naa15	-0.3596	0.297	0.347	0.000393822	Cab39l	-0.334323	0.12	0.25	2.79844e-54	Nr1d2	0.297377	0.371	0.343	0.070611	Mlf1	-0.357885	0.305	0.343	0.00852416	Ahi1	-0.635067	0.42	0.541	5.73378e-26	Hmgcs1	0.371837	0.905	0.823
	Nop10	-0.278804	0.87	0.935	8.04767e-56	R3hdm2	0.305867	0.383	0.41	1	Phykpl	0.253828	0.302	0.234	1.08948e-06	Gna13	0.399084	0.504	0.482	0.0845625	Trim28	-0.36347	0.242	0.293	0.000402546	Rtcb	-1.49923	0.363	0.499	3.23039e-54	Kti12	0.344324	0.279	0.248	0.0856698	Igf1r	-0.41886	0.294	0.326	0.00884225	Spats2l	0.543566	0.469	0.338	6.06694e-26	Myadm	-0.917693	0.283	0.372
	Psmb6	-0.320503	0.763	0.855	9.76001e-56	Sel1l	0.386247	0.3	0.308	1	Far1	-0.625395	0.236	0.282	1.19706e-06	Txnip	-0.828384	0.932	0.9	0.086044	Wdr18	-0.424976	0.212	0.263	0.000403172	Plekhj1	-1.26744	0.333	0.468	3.90144e-54	Agfg1	0.390249	0.311	0.285	0.0929233	Jmjd1c	-0.273973	0.53	0.541	0.0116888	Map2k3	-1.10802	0.213	0.328	6.07551e-26	Hist3h2a	-1.09273	0.346	0.438
	Dusp1	-0.917301	0.173	0.308	1.45938e-55	Plekhh2	0.364771	0.303	0.309	1	Faf2	-0.462443	0.367	0.403	1.31532e-06	Scmh1	0.645757	0.267	0.227	0.0863597	Lzts2	-0.401193	0.237	0.289	0.000428907	Rbm39	-19.1154	0.974	0.989	3.91577e-54	Slc4a7	0.438153	0.284	0.255	0.116123	Pigt	-0.32368	0.372	0.401	0.0123005	Ldlrad3	0.581454	0.373	0.25	6.09047e-26	Gm4258	0.619812	0.267	0.166
	Fam129b	0.750957	0.457	0.37	1.56056e-55	Mxd4	0.273088	0.405	0.434	1	Pbxip1	0.250874	0.297	0.228	1.32252e-06	Syne1	0.545851	0.311	0.268	0.087001	Lyrm2	0.292708	0.307	0.253	0.000464814	Pole3	-1.63644	0.306	0.444	4.11742e-54	Plscr1	0.512003	0.258	0.23	0.121714	Nsd3	-0.356941	0.294	0.328	0.0169378	Cd2ap	-0.611551	0.428	0.545	7.42709e-26	Gtf2b	0.369094	0.442	0.298
	Srp19	0.377993	0.819	0.803	2.10463e-55	Creb3	0.294865	0.345	0.362	1	Cxadr	-0.562444	0.202	0.255	1.48651e-06	Zfr	0.371088	0.598	0.612	0.0873127	Mycbp	0.312567	0.301	0.248	0.00046767	Mmadhc	-1.11387	0.375	0.512	5.73426e-54	Hbegf	0.346834	0.296	0.262	0.141783	Ifnar2	-0.345392	0.338	0.367	0.0180806	Cyba	0.491747	0.595	0.474	7.46545e-26	Dctn1	0.449643	0.336	0.217
	Nob1	0.898405	0.347	0.251	2.43256e-55	Brd3	0.416976	0.261	0.264	1	Bckdk	0.260935	0.267	0.203	1.63813e-06	Hbp1	0.383067	0.499	0.47	0.0897471	Rdh14	-0.343305	0.311	0.362	0.000468664	Pdhb	-1.18167	0.307	0.449	5.89426e-54	Akt2	0.322847	0.386	0.368	0.174659	Tram1	-0.283123	0.471	0.488	0.0195352	Gpx4	-0.350272	0.908	0.914	7.64988e-26	Clu	0.32063	0.765	0.651
	Acsf2	-0.913512	0.137	0.271	2.506e-55	Prpf38a	0.320328	0.323	0.34	1	Mcm6	-0.765674	0.224	0.268	1.67376e-06	Maco1	0.600715	0.302	0.26	0.0937298	Fscn1	-0.335678	0.466	0.508	0.00047174	Ccar1	-1.55626	0.368	0.511	5.96367e-54	Gsk3b	0.27928	0.467	0.455	0.213547	Exosc7	-0.421081	0.236	0.27	0.0195967	Taf1d	-0.422603	0.706	0.775	7.95434e-26	Scarf2	0.364253	0.496	0.347
	Uba3	0.933291	0.31	0.213	2.71698e-55	Cwf19l2	0.376917	0.34	0.361	1	Slc30a9	0.291059	0.26	0.198	1.75372e-06	Kif5b	0.343435	0.576	0.572	0.0955385	Nol12	-0.279531	0.435	0.481	0.000488168	Sp3	-0.877928	0.192	0.33	6.31947e-54	Amd1	0.323067	0.315	0.289	0.218234	Psmd11	-0.280437	0.551	0.558	0.0205938	Armc1	-1.05896	0.145	0.264	8.16914e-26	Tsc22d1	-0.54626	0.979	0.949
	Pogk	1.00059	0.256	0.161	3.03505e-55	Nudt5	0.403374	0.314	0.331	1	Mrpl55	0.280752	0.292	0.225	1.82292e-06	Fndc3a	0.59175	0.376	0.344	0.0967467	Sgta	-0.317532	0.304	0.359	0.000495976	Dazap1	-0.787385	0.164	0.298	6.88914e-54	H2afz	-0.453615	0.894	0.911	0.221993	Pitpnb	-0.412689	0.276	0.307	0.0246638	Cct2	-0.35918	0.827	0.86	8.25538e-26	Ptch1	0.432382	0.27	0.164
	Agfg1	0.838908	0.375	0.277	3.16236e-55	Arid4b	0.334463	0.343	0.36	1	Agfg1	-0.574945	0.241	0.289	1.82301e-06	Chsy3	0.637173	0.281	0.237	0.0988836	Strbp	0.306639	0.354	0.3	0.000499067	Papola	-2.25774	0.581	0.697	7.37037e-54	Gnpda2	0.525026	0.29	0.266	0.228335	Wapl	-0.308085	0.373	0.4	0.0254087	Snrpb	0.342104	0.783	0.665	9.24796e-26	Imp3	-0.364296	0.799	0.798
	Mtfr1l	-0.584046	0.266	0.428	4.91459e-55	Mrpl12	0.251772	0.425	0.461	1	Bud23	0.254658	0.25	0.187	1.86191e-06	Rad23b	0.448102	0.492	0.473	0.106269	Smad7	0.397696	0.262	0.212	0.000500115	Psma5	-2.73758	0.666	0.767	7.38823e-54	Tgfb2	0.373476	0.369	0.346	0.253861	Zmiz1	-0.437607	0.234	0.269	0.0269504	Pde4b	-0.95879	0.374	0.482	9.40514e-26	Tmem98	0.410336	0.399	0.266
	Hspa2	-0.809336	0.179	0.32	5.48482e-55	Usp14	0.263303	0.419	0.455	1	C1qtnf6	-0.447906	0.316	0.362	2.12297e-06	Fndc4	0.504687	0.336	0.293	0.107168	Cth	-0.53925	0.243	0.29	0.000564762	Vta1	-0.516	0.152	0.288	7.5638e-54	Nt5e	0.305004	0.368	0.337	0.280523	Tnfrsf21	-0.376559	0.244	0.279	0.03279	Id2	0.459504	0.444	0.312	9.52173e-26	Hnrnph2	0.391691	0.544	0.401
	Trappc6b	0.554657	0.596	0.534	6.98386e-55	Chd1	0.380838	0.266	0.271	1	Sox5	-0.435676	0.475	0.496	2.16784e-06	Ccdc50	0.520948	0.315	0.272	0.116167	Scaf11	-0.291097	0.419	0.469	0.000589286	Fbl	-15.9526	0.42	0.554	8.1023e-54	Akap13	0.281587	0.352	0.327	0.285581	Tomm5	-0.258459	0.628	0.628	0.0337598	Mtus1	-1.14643	0.183	0.301	9.81655e-26	Tmem9	0.468332	0.331	0.212
	Crebbp	0.672609	0.473	0.382	7.29916e-55	Cltc	0.32132	0.365	0.394	1	Cry2	0.277468	0.285	0.219	2.25386e-06	Sertad2	0.402332	0.499	0.484	0.121566	Kif2a	-0.458803	0.295	0.34	0.000679059	Klhl24	-1.64447	0.39	0.53	8.42375e-54	Ddx54	0.292643	0.339	0.313	0.28847	Lims1	-0.376167	0.341	0.365	0.0370878	Specc1l	-1.07953	0.17	0.288	1.03837e-25	Brd1	-0.833646	0.332	0.409
	Dpy30	-0.621544	0.266	0.423	7.84455e-55	Mmp16	0.386399	0.253	0.255	1	Socs3	-1.02828	0.44	0.462	2.32508e-06	Calml4	0.656634	0.256	0.212	0.129221	Zfp397	-0.418368	0.202	0.252	0.000681251	Rsf1	-0.564993	0.15	0.285	8.45792e-54	Sod2	0.45802	0.558	0.576	0.356586	Chrac1	-0.310755	0.388	0.411	0.0454242	Tcp11l2	-1.02103	0.207	0.327	1.08617e-25	Anxa6	0.391901	0.52	0.372
	Wasl	0.79084	0.413	0.318	7.95203e-55	B3gnt9	0.343686	0.321	0.339	1	Trappc4	-0.264851	0.697	0.69	2.43435e-06	Frs2	0.467037	0.421	0.39	0.132909	Rce1	-0.349019	0.329	0.378	0.000683074	Mrpl13	-1.96177	0.379	0.513	9.05095e-54	B3gnt2	0.333221	0.275	0.245	0.429621	Smchd1	-0.323247	0.465	0.472	0.0492248	Gpatch8	-0.758344	0.3	0.42	1.14035e-25	Otub1	0.357953	0.545	0.391
	Rnasek	-0.39431	0.56	0.725	9.82541e-55	Nudcd3	0.42081	0.25	0.256	1	Mphosph10	-0.58014	0.315	0.355	2.50447e-06	Bptf	0.496228	0.407	0.377	0.134904	Luzp1	-0.366926	0.304	0.354	0.00069419	Hadh	-1.46043	0.308	0.451	9.62811e-54	Twf1	0.386281	0.288	0.26	0.597911	Igf2bp2	-0.383095	0.251	0.284	0.0556259	Cst3	0.334341	0.986	0.981	1.26463e-25	Klhdc2	-0.516801	0.638	0.653
	Lsg1	0.778368	0.419	0.326	1.04447e-54	Hectd1	0.341171	0.344	0.369	1	Cyth3	-0.576787	0.265	0.31	2.73735e-06	Srpk2	0.411707	0.568	0.57	0.137499	Rpa2	-0.531664	0.295	0.337	0.000708987	Nsfl1c	-1.34777	0.335	0.472	1.01425e-53	Mzt2	0.414851	0.262	0.238	0.841734	Wdr89	-0.284865	0.425	0.444	0.0572644	Rab14	-0.475563	0.628	0.71	1.28122e-25	Dnajc21	-0.800895	0.337	0.418
	Nktr	0.323872	0.858	0.846	1.11864e-54	Luc7l3	0.295777	0.384	0.413	1	Hat1	-0.730527	0.24	0.281	3.20592e-06	Pbxip1	0.600554	0.275	0.231	0.138757	Snrnp25	0.347112	0.266	0.216	0.000720975	Taf11	-1.4029	0.343	0.482	1.01853e-53	Larp1	0.254081	0.324	0.297	1	Krit1	-0.382959	0.365	0.387	0.0648243	Mrpl32	-0.55533	0.448	0.562	1.42052e-25	Lage3	0.340285	0.578	0.418
	Penk	0.587415	0.733	0.669	1.19688e-54	Mesd	0.363367	0.268	0.276	1	Pfkfb3	0.273996	0.285	0.22	3.91607e-06	Ubfd1	0.426905	0.475	0.451	0.147057	Pdcd10	-0.26668	0.507	0.547	0.000725183	Rpl21	-108.969	0.999	1	1.04203e-53	Anxa1	-0.292974	0.245	0.291	1	Gm47283	-0.301887	0.565	0.577	0.0710078	Cdipt	0.739917	0.261	0.158	1.4733e-25	Rida	0.477504	0.321	0.206
	Cox4i2	-0.792135	0.305	0.448	1.25265e-54	Npepps	0.335406	0.325	0.343	1	St3gal6	-0.540064	0.32	0.359	4.01936e-06	Fbn1	0.581782	0.256	0.209	0.152518	Mrps7	-0.327026	0.283	0.337	0.000726574	Rrp1	-1.49314	0.449	0.576	1.23732e-53	Gigyf2	0.253374	0.335	0.312	1	Tubb5	-0.583735	0.776	0.748	0.0749636	Mydgf	0.308674	0.865	0.794	1.55125e-25	Ccdc90b	0.375373	0.464	0.322
	Rfc2	-0.896677	0.123	0.253	1.39085e-54	Wdr74	0.330766	0.339	0.362	1	Ndrg1	-0.578888	0.284	0.331	4.17522e-06	Zc3h15	0.295644	0.652	0.654	0.152852	Slc25a39	-0.313409	0.423	0.462	0.000753913	Col9a2	-211.451	1	1	1.60105e-53	Adss	0.25772	0.46	0.452	1	Alyref	-0.304773	0.569	0.563	0.0770747	Tomm20	-0.265225	0.932	0.94	1.77374e-25	Gstk1	0.450743	0.363	0.24
[truncated: 2,378 more rows]
[truncated: 96 more columns]
