# Supplementary material for: Altered Sox9 and FGF signaling gene expression in Aga2 OI mice negatively affects linear growth
Source: JCI Insight. 2023 Nov 8;8(21):e171984. doi: 10.1172/jci.insight.171984 (PMC10721276; doi:10.1172/jci.insight.171984)
Supplement: Supplemental data set 4 [file jciinsight-8-171984-s147.xlsx]

## Sheet: DE Upregulated in Aga2
Dataset S??. Differential expression of upregulated genes for each of the cell clusters identified in scRNA-seq of cells extracted from femoral and tibial growth plates in P5 mice. Logarithmic fold-change values (avg_logFC) of average gene expression levels between the indicated Aga2 cluster and WT cluster in the dataset are reported along with the percentage of cells expressing the gene within t…
	Articular Cartilage															Articular Chondrocytes																				Resting Chondrocytes
	Cluster 4 (Art.Cart.1)					Cluster 22 (Art.Cart.2)					Cluster 27 (Art.Cart.3)					Cluster 5 (Art.Ch.1)					Cluster 17 (Art.Ch.2)					Cluster 18 (Art.Ch.3)					Cluster 28 (Art.Ch.4)					Cluster 21 (Cfos.RCh)					Cluster 9 (Mia.RCh)					Cluster 20 (MT1.RCh)
	Genes	avg_log2FC	pct.1	pct.2	p_val_adj	Genes	avg_log2FC	pct.1	pct.2	p_val_adj	Genes	avg_log2FC	pct.1	pct.2	p_val_adj	Genes	avg_log2FC	pct.1	pct.2	p_val_adj	Genes	avg_log2FC	pct.1	pct.2	p_val_adj	Genes	avg_log2FC	pct.1	pct.2	p_val_adj	Genes	avg_log2FC	pct.1	pct.2	p_val_adj	Genes	avg_log2FC	pct.1	pct.2	p_val_adj	Genes	avg_log2FC	pct.1	pct.2	p_val_adj	Genes	avg_log2FC	pct.1	pct.2
	Rhob	2.48902	0.259	0.507	1.64796e-36	Barx2	3.76125	0.025	0.258	2.78775e-39	Hist1h1d	3.25044	0.127	0.473	2.16853e-44	Cldn1	4.07183	0.04	0.337	1.5516e-72	Plet1	4.11057	0.027	0.261	8.70749e-66	Met	3.40787	0.058	0.364	3.18861e-69	Cldn1	3.135	0.071	0.343	2.20988e-17	Sfn	4.13731	0.03	0.29	2.05184e-60	Barx2	3.07545	0.093	0.442	7.37342e-109	Barx2	2.95448	0.071	0.349
	Id2	2.32583	0.077	0.304	1.13506e-47	Hist2h2aa1	3.33598	0.055	0.317	4.00714e-42	Hist2h2aa1	2.81032	0.051	0.272	1.04804e-24	Hist2h2aa1	3.72419	0.065	0.467	7.91109e-110	Hist2h2aa1	2.60997	0.099	0.376	1.05227e-58	Spry2	2.85553	0.055	0.27	8.7015e-41	Met	2.85224	0.133	0.525	1.03859e-32	Met	3.14472	0.082	0.49	5.31636e-99	Plet1	3.06879	0.046	0.356	1.75303e-103	Hist2h2aa1	2.81644	0.133	0.473
	Phlda1	2.30095	0.256	0.667	1.44233e-85	Plet1	2.95432	0.076	0.377	4.07809e-49	Rln1	2.55548	0.131	0.524	5.17893e-53	Pthlh	3.16422	0.056	0.336	3.9068e-63	Gadd45a	2.4727	0.222	0.587	1.78255e-86	Zfp703	2.71789	0.091	0.364	2.81914e-53	Rnh1	2.75372	0.533	0.886	1.12735e-76	Ptgs2	3.01582	0.049	0.281	1.56311e-45	Hist2h2aa1	2.85223	0.114	0.446	1.51598e-96	Plet1	2.54015	0.075	0.333
	Ddx3y	2.21255	0.1	0.479	9.08481e-99	Hist1h1d	2.92009	0.13	0.481	5.18167e-59	H1f0	2.47561	0.605	0.94	2.2703e-83	Barx2	3.11272	0.101	0.511	5.43363e-110	Met	2.22562	0.088	0.355	8.4318e-55	Creb5	2.60805	0.066	0.254	1.87801e-31	Ahnak2	2.69476	0.109	0.337	1.92292e-12	Plet1	2.91946	0.059	0.276	5.01547e-40	Spry2	2.59718	0.07	0.272	2.87233e-49	Met	2.47869	0.113	0.471
	Jun	2.20511	0.496	0.698	4.48565e-32	Rragd	2.76649	0.064	0.326	1.07521e-40	Sfrp5	2.44161	0.077	0.315	3.28815e-25	Plet1	2.87416	0.128	0.581	3.40897e-127	Mlf1	2.17618	0.095	0.326	2.95843e-42	Il17b	2.47742	0.135	0.346	3.99466e-33	Pvt1	2.66371	0.071	0.267	3.93052e-10	Emp1	2.86395	0.525	0.88	1.74371e-176	Lurap1l	2.50949	0.063	0.26	9.62734e-49	Pik3ip1	2.19795	0.084	0.314
	Frzb	2.18142	0.09	0.31	1.02872e-41	Pik3ip1	2.74402	0.117	0.545	4.61713e-81	Hist1h2ac	2.43969	0.343	0.829	2.98854e-87	Mbp	2.83162	0.04	0.254	1.94877e-44	Mboat1	2.15305	0.09	0.289	1.44926e-34	Sgms2	2.38104	0.08	0.275	5.36319e-32	Mboat1	2.58967	0.077	0.302	2.52124e-12	Glis3	2.85937	0.043	0.254	1.07048e-40	Adm2	2.43783	0.094	0.363	1.13034e-69	Lamc2	2.17728	0.061	0.263
	Egr1	2.17794	0.095	0.288	8.50587e-31	Cystm1	2.62821	0.05	0.263	2.20179e-30	Gm45902	2.39616	0.063	0.288	6.22598e-24	Pik3ip1	2.66756	0.048	0.289	1.93336e-50	Slc6a6	2.11783	0.118	0.393	4.2089e-53	Ddx3y	2.27671	0.077	0.342	2.21013e-49	Plet1	2.58507	0.139	0.421	1.71865e-17	Sgms2	2.57765	0.085	0.342	2.86202e-47	Rap2b	2.3976	0.13	0.395	2.41316e-63	Slc6a6	2.12759	0.113	0.384
	Fos	2.16587	0.267	0.501	1.88888e-28	Rln1	2.61856	0.108	0.424	1.37703e-50	Ddx3y	2.3928	0.075	0.411	2.23952e-42	Prss23	2.6386	0.157	0.527	3.15625e-93	Phlda1	2.07708	0.364	0.7	6.05806e-73	Prss23	2.26073	0.147	0.393	1.75357e-40	Lamc2	2.50085	0.059	0.252	1.10024e-09	Socs3	2.47287	0.374	0.831	3.63226e-149	Irf2bpl	2.39561	0.057	0.266	8.71207e-54	Sfn	2.12683	0.071	0.265
	Zfp395	2.1413	0.07	0.321	8.96501e-59	Aldoc	2.53838	0.105	0.386	1.96678e-42	Elf3	2.31264	0.066	0.321	3.38702e-28	Adm2	2.61848	0.092	0.409	1.14916e-71	Fosb	2.05277	0.112	0.345	5.18874e-41	Dusp10	2.22333	0.081	0.282	1.08226e-32	Sgms2	2.49105	0.139	0.459	5.23133e-22	Hist2h2aa1	2.46841	0.227	0.593	7.88026e-81	Nr1d1	2.36239	0.115	0.456	9.32921e-98	Efna1	2.10856	0.216	0.647
	H1f0	2.13871	0.529	0.813	3.18326e-58	Tmem140	2.50151	0.057	0.277	1.20753e-30	Dbp	2.27234	0.128	0.468	2.141e-39	Bhlhe41	2.53508	0.09	0.392	8.28151e-66	Bhlhe41	2.0205	0.171	0.445	7.52638e-48	Cav2	2.20854	0.101	0.347	5.74489e-42	Efna1	2.35298	0.24	0.636	7.55012e-36	Csrnp1	2.41298	0.094	0.404	4.34926e-60	Met	2.34597	0.122	0.475	5.15205e-100	Retreg1	2.07282	0.273	0.667
	Chadl	2.13438	0.199	0.505	1.29257e-55	Apela	2.47665	0.052	0.256	3.35233e-28	Acsl1	2.15437	0.097	0.317	2.30711e-20	Clba1	2.46038	0.09	0.357	4.02695e-54	Rnh1	2.00835	0.518	0.862	7.30586e-118	Efna1	2.18402	0.189	0.511	1.42434e-63	Pthlh	2.34813	0.175	0.444	1.91145e-15	Rap2b	2.36485	0.087	0.296	1.14234e-32	Efna1	2.31381	0.174	0.603	2.66628e-134	Dbp	2.05378	0.072	0.269
	Apoe	2.08723	0.165	0.318	1.07021e-13	H2-Ab1	2.46547	0.092	0.322	1.09498e-30	Shisa4	2.13617	0.145	0.505	7.30445e-43	Mboat1	2.43801	0.122	0.48	1.48593e-84	Efna1	1.96427	0.201	0.562	2.34137e-75	Rap2b	2.16828	0.089	0.259	2.14988e-23	Cdo1	2.34121	0.107	0.287	5.71039e-08	Hbegf	2.36422	0.166	0.458	1.82756e-50	Sox4	2.26799	0.136	0.365	1.7313e-47	Mlf1	2.0318	0.16	0.473
	Nr4a1	2.08412	0.104	0.274	1.25229e-22	Bhlhe41	2.44483	0.167	0.628	1.31434e-89	Gm4258	2.1217	0.077	0.278	3.56063e-18	Casp6	2.34557	0.066	0.264	4.94862e-36	Fam110b	1.93185	0.175	0.473	1.08313e-53	Fosb	2.16339	0.333	0.722	1.16878e-96	Flot1	2.1897	0.115	0.326	4.68677e-10	Rrad	2.32439	0.102	0.274	1.14114e-21	Ppp1r15a	2.22795	0.202	0.606	3.97244e-123	Ppp1r15a	1.97964	0.273	0.686
	Socs3	2.04227	0.081	0.302	8.79253e-43	Fgg	2.43981	0.085	0.275	7.93731e-23	Hist1h1c	2.11439	0.698	0.956	3.22592e-87	Cited2	2.33627	0.179	0.412	1.37335e-40	Matn1	1.91991	0.897	0.989	5.74855e-173	Cystm1	2.15869	0.092	0.291	3.36055e-30	Ubtd1	2.15538	0.098	0.306	7.44079e-10	Rnh1	2.29615	0.503	0.821	2.72771e-112	Acsl1	2.17982	0.161	0.451	2.2531e-70	Nr1d1	1.97553	0.164	0.531
	Hist1h1c	1.99584	0.53	0.744	1.22056e-34	Met	2.35919	0.099	0.457	2.20385e-58	Eif2s3y	2.07066	0.077	0.377	4.68069e-34	Ahnak2	2.25089	0.123	0.402	3.71786e-55	Retreg1	1.846	0.227	0.496	1.3522e-47	Klf5	2.15181	0.224	0.566	2.3923e-69	Tmem158	2.14624	0.21	0.464	6.0236e-14	Spp1	2.24314	0.128	0.272	4.79085e-15	Slc6a6	2.16485	0.092	0.331	2.68833e-56	Fosb	1.96557	0.191	0.484
	Ncmap	1.98579	0.124	0.408	6.03469e-54	H2-DMb1	2.26671	0.065	0.254	1.47951e-23	Arl4c	2.04499	0.097	0.377	1.19729e-29	Ngf	2.23561	0.1	0.328	5.37275e-41	Acsl1	1.84314	0.108	0.309	4.5281e-30	Ndrg1	2.09302	0.152	0.415	3.7098e-44	Ttc7	2.11318	0.189	0.474	6.87598e-18	Ttc7	2.24189	0.188	0.543	1.06035e-68	Rnh1	2.16384	0.604	0.927	2.66737e-228	Adm2	1.95422	0.118	0.368
	Matn1	1.97911	0.542	0.659	0.000233809	H1f0	2.25238	0.611	0.942	6.68303e-135	Serpine1	2.00074	0.186	0.473	9.11153e-28	Sfrp5	2.17805	0.125	0.437	7.56107e-65	Zfp36	1.77912	0.177	0.374	3.20926e-24	H2-DMa	2.08716	0.148	0.351	5.68079e-30	Socs3	2.11048	0.183	0.417	4.78482e-12	Mboat1	2.22901	0.119	0.365	9.96046e-40	Elovl7	2.1533	0.107	0.363	9.15705e-61	Siah1a	1.94354	0.095	0.354
	Hist1h2ac	1.96621	0.131	0.274	5.18772e-14	Hist1h2ac	2.24248	0.291	0.803	1.96743e-118	Nr1d1	1.99357	0.235	0.689	5.06067e-61	Gnpda2	2.15555	0.105	0.367	7.23285e-50	Slc2a1	1.75525	0.334	0.656	9.2401e-64	Myc	2.07062	0.361	0.767	1.98621e-110	Elovl1	2.10129	0.124	0.323	3.56875e-09	Zfp703	2.21778	0.11	0.383	8.29794e-48	Klf9	2.14134	0.162	0.53	2.52114e-103	Rnh1	1.94335	0.625	0.926
	Klf2	1.93976	0.65	0.684	1.76613e-06	Adm2	2.24071	0.081	0.295	2.02635e-27	Bhlhe41	1.94804	0.256	0.709	6.57961e-61	Gadd45a	2.15051	0.384	0.817	2.62783e-156	Nr1d1	1.73597	0.185	0.453	1.19094e-42	Gadd45a	2.06715	0.367	0.692	7.02111e-73	Ppp1r15a	2.04203	0.373	0.754	1.11747e-41	Tmem158	2.20708	0.09	0.259	1.11267e-22	Siah1a	2.12938	0.08	0.312	4.48499e-56	Serpine1	1.93931	0.133	0.336
	Net1	1.93494	0.089	0.292	2.83621e-35	Sfrp5	2.23134	0.105	0.322	2.8823e-26	Fgf21	1.92799	0.113	0.308	5.92599e-15	Retreg1	2.14794	0.222	0.629	3.03907e-104	Gng2	1.71605	0.124	0.342	3.87436e-33	Plet1	2.04231	0.122	0.344	1.29883e-33	Epcam	2.02714	0.183	0.516	3.60925e-21	F3	2.14626	0.244	0.543	2.99753e-50	Klf11	2.10992	0.074	0.281	1.42049e-48	Tmem158	1.93487	0.099	0.256
	Eif2s3y	1.92949	0.062	0.286	4.41367e-50	Prss23	2.16869	0.138	0.443	4.56272e-44	Cited2	1.91618	0.263	0.503	2.65113e-19	Smox	2.12879	0.062	0.253	9.75209e-34	Cd24a	1.69111	0.238	0.532	2.70144e-49	Hbegf	2.03231	0.11	0.329	1.14322e-33	Zfp703	2.00013	0.139	0.378	4.00438e-12	Myadm	2.12942	0.194	0.566	1.73862e-74	Pelo	2.10902	0.121	0.429	1.10407e-78	Slc7a5	1.92449	0.119	0.413
	Fosb	1.91358	0.101	0.325	8.5835e-38	Dbp	2.10463	0.107	0.382	7.18729e-38	Hist1h2be	1.88446	0.122	0.348	9.46064e-20	Lyrm4	2.11237	0.078	0.297	1.02391e-39	Pcgf5	1.68	0.094	0.274	2.77657e-26	Hist2h2aa1	2.02636	0.254	0.514	4.29354e-42	Dyrk2	1.97705	0.092	0.275	1.6167e-07	S100a10	2.11139	0.745	0.9	7.53903e-109	Fosb	2.08839	0.133	0.375	1.70572e-52	Gm47283	1.91435	0.329	0.651
	Ppp1r1b	1.87639	0.069	0.266	1.99929e-38	Hist1h2be	2.09654	0.127	0.451	7.72228e-48	Trib3	1.88202	0.233	0.565	1.34914e-35	Tmem158	2.10328	0.132	0.363	8.43091e-40	Irf2bpl	1.65173	0.107	0.287	1.89652e-25	Hmox1	2.02322	0.259	0.521	1.02419e-41	Acsl1	1.96825	0.216	0.469	7.05603e-14	Plec	2.09979	0.133	0.393	8.81516e-42	Slc7a5	2.07422	0.102	0.377	2.1264e-68	Bhlhe41	1.90138	0.221	0.542
	Dlk1	1.87379	0.987	1	3.7473e-193	P4ha3	2.09555	0.101	0.357	5.75615e-35	Tnfrsf21	1.8661	0.11	0.387	4.67791e-27	Gm26782	2.08735	0.063	0.26	3.95788e-35	Tcp11l2	1.63985	0.164	0.392	2.81332e-33	Rcan1	2.0023	0.262	0.533	1.09575e-45	Gm4258	1.94993	0.107	0.25	0.000180414	Ets1	2.09331	0.194	0.557	2.18986e-72	Trib3	2.07382	0.17	0.556	3.69454e-107	Acsl1	1.86963	0.19	0.477
	Srpx	1.85838	0.289	0.669	1.52064e-71	Cxadr	2.08589	0.099	0.36	2.20809e-35	Pmaip1	1.85884	0.077	0.299	1.59049e-20	Ypel3	2.07228	0.597	0.958	1.13394e-284	Hist1h1d	1.63644	0.145	0.265	9.63025e-10	Eif2s3y	1.96785	0.074	0.301	1.1661e-37	Olfml3	1.90256	0.127	0.3	1.2463e-06	Efna1	2.08451	0.151	0.476	9.55953e-59	Lamc2	2.06952	0.079	0.291	4.51905e-49	Prss23	1.8632	0.145	0.365
	Matn3	1.84808	0.348	0.6	1.43738e-33	Scube2	2.01695	0.077	0.311	2.56115e-31	H1fx	1.84876	0.19	0.36	4.81665e-08	Vwa5a	2.0341	0.174	0.557	3.98015e-88	Gm47283	1.62991	0.36	0.628	1.75015e-48	Nr1d1	1.946	0.345	0.714	2.79371e-91	Aimp2	1.89275	0.104	0.294	4.60707e-08	Slc35e4	2.05353	0.115	0.413	5.19457e-53	Gm47283	2.06699	0.325	0.651	1.96396e-93	Gadd45a	1.86269	0.383	0.751
	Zfp36	1.81048	0.148	0.337	1.9691e-21	Pla2g7	2.01228	0.151	0.496	2.27111e-53	Gadd45a	1.82601	0.201	0.483	6.35024e-26	Slc6a6	2.01443	0.118	0.419	1.93971e-60	Slc1a1	1.61629	0.105	0.263	2.95289e-20	Retreg1	1.94107	0.291	0.574	6.90392e-53	Rgcc	1.88495	0.305	0.529	1.83253e-12	Ndrg1	2.04241	0.144	0.397	3.57068e-40	Marcks	2.04365	0.114	0.346	2.40781e-51	Mboat1	1.84831	0.163	0.399
	Cxcl14	1.79393	0.138	0.361	2.63471e-32	Hist1h1c	2.00588	0.712	0.983	1.73982e-148	Prmt6	1.78122	0.068	0.273	1.36023e-18	Tshz1	2.01202	0.154	0.445	6.1991e-57	Myc	1.6116	0.294	0.59	8.78089e-52	Slc7a5	1.93484	0.118	0.329	4.89656e-31	Zbtb7a	1.88046	0.219	0.465	6.96297e-14	Pvt1	2.03547	0.078	0.308	5.68278e-38	Gadd45a	2.02858	0.324	0.713	2.80277e-119	H2-Q4	1.8389	0.232	0.51
	Hspb6	1.76525	0.084	0.272	7.29795e-31	Pthlh	1.97686	0.082	0.254	5.3937e-18	Hist1h2bc	1.77523	0.932	0.998	2.72662e-97	Tprgl	1.97535	0.2	0.61	1.00547e-100	Ets1	1.61133	0.144	0.357	3.44195e-30	Camk2d	1.93203	0.312	0.636	9.42579e-70	Gm47283	1.87829	0.334	0.57	7.49407e-17	Dusp6	2.02608	0.089	0.258	7.44673e-23	Glis3	2.02578	0.076	0.263	6.37856e-40	Irf2bpl	1.82064	0.102	0.326
	Naga	1.72302	0.13	0.452	1.82422e-61	Matn1	1.97552	0.822	0.992	4.89023e-187	Hist3h2a	1.75637	0.201	0.408	4.99608e-14	Hist1h2be	1.97398	0.11	0.319	3.31071e-34	Jun	1.60012	0.518	0.71	2.87116e-34	Csrnp1	1.92775	0.116	0.311	3.03424e-27	Hist2h2aa1	1.87595	0.207	0.461	2.22827e-13	Casp4	2.01539	0.095	0.304	2.76429e-31	Pdzk1ip1	2.00138	0.085	0.252	1.09389e-31	Phlda1	1.81844	0.438	0.731
	Hspa1b	1.71917	0.415	0.576	3.05659e-12	Gpr137b	1.96804	0.072	0.264	1.03516e-22	Ret	1.75048	0.075	0.252	2.62728e-14	Phlda1	1.95911	0.442	0.766	4.73404e-98	Chadl	1.57521	0.627	0.899	2.80528e-122	Sbno2	1.9184	0.194	0.428	4.35223e-35	Csnk1e	1.87531	0.198	0.499	3.11182e-18	Spry2	2.01019	0.087	0.278	3.43259e-27	Slc38a1	1.98587	0.069	0.252	2.24904e-40	Pdzk1ip1	1.80299	0.104	0.265
	Ackr3	1.6784	0.112	0.321	2.98349e-31	Gm4258	1.93322	0.077	0.306	9.69166e-30	Fscn1	1.7441	0.176	0.512	6.32556e-34	Scube2	1.95725	0.064	0.273	2.85399e-38	Hist1h2ac	1.56865	0.329	0.557	2.53413e-32	Ets1	1.90347	0.144	0.388	1.14793e-37	Retreg1	1.86903	0.42	0.761	1.37535e-34	Fosb	1.99425	0.618	0.921	3.09909e-153	Retreg1	1.98426	0.234	0.618	4.15992e-108	Ubald2	1.79688	0.189	0.521
	Ccnd3	1.67554	0.341	0.73	5.15717e-74	Gadd45a	1.92428	0.313	0.687	5.36482e-64	1700012D14Rik	1.7321	0.086	0.303	4.7663e-19	Serpine1	1.94319	0.16	0.438	1.96178e-52	Serpine1	1.55795	0.123	0.254	8.53613e-13	Tnfrsf21	1.88027	0.122	0.361	2.17733e-37	Fndc4	1.8509	0.175	0.414	2.73409e-12	Gadd45a	1.98729	0.407	0.761	2.64352e-87	Mboat1	1.97222	0.173	0.475	1.3297e-71	Trib3	1.793	0.259	0.625
	Comp	1.66907	0.917	0.992	2.8779e-148	Sat2	1.91759	0.094	0.336	4.59806e-31	Sox8	1.7175	0.176	0.461	1.92637e-26	Tuba1a	1.93882	0.125	0.411	1.31494e-55	Ppp1r15a	1.55182	0.33	0.622	4.98551e-53	Socs3	1.87621	0.296	0.583	3.83503e-52	Tnfrsf11b	1.84803	0.272	0.538	1.63331e-15	Orai1	1.94595	0.159	0.415	1.5023e-38	Tmem158	1.95425	0.11	0.284	8.23015e-31	Gnpda2	1.78489	0.171	0.393
	Ccn1	1.64914	0.24	0.339	0.0018879	Tuba1a	1.91166	0.145	0.47	3.15378e-47	Cck	1.71203	0.087	0.263	2.38462e-13	Hist1h2ac	1.93751	0.279	0.656	3.35029e-91	Pde4b	1.5286	0.212	0.454	2.8978e-34	Dnajb1	1.87319	0.681	0.869	5.10123e-76	Fxyd5	1.79736	0.136	0.294	3.30444e-05	Srxn1	1.94006	0.082	0.291	1.15272e-31	Tgif1	1.93776	0.105	0.352	2.92536e-56	Msl3l2	1.76104	0.094	0.263
	Fbln7	1.63814	0.22	0.523	1.43241e-45	Hmgb2	1.9075	0.7	0.981	4.32734e-181	Met	1.71097	0.089	0.287	7.48211e-16	Marcks	1.93111	0.153	0.449	2.19175e-57	Wdr89	1.50909	0.21	0.489	3.99579e-45	Emp1	1.85588	0.43	0.755	1.16801e-83	Gadd45a	1.76885	0.598	0.878	4.61603e-45	Mlf1	1.92976	0.167	0.498	9.74249e-60	H2-Q4	1.93289	0.233	0.549	1.63844e-74	Olfml3	1.74969	0.092	0.267
	Efemp2	1.5868	0.199	0.493	1.52441e-43	Arrdc3	1.89263	0.181	0.519	1.55568e-50	Mid1ip1	1.69596	0.111	0.321	1.74888e-16	Matn1	1.88551	0.895	0.999	0	Ccn1	1.50846	0.238	0.391	1.0801e-14	Ier5	1.81851	0.528	0.849	5.38811e-110	Gadd45g	1.76727	0.322	0.454	0.00105728	Retreg1	1.9293	0.315	0.651	7.52204e-65	Nfil3	1.92546	0.09	0.29	5.04875e-42	Elovl7	1.72964	0.096	0.277
	Foxa3	1.58463	0.088	0.294	1.97902e-34	Cited2	1.89013	0.201	0.439	1.75305e-27	Bckdha	1.67512	0.076	0.273	6.78671e-17	Lrrk1	1.86449	0.084	0.282	5.8616e-33	Sgms2	1.50405	0.135	0.324	3.52513e-24	F3	1.81359	0.228	0.483	2.22361e-37	Fam110b	1.7656	0.251	0.477	5.70514e-12	Nfatc2	1.88384	0.212	0.534	6.48787e-55	Zbtb7a	1.92081	0.089	0.296	2.60762e-45	Sgms2	1.72139	0.168	0.46
	Sertad1	1.58408	0.199	0.485	3.63981e-39	Mlf1	1.88188	0.133	0.424	1.77014e-38	Rab3a	1.67272	0.111	0.32	3.08698e-16	Irf2bpl	1.85653	0.15	0.465	9.6322e-63	Anxa7	1.48642	0.238	0.526	1.47074e-44	Mlf1	1.81141	0.206	0.456	5.37574e-39	S100a16	1.75746	0.302	0.512	9.0047e-12	Ppp1r15a	1.87849	0.407	0.778	5.7192e-102	Aen	1.89935	0.104	0.337	2.26974e-50	Hist1h1d	1.71078	0.21	0.403
	Cbx4	1.57647	0.083	0.266	2.5154e-28	Klf5	1.87218	0.187	0.562	4.15444e-56	Hist1h2br	1.66628	0.155	0.48	2.85689e-33	Gng2	1.83778	0.202	0.554	7.31607e-75	Ier5	1.47589	0.416	0.686	1.37973e-51	Bbc3	1.79781	0.214	0.52	2.95539e-53	Metrnl	1.74908	0.118	0.293	2.79057e-06	Acsl1	1.87175	0.191	0.488	7.70327e-47	Phlda1	1.896	0.459	0.766	4.99874e-100	Hbegf	1.70784	0.157	0.415
	Mmp16	1.5742	0.124	0.367	4.19265e-37	Zfp157	1.83996	0.069	0.278	3.60423e-26	Arrdc4	1.66038	0.446	0.866	2.40622e-66	Foxk1	1.81552	0.071	0.263	7.94764e-32	Bckdha	1.47579	0.103	0.265	8.52825e-21	Rnh1	1.7856	0.551	0.816	8.15077e-78	Clba1	1.74514	0.145	0.321	1.56656e-06	Sbno2	1.87172	0.25	0.582	2.30311e-58	Klf5	1.88075	0.169	0.471	7.82764e-71	Tuba1a	1.70464	0.113	0.313
	Gatd1	1.56532	0.088	0.296	5.12926e-34	Rflna	1.83893	0.204	0.549	3.80931e-50	Pik3ip1	1.65736	0.136	0.395	3.48022e-22	Nr1d1	1.78198	0.183	0.542	1.26995e-74	Trib3	1.4717	0.24	0.494	2.16736e-37	Serpine1	1.73272	0.22	0.458	4.17097e-32	Fas	1.73598	0.21	0.459	2.8171e-13	Rgcc	1.86647	0.239	0.514	2.84598e-41	Anxa7	1.87975	0.195	0.555	9.50704e-95	Hist1h2be	1.69287	0.211	0.429
	Sdf2l1	1.56119	0.121	0.327	8.00719e-28	Shisa4	1.83666	0.216	0.589	6.63774e-59	Socs3	1.63577	0.395	0.706	1.18695e-32	Mfap4	1.78169	0.097	0.296	3.5175e-32	F3	1.46491	0.209	0.45	4.96706e-31	Ppp1r15a	1.7294	0.581	0.858	7.9739e-108	Perp	1.72231	0.115	0.266	0.000248201	Dusp18	1.86515	0.095	0.315	1.13333e-33	Ets1	1.87257	0.191	0.522	2.12316e-82	Slc2a1	1.67324	0.494	0.856
	Nr1d1	1.55689	0.281	0.538	4.127e-32	Acsl1	1.83387	0.135	0.443	1.04511e-41	Chadl	1.63135	0.523	0.905	9.66474e-83	Anxa1	1.77293	0.293	0.621	1.81786e-74	Rflna	1.45146	0.225	0.447	1.02139e-28	Tnfrsf12a	1.72837	0.436	0.727	3.50464e-68	Lgals3	1.69931	0.695	0.892	5.75074e-43	Lmna	1.85766	0.714	0.956	1.35613e-165	Asns	1.8544	0.413	0.8	1.55105e-143	Tcp11l2	1.67306	0.152	0.416
	Ier5l	1.53773	0.094	0.288	1.75473e-29	Tspan13	1.80988	0.072	0.28	7.56149e-25	Hmgb2	1.6292	0.757	0.959	2.65083e-87	Ubald2	1.76383	0.17	0.525	4.55118e-73	Gstm1	1.4512	0.106	0.253	6.54646e-17	Pde4b	1.70619	0.254	0.536	4.92868e-48	Clu	1.69211	0.444	0.669	1.73082e-15	Rcan1	1.8551	0.232	0.556	2.37849e-55	Sgms2	1.85058	0.176	0.512	1.79265e-82	Ubtd1	1.67021	0.102	0.284
	Junb	1.53683	0.33	0.544	2.68404e-19	Chadl	1.80146	0.57	0.941	1.86776e-157	Ier5l	1.60923	0.179	0.444	5.77545e-22	Acsl1	1.75488	0.166	0.478	7.13187e-59	Ubald2	1.44036	0.186	0.433	2.90146e-35	Nt5e	1.70587	0.225	0.49	2.11206e-41	Rrp7a	1.6904	0.118	0.279	3.80583e-05	Nfil3	1.84421	0.088	0.271	2.64502e-25	Glul	1.82826	0.14	0.348	4.26926e-38	Got1	1.66695	0.171	0.442
	Htra3	1.53383	0.18	0.491	1.24671e-48	Cnn2	1.7951	0.076	0.258	1.19589e-20	Slc7a5	1.60823	0.138	0.411	4.19505e-24	Cyb5r1	1.72695	0.133	0.394	6.55422e-45	Ppp4c	1.43403	0.1	0.262	3.09861e-20	Fosl2	1.69626	0.162	0.384	4.46584e-31	Kti12	1.68928	0.121	0.316	1.00585e-07	Tagln2	1.82238	0.221	0.5	3.98133e-43	Tmem11	1.81677	0.284	0.703	3.95283e-128	Ets1	1.6537	0.211	0.52
	Col9a2	1.52855	0.963	0.996	3.13434e-139	Fosb	1.784	0.236	0.542	1.71607e-38	Per3	1.59827	0.16	0.467	3.13228e-28	Rnh1	1.71859	0.772	0.981	3.71272e-255	Ypel3	1.41813	0.619	0.852	1.34565e-87	Anxa1	1.68781	0.224	0.446	4.49371e-30	Nob1	1.68469	0.109	0.296	2.52995e-07	Ier5	1.79822	0.562	0.875	4.13637e-113	Ypel3	1.81054	0.558	0.908	2.88499e-185	Ehd4	1.62162	0.135	0.348
	Cnmd	1.52658	0.896	0.98	1.8773e-114	Zfp949	1.77861	0.077	0.282	1.68034e-24	Fabp7	1.59368	0.093	0.314	3.3208e-19	Lactb2	1.70902	0.251	0.6	1.6709e-76	Anxa1	1.39995	0.153	0.327	7.79451e-20	Clu	1.68126	0.49	0.717	3.3203e-54	Fem1b	1.67429	0.112	0.259	0.000299482	Slc20a1	1.78812	0.153	0.375	5.7793e-30	Cryab	1.79872	0.268	0.336	0.0494907	Anxa1	1.60758	0.154	0.324
	Fkbp10	1.51409	0.534	0.897	3.97503e-95	Snx21	1.76631	0.162	0.476	1.39465e-43	Rragd	1.58649	0.103	0.351	9.51804e-23	Cxadr	1.70043	0.098	0.315	3.01917e-36	Phgdh	1.3945	0.291	0.555	6.70623e-38	Cdkn1a	1.6782	0.345	0.581	6.83551e-37	Mphosph10	1.6742	0.18	0.4	6.0112e-09	H2-Q4	1.78624	0.093	0.272	1.20993e-23	Csnk1e	1.79838	0.154	0.451	2.63569e-69	Myc	1.60686	0.396	0.75
	Kdelr2	1.51357	0.715	0.98	5.84568e-149	Ubald2	1.76255	0.219	0.624	2.05674e-64	Slc2a1	1.57996	0.316	0.653	1.06916e-32	Lurap1l	1.69752	0.111	0.326	1.63637e-34	Ttc7	1.39236	0.277	0.522	2.76257e-34	Dusp14	1.67232	0.109	0.25	5.92752e-15	Tnfrsf1a	1.6735	0.219	0.505	2.33239e-15	Nt5e	1.75853	0.178	0.439	7.75692e-39	Tgfb2	1.78775	0.191	0.484	7.52667e-65	H1f0	1.6048	0.865	0.953
	Smoc2	1.50581	0.133	0.288	2.40728e-15	H1fx	1.72076	0.191	0.336	1.58929e-09	Arrdc3	1.5753	0.298	0.685	9.82135e-46	Cav2	1.68866	0.216	0.551	6.09219e-68	Vwa5a	1.39088	0.139	0.314	6.88724e-21	Vim	1.65864	0.856	0.955	1.39524e-131	Ubald2	1.67303	0.287	0.596	8.32449e-21	Slc7a5	1.75655	0.183	0.481	2.76759e-47	Trib1	1.77491	0.2	0.518	1.3951e-73	Ddx3y	1.58689	0.112	0.307
	Sox9	1.50524	0.736	0.913	6.93309e-53	Tbc1d17	1.71289	0.112	0.375	4.09196e-33	Myc	1.56162	0.395	0.742	2.14055e-42	Fos	1.67701	0.394	0.492	7.76766e-07	Rora	1.38647	0.105	0.261	1.67764e-18	Tspan13	1.64833	0.113	0.276	4.41143e-19	Nt5e	1.66783	0.213	0.441	1.87839e-10	Hs2st1	1.75629	0.193	0.465	2.44788e-40	Pxdc1	1.77424	0.174	0.465	4.98656e-64	Klf5	1.58239	0.228	0.514
	Tm9sf1	1.50324	0.148	0.444	2.15334e-47	Ackr3	1.70833	0.075	0.267	5.1044e-22	Prss23	1.55976	0.104	0.267	2.08586e-10	Met	1.67529	0.151	0.482	5.75876e-65	Col9a2	1.38524	0.999	1	0	Hspb1	1.64657	0.913	0.824	0.000233073	Hmox1	1.66367	0.249	0.475	1.95728e-11	Phlda1	1.75431	0.669	0.91	7.30759e-102	Ehd1	1.76812	0.083	0.255	6.41434e-33	Cxadr	1.57544	0.134	0.371
	Rilpl2	1.49533	0.112	0.355	8.70737e-39	Fos	1.68318	0.455	0.631	2.09728e-12	Slc22a17	1.54751	0.094	0.333	4.66736e-21	Mdfi	1.67096	0.372	0.764	1.87849e-113	Fos	1.37575	0.431	0.569	6.51392e-12	Tgif1	1.6458	0.13	0.307	5.33586e-22	Adm2	1.65581	0.133	0.253	0.0434156	Tubb4b	1.75257	0.463	0.742	1.18078e-61	Tet3	1.76749	0.165	0.472	6.69033e-71	Glul	1.57506	0.158	0.332
	Klf11	1.4934	0.104	0.304	5.3953e-29	Gng2	1.67831	0.14	0.392	4.0037e-30	Msl3l2	1.54697	0.28	0.652	2.38808e-38	H1f0	1.66373	0.678	0.922	2.68761e-117	Zfp395	1.37268	0.107	0.263	1.53425e-18	Bcl2l11	1.63986	0.114	0.259	3.89329e-16	Kdm6b	1.63682	0.13	0.289	6.24119e-05	S100a6	1.75025	0.407	0.577	3.97969e-27	Phgdh	1.74377	0.229	0.517	7.74728e-64	Arrdc3	1.56024	0.156	0.402
	Pcolce	1.48476	0.486	0.832	8.73726e-72	Mri1	1.67462	0.11	0.322	6.47354e-24	Klf11	1.53919	0.286	0.694	5.32067e-46	Maf1	1.65316	0.086	0.293	3.20532e-33	Maf1	1.37066	0.136	0.331	3.32314e-25	Trib1	1.63739	0.329	0.661	1.688e-63	Vwa5a	1.62712	0.166	0.401	3.79575e-11	Slc2a1	1.74731	0.537	0.844	4.79857e-105	Got1	1.74346	0.148	0.387	1.58151e-49	Vim	1.52781	0.61	0.826
	Serpine1	1.48456	0.202	0.387	2.26104e-16	Col9a2	1.65741	0.99	1	1.05992e-288	Matn1	1.53513	0.814	0.983	2.29535e-67	Tcp11l2	1.62546	0.167	0.45	2.36329e-50	Mras	1.37024	0.468	0.74	5.37742e-64	Trib3	1.63325	0.319	0.598	3.7527e-49	Mdfi	1.62249	0.423	0.688	6.44012e-24	Ubtd1	1.74431	0.097	0.287	1.10944e-25	Klhl9	1.73413	0.145	0.425	1.2515e-62	Tprgl	1.51405	0.221	0.516
	Pcolce2	1.45798	0.304	0.556	1.59055e-32	Slc43a3	1.65341	0.143	0.396	1.168e-29	Dusp14	1.52986	0.124	0.369	1.41998e-20	Klf5	1.62362	0.196	0.504	8.27583e-57	Htra3	1.36923	0.164	0.385	1.33585e-28	Tgfb1	1.62591	0.115	0.283	3.02527e-20	Ralgds	1.61979	0.145	0.357	8.42393e-09	Gm47283	1.74176	0.347	0.677	3.81154e-67	Myc	1.72125	0.305	0.666	1.85033e-96	Klf11	1.51091	0.148	0.387
	Ier2	1.44396	0.396	0.598	4.92673e-18	P2rx7	1.6505	0.103	0.301	8.73201e-21	Klhl12	1.5091	0.097	0.306	1.27444e-16	Shisa4	1.61786	0.192	0.518	2.27222e-62	Sspn	1.36611	0.306	0.589	9.04726e-45	Slc2a1	1.62048	0.473	0.699	7.04161e-50	Ets1	1.61807	0.216	0.488	1.68476e-14	Hspb6	1.73924	0.16	0.405	7.89252e-35	Thap7	1.71323	0.112	0.289	2.14262e-31	Tsc22d3	1.50593	0.146	0.303
	Myc	1.44319	0.253	0.479	7.69868e-25	Clcn3	1.64296	0.089	0.274	4.27742e-20	Htra3	1.50452	0.156	0.45	2.3372e-26	H2-Q4	1.61536	0.196	0.435	1.54693e-36	Asns	1.36501	0.451	0.698	1.11412e-46	Mafk	1.61645	0.159	0.37	3.05787e-28	Myadm	1.60991	0.204	0.438	4.81338e-11	Fam110b	1.71579	0.207	0.438	1.02643e-30	D5Ertd579e	1.70241	0.165	0.453	9.80117e-64	Fam110b	1.49245	0.216	0.475
	Meg3	1.4424	0.998	0.998	6.75043e-197	Cd24a	1.62566	0.319	0.702	1.18882e-61	Col9a2	1.50134	0.983	1	3.34704e-176	Lamc2	1.61292	0.113	0.337	4.93467e-36	H1f0	1.35827	0.774	0.915	4.22598e-48	Lims2	1.60721	0.099	0.251	1.93698e-17	Cdc42ep4	1.60383	0.109	0.275	2.11889e-05	Klf11	1.7053	0.16	0.429	1.00254e-40	Pvt1	1.70088	0.091	0.279	4.98433e-36	Sfrp5	1.4898	0.173	0.346
	Dcn	1.43943	0.55	0.609	2.90427e-05	Hist1h2bc	1.62507	0.95	0.999	3.55671e-150	Tbc1d17	1.50052	0.167	0.458	1.42877e-25	Gsn	1.61142	0.223	0.514	9.71582e-54	Pxdc1	1.35615	0.173	0.368	3.95432e-23	Rhob	1.605	0.774	0.878	1.77654e-55	Tmem39a	1.59911	0.231	0.492	3.06398e-14	Smad7	1.6927	0.16	0.383	3.08674e-29	Ehd4	1.69523	0.132	0.344	9.35278e-41	Anxa7	1.48017	0.252	0.564
	Cd24a	1.43196	0.119	0.29	1.98462e-20	Vwa5a	1.62086	0.126	0.369	1.12871e-27	Zfp57	1.4958	0.12	0.321	4.2336e-14	Efna1	1.60673	0.285	0.684	4.38955e-93	Tet3	1.34582	0.185	0.413	1.34359e-29	Vwa5a	1.6017	0.112	0.298	1.04287e-23	Nfatc2	1.58679	0.234	0.441	1.30804e-09	Klf4	1.66661	0.607	0.893	1.48325e-109	Tcp11l2	1.69384	0.135	0.378	7.70743e-51	Tet3	1.47332	0.175	0.427
	Fzd2	1.4213	0.108	0.31	5.20999e-28	Ptx3	1.60928	0.087	0.268	1.29023e-18	Gstp1	1.48189	0.1	0.329	6.38928e-19	Vim	1.60082	0.723	0.953	6.78697e-155	Ubtd1	1.33355	0.155	0.345	2.2662e-21	Tgfb2	1.59569	0.225	0.461	1.11092e-33	Lrrfip1	1.58361	0.133	0.276	0.000557337	Cav2	1.64384	0.247	0.531	1.32971e-44	Ralb	1.68221	0.092	0.266	2.76073e-32	Arrdc4	1.46858	0.601	0.878
	Dele1	1.42075	0.091	0.284	1.21224e-28	Foxa3	1.60384	0.155	0.461	1.31984e-39	Cd151	1.47407	0.097	0.294	3.61131e-15	Dusp10	1.59572	0.103	0.289	2.01463e-27	Arl8a	1.33048	0.143	0.331	5.45178e-23	Rgs2	1.58315	0.167	0.302	7.56776e-12	Cdkn1a	1.58188	0.678	0.849	1.08374e-31	Il13ra1	1.6421	0.088	0.273	3.25735e-24	Arrdc3	1.67552	0.102	0.306	4.88597e-41	Ptx3	1.4681	0.123	0.28
	Tafa5	1.41879	0.114	0.323	1.17423e-28	Ccn1	1.60177	0.345	0.594	8.45343e-26	Csf2ra	1.45337	0.096	0.299	1.1262e-15	Tex264	1.59045	0.123	0.375	5.4385e-42	Vim	1.32352	0.586	0.813	1.41426e-59	Dbp	1.57771	0.241	0.478	2.54661e-33	Htra1	1.5808	0.124	0.294	9.38085e-06	Hspb1	1.64003	0.888	0.837	5.49625e-05	Klf4	1.67216	0.428	0.771	1.77539e-106	Hist1h2ac	1.46711	0.522	0.832
	Kazald1	1.41396	0.375	0.726	1.34168e-54	Kctd4	1.58451	0.142	0.391	7.45412e-29	Ier5	1.45334	0.594	0.904	4.63049e-55	Tmem43	1.5881	0.104	0.343	1.61173e-40	Klf5	1.31377	0.164	0.342	8.90613e-20	Bhlhe41	1.57277	0.446	0.717	6.67872e-56	Lzts2	1.57778	0.16	0.336	4.80583e-06	Arl4c	1.63986	0.114	0.291	6.6442e-22	Tuba1a	1.66207	0.09	0.25	8.10417e-28	Klf9	1.46621	0.283	0.625
	Rpa3	1.41119	0.103	0.28	2.52047e-22	Hist1h4i	1.5816	0.49	0.712	7.92987e-33	Frzb	1.4462	0.3	0.565	6.88767e-22	Sspn	1.58799	0.225	0.558	8.90734e-65	Tbc1d17	1.31017	0.173	0.371	1.08833e-23	Rgcc	1.56729	0.286	0.538	1.7712e-38	Ppan	1.57626	0.198	0.418	1.57576e-09	Tnfaip6	1.63854	0.329	0.592	2.45982e-39	Tubb6	1.66107	0.113	0.324	1.47329e-40	Zfp655	1.46341	0.221	0.502
	Grem1	1.40952	0.121	0.26	1.78566e-12	Steap1	1.57727	0.143	0.379	1.76381e-25	Chac1	1.43709	0.406	0.686	6.47254e-27	Gstm1	1.58613	0.096	0.254	5.87448e-21	Slc7a5	1.30898	0.156	0.35	3.5876e-23	Zfp36	1.55847	0.488	0.704	1.48842e-48	Slc6a6	1.57458	0.234	0.469	4.33189e-11	Tnfrsf21	1.63647	0.149	0.396	9.47069e-35	Ppan	1.65029	0.212	0.558	1.01221e-82	Ypel3	1.45461	0.64	0.89
	Sparc	1.40847	1	1	8.37412e-187	Dok1	1.57664	0.115	0.28	5.22338e-15	Pla2g7	1.42452	0.082	0.258	3.40919e-13	Hist1h1d	1.5823	0.118	0.295	2.87572e-24	Steap1	1.30468	0.249	0.457	7.02052e-24	Tuba1a	1.55595	0.324	0.616	4.85208e-52	Chil1	1.57175	0.53	0.764	6.48797e-25	Ppan	1.62288	0.18	0.421	2.19282e-32	Arf6	1.64608	0.198	0.51	1.5224e-68	Tbc1d17	1.45395	0.148	0.371
	Phyh	1.40758	0.254	0.572	2.73458e-43	Smoc2	1.55696	0.488	0.905	3.67592e-105	Sat2	1.41734	0.128	0.335	1.37272e-14	Chadl	1.57099	0.604	0.936	1.20984e-191	Siah1a	1.30312	0.144	0.354	1.13916e-26	Fhl2	1.55325	0.125	0.278	8.61742e-17	Tbc1d17	1.57113	0.139	0.331	4.12302e-07	Zfp36l2	1.62056	0.141	0.358	2.70675e-28	Fam110b	1.6453	0.198	0.478	5.16313e-59	Chsy3	1.43971	0.162	0.375
	Cirbp	1.40606	0.324	0.675	2.68309e-54	Ddx3y	1.55585	0.097	0.347	4.44885e-30	Ppp1r1b	1.41627	0.159	0.449	4.27986e-25	Naga	1.56873	0.201	0.535	9.98295e-65	Smoc2	1.29585	0.493	0.794	6.32917e-65	Lmna	1.54634	0.618	0.848	3.76251e-84	B3gnt2	1.56805	0.18	0.35	1.29107e-05	Yars	1.61369	0.31	0.634	8.27872e-61	Kti12	1.64318	0.115	0.345	5.14306e-46	Dctn3	1.43554	0.346	0.527
	C1qtnf6	1.40302	0.162	0.424	2.56917e-36	Hspa14	1.55569	0.252	0.552	3.89718e-38	Cd24a	1.41572	0.333	0.649	7.62737e-29	Arl8a	1.56724	0.135	0.4	3.59446e-44	Klf9	1.29389	0.258	0.532	5.23702e-39	Slc35e4	1.54577	0.135	0.318	2.53901e-21	Gsn	1.56402	0.266	0.465	3.43085e-09	Myc	1.59765	0.357	0.69	1.72919e-63	Hbegf	1.64285	0.167	0.415	1.97373e-49	2310022B05Rik	1.4289	0.136	0.314
	Ttc5	1.40197	0.088	0.284	4.42786e-30	Acot7	1.5527	0.11	0.316	3.11028e-21	Utp14b	1.40931	0.136	0.333	5.92731e-13	Ccn1	1.56518	0.397	0.697	2.51454e-63	Atf5	1.28975	0.283	0.533	3.73376e-33	Phlda1	1.54403	0.667	0.831	1.69867e-56	Prkag1	1.56373	0.145	0.307	4.73483e-05	Trim47	1.5958	0.254	0.55	2.10753e-46	Trim47	1.63402	0.178	0.454	5.87887e-58	Marcks	1.427	0.15	0.329
	Faap20	1.39863	0.094	0.302	2.13914e-33	Nr1d1	1.54872	0.229	0.655	1.13652e-67	Smoc2	1.40355	0.499	0.856	7.77247e-55	Snai2	1.55948	0.264	0.58	4.99358e-60	Bsdc1	1.28912	0.13	0.309	4.33487e-21	Cmtm4	1.54347	0.15	0.354	6.8585e-26	Comp	1.56254	0.92	0.993	1.0636e-87	Pelo	1.59539	0.174	0.38	1.92236e-24	Ubald2	1.6321	0.174	0.451	7.87892e-58	Tmbim1	1.42696	0.351	0.701
	Bhlhe40	1.38956	0.133	0.306	5.7549e-18	H2-Q4	1.54825	0.094	0.256	1.19711e-14	Txnip	1.40261	0.899	0.989	2.73935e-70	Plpp2	1.5588	0.101	0.307	2.25859e-31	Flot1	1.28624	0.154	0.337	1.35198e-20	Nfatc2	1.54314	0.144	0.319	3.73843e-20	Zeb1	1.55861	0.201	0.428	1.20028e-09	Tgfb2	1.58972	0.239	0.489	1.37835e-34	Prkca	1.62697	0.232	0.559	1.26577e-73	Vgll4	1.42249	0.149	0.377
	Islr	1.38818	0.372	0.611	2.52322e-28	Fscn1	1.54693	0.281	0.636	1.50257e-53	Kctd4	1.39498	0.158	0.426	8.06847e-22	Cdadc1	1.55373	0.141	0.412	8.86239e-46	Camk2d	1.28516	0.423	0.698	6.91663e-51	Tlr2	1.54218	0.141	0.309	1.70583e-18	S100a10	1.55494	0.817	0.923	4.08235e-42	Zbtb7a	1.58093	0.113	0.274	2.90547e-18	Grwd1	1.62281	0.089	0.261	1.2635e-31	Nt5e	1.41617	0.238	0.479
	Prpf19	1.37501	0.131	0.383	6.67094e-37	1110012L19Rik	1.54402	0.146	0.403	1.89327e-29	Klf5	1.38928	0.253	0.566	1.74217e-26	Mri1	1.55232	0.091	0.27	5.83961e-26	Cmtm4	1.28062	0.135	0.315	8.57268e-21	Serpina3n	1.54139	0.234	0.401	8.47743e-19	Slc24a5	1.55489	0.101	0.259	6.03807e-05	Smim3	1.57874	0.123	0.327	5.46724e-26	Ythdf2	1.61862	0.094	0.289	3.83806e-38	Myadm	1.41389	0.215	0.473
	Ddit4	1.36577	0.158	0.339	2.96598e-17	Pink1	1.54015	0.168	0.497	8.92782e-43	Hist1h4i	1.38414	0.496	0.631	6.32131e-10	Tbc1d17	1.54245	0.109	0.341	7.42212e-38	Tnfrsf11b	1.28058	0.24	0.451	1.52393e-23	Myadm	1.53964	0.204	0.428	2.3125e-30	Prss23	1.5533	0.464	0.676	2.84624e-17	Mt2	1.57726	0.165	0.32	4.6116e-15	Chchd4	1.61353	0.119	0.331	5.49846e-42	Pvt1	1.41211	0.114	0.308
	Epyc	1.36185	0.211	0.304	0.0154802	Mfap4	1.52844	0.115	0.304	1.15295e-18	Cry2	1.3459	0.107	0.308	1.62906e-14	Mat2b	1.53889	0.132	0.391	4.62656e-43	Csnk1e	1.27985	0.179	0.393	1.80976e-25	Plk2	1.52992	0.197	0.372	4.78517e-19	Plekhf1	1.5498	0.121	0.26	0.00246925	Fem1b	1.5754	0.094	0.267	3.39582e-21	Pcnx4	1.60489	0.093	0.259	3.06275e-29	Snrpa	1.41082	0.23	0.501
	Fgfrl1	1.35933	0.337	0.712	3.05611e-57	Naga	1.52011	0.241	0.592	1.53312e-49	Alyref2	1.34388	0.117	0.302	7.43274e-12	Map1b	1.53801	0.126	0.33	4.60446e-30	Naga	1.27482	0.284	0.547	1.13179e-33	Acsl1	1.52617	0.241	0.441	3.23972e-24	Hspb6	1.53939	0.157	0.334	8.60668e-06	Pde4b	1.57359	0.341	0.664	2.0847e-58	Pcgf5	1.60342	0.111	0.279	7.93111e-29	Rap2b	1.41081	0.152	0.297
	Hdac1	1.35895	0.158	0.412	3.70967e-34	Got1	1.51662	0.195	0.512	9.1484e-42	Got1	1.33986	0.12	0.306	2.22583e-12	Glis3	1.52533	0.088	0.272	3.24246e-27	Lrrc8a	1.27199	0.151	0.35	7.04569e-24	Csnk1e	1.51911	0.234	0.505	4.50112e-41	Uck2	1.52954	0.272	0.514	4.14223e-12	Camk2d	1.57169	0.385	0.695	1.18614e-59	Prss23	1.59283	0.149	0.345	1.5239e-33	Pelo	1.4096	0.195	0.479
	Dlg4	1.35768	0.09	0.264	1.04317e-23	Efna1	1.51483	0.279	0.645	3.11578e-53	Emd	1.33918	0.269	0.601	4.94544e-30	Csrp1	1.52249	0.171	0.439	4.54712e-45	Ap2m1	1.26981	0.364	0.671	3.64613e-50	Slc20a1	1.5157	0.125	0.274	1.79283e-15	Lmna	1.52462	0.814	0.939	3.88029e-59	Vim	1.56868	0.726	0.87	7.26749e-78	Ngrn	1.58951	0.139	0.363	2.99559e-42	2610037D02Rik	1.4095	0.097	0.254
	Ewsr1	1.35714	0.284	0.659	2.88838e-55	Tprgl	1.51352	0.266	0.645	5.53849e-55	Clec3a	1.33824	0.127	0.326	9.4241e-14	Nt5e	1.52002	0.174	0.418	2.53241e-38	Klf11	1.26434	0.147	0.287	5.09626e-13	Tmem140	1.50303	0.137	0.267	1.50747e-11	Anxa1	1.5237	0.18	0.366	3.01304e-06	Rrs1	1.56187	0.192	0.448	1.96018e-35	Rrs1	1.58589	0.186	0.477	2.57903e-61	Nectin3	1.40234	0.103	0.268
	Tsc22d3	1.35281	0.249	0.505	1.59009e-28	Tmem158	1.49626	0.125	0.256	6.78142e-09	Slc25a36	1.33699	0.259	0.607	1.10299e-29	Actb	1.51606	0.881	0.985	1.68333e-149	Fgfr2	1.25857	0.419	0.663	6.48049e-38	Gm4258	1.4995	0.2	0.392	1.40374e-23	Spryd3	1.52188	0.148	0.329	5.70876e-06	Gja1	1.55507	0.241	0.524	1.35769e-41	Zfp655	1.58407	0.198	0.507	5.40853e-67	Sox4	1.40197	0.166	0.292
	Ctsd	1.35051	0.515	0.819	3.73082e-59	Sspn	1.49078	0.246	0.554	2.6924e-39	Ppp2r1a	1.32914	0.183	0.482	4.56086e-24	Stbd1	1.50946	0.132	0.343	9.92174e-31	Rictor	1.25562	0.199	0.432	4.25662e-30	H2-DMb1	1.49178	0.18	0.361	1.72582e-20	Tshz1	1.51464	0.151	0.323	2.6158e-05	Elovl1	1.55225	0.154	0.381	1.81676e-29	Taf15	1.5828	0.295	0.613	6.20249e-76	Klf13	1.39943	0.114	0.265
	Gadd45a	1.32911	0.182	0.337	9.51633e-12	Phlda1	1.48783	0.454	0.726	4.04691e-40	AW209491	1.32529	0.09	0.263	5.98352e-12	Itga2b	1.50653	0.106	0.311	7.94485e-31	Socs3	1.24876	0.189	0.33	2.28324e-11	Ttc7	1.48679	0.244	0.432	4.51329e-23	Mras	1.513	0.488	0.748	9.4271e-28	Comp	1.5439	0.951	0.998	2.95695e-196	Snx21	1.5769	0.095	0.267	8.53074e-31	Cep85	1.39817	0.144	0.321
	Cpxm2	1.32619	0.231	0.515	8.06619e-37	Socs3	1.48706	0.216	0.466	2.71087e-26	Rdh11	1.31665	0.174	0.434	1.28082e-19	Lrrc42	1.50235	0.117	0.34	8.94599e-35	Pvt1	1.24666	0.118	0.296	6.51925e-21	Tsc22d3	1.48255	0.525	0.734	3.80526e-49	Adprhl2	1.51047	0.112	0.252	0.00265126	Spsb2	1.5289	0.198	0.427	2.2207e-29	Cdkn1a	1.57481	0.427	0.748	1.67462e-91	Arl8a	1.38712	0.121	0.311
	Dusp8	1.3237	0.185	0.341	8.42044e-12	Scd1	1.46824	0.137	0.345	7.08704e-21	Zfp36	1.30863	0.52	0.797	8.52274e-30	Frmd4a	1.49225	0.094	0.283	7.84276e-28	Ppp2r1a	1.24632	0.184	0.417	3.00159e-29	Ehd4	1.47841	0.134	0.294	2.31293e-17	Nr1d1	1.50436	0.37	0.656	1.91177e-20	Hmox1	1.5235	0.334	0.572	2.79939e-35	Igsf3	1.56239	0.111	0.289	4.70545e-31	Zfp36	1.38495	0.254	0.527
	Emilin1	1.32085	0.196	0.414	2.45067e-23	Fxyd6	1.46812	0.439	0.783	8.09338e-65	Zfp395	1.30784	0.148	0.396	1.89703e-18	Pla2g7	1.48559	0.175	0.45	5.59511e-47	Dbp	1.24558	0.132	0.272	2.22975e-13	Rragd	1.47822	0.124	0.281	4.12262e-17	Dbp	1.50275	0.195	0.393	2.00234e-07	Tnfrsf1a	1.52205	0.233	0.507	3.69304e-39	Ndrg1	1.56218	0.205	0.465	1.88038e-50	Cd24a	1.37981	0.364	0.637
	Grn	1.31305	0.225	0.536	1.77816e-40	D730003I15Rik	1.46483	0.121	0.354	4.63585e-26	Efna1	1.30382	0.17	0.444	1.54794e-20	Rflna	1.48458	0.167	0.434	4.24232e-43	Chil1	1.23941	0.394	0.676	2.7566e-40	Zbtb21	1.47325	0.178	0.407	5.82013e-30	Rest	1.50251	0.251	0.484	1.26996e-11	Osmr	1.51967	0.212	0.469	4.0488e-35	Hist1h1d	1.5614	0.127	0.275	3.15393e-21	Rgcc	1.37134	0.263	0.42
	Hadh	1.31293	0.165	0.434	2.29924e-36	Ypel3	1.45341	0.582	0.911	7.31445e-101	Pink1	1.30196	0.188	0.489	2.7836e-24	Klf11	1.47956	0.095	0.28	3.88652e-27	Pim1	1.2393	0.138	0.309	2.79083e-19	Klf13	1.47066	0.212	0.462	5.03051e-35	Emp1	1.49699	0.612	0.861	2.65204e-37	Cebpb	1.50649	0.742	0.937	6.90056e-115	Rchy1	1.55064	0.131	0.355	3.28719e-43	Wdr89	1.36971	0.239	0.55
	Topors	1.31045	0.139	0.369	3.17302e-30	Cotl1	1.44829	0.099	0.281	5.57361e-18	Fdft1	1.29976	0.315	0.598	2.16112e-21	Fosb	1.46791	0.213	0.456	1.81419e-36	Nt5e	1.23827	0.167	0.356	4.84559e-21	Cgref1	1.46651	0.172	0.331	1.94206e-15	Mafb	1.49602	0.154	0.279	0.0466997	Cdc42ep4	1.50446	0.11	0.268	4.08043e-17	Serpine1	1.54852	0.109	0.264	8.79473e-25	Fgg	1.36457	0.25	0.402
	Hist1h2bc	1.30924	0.905	0.929	1.06532e-13	Pde4b	1.44824	0.231	0.534	7.56661e-36	Mvd	1.29697	0.118	0.281	3.91775e-09	Ngef	1.46673	0.111	0.316	9.87831e-31	Sbno2	1.2377	0.185	0.338	5.21498e-14	Pim1	1.46638	0.306	0.583	5.5753e-45	Phlda1	1.4837	0.76	0.883	1.28578e-27	Nedd4l	1.48632	0.104	0.269	1.56648e-18	Katnbl1	1.54369	0.095	0.255	3.95281e-27	Lrrc42	1.36433	0.132	0.305
	Prkag1	1.30638	0.125	0.335	1.05596e-26	Gstp1	1.44304	0.152	0.412	2.78438e-29	Phgdh	1.28912	0.203	0.465	2.34014e-18	Ip6k2	1.46359	0.156	0.428	4.348e-45	Qsox1	1.2322	0.222	0.458	8.72739e-30	Tcp11l2	1.46391	0.264	0.51	1.54011e-35	Tet3	1.4831	0.219	0.482	7.09432e-13	Tnfrsf12a	1.48	0.402	0.715	5.34308e-57	Vgll4	1.54295	0.13	0.337	3.95434e-38	Socs3	1.36391	0.324	0.564
	Aspscr1	1.30432	0.081	0.258	8.5183e-26	Irf2bpl	1.43821	0.188	0.49	4.54853e-37	Btg2	1.28845	0.599	0.88	3.92477e-36	Snx21	1.46003	0.132	0.334	2.49023e-29	Mdfi	1.231	0.295	0.52	1.91571e-28	Plec	1.4635	0.15	0.306	2.487e-16	Rce1	1.46962	0.222	0.425	3.75139e-08	Fndc4	1.46926	0.177	0.391	7.89458e-26	Bach1	1.54254	0.181	0.45	8.12586e-54	Hmgb2	1.36354	0.699	0.929
	Chad	1.29304	0.423	0.718	2.07486e-43	Tubb2b	1.42527	0.157	0.387	3.29034e-23	Tef	1.28195	0.113	0.297	5.5138e-12	Smoc2	1.45569	0.539	0.899	3.92439e-138	Lyrm4	1.22761	0.116	0.267	1.49118e-16	Bmp2	1.4601	0.259	0.482	1.32735e-28	Asns	1.46844	0.29	0.515	8.05161e-12	C4b	1.45715	0.22	0.378	2.68081e-14	Sox9	1.53719	0.659	0.885	2.98937e-113	Cav2	1.36317	0.193	0.416
	Sec23ip	1.28729	0.131	0.333	4.99682e-24	Hspa2	1.42212	0.138	0.348	5.56979e-21	Slc24a5	1.27664	0.107	0.311	1.15051e-14	Tmem120a	1.45104	0.114	0.331	5.37968e-33	Fscn1	1.22738	0.236	0.481	6.3428e-31	Dusp1	1.45349	0.31	0.482	3.3826e-18	Cav2	1.46751	0.284	0.502	3.51794e-10	Anxa1	1.45255	0.136	0.266	3.50083e-11	Chd2	1.5363	0.143	0.362	2.20792e-40	Prkca	1.36267	0.293	0.606
	Mdfi	1.28629	0.119	0.327	4.35651e-27	Zfp703	1.41442	0.178	0.442	3.80417e-28	Maged1	1.27397	0.709	0.949	5.17927e-78	Fam110b	1.45	0.189	0.453	8.55883e-42	Ccnd1	1.22172	0.131	0.258	7.76023e-11	2610528A11Rik	1.44337	0.183	0.301	2.96294e-09	Tmem267	1.46625	0.089	0.279	2.60648e-08	Lgals3	1.44953	0.693	0.896	8.02264e-81	Siah2	1.53374	0.145	0.377	3.7198e-43	Cd151	1.36249	0.111	0.26
	Tbc1d17	1.28484	0.13	0.361	6.14787e-31	Efemp2	1.41142	0.388	0.769	3.18332e-70	Omd	1.27332	0.143	0.32	7.58642e-10	Ppp1r15a	1.44922	0.337	0.711	2.58772e-88	Klhl9	1.22075	0.192	0.419	1.60025e-28	Tnfrsf1a	1.44152	0.193	0.397	5.78959e-25	Anxa7	1.46387	0.32	0.546	3.62568e-12	Pim1	1.42507	0.169	0.38	4.93588e-25	Retreg2	1.5315	0.123	0.347	1.04275e-42	Pxdc1	1.362	0.209	0.43
	Nelfa	1.28396	0.111	0.314	1.60537e-26	Eif2s3y	1.40689	0.07	0.253	2.24396e-19	Clcn3	1.27309	0.114	0.297	7.84753e-12	H1fx	1.43839	0.198	0.337	2.10394e-13	Cebpb	1.2162	0.633	0.829	5.60524e-52	2610037D02Rik	1.44035	0.142	0.303	2.86263e-17	Steap1	1.46353	0.157	0.323	0.000114081	Tob1	1.42436	0.301	0.575	1.72586e-40	AW209491	1.53131	0.099	0.267	4.05865e-29	Tubb6	1.36125	0.141	0.338
	Scarf2	1.27588	0.125	0.335	1.39324e-26	Klhl28	1.40559	0.08	0.251	3.15256e-17	Bmp2	1.26893	0.447	0.766	3.39883e-34	Cyb5r3	1.43779	0.299	0.646	1.427e-72	Tram2	1.2157	0.309	0.56	2.26304e-33	Tnfaip6	1.43571	0.243	0.423	5.26085e-18	Eps8l2	1.45542	0.157	0.341	3.34536e-06	Chsy3	1.41156	0.193	0.427	1.64574e-29	Zfp703	1.52922	0.204	0.462	1.77645e-49	Vps37b	1.36094	0.213	0.466
	Sfrp1	1.27407	0.136	0.292	5.63089e-14	Eno1	1.40478	0.731	0.959	3.12925e-116	Metrn	1.26512	0.156	0.395	9.31473e-17	Apoe	1.42926	0.36	0.594	1.07405e-38	Casp4	1.21389	0.139	0.262	1.37289e-10	Fndc4	1.43359	0.139	0.266	3.28795e-11	S100a11	1.45257	0.805	0.908	1.34261e-41	Prss23	1.40926	0.216	0.395	8.32858e-19	Gnpda2	1.52639	0.168	0.358	5.71804e-30	Fgfr2	1.35715	0.462	0.742
	Fscn1	1.27132	0.177	0.416	8.22264e-29	Arl4c	1.39787	0.117	0.306	5.19717e-18	Naga	1.25549	0.274	0.589	4.35863e-27	Asns	1.42655	0.505	0.838	1.77654e-102	Faap20	1.20892	0.156	0.258	6.0744e-06	Cyb5r3	1.43288	0.206	0.427	1.19167e-28	Ehd4	1.4487	0.169	0.353	5.10715e-06	Bach1	1.40746	0.199	0.42	7.53985e-26	Lactb2	1.52139	0.17	0.37	2.10072e-33	Phgdh	1.35097	0.277	0.527
	Plagl1	1.26973	0.74	0.935	1.24628e-73	Limd2	1.39547	0.127	0.319	3.83816e-18	Gas1	1.25456	0.447	0.656	3.66965e-15	Pacsin3	1.42545	0.12	0.331	4.04945e-31	Gsn	1.20842	0.251	0.429	3.64055e-17	Zfp36l2	1.43025	0.201	0.392	1.05117e-21	Cyb5r3	1.44857	0.299	0.488	1.42313e-09	Mphosph10	1.40335	0.189	0.371	2.08137e-18	Rest	1.52026	0.174	0.407	2.89923e-42	Fxyd5	1.35093	0.167	0.331
	Fzd9	1.26797	0.144	0.327	5.75113e-19	Myc	1.39495	0.433	0.765	1.04782e-54	Jun	1.25086	0.94	0.992	1.77201e-47	Ehd1	1.41505	0.185	0.453	3.61302e-42	Gabarapl1	1.20582	0.306	0.556	5.98755e-33	Hspa8	1.43005	0.999	1	4.38263e-168	Shisa5	1.44696	0.136	0.265	0.00925387	Sdc4	1.39955	0.968	0.998	1.38229e-190	Fam13b	1.51977	0.092	0.259	2.82815e-29	Gna13	1.34728	0.305	0.61
	Maged1	1.26586	0.538	0.848	3.81192e-65	Csf2ra	1.3947	0.118	0.315	4.58933e-19	Rabl3	1.25057	0.121	0.324	3.3887e-13	Cd24a	1.41213	0.35	0.675	5.19087e-68	Nr1h2	1.20205	0.125	0.28	3.42515e-16	Klf4	1.42828	0.645	0.875	2.79628e-86	Hspa9	1.43506	0.553	0.811	2.3617e-31	Efhd2	1.3904	0.447	0.737	7.07776e-59	Selenoi	1.51674	0.145	0.367	1.27005e-40	Plekha1	1.346	0.128	0.31
	Pacsin3	1.26508	0.094	0.278	1.06626e-24	Marcks	1.39058	0.14	0.346	1.71628e-19	Ninj2	1.25047	0.093	0.254	5.92209e-10	Eps8l2	1.40983	0.113	0.317	5.74118e-30	Hexa	1.19465	0.395	0.689	1.35112e-47	Ubald2	1.42781	0.374	0.673	4.13912e-55	Gnpda2	1.43277	0.21	0.388	6.92134e-06	Igfbp4	1.39036	0.134	0.299	5.73866e-17	Nras	1.51571	0.239	0.576	4.81999e-74	H1fx	1.34199	0.266	0.355
	6330403K07Rik	1.2607	0.162	0.398	2.12212e-29	Nt5e	1.38845	0.214	0.534	1.11457e-37	Klhl9	1.24839	0.172	0.408	2.52198e-16	Ehd4	1.40338	0.191	0.473	6.1421e-48	Snx21	1.19333	0.157	0.33	3.52793e-18	Mras	1.42522	0.284	0.49	5.65341e-27	Mrps18b	1.42835	0.234	0.471	4.17098e-11	Ahnak	1.38976	0.552	0.782	5.63586e-54	Mars	1.51431	0.13	0.337	9.48547e-37	Lrrc8a	1.34092	0.133	0.344
	Ppp4c	1.25909	0.117	0.32	1.28366e-25	Lrrk1	1.38604	0.133	0.327	6.51482e-18	Inka1	1.24649	0.163	0.369	7.76631e-13	2310022B05Rik	1.39836	0.13	0.354	3.49119e-33	Got1	1.19032	0.186	0.368	9.57685e-19	Arf2	1.42162	0.516	0.751	1.08551e-50	Lrrc8a	1.42773	0.178	0.337	0.000100214	Zfp36	1.38715	0.615	0.822	4.28515e-58	Topors	1.51252	0.111	0.305	6.046e-35	Asns	1.33755	0.49	0.78
	Qsox1	1.2587	0.19	0.501	1.61829e-41	Ip6k2	1.38297	0.201	0.5	2.3017e-34	Oxa1l	1.24452	0.086	0.258	1.33006e-11	Ralgds	1.39667	0.143	0.377	4.97625e-36	Fndc4	1.18979	0.16	0.319	7.40547e-15	Tmem158	1.41439	0.14	0.25	1.20006e-07	Ypel3	1.42462	0.751	0.873	2.26849e-41	Metrnl	1.38578	0.109	0.252	1.11548e-13	Hax1	1.50537	0.245	0.534	4.93849e-60	Mri1	1.33649	0.114	0.262
	Matn4	1.25695	0.33	0.566	5.1623e-23	Pgk1	1.37384	0.777	0.939	2.71267e-77	Efemp2	1.24421	0.342	0.674	8.00293e-30	Vgll4	1.39389	0.185	0.472	5.46057e-47	Fas	1.18794	0.212	0.409	2.78951e-22	Bst2	1.40558	0.151	0.291	3.07867e-12	Tspan13	1.42373	0.269	0.454	1.22629e-06	Msn	1.38214	0.264	0.507	5.55094e-30	Pias4	1.50332	0.101	0.267	6.71136e-28	Ier5	1.33607	0.581	0.848
	Brd2	1.25259	0.446	0.686	6.5317e-30	Bbc3	1.36911	0.132	0.365	2.7283e-25	Map2	1.24376	0.111	0.311	9.89188e-14	Nectin3	1.38669	0.15	0.4	4.13963e-39	Hspb6	1.18012	0.145	0.3	3.37255e-15	Atf5	1.39396	0.235	0.45	3.28863e-26	Nfic	1.42039	0.497	0.711	1.07529e-21	Lrrc8a	1.37667	0.15	0.359	1.5833e-24	Ccdc80	1.50206	0.127	0.299	1.64537e-27	Atf5	1.33379	0.231	0.467
	Ier5	1.2492	0.312	0.594	2.45152e-32	Rhou	1.36744	0.128	0.326	5.49619e-19	Trib1	1.22759	0.281	0.541	2.34587e-18	Anxa7	1.3793	0.353	0.739	9.70678e-90	Lrrc42	1.17856	0.129	0.26	2.27924e-11	Cebpb	1.39255	0.702	0.882	1.98824e-73	Efnb2	1.41985	0.133	0.28	0.000717351	Map3k8	1.37367	0.199	0.402	1.37733e-22	Arl14ep	1.49523	0.148	0.382	1.03014e-44	Klhl9	1.33349	0.2	0.436
	P3h1	1.24915	0.347	0.663	2.65562e-41	Gpc1	1.35935	0.103	0.296	1.06899e-19	Sspn	1.22753	0.203	0.437	3.63718e-15	Prkag1	1.3756	0.155	0.403	1.9105e-38	44628	1.1749	0.123	0.252	1.32542e-11	Fabp5	1.39032	0.488	0.64	1.36014e-20	Lurap1l	1.4193	0.115	0.253	0.00408603	Fscn1	1.37267	0.33	0.629	3.37915e-50	Zeb1	1.4941	0.182	0.422	1.2537e-43	Mars	1.33298	0.157	0.369
	Col2a1	1.24175	0.999	1	5.03208e-97	Tpi1	1.35391	0.764	0.958	8.36116e-101	Hecw2	1.22669	0.125	0.272	2.68234e-07	Ube4b	1.37072	0.18	0.462	1.24212e-45	Trib1	1.16337	0.199	0.395	2.51348e-21	Hs2st1	1.38168	0.151	0.3	4.69352e-14	Lats1	1.41807	0.201	0.414	2.53836e-08	Asns	1.36729	0.371	0.633	1.0102e-38	Zbtb21	1.49283	0.113	0.314	8.52823e-37	Mfap4	1.32485	0.13	0.301
	C1qtnf3	1.2395	0.193	0.304	1.5209e-05	Zfp57	1.35281	0.123	0.339	1.72743e-22	Dusp8	1.22578	0.291	0.545	4.18109e-17	Ppp2r1a	1.36836	0.158	0.407	1.57005e-37	Nelfa	1.16299	0.112	0.254	2.27896e-14	Trim47	1.35835	0.281	0.511	3.5617e-30	Cdk9	1.41614	0.192	0.38	3.12931e-06	Adm2	1.35915	0.183	0.37	8.76516e-20	Mgat2	1.49263	0.158	0.385	2.24392e-40	Nfil3	1.32296	0.115	0.267
	Slc35a2	1.23828	0.227	0.517	1.17203e-35	Gnpda2	1.35164	0.121	0.283	5.77066e-13	Rhob	1.22452	0.519	0.803	6.67453e-32	Fbxo7	1.36568	0.089	0.259	5.08319e-23	Mast4	1.1608	0.268	0.513	2.37487e-29	Hist1h2bb	1.35502	0.35	0.488	2.28372e-14	Tgif1	1.41444	0.18	0.356	6.37808e-06	Cavin1	1.35794	0.223	0.437	1.3508e-24	Eid2	1.49067	0.101	0.289	3.69048e-34	Ccn1	1.32242	0.273	0.415
	Actb	1.23682	0.911	0.966	1.9409e-61	C1qtnf3	1.34399	0.613	0.939	8.18396e-93	Cav2	1.22113	0.117	0.297	2.62744e-11	Col9a2	1.36538	0.998	1	0	Tgif1	1.15812	0.125	0.27	2.03246e-14	Hsp90aa1	1.35323	0.968	0.996	2.66444e-92	Cep57	1.41181	0.234	0.408	3.02584e-06	Mafk	1.35219	0.12	0.292	8.79218e-19	Medag	1.49002	0.139	0.3	3.73542e-24	Fscn1	1.32124	0.249	0.54
	Ap2m1	1.23178	0.381	0.736	1.74023e-52	Slc6a6	1.34298	0.182	0.469	8.8342e-33	Nup62	1.21982	0.105	0.284	2.2708e-11	Klf13	1.36218	0.17	0.379	1.30883e-28	Orai1	1.15571	0.192	0.378	4.37169e-19	Dusp8	1.35295	0.219	0.403	2.44011e-20	Lpgat1	1.41153	0.151	0.302	0.00025947	Gas1	1.34955	0.36	0.545	3.36897e-18	Atic	1.48824	0.132	0.345	1.74971e-38	Cyb5r1	1.31627	0.098	0.264
	Efcab1	1.22336	0.113	0.278	7.57117e-18	Ccnd1	1.34093	0.251	0.524	2.25119e-31	Matn3	1.21688	0.686	0.95	7.38736e-51	Elovl7	1.35864	0.177	0.436	3.00246e-40	Tnfrsf1a	1.15491	0.306	0.557	3.34544e-32	Smad7	1.3496	0.18	0.347	1.82188e-17	Apoe	1.40946	0.592	0.686	4.90834e-07	Ank2	1.34886	0.11	0.252	1.1617e-13	Uhrf2	1.48555	0.233	0.545	4.08972e-66	Ip6k1	1.3086	0.308	0.626
	Sspn	1.21381	0.189	0.448	3.27394e-31	Rictor	1.34093	0.219	0.534	1.38026e-37	Rrs1	1.21674	0.245	0.518	9.6316e-19	Dctn3	1.35826	0.308	0.511	3.71119e-24	Mri1	1.15451	0.125	0.26	3.87225e-12	Pxdc1	1.34837	0.35	0.599	6.66775e-39	Appbp2	1.40082	0.379	0.622	5.92379e-16	Serpine1	1.3465	0.464	0.69	2.15012e-35	Fgfr2	1.48036	0.411	0.697	4.49499e-77	Zfp36l2	1.30601	0.161	0.342
	Ppp2r1a	1.20853	0.162	0.398	8.61992e-28	Msl3l2	1.33497	0.173	0.372	1.43655e-17	H3f3b	1.21153	0.999	1	4.93839e-50	Ddx3y	1.35273	0.102	0.283	1.66842e-25	Mars	1.15368	0.191	0.384	9.67962e-20	Klf11	1.33952	0.302	0.558	1.84854e-36	Gtpbp4	1.39882	0.435	0.701	1.05806e-21	Klf13	1.34058	0.153	0.327	1.34261e-17	Bmp2	1.47851	0.197	0.447	5.23222e-45	Rnf113a2	1.29844	0.111	0.259
	Id3	1.20806	0.238	0.375	1.1535e-07	Clec3a	1.33112	0.162	0.392	5.08539e-23	Irf2bp2	1.20845	0.183	0.423	1.28561e-16	Cnn2	1.35173	0.098	0.261	8.54369e-21	Rest	1.15347	0.222	0.426	8.56607e-23	Arl4c	1.32741	0.248	0.425	6.72055e-20	Snx21	1.39816	0.189	0.39	2.31482e-07	Cdkn2d	1.33936	0.261	0.485	3.4216e-26	Umps	1.47726	0.122	0.309	5.69239e-32	Trib1	1.29788	0.254	0.544
	Ubtd1	1.19888	0.127	0.349	1.86538e-28	Hexa	1.33002	0.379	0.764	7.39911e-63	Irf2bpl	1.20821	0.256	0.592	2.98337e-27	P4ha3	1.34639	0.098	0.27	8.17323e-24	Sdhd	1.15314	0.282	0.541	1.40994e-33	Fxyd5	1.32729	0.243	0.467	3.44299e-27	Vim	1.39532	0.796	0.889	1.60462e-28	Clu	1.33851	0.544	0.748	4.74734e-39	Tcerg1	1.47714	0.142	0.377	2.03493e-44	F3	1.29649	0.286	0.559
	Fus	1.19493	0.58	0.862	6.27287e-59	Scarb1	1.32535	0.113	0.322	8.86651e-21	Dcun1d3	1.19245	0.108	0.252	2.88438e-07	Tram2	1.34498	0.272	0.574	4.5449e-55	Emp1	1.15202	0.473	0.724	1.84768e-42	Lrrk1	1.32366	0.159	0.318	1.30176e-15	Cebpb	1.39333	0.683	0.902	1.37813e-37	Dusp5	1.33259	0.136	0.27	3.84033e-11	Tmem222	1.47537	0.196	0.47	9.79937e-54	Hexa	1.29593	0.419	0.732
	Smim3	1.19431	0.128	0.323	1.07465e-22	Emd	1.31789	0.305	0.643	1.84789e-44	Sfrp2	1.19174	0.208	0.375	5.95421e-08	Arrdc4	1.34262	0.438	0.781	1.45892e-81	Taf15	1.14889	0.279	0.485	1.61818e-22	Gpc1	1.32211	0.185	0.374	3.97454e-20	Tcp11l2	1.39319	0.249	0.455	3.10343e-08	Gem	1.32849	0.486	0.729	1.8934e-46	Bhlhe41	1.47487	0.19	0.4	1.3203e-34	Ube4b	1.29441	0.21	0.449
	Hnrnpl	1.1939	0.32	0.665	7.57716e-44	Pkm	1.31176	0.761	0.956	6.98871e-93	Pde4b	1.18614	0.297	0.616	3.41143e-25	Efemp2	1.33978	0.33	0.702	5.75996e-79	Nras	1.14755	0.231	0.465	1.90122e-28	Tprgl	1.31609	0.416	0.697	4.81684e-54	Rchy1	1.38967	0.198	0.394	1.29437e-07	Gnpda2	1.32759	0.201	0.344	1.08376e-10	Tmem267	1.47335	0.156	0.333	4.66497e-25	Trim47	1.28728	0.256	0.515
	Nfix	1.19135	0.596	0.868	5.46686e-58	Clba1	1.3116	0.092	0.259	3.8073e-15	Actb	1.18599	0.887	0.979	1.46231e-51	Mapk3	1.33967	0.132	0.35	1.39127e-31	Grk3	1.14738	0.129	0.266	1.45963e-12	Mast4	1.31575	0.396	0.673	1.59734e-49	Tgfb2	1.38737	0.296	0.568	3.32262e-14	H1f0	1.32129	0.957	0.983	7.08456e-75	Lrrc42	1.46749	0.104	0.271	1.33477e-27	Spsb2	1.28564	0.143	0.292
	Mmp14	1.19132	0.241	0.487	3.90472e-25	Stat1	1.30009	0.137	0.254	3.03409e-06	Tubb2b	1.18348	0.228	0.544	3.84632e-25	Hexa	1.33946	0.363	0.738	1.72239e-86	Sobp	1.14645	0.366	0.585	2.74005e-26	Nfil3	1.31112	0.126	0.265	2.73468e-13	2610037D02Rik	1.38715	0.121	0.269	0.00208129	Dyrk2	1.31985	0.113	0.266	2.81942e-15	Tprgl	1.46183	0.219	0.472	4.10479e-47	Igsf3	1.28078	0.134	0.308
	Itfg2	1.19058	0.101	0.266	2.68136e-19	Hist3h2a	1.29714	0.218	0.463	1.75367e-22	Tm9sf1	1.18022	0.142	0.348	1.88433e-12	Phgdh	1.33447	0.291	0.536	4.49371e-38	Tagln2	1.14553	0.277	0.518	2.35501e-28	Tubb4b	1.30905	0.567	0.762	3.78697e-46	Siah1a	1.38146	0.172	0.356	4.48645e-06	Vwa5a	1.31811	0.123	0.272	4.4958e-14	Eif4ebp1	1.45966	0.736	0.948	7.50577e-180	Csnk1e	1.27969	0.208	0.443
	Hspa5	1.18874	0.978	0.988	3.1067e-45	Slc2a1	1.28667	0.421	0.719	2.87122e-41	Ewsr1	1.17211	0.404	0.803	3.61854e-45	Cavin1	1.33299	0.289	0.601	1.69646e-58	Oxa1l	1.14529	0.119	0.254	2.02699e-12	Cxadr	1.30414	0.138	0.266	1.2203e-10	Orai1	1.37676	0.192	0.347	0.000517215	Vps37b	1.3164	0.256	0.505	3.1695e-31	Anxa1	1.45841	0.161	0.328	7.88225e-24	Piezo1	1.27915	0.092	0.257
	Ctsa	1.18856	0.26	0.552	8.70059e-31	Actb	1.28142	0.904	0.985	9.59427e-101	Rbm4	1.17114	0.203	0.479	1.65584e-19	Uck2	1.33113	0.356	0.704	8.93643e-71	Sparc	1.14488	1	1	2.33866e-231	Tagln2	1.30303	0.204	0.377	1.27828e-17	Herpud2	1.37407	0.216	0.435	1.78814e-09	Uck2	1.31571	0.289	0.513	1.60865e-25	Fem1b	1.45729	0.108	0.278	8.18788e-28	Btg2	1.27873	0.253	0.426
	Slc29a1	1.18803	0.531	0.797	1.35994e-45	Bsdc1	1.27795	0.16	0.379	3.94268e-21	Penk	1.1695	0.523	0.785	1.25441e-22	Atf5	1.3295	0.274	0.544	9.03776e-43	Tcerg1	1.14287	0.158	0.336	6.72429e-19	Sqstm1	1.29932	0.751	0.923	2.67119e-105	Creb3	1.37366	0.195	0.356	9.19391e-05	Fabp5	1.31412	0.489	0.644	1.19338e-20	Cavin1	1.45613	0.141	0.317	2.45742e-27	Slc25a51	1.27841	0.203	0.45
	Hexb	1.18761	0.144	0.363	1.51135e-25	Cdkn2d	1.27746	0.188	0.392	1.99153e-17	Retreg2	1.16896	0.148	0.366	4.17176e-14	Nr3c1	1.32808	0.193	0.455	1.08894e-38	Zfp655	1.14043	0.212	0.385	8.90426e-16	Comp	1.29618	0.981	0.996	5.32568e-180	Kmt5a	1.37157	0.166	0.343	2.49917e-05	Zeb1	1.31364	0.162	0.34	1.12141e-18	Tssc4	1.45452	0.104	0.272	3.28878e-28	Ip6k2	1.27617	0.246	0.508
	Sdhd	1.1833	0.247	0.558	7.83562e-37	Gstk1	1.27636	0.125	0.285	6.44785e-13	Sdhd	1.16889	0.249	0.553	1.81377e-22	Mxd4	1.32553	0.273	0.568	3.98908e-51	S100a11	1.1396	0.705	0.861	3.86975e-51	Kif13b	1.29501	0.152	0.287	1.41809e-11	Nol8	1.36923	0.154	0.313	0.000232405	Tcerg1	1.31341	0.153	0.33	2.019e-18	Cebpg	1.45288	0.409	0.8	2.76761e-116	Naga	1.27284	0.355	0.658
	Bambi	1.18107	0.128	0.298	5.50972e-17	Faap20	1.27605	0.16	0.317	1.81987e-10	Scamp2	1.16658	0.167	0.422	2.08299e-17	Spsb1	1.31566	0.107	0.27	4.63916e-21	Tmem39a	1.13743	0.267	0.542	4.84763e-35	Bsdc1	1.29254	0.19	0.394	1.43386e-23	Tagln2	1.3679	0.272	0.488	1.41577e-09	Sox4	1.31211	0.193	0.319	1.29636e-08	Coq10b	1.45214	0.234	0.512	5.0625e-54	Umps	1.27086	0.136	0.312
	Dhrs3	1.17949	0.239	0.521	1.43862e-33	Gadd45g	1.27151	0.291	0.488	1.36609e-14	Fkbp10	1.16494	0.665	0.923	2.99224e-59	Zbed5	1.31455	0.125	0.317	5.73743e-26	Ube4b	1.13635	0.227	0.42	3.02145e-19	H1f0	1.2865	0.961	0.996	3.92746e-88	Hs2st1	1.36533	0.183	0.363	1.63833e-05	Egr1	1.30755	0.525	0.609	1.6121e-14	Ccn1	1.44897	0.225	0.414	2.53122e-27	Bsdc1	1.26871	0.16	0.37
	Zfp36l2	1.17879	0.154	0.391	2.65559e-28	Snai2	1.26668	0.344	0.655	1.10685e-40	F3	1.16232	0.195	0.42	5.70486e-14	Lifr	1.30684	0.105	0.264	4.97818e-20	Osmr	1.13095	0.249	0.454	7.52052e-22	Chd2	1.28368	0.3	0.535	6.48095e-32	Srm	1.36169	0.562	0.814	3.51214e-32	Cyb5r3	1.30721	0.25	0.506	1.70182e-32	Atf5	1.44816	0.199	0.422	8.38764e-39	Rgs3	1.26744	0.204	0.417
	Airn	1.17558	0.173	0.418	6.27802e-29	Klf11	1.2614	0.14	0.315	1.7256e-14	Acot7	1.15102	0.12	0.297	3.22316e-10	Cd151	1.30033	0.104	0.292	1.52355e-25	Cav2	1.12898	0.232	0.44	2.48959e-22	Tubb6	1.27526	0.136	0.29	1.07134e-14	Mt2	1.35386	0.219	0.358	0.00496972	Thap7	1.30641	0.132	0.263	1.76866e-10	Camk2d	1.44497	0.484	0.836	2.47633e-123	Ubl3	1.26652	0.209	0.454
	Zfp36l1	1.17102	0.322	0.572	1.15928e-22	44809	1.25867	0.108	0.268	4.91816e-13	Bsdc1	1.14888	0.173	0.423	3.01566e-16	Mkrn1	1.29733	0.217	0.513	6.96163e-48	Slu7	1.12345	0.194	0.397	1.30048e-22	Lsp1	1.27295	0.232	0.401	2.70178e-17	Tram2	1.35365	0.29	0.509	4.11127e-10	1700012D14Rik	1.30393	0.138	0.317	3.23621e-19	Gna13	1.44455	0.271	0.575	2.13201e-64	Id2	1.25843	0.153	0.275
	Col9a3	1.17084	0.986	0.998	1.51196e-88	Fam110b	1.2586	0.232	0.546	7.66571e-37	P3h1	1.14669	0.488	0.835	4.25116e-44	Slc1a1	1.29579	0.15	0.363	1.02856e-28	Ciao1	1.12064	0.125	0.255	3.13986e-11	Rora	1.27287	0.193	0.367	2.1626e-17	Sbno2	1.35211	0.237	0.494	4.1431e-12	Tmbim1	1.30264	0.374	0.664	2.68913e-48	Nt5e	1.44405	0.187	0.428	3.90179e-43	Hist1h4a	1.24918	0.139	0.287
	Btg2	1.17076	0.148	0.298	4.49518e-12	Arrdc4	1.25821	0.521	0.83	2.96247e-57	Gadd45g	1.14442	0.485	0.704	8.53547e-16	Steap1	1.29537	0.233	0.487	1.22874e-38	Rtn4	1.11969	0.65	0.82	2.69262e-56	Adm2	1.26891	0.231	0.388	4.96776e-15	Ctsb	1.35027	0.713	0.872	1.65196e-34	Prkca	1.30121	0.368	0.621	5.13165e-35	Dctn3	1.44359	0.308	0.467	1.30251e-16	Sdf2l1	1.24862	0.21	0.387
	Med20	1.16782	0.098	0.254	3.03023e-17	Gna13	1.25685	0.315	0.655	4.78102e-43	Hmox1	1.14189	0.425	0.685	7.25808e-19	Ctdsp2	1.29395	0.368	0.735	1.27557e-79	Tmbim1	1.11804	0.33	0.598	5.40333e-36	Fgfr2	1.26678	0.564	0.78	3.15858e-49	Myc	1.34552	0.506	0.741	7.13342e-21	Bbc3	1.29897	0.136	0.293	3.58032e-15	Olfml3	1.44332	0.106	0.252	2.49548e-21	Rictor	1.24783	0.247	0.501
	Tet3	1.16582	0.162	0.396	4.83094e-27	Maf1	1.25668	0.117	0.336	5.36611e-22	Zbtb21	1.14175	0.158	0.392	3.93087e-15	Maf	1.29153	0.143	0.314	1.97141e-20	Anxa2	1.11785	0.717	0.925	1.10599e-81	Glul	1.26398	0.121	0.252	1.32948e-11	Mpzl2	1.34508	0.121	0.253	0.0157599	Dusp14	1.29888	0.194	0.402	4.1683e-23	Plekha1	1.44251	0.131	0.327	4.09888e-34	Ehd1	1.24185	0.107	0.256
	Pim3	1.16249	0.315	0.562	9.00322e-24	Retreg1	1.25448	0.333	0.703	1.85933e-54	Slc25a16	1.13748	0.098	0.281	7.61887e-12	Tmem222	1.28944	0.199	0.48	6.32955e-44	Ccn2	1.11689	0.327	0.481	7.09096e-11	Pik3ip1	1.26162	0.49	0.723	5.18671e-50	Slu7	1.34228	0.228	0.41	3.90235e-06	Tnfrsf11b	1.2883	0.222	0.418	3.22029e-20	Tbc1d17	1.4404	0.134	0.33	3.46723e-33	Zfp703	1.2388	0.249	0.473
	Cxxc5	1.16216	0.143	0.381	5.60866e-30	2310022B05Rik	1.25167	0.155	0.372	2.83428e-20	D5Ertd579e	1.1349	0.226	0.532	1.07658e-21	Tpst2	1.28923	0.104	0.273	1.55619e-21	Junb	1.11549	0.425	0.625	1.68383e-21	Sema6a	1.26137	0.144	0.27	5.49863e-10	Ddx3y	1.34198	0.124	0.299	1.49657e-05	Tet3	1.28291	0.208	0.412	8.55551e-22	H1f0	1.44013	0.829	0.923	7.89413e-74	Rbm4	1.23855	0.252	0.536
	Prnp	1.16153	0.402	0.748	2.20218e-46	Epyc	1.24686	0.597	0.941	2.17128e-95	Nt5dc2	1.13489	0.184	0.413	5.62266e-14	D5Ertd579e	1.2853	0.235	0.532	6.58286e-49	Hspa5	1.11387	0.996	0.998	1.46565e-73	Ewsr1	1.25847	0.556	0.778	1.98831e-67	Tmem70	1.33159	0.254	0.457	3.92012e-08	Lats1	1.28119	0.208	0.441	1.70083e-26	Gsn	1.43901	0.166	0.367	3.23169e-32	Fem1b	1.23608	0.128	0.274
	Dusp1	1.15796	0.157	0.278	8.61877e-07	Ntpcr	1.24493	0.099	0.26	9.68886e-14	Odf2	1.1343	0.162	0.393	1.79792e-15	Mlf1	1.28102	0.216	0.474	6.81954e-40	Arrdc4	1.11221	0.588	0.786	4.44701e-45	Sfrp5	1.25763	0.294	0.5	1.59898e-22	Cars	1.32838	0.246	0.42	1.55709e-05	Tubb6	1.28047	0.203	0.419	1.64417e-24	Slc25a51	1.43893	0.167	0.42	6.07458e-48	Hspb6	1.23374	0.158	0.317
	Ucma	1.15399	0.811	0.878	2.61654e-25	Tmem98	1.24346	0.148	0.366	8.54093e-21	Dhrs3	1.13255	0.18	0.435	2.56903e-17	Mtx2	1.27373	0.095	0.252	6.13496e-20	Per3	1.10646	0.123	0.269	1.98085e-14	Ppp2r1a	1.25317	0.327	0.564	1.43336e-33	Klf5	1.32741	0.352	0.603	1.13171e-13	Igsf3	1.27773	0.131	0.284	5.52465e-15	Lats1	1.43843	0.157	0.388	1.48546e-41	Mkrn1	1.23351	0.258	0.501
	Palld	1.15362	0.118	0.278	1.01578e-15	Nt5dc2	1.24296	0.2	0.439	1.14704e-23	Epyc	1.13053	0.523	0.847	1.45328e-39	Hmgb2	1.27182	0.58	0.866	1.42604e-92	Ubc	1.10605	0.896	0.977	2.48186e-71	Cnn2	1.24735	0.199	0.344	1.66631e-11	Trim47	1.32711	0.299	0.494	1.46671e-08	Malt1	1.27608	0.192	0.381	5.676e-20	Wipi2	1.43807	0.104	0.272	1.08953e-27	Pde4b	1.23054	0.434	0.708
	Slc6a6	1.15161	0.181	0.412	2.72348e-25	Tsc22d3	1.2429	0.289	0.543	1.39309e-24	Gstz1	1.12989	0.143	0.329	1.33678e-10	Trabd	1.27131	0.121	0.326	2.86525e-28	Rhob	1.10382	0.251	0.398	6.28204e-10	Gm50012	1.24269	0.12	0.255	4.17661e-12	Arl8a	1.32249	0.166	0.303	0.0066253	Anxa7	1.27532	0.267	0.496	1.22975e-27	Vim	1.43724	0.562	0.806	1.02501e-84	Fndc4	1.23043	0.234	0.478
	Rgs3	1.14898	0.169	0.394	1.40338e-24	Mdfi	1.23385	0.286	0.598	1.64683e-36	Srpx	1.12617	0.601	0.859	7.48394e-36	1110012L19Rik	1.27117	0.123	0.309	4.82134e-24	Prkag1	1.10274	0.197	0.385	7.29178e-19	Fscn1	1.24187	0.488	0.731	1.28333e-54	Tssc4	1.3215	0.21	0.37	9.61997e-05	Mras	1.27175	0.38	0.634	6.25065e-38	Cdc42ep4	1.43515	0.107	0.28	1.7911e-29	1110012L19Rik	1.22833	0.153	0.338
	Hmgcl	1.14741	0.112	0.298	1.15724e-21	Mid1ip1	1.2332	0.101	0.25	5.76012e-12	Cnmd	1.12554	0.961	0.998	3.1564e-116	Retreg2	1.26532	0.155	0.374	1.86353e-30	Cavin1	1.10042	0.174	0.375	8.62522e-22	Pvt1	1.24088	0.187	0.359	5.00786e-18	Sparc	1.32111	1	1	7.6187e-112	Socs1	1.2716	0.174	0.327	1.53243e-12	Nr3c1	1.4345	0.124	0.298	1.26424e-27	Tmem11	1.22751	0.398	0.725
	Prss35	1.14647	0.163	0.329	1.13268e-13	Per3	1.22797	0.153	0.355	4.77164e-17	Birc2	1.12438	0.283	0.604	1.16228e-23	Fxyd6	1.26405	0.355	0.66	3.45154e-57	Creb3	1.09964	0.265	0.489	6.377e-25	Samhd1	1.23793	0.165	0.327	1.19534e-15	Tcerg1	1.32077	0.16	0.296	0.0112827	Ywhag	1.26948	0.314	0.547	1.76322e-28	Ddx3y	1.43138	0.111	0.296	4.22493e-32	Fas	1.22706	0.34	0.57
	Wdr89	1.13914	0.181	0.396	2.20426e-21	Ndufa4l2	1.22297	0.623	0.763	6.64597e-28	Chad	1.11515	0.626	0.922	1.05971e-48	Map1s	1.2585	0.1	0.258	1.60487e-19	Sdc4	1.09931	0.929	0.989	3.89831e-110	Slc24a5	1.23621	0.142	0.292	1.34009e-13	Mgat2	1.31928	0.213	0.363	0.000777537	Crip2	1.2668	0.137	0.252	5.5026e-08	Cgref1	1.42831	0.277	0.498	9.45788e-36	D5Ertd579e	1.22566	0.22	0.448
	Nab2	1.13608	0.167	0.323	5.73496e-12	Zfp36	1.22242	0.283	0.545	2.24832e-27	Mllt3	1.11325	0.132	0.336	1.31126e-12	Resf1	1.25651	0.159	0.359	4.92972e-27	Zbtb7a	1.09886	0.181	0.362	3.42983e-18	Ier5l	1.2354	0.275	0.43	1.23948e-14	Arl6ip5	1.3154	0.337	0.532	1.08366e-08	Tlr2	1.26406	0.128	0.253	3.27232e-09	Ppp2r1a	1.42612	0.159	0.399	5.93559e-44	Dlgap4	1.22469	0.12	0.267
	Ccdc80	1.13607	0.115	0.256	1.68977e-12	Fabp7	1.22062	0.156	0.357	1.57286e-18	Rbmx	1.11315	0.121	0.308	2.78938e-11	Tgfb1	1.25593	0.105	0.254	1.1672e-17	Gnpda2	1.09583	0.149	0.256	9.42778e-07	Maff	1.23372	0.12	0.253	1.23652e-11	Tmem11	1.31472	0.402	0.659	9.38818e-18	Atp6v1b2	1.26339	0.17	0.318	2.87967e-12	Rictor	1.42399	0.214	0.488	7.51412e-53	Dazap2	1.21197	0.145	0.306
	Rpn2	1.13423	0.473	0.795	1.85214e-49	Pim1	1.2188	0.196	0.477	7.57803e-31	1110012L19Rik	1.11294	0.158	0.369	5.2427e-13	Gm47283	1.25461	0.437	0.677	6.59812e-48	Elovl1	1.09559	0.164	0.313	5.19687e-13	Pcgf5	1.23356	0.143	0.282	4.82798e-12	Eif6	1.30817	0.32	0.531	9.77056e-10	Cmtm4	1.25731	0.148	0.304	4.68207e-14	H2-K1	1.42323	0.146	0.25	2.98951e-09	AW209491	1.21072	0.14	0.308
	Capn6	1.13118	0.614	0.822	3.77783e-28	Gm10076	1.21372	0.994	1	1.46032e-248	Tuba1a	1.11055	0.197	0.362	7.96086e-07	Sdhd	1.25356	0.237	0.545	4.68929e-50	Ndrg1	1.09546	0.211	0.39	3.21754e-17	Fam110b	1.22973	0.324	0.454	3.2153e-11	Dazap2	1.30704	0.151	0.284	0.0180741	2610037D02Rik	1.25237	0.11	0.266	1.59251e-15	Rbm4	1.42117	0.217	0.502	8.09665e-56	Lats1	1.20608	0.183	0.392
	2410002F23Rik	1.13028	0.213	0.471	1.57028e-27	Pfkl	1.21189	0.178	0.388	1.00443e-18	Insig1	1.1071	0.667	0.904	3.21429e-37	Aig1	1.25347	0.129	0.318	2.20108e-24	D5Ertd579e	1.09423	0.206	0.423	1.97529e-23	Dnaja1	1.22728	0.867	0.921	2.06241e-47	Hexa	1.30613	0.423	0.677	4.63616e-19	Htra1	1.24802	0.166	0.299	1.91251e-09	Ppp2r2a	1.42045	0.3	0.642	1.61302e-78	D16Ertd472e	1.20594	0.146	0.32
	Os9	1.12976	0.325	0.671	9.21307e-43	Malt1	1.21138	0.131	0.33	3.68925e-18	Sfxn2	1.10705	0.12	0.263	3.52574e-06	S100a16	1.25314	0.393	0.663	2.28454e-48	Itm2c	1.08838	0.481	0.738	1.37875e-44	Stbd1	1.22523	0.15	0.29	3.86457e-12	Zfp622	1.30375	0.243	0.43	1.25431e-06	Cgref1	1.24562	0.228	0.439	1.26188e-22	Nfe2l2	1.41434	0.155	0.356	8.00467e-34	Hbp1	1.20484	0.249	0.495
	Ip6k2	1.12769	0.107	0.292	3.6797e-22	Aldoa	1.21066	0.809	0.971	9.48281e-95	Psmd3	1.10143	0.18	0.455	6.40546e-19	Gosr1	1.25028	0.164	0.393	1.19513e-31	Gja1	1.08753	0.232	0.416	7.3371e-18	Traf4	1.21751	0.145	0.283	5.83107e-12	Ccar1	1.30357	0.334	0.578	2.71111e-13	Slc6a6	1.24559	0.222	0.411	2.17321e-19	Myadm	1.41433	0.18	0.4	8.61135e-38	Pcnx4	1.20336	0.121	0.273
	Tob1	1.12714	0.367	0.598	1.40645e-19	Cir1	1.20923	0.342	0.658	2.48344e-39	Ccnd3	1.10052	0.568	0.892	4.03336e-47	Pink1	1.24908	0.104	0.261	4.22675e-19	Zfp36l2	1.08685	0.139	0.266	9.38991e-10	Tob1	1.21711	0.363	0.578	2.09097e-28	Sox9	1.30143	0.725	0.913	2.01664e-32	Ier5l	1.24472	0.247	0.429	1.73555e-16	Slu7	1.41249	0.146	0.369	1.46242e-39	Aig1	1.20266	0.121	0.27
	Tdp2	1.12511	0.098	0.26	1.85877e-18	Ddx39b	1.20591	0.369	0.709	2.23891e-47	Copg1	1.09839	0.266	0.554	1.01553e-20	Hadhb	1.24504	0.108	0.274	2.69143e-20	Tm9sf1	1.08583	0.168	0.344	3.27366e-17	Anxa7	1.21654	0.307	0.541	2.37453e-29	Slc2a1	1.30141	0.621	0.832	4.97766e-26	Fgfr2	1.23677	0.587	0.843	1.27836e-58	Klf6	1.41214	0.523	0.834	6.89791e-93	Wipi2	1.19701	0.113	0.272
	Tnfrsf21	1.12326	0.135	0.31	1.8014e-17	Rhob	1.20018	0.292	0.533	3.67852e-23	Ppdpf	1.0974	0.404	0.677	4.39888e-21	Scmh1	1.24456	0.105	0.274	2.43612e-21	Tmem11	1.08569	0.39	0.655	1.07777e-36	Vps37b	1.21636	0.328	0.549	3.75142e-28	Dlgap4	1.30002	0.157	0.284	0.0273533	Plekhf1	1.23457	0.151	0.3	2.1836e-12	Yars	1.41204	0.245	0.543	2.09084e-60	Per3	1.19684	0.121	0.273
	Gatd3a	1.11342	0.114	0.286	2.8791e-18	Itfg2	1.19868	0.127	0.332	4.89373e-19	Vamp2	1.09211	0.208	0.441	1.24277e-14	Cdc42ep4	1.24062	0.102	0.272	1.6487e-22	Uck2	1.0841	0.277	0.514	6.8442e-27	Fas	1.2153	0.152	0.265	5.97144e-08	Ythdf2	1.29991	0.136	0.27	0.00522941	Nr1d1	1.23165	0.338	0.617	4.91086e-38	Cav2	1.41008	0.184	0.423	5.61572e-43	Pcgf5	1.19553	0.123	0.279
	Acot1	1.11281	0.181	0.396	2.51145e-22	Cryab	1.19866	0.399	0.571	3.95568e-13	Tmem41b	1.09126	0.309	0.604	1.64117e-21	Usp53	1.2384	0.229	0.477	5.29179e-35	Epyc	1.08365	0.709	0.899	5.85061e-59	Tet3	1.21427	0.142	0.286	3.98782e-13	Cxcl14	1.29803	0.175	0.31	0.027417	Klf5	1.22661	0.353	0.605	1.41158e-34	Arrdc4	1.40709	0.543	0.812	1.08784e-97	Klf4	1.19313	0.512	0.789
	Tmem222	1.11236	0.169	0.426	5.6639e-29	Cnmd	1.19801	0.971	1	3.24098e-206	Bex2	1.08973	0.121	0.279	1.37845e-08	Comt	1.23766	0.102	0.257	8.43726e-19	Retreg2	1.081	0.192	0.388	4.27047e-20	Spsb2	1.20424	0.187	0.346	1.73213e-14	Gadd45b	1.29782	0.799	0.945	1.17082e-35	Hexa	1.22408	0.47	0.76	1.65744e-60	Dlst	1.40541	0.139	0.344	5.20723e-35	Pink1	1.1903	0.182	0.367
	Sobp	1.11138	0.225	0.436	3.55457e-19	Cd151	1.19731	0.13	0.332	2.22827e-18	Cbx8	1.08911	0.101	0.251	5.80461e-08	Cir1	1.23508	0.262	0.539	1.72795e-44	Dhrs3	1.08086	0.3	0.514	4.31644e-23	Htra3	1.20146	0.249	0.456	1.27076e-23	Serpina3n	1.29752	0.175	0.33	0.000318203	Arf6	1.22358	0.365	0.628	1.43938e-35	Zfp622	1.40529	0.161	0.388	7.0425e-40	Snx21	1.18966	0.132	0.298
	Mdh1	1.11022	0.379	0.726	6.991e-43	Bex2	1.19553	0.132	0.29	2.92517e-12	Gatd3a	1.08629	0.193	0.437	8.762e-16	Pcgf5	1.23441	0.174	0.433	2.13885e-39	Kdelr2	1.07983	0.865	0.973	7.1277e-125	Sdc4	1.20056	0.977	0.997	1.24411e-195	Naga	1.29506	0.305	0.496	7.57017e-08	Nrip1	1.21989	0.229	0.409	3.43304e-16	Orai1	1.39553	0.127	0.282	4.53555e-22	Slc35e4	1.18915	0.226	0.427
	Midn	1.10777	0.121	0.288	9.76438e-17	Junb	1.19519	0.455	0.719	1.91022e-31	Ccdc80	1.08514	0.169	0.342	1.03579e-07	Olfml3	1.23303	0.16	0.34	1.48838e-21	Ip6k2	1.07747	0.204	0.419	2.1032e-23	Zfand5	1.20042	0.78	0.926	3.73581e-90	Psmd3	1.28731	0.169	0.323	0.000570433	Siah1a	1.21443	0.161	0.355	6.66826e-20	Slc35e4	1.39386	0.165	0.396	2.57081e-41	Cdkn1a	1.18817	0.536	0.751
	Dbp	1.10662	0.165	0.371	6.35948e-22	Ccdc80	1.19334	0.19	0.416	1.46564e-21	Ncmap	1.08136	0.388	0.737	5.68508e-31	Sobp	1.23154	0.3	0.562	1.9159e-42	Lgals3	1.07637	0.808	0.922	1.48919e-55	Gja1	1.19835	0.235	0.383	7.1313e-13	Tubb4b	1.28609	0.423	0.606	2.85792e-10	Tnfrsf10b	1.21186	0.138	0.281	5.90154e-12	Brd4	1.39144	0.23	0.522	8.48587e-58	D730003I15Rik	1.1879	0.124	0.276
	Vwa1	1.10546	0.193	0.373	1.26329e-14	Ostf1	1.19328	0.383	0.694	3.66048e-41	Hs2st1	1.0729	0.229	0.441	1.96798e-11	Grk3	1.22976	0.14	0.345	2.43022e-27	Meg3	1.07551	0.999	1	7.31216e-218	Bckdha	1.19828	0.156	0.307	9.37291e-14	Rilpl2	1.28468	0.124	0.259	0.00393994	Pcnx4	1.20976	0.183	0.347	9.73306e-15	Slc2a1	1.39079	0.465	0.762	1.33403e-85	44627	1.18757	0.257	0.528
	Ndn	1.10526	0.391	0.692	4.67138e-36	Ccn6	1.19322	0.251	0.544	5.98076e-32	Cryab	1.07094	0.451	0.593	3.83747e-06	Ostf1	1.22916	0.346	0.67	5.02294e-64	Scmh1	1.07473	0.121	0.251	8.69316e-11	Ppp2cb	1.19643	0.139	0.274	5.43465e-12	Get4	1.28171	0.169	0.334	0.00016382	Kti12	1.20695	0.143	0.3	1.57468e-14	Msn	1.39054	0.208	0.492	7.12238e-55	Rest	1.18754	0.189	0.421
	Gfpt2	1.10338	0.143	0.339	2.09845e-20	Ctsz	1.18703	0.618	0.866	3.38936e-56	Ip6k2	1.06906	0.218	0.498	1.49562e-18	Htra3	1.22903	0.156	0.376	2.63415e-30	Gm10076	1.07319	0.994	0.999	4.0547e-224	Wdr45	1.19377	0.138	0.28	2.09095e-12	Mdm4	1.27612	0.237	0.415	4.00099e-06	Stxbp3	1.20249	0.189	0.373	9.79639e-18	Mat2b	1.38575	0.118	0.303	2.31178e-31	Tgfb2	1.18713	0.244	0.477
	Arrdc4	1.103	0.292	0.499	1.35589e-18	Slc25a36	1.18417	0.276	0.588	2.04355e-34	Net1	1.06854	0.286	0.533	8.35475e-15	Bsdc1	1.22399	0.148	0.367	4.01884e-29	Bag3	1.06964	0.173	0.341	1.38458e-15	Bag3	1.19194	0.276	0.502	1.69768e-26	Gja1	1.2759	0.393	0.603	6.87268e-12	Trib1	1.19791	0.526	0.744	1.81906e-45	Kdm6b	1.38355	0.115	0.272	1.01604e-23	Tmem39a	1.18693	0.262	0.533
	Dpf2	1.10209	0.117	0.298	9.4891e-20	Sdhd	1.18283	0.273	0.588	3.47749e-37	Kdelr2	1.06632	0.786	0.968	8.27854e-68	Get4	1.21953	0.15	0.378	7.01792e-31	Vps37b	1.0682	0.219	0.415	6.24883e-20	Irf2bp2	1.19145	0.27	0.463	8.35618e-22	Pdpn	1.27353	0.249	0.42	3.70875e-05	Mast4	1.19627	0.332	0.572	3.10324e-31	Tmbim1	1.37892	0.302	0.619	5.95366e-67	Edem1	1.18381	0.129	0.258
	Fdft1	1.10129	0.27	0.483	2.79569e-19	Mtx1	1.18253	0.128	0.296	1.53238e-13	Fastk	1.06623	0.236	0.495	2.72038e-16	Dhx40	1.21939	0.184	0.444	6.69601e-38	Efhd2	1.06793	0.39	0.65	1.0957e-35	Bach1	1.18831	0.132	0.254	1.45672e-09	Rbm4	1.27098	0.225	0.417	8.08118e-07	Mfap4	1.19485	0.208	0.355	2.07108e-11	Eif3a	1.37613	0.489	0.836	1.67118e-116	Vwa5a	1.18286	0.195	0.433
	Pink1	1.09997	0.145	0.357	1.30542e-23	P3h4	1.18003	0.685	0.941	1.33036e-98	Ogfr	1.0651	0.158	0.398	5.34342e-15	Mapre3	1.21698	0.118	0.265	3.84431e-16	Ezr	1.06759	0.138	0.29	4.91712e-14	Wdr89	1.1874	0.367	0.615	5.24763e-38	Atp6v1b2	1.26724	0.178	0.31	0.0162957	Spaca6	1.19277	0.132	0.265	2.91433e-10	Krit1	1.37553	0.218	0.475	2.02229e-48	Mmadhc	1.18149	0.294	0.578
	Tmem109	1.09941	0.115	0.28	1.0966e-16	Htra3	1.17471	0.195	0.448	8.97523e-25	Bambi	1.06405	0.384	0.61	2.04404e-12	Kif13b	1.21368	0.137	0.342	1.06671e-27	Slc25a36	1.06673	0.271	0.515	1.54637e-27	Cln8	1.18528	0.142	0.279	1.7115e-11	Cpox	1.26397	0.183	0.327	0.00348937	Agk	1.19096	0.123	0.26	1.88521e-11	Lysmd3	1.37423	0.223	0.507	1.46378e-53	Tcerg1	1.1795	0.153	0.352
	Rpa2	1.09864	0.136	0.31	5.05346e-17	Rabl3	1.1747	0.111	0.285	2.85687e-15	Gpsm1	1.06333	0.122	0.281	2.73873e-08	Bzw2	1.2135	0.294	0.591	1.7509e-50	Mfsd10	1.06596	0.198	0.391	8.03618e-19	Fam13b	1.18285	0.142	0.276	1.19541e-11	Plec	1.26385	0.278	0.465	1.48671e-07	Ubald2	1.18879	0.3	0.545	5.65636e-31	Mtch2	1.37257	0.222	0.502	1.10821e-53	Flot1	1.17707	0.227	0.442
	Cry2	1.09857	0.102	0.252	2.24446e-15	Ppp1r1b	1.17137	0.145	0.303	1.37985e-11	Mfap4	1.06171	0.115	0.258	1.28863e-06	Ptx3	1.21146	0.167	0.33	1.4277e-17	Btg2	1.06032	0.175	0.308	2.59184e-10	Actb	1.18066	0.99	0.999	5.39039e-129	Cd24a	1.26328	0.459	0.626	9.61843e-10	Mafb	1.18869	0.194	0.332	2.22589e-10	Sfrp5	1.36774	0.217	0.374	4.5403e-20	Orai1	1.17564	0.169	0.345
	Ppp1r15a	1.0963	0.343	0.6	2.42242e-26	Col9a3	1.16431	0.989	1	4.00336e-225	Ddx39b	1.06145	0.419	0.73	9.51438e-29	Pgk1	1.20747	0.746	0.957	1.23086e-127	Tbc1d10a	1.0572	0.194	0.364	5.89494e-15	Elf3	1.17935	0.171	0.296	2.52983e-09	Medag	1.2574	0.169	0.303	0.0116574	Piezo1	1.18852	0.114	0.256	5.54944e-13	Smyd5	1.36572	0.119	0.301	2.29743e-30	Arf6	1.17495	0.295	0.557
	Cep85	1.09593	0.104	0.26	1.31622e-16	Uck2	1.16265	0.246	0.497	5.21888e-23	Foxa3	1.06126	0.208	0.422	1.00243e-11	Lrrfip1	1.20414	0.242	0.5	5.07582e-37	Pelo	1.05684	0.175	0.34	6.37144e-15	Klf9	1.17586	0.55	0.776	2.21792e-54	Fam13b	1.25711	0.136	0.289	0.000947514	Htra3	1.18735	0.25	0.455	1.39222e-21	Smim13	1.36478	0.202	0.447	4.70346e-42	Herpud2	1.17304	0.215	0.456
	Mab21l2	1.09507	0.119	0.27	4.50157e-14	Rangrf	1.1598	0.131	0.294	4.72885e-13	Gpr107	1.05822	0.146	0.317	1.87697e-08	Ets1	1.20285	0.305	0.627	3.40826e-57	Cth	1.05334	0.239	0.376	1.75772e-09	Dnaja4	1.17582	0.194	0.302	1.24395e-06	Tmem131l	1.25636	0.133	0.3	6.63453e-05	Dlk1	1.18719	1	1	2.67227e-194	Edem1	1.36243	0.119	0.284	1.4801e-25	Faap20	1.17114	0.141	0.273
	Bgn	1.09397	0.995	1	3.23919e-157	Plk2	1.1593	0.157	0.285	1.25334e-07	Mdfi	1.05787	0.233	0.5	1.76355e-17	Got1	1.2028	0.211	0.442	1.06184e-30	Gna13	1.05288	0.286	0.513	1.53891e-23	Ubtd1	1.17511	0.2	0.361	1.857e-14	2410002F23Rik	1.25419	0.201	0.363	0.000432651	Dusp1	1.18672	0.3	0.47	1.31274e-15	Gtpbp4	1.35689	0.481	0.799	6.61417e-96	Hspa2	1.1708	0.173	0.311
	1810055G02Rik	1.09063	0.145	0.341	3.74678e-20	Ttc33	1.15854	0.116	0.305	5.65693e-17	Limd2	1.05758	0.104	0.254	8.83785e-08	Ttc7	1.19708	0.273	0.543	1.67585e-40	Nup98	1.05198	0.181	0.357	5.88319e-17	Brd4	1.1732	0.261	0.494	2.69058e-28	Slc35e4	1.25359	0.186	0.367	1.29388e-05	Stat1	1.18667	0.135	0.277	6.03418e-12	Hspa9	1.35626	0.568	0.866	1.13126e-118	Mras	1.1696	0.516	0.781
	Rtkn	1.08926	0.188	0.402	1.94286e-21	Tnfrsf21	1.15382	0.177	0.421	1.10219e-22	Hexa	1.05708	0.364	0.704	4.8354e-28	Edem1	1.19496	0.125	0.305	4.71665e-23	Cyb5r3	1.05071	0.247	0.458	1.77343e-22	D5Ertd579e	1.17129	0.357	0.607	8.94143e-35	Mapk1ip1l	1.2516	0.296	0.509	2.40228e-10	Naga	1.18461	0.368	0.641	3.11266e-38	Sdhd	1.35536	0.241	0.525	1.04064e-54	Ezr	1.16943	0.21	0.427
	Pdk3	1.08423	0.132	0.321	2.89719e-20	Lactb2	1.15026	0.216	0.429	1.35802e-18	Sobp	1.05705	0.298	0.58	1.70647e-18	Tet3	1.19418	0.277	0.593	2.8668e-56	Jund	1.05007	0.831	0.938	3.04989e-50	Htra1	1.16798	0.142	0.266	2.98474e-10	Retreg2	1.25159	0.198	0.353	0.000413103	Ets2	1.18405	0.239	0.426	1.73732e-17	2310022B05Rik	1.35434	0.113	0.279	1.14634e-25	Map3k8	1.16893	0.205	0.354
	Marveld1	1.07564	0.191	0.424	8.16013e-24	Ppdpf	1.14983	0.385	0.691	1.71081e-37	Malt1	1.05657	0.166	0.354	1.29023e-09	Vamp8	1.19149	0.257	0.523	1.41541e-40	Efemp2	1.0489	0.421	0.704	1.12871e-41	Anxa11	1.16637	0.392	0.603	1.1005e-32	Tnfrsf21	1.25123	0.166	0.317	0.00114267	Nectin3	1.18268	0.131	0.272	1.00788e-11	Ppm1a	1.35192	0.304	0.619	1.87306e-66	Hspa13	1.16162	0.137	0.303
	Nfic	1.07026	0.613	0.878	5.44819e-56	Trib3	1.1497	0.282	0.551	2.58912e-25	Cebpb	1.05497	0.75	0.94	2.67755e-35	Frzb	1.19085	0.218	0.333	1.59177e-09	Slc35e4	1.04834	0.16	0.331	3.22509e-16	Matn4	1.16432	0.604	0.801	5.42345e-50	Sdc4	1.25095	0.967	0.991	7.91225e-64	Wdr89	1.1808	0.294	0.546	2.19452e-30	Tmem248	1.35155	0.273	0.614	1.60647e-71	Uck2	1.16129	0.408	0.65
	Fastk	1.06964	0.172	0.416	4.80902e-27	Tcp11l2	1.14857	0.188	0.473	2.9858e-30	Rab39b	1.05304	0.212	0.444	5.17184e-14	Cep170	1.19084	0.131	0.299	5.37827e-20	Sntb2	1.04821	0.185	0.374	1.02673e-18	Gstp1	1.16305	0.237	0.432	1.98482e-20	Rae1	1.24885	0.234	0.418	2.7098e-06	Cyb5r1	1.18004	0.14	0.297	5.66706e-14	Herpud2	1.35104	0.191	0.424	2.70728e-39	Ccnd1	1.16039	0.178	0.345
	Msi2	1.06034	0.464	0.805	5.95806e-47	Lbp	1.14814	0.152	0.315	5.13982e-12	Dlk1	1.05227	0.989	1	5.8858e-83	Creb3	1.19074	0.211	0.465	5.07478e-36	Tex264	1.04724	0.139	0.261	2.50391e-09	Tmbim1	1.1612	0.43	0.664	1.29098e-36	Tuba1a	1.2487	0.278	0.482	6.40351e-08	Gadd45g	1.1791	0.371	0.515	1.82539e-11	Cdk9	1.34998	0.165	0.398	2.17373e-41	Tspyl1	1.15767	0.138	0.296
	Copg1	1.05935	0.224	0.499	6.45929e-30	Ier5	1.14805	0.502	0.79	7.30567e-43	Hmgcs1	1.05081	0.713	0.91	2.47267e-25	Fscn1	1.18966	0.307	0.619	1.58815e-54	Srcap	1.04255	0.135	0.28	2.83768e-13	Atp6v1b2	1.16101	0.178	0.31	4.42213e-10	Slc7a5	1.24648	0.163	0.296	0.00792548	Dph5	1.17768	0.124	0.256	8.35618e-11	Nectin3	1.34956	0.11	0.271	1.3997e-24	Slu7	1.15679	0.197	0.424
	Snhg17	1.05835	0.147	0.323	5.74267e-16	Pxdc1	1.14729	0.239	0.532	1.59531e-30	Vill	1.04521	0.125	0.306	2.92647e-10	Wipi2	1.18923	0.119	0.315	1.41201e-25	Hnrnpl	1.03932	0.316	0.575	3.80892e-31	Lats1	1.15682	0.177	0.328	1.59119e-13	Sbds	1.24455	0.178	0.321	0.00489637	Nolc1	1.17355	0.258	0.47	1.48462e-21	Hspb6	1.34956	0.14	0.312	2.69244e-25	Maf1	1.15518	0.125	0.289
	Cd82	1.05815	0.173	0.373	3.52701e-18	AW209491	1.14249	0.127	0.319	1.11389e-16	Srebf1	1.04518	0.141	0.287	3.26903e-06	Rnf6	1.18896	0.225	0.494	5.9026e-38	Wipi2	1.0372	0.132	0.251	1.11223e-08	Nrip1	1.15615	0.292	0.48	4.7573e-19	Ppp1r12a	1.2436	0.198	0.329	0.0201299	Cd24a	1.17271	0.604	0.785	1.14789e-38	Rab39b	1.34815	0.26	0.538	1.60071e-52	Retreg2	1.15432	0.169	0.341
	Creb3l1	1.05728	0.132	0.282	1.7013e-12	Ube4b	1.14106	0.232	0.503	2.50324e-27	Sil1	1.0425	0.149	0.371	4.06034e-14	Crbn	1.18635	0.095	0.254	6.14567e-20	Pink1	1.03524	0.17	0.331	1.06025e-14	Yars	1.15017	0.287	0.485	3.27958e-21	Pa2g4	1.24279	0.34	0.55	1.58129e-10	Ezr	1.16583	0.254	0.449	8.58531e-20	Tent5a	1.34589	0.226	0.386	5.43949e-21	Mapk1ip1l	1.15341	0.255	0.519
	Tsc22d2	1.05633	0.14	0.349	1.14698e-22	Zbtb21	1.13924	0.136	0.327	6.79584e-16	Wdr89	1.04032	0.219	0.468	9.33503e-15	Tnfrsf11b	1.18074	0.249	0.461	2.63291e-27	Bgn	1.03484	0.993	1	1.28448e-203	Specc1	1.15005	0.123	0.256	1.71561e-11	Pde4b	1.24209	0.29	0.444	0.000125354	S100a11	1.16247	0.828	0.91	3.17757e-55	Mmadhc	1.34304	0.262	0.538	3.12953e-53	Ppp2r1a	1.1526	0.202	0.434
	Vamp2	1.05231	0.175	0.393	1.90535e-21	Cdadc1	1.13721	0.168	0.382	7.88075e-18	Mdm4	1.03839	0.18	0.429	9.39775e-16	Flot1	1.17982	0.211	0.48	5.46054e-40	Metrn	1.03405	0.149	0.293	2.41877e-12	P2rx7	1.14488	0.162	0.28	7.70242e-08	N4bp1	1.23972	0.157	0.303	0.00211567	Fosl2	1.1622	0.233	0.443	3.70017e-21	Slc3a2	1.34148	0.756	0.936	5.16826e-154	Sp3	1.15231	0.154	0.327
	Slc39a7	1.05172	0.395	0.706	1.65707e-38	Batf3	1.13435	0.131	0.281	1.83078e-11	Plscr1	1.03562	0.127	0.255	4.29967e-05	Snx1	1.17771	0.169	0.401	1.4697e-31	Kctd4	1.0327	0.151	0.274	1.47821e-08	Pnp	1.14297	0.592	0.774	1.20579e-39	Nedd4l	1.23956	0.157	0.302	0.00263648	Tsc22d3	1.16138	0.323	0.462	4.89459e-12	Snhg16	1.34032	0.218	0.472	3.89979e-46	Emp1	1.15157	0.56	0.854
	Nup98	1.0505	0.182	0.379	5.46771e-17	Gm9908	1.13406	0.128	0.271	9.44659e-10	Jund	1.03359	0.979	0.998	8.54622e-63	Ociad1	1.1772	0.396	0.731	1.03032e-68	Litaf	1.03268	0.426	0.656	6.95224e-31	Ccdc80	1.14186	0.192	0.329	9.03287e-11	Fscn1	1.23941	0.328	0.539	3.04866e-09	Bhlhe40	1.15925	0.293	0.496	1.24959e-20	Rlim	1.33995	0.222	0.47	4.71198e-44	Ttc7	1.14921	0.368	0.634
	Ociad1	1.04692	0.355	0.671	4.59368e-35	Ip6k1	1.13097	0.292	0.584	1.8854e-30	Frs2	1.03179	0.183	0.378	5.82634e-10	Lgr4	1.17672	0.139	0.308	6.70784e-20	Srpx	1.03151	0.638	0.848	1.64669e-50	Asns	1.14154	0.389	0.572	4.81671e-22	Efemp1	1.23448	0.172	0.3	0.0415139	Dnajb1	1.15559	0.481	0.596	8.29146e-08	Srfbp1	1.33902	0.137	0.333	4.06813e-32	S100a16	1.14621	0.303	0.494
	Eno1	1.04594	0.597	0.846	1.87761e-40	Ttc7	1.13009	0.288	0.556	7.91739e-26	Scarf2	1.03104	0.235	0.491	2.39853e-15	Ralb	1.17551	0.158	0.381	4.58144e-29	Mogs	1.03094	0.131	0.26	2.26707e-10	Gm47283	1.13826	0.54	0.672	3.85442e-20	Ubxn4	1.23302	0.571	0.788	5.68891e-22	Cdk9	1.15076	0.187	0.368	1.49087e-17	Lrrc8a	1.33554	0.122	0.293	5.16263e-26	Maco1	1.14471	0.147	0.312
	Tcaf1	1.0428	0.151	0.339	1.00401e-17	Slc44a2	1.12862	0.157	0.354	3.09626e-16	Ube4b	1.03032	0.197	0.431	9.44629e-14	Fhl2	1.1715	0.125	0.292	1.247e-19	Slc39a7	1.03018	0.417	0.679	2.04189e-36	Jund	1.13673	0.989	0.999	4.33679e-122	Mlf1	1.23255	0.34	0.55	1.08293e-08	Klf9	1.14885	0.409	0.696	3.48529e-42	Srxn1	1.33364	0.186	0.416	2.00531e-39	Shisa4	1.14445	0.209	0.412
	Otub1	1.04015	0.208	0.454	2.04238e-23	Ppp1r15a	1.11871	0.43	0.736	1.6435e-41	Dusp16	1.02625	0.195	0.431	3.09654e-14	Fgfr2	1.16915	0.389	0.699	8.45128e-59	Lactb2	1.02971	0.127	0.265	8.28671e-12	Gtpbp6	1.13582	0.133	0.255	2.02011e-09	Chsy3	1.23254	0.192	0.324	0.016894	Bag3	1.14788	0.237	0.452	4.03142e-23	Rnf19b	1.3316	0.148	0.333	3.04949e-28	Hilpda	1.14374	0.147	0.296
	Psap	1.03919	0.661	0.929	3.50452e-67	Hapln1	1.11774	0.968	0.999	2.93394e-166	Topors	1.02518	0.236	0.459	2.11456e-12	Wsb2	1.16883	0.16	0.4	5.92118e-34	Spin1	1.02696	0.182	0.375	3.60234e-18	1810013L24Rik	1.13505	0.227	0.395	4.73374e-15	Eif4a3	1.23061	0.26	0.467	2.43447e-07	Tmem11	1.14709	0.426	0.693	1.30393e-42	Rb1cc1	1.33024	0.193	0.442	3.91816e-44	Uhrf2	1.14343	0.309	0.593
	Spryd3	1.03844	0.146	0.349	1.72321e-20	Ccnq	1.11703	0.127	0.286	6.54397e-12	Snx17	1.02355	0.286	0.592	7.58406e-21	Klhl9	1.16846	0.203	0.461	4.69706e-37	2610001J05Rik	1.02462	0.159	0.317	4.27168e-14	Arf6	1.13071	0.447	0.691	2.75512e-43	Med10	1.22996	0.314	0.452	0.000385742	Mdm4	1.14365	0.262	0.486	4.43796e-24	Trabd	1.32942	0.104	0.257	4.23999e-23	Gng2	1.1397	0.192	0.384
	Napa	1.03824	0.326	0.637	2.87084e-33	Usp53	1.11627	0.337	0.647	2.58668e-34	Slc39a7	1.02334	0.408	0.715	2.92265e-26	Bex2	1.16838	0.12	0.251	3.46063e-13	Gstp1	1.02341	0.129	0.253	2.29038e-09	Piezo1	1.12965	0.147	0.286	3.77937e-12	Tprgl	1.2293	0.373	0.559	1.38283e-09	Tcp11l2	1.13854	0.196	0.376	3.57662e-16	Ywhag	1.32707	0.33	0.592	8.33913e-48	Elovl1	1.1376	0.181	0.351
	Stt3a	1.03715	0.411	0.736	6.71391e-41	Perp	1.11454	0.106	0.283	7.06333e-16	Lrrc8a	1.02321	0.145	0.354	3.5063e-13	Med10	1.16758	0.31	0.648	2.91771e-60	Hspa9	1.02261	0.643	0.838	4.79054e-49	Hist1h1d	1.12908	0.694	0.807	3.5719e-25	Pim1	1.22484	0.225	0.432	7.7566e-08	Gadd45b	1.13657	0.778	0.923	2.59429e-56	Pck2	1.32575	0.191	0.419	2.10853e-38	Appbp2	1.1362	0.313	0.585
	Atp6v1a	1.03544	0.152	0.341	2.87367e-18	Bambi	1.11336	0.196	0.388	4.89776e-15	Srprb	1.02201	0.198	0.458	3.08115e-16	Kdelr1	1.16696	0.494	0.833	8.46823e-92	Brd4	1.02179	0.24	0.463	1.06508e-22	Klhl28	1.12866	0.127	0.266	1.73236e-12	Arhgap31	1.22364	0.178	0.321	0.00569654	Csnk1e	1.13547	0.239	0.43	4.90896e-19	Hnrnpl	1.32509	0.243	0.516	1.50484e-50	Zbtb7a	1.13499	0.118	0.279
	Loxl3	1.0338	0.356	0.617	3.85247e-28	Ier5l	1.11194	0.121	0.275	1.41162e-11	Os9	1.02007	0.401	0.701	1.07726e-24	Ap1s1	1.16677	0.105	0.252	1.05005e-16	Saraf	1.01948	0.523	0.767	2.6453e-45	Dyrk2	1.12784	0.159	0.297	1.29172e-11	Zfp655	1.22041	0.225	0.444	3.00006e-08	Ier3	1.13121	0.431	0.578	9.36875e-16	Tmem251	1.32304	0.129	0.317	3.34448e-30	Vamp2	1.13306	0.164	0.336
	Pld3	1.03327	0.157	0.383	7.50198e-24	Adprhl2	1.11194	0.108	0.274	1.48371e-13	Asrgl1	1.01982	0.27	0.539	2.11253e-16	Frg1	1.16489	0.2	0.441	7.28631e-32	Ppan	1.01677	0.3	0.543	4.17095e-28	Gem	1.12341	0.545	0.789	3.18365e-48	Ywhag	1.22031	0.399	0.568	8.18999e-09	Avpr1a	1.12946	0.173	0.33	1.30865e-13	Sp3	1.32237	0.12	0.295	6.43588e-28	Chadl	1.13216	0.797	0.951
	Cep170	1.03203	0.13	0.31	3.1962e-18	Rnh1	1.11111	0.608	0.864	1.74432e-48	Itfg2	1.01782	0.173	0.401	4.55887e-13	Cth	1.16448	0.229	0.442	5.27436e-28	Cdkn1a	1.01629	0.575	0.722	3.95424e-28	Gm2a	1.12285	0.134	0.273	3.3478e-12	Dnttip2	1.21933	0.281	0.427	0.000312447	Akap13	1.12822	0.198	0.34	7.00693e-11	Cmtm4	1.32236	0.119	0.275	1.33771e-22	Emd	1.13033	0.262	0.502
	Cybrd1	1.03095	0.111	0.26	5.31039e-14	Kdelr2	1.11023	0.781	0.975	3.80737e-108	Slc44a2	1.01052	0.108	0.272	3.32942e-09	4833420G17Rik	1.16431	0.134	0.318	7.76581e-23	Lmna	1.0158	0.749	0.913	1.15375e-72	Camk2n1	1.12103	0.176	0.319	2.46613e-11	Tpp2	1.21685	0.231	0.411	3.14058e-05	Ankrd28	1.12556	0.335	0.563	2.17601e-26	Ppp1r15b	1.32078	0.141	0.343	2.96032e-33	Tnfrsf10b	1.12711	0.127	0.262
	4933434E20Rik	1.03072	0.167	0.404	3.71227e-25	Slc16a4	1.10634	0.168	0.341	6.95422e-13	Col9a3	1.00968	0.992	1	1.83574e-100	Tmem47	1.16365	0.136	0.315	1.85878e-21	Topors	1.0147	0.186	0.352	1.48558e-15	Kdm6b	1.11956	0.147	0.266	3.45884e-08	Yars	1.21405	0.243	0.405	0.000108783	Pnp	1.12548	0.499	0.719	1.10318e-33	Zfp36	1.3185	0.201	0.411	9.49477e-32	Hnrnpl	1.12496	0.284	0.534
	Hexa	1.03069	0.314	0.623	5.39098e-33	Ciao1	1.10401	0.103	0.254	1.88978e-11	Stard4	1.00943	0.492	0.716	5.93068e-16	Phlda3	1.16334	0.117	0.273	3.76699e-18	Serpina3n	1.01256	0.308	0.486	5.9861e-16	Herpud2	1.11749	0.212	0.391	9.67756e-18	Klhl28	1.21376	0.127	0.252	0.0457649	Cth	1.12211	0.184	0.313	1.93041e-08	Wtap	1.31849	0.102	0.253	1.88104e-22	44628	1.12485	0.107	0.265
	Hoxc10	1.02767	0.277	0.519	8.06216e-21	Oard1	1.10381	0.167	0.372	3.90656e-17	Ccn6	1.00892	0.201	0.398	1.66009e-10	Rhou	1.16325	0.11	0.253	8.49781e-16	Tmem222	1.00962	0.257	0.471	5.76937e-22	Klf6	1.1171	0.935	0.971	2.12863e-76	Marcks	1.21309	0.24	0.405	0.000161968	Snhg17	1.11872	0.167	0.301	1.07226e-09	Ccar1	1.3176	0.247	0.544	8.93467e-58	Tmem222	1.12398	0.241	0.496
	Dpysl2	1.02207	0.126	0.312	7.77655e-20	Sfn	1.10269	0.099	0.251	4.89656e-13	Siah1a	1.00723	0.181	0.431	1.07412e-15	Pdcl3	1.16145	0.438	0.719	2.25404e-53	Ak2	1.0078	0.467	0.698	2.16982e-34	Dusp16	1.11681	0.209	0.383	7.18602e-16	Pelo	1.21228	0.237	0.397	0.000273743	Ccdc80	1.11627	0.256	0.436	3.75574e-16	Creb3	1.3175	0.185	0.397	1.43799e-34	Scamp2	1.12336	0.218	0.436
	Htra2	1.02168	0.114	0.252	1.32282e-11	Magi2	1.10157	0.105	0.253	1.74684e-11	Pacsin3	1.0071	0.204	0.423	8.28309e-12	Irf2bp2	1.15682	0.12	0.273	3.27851e-17	Qars	1.00599	0.149	0.288	8.83615e-11	Gna13	1.11088	0.414	0.654	5.62242e-35	Atf5	1.20965	0.269	0.432	8.93049e-05	Dusp8	1.114	0.177	0.302	1.54809e-08	Vasn	1.3171	0.147	0.322	1.89891e-25	Efnb2	1.12265	0.131	0.255
	Mfsd10	1.0196	0.169	0.396	2.10687e-23	Pcgf5	1.1004	0.126	0.332	3.15728e-19	Ap2m1	1.00504	0.377	0.68	2.61173e-23	Sparc	1.15632	1	1	9.0347e-292	Arl14ep	1.00525	0.23	0.43	2.30914e-19	Sat1	1.10956	0.522	0.683	1.30712e-24	Cdadc1	1.20772	0.228	0.37	0.00289751	Dlst	1.11381	0.166	0.324	1.77921e-13	Tfb2m	1.31549	0.112	0.28	3.13319e-26	Nsmce4a	1.12184	0.229	0.456
	Per3	1.01756	0.169	0.331	2.74697e-12	Zfp655	1.09942	0.232	0.518	6.95066e-28	P3h4	1.00416	0.654	0.905	4.30715e-43	Phlda2	1.15598	0.098	0.251	4.63068e-19	Txndc11	1.0028	0.207	0.365	1.34118e-12	Igsf3	1.10371	0.207	0.36	4.69795e-13	Bzw2	1.20422	0.361	0.552	1.16438e-07	Rhob	1.11324	0.46	0.613	3.20372e-15	Mapk1ip1l	1.31411	0.259	0.567	5.7701e-60	Yars	1.12037	0.287	0.541
	Sdhc	1.01406	0.113	0.252	8.0462e-12	Uba52	1.09931	0.969	0.994	1.36782e-177	Fzd2	1.00371	0.15	0.299	6.83453e-06	Atp6ap1	1.15241	0.161	0.365	5.90918e-26	Tnfrsf21	1.0024	0.186	0.334	1.84227e-11	Rln1	1.10135	0.455	0.592	2.15937e-17	Chd2	1.20379	0.234	0.393	0.000193417	Gtpbp4	1.1072	0.419	0.68	6.42158e-37	Zfp266	1.31118	0.223	0.502	4.37017e-50	Tmem248	1.1201	0.304	0.57
	Tpst1	1.01322	0.204	0.438	5.79944e-22	Tubb4b	1.09711	0.352	0.623	7.50629e-29	Eno1	1.0035	0.751	0.947	5.44761e-44	Auh	1.14983	0.228	0.475	2.32906e-34	Map7d1	1.00196	0.183	0.37	3.56031e-18	Cdkn2d	1.10102	0.25	0.417	4.7915e-15	Nr1h2	1.20281	0.13	0.255	0.049543	Arrdc4	1.10512	0.649	0.853	2.22312e-49	Vps37b	1.31081	0.183	0.405	5.17208e-37	Rnf19b	1.11984	0.163	0.329
	Gaa	1.01068	0.253	0.475	1.47646e-19	Matn3	1.09629	0.712	0.978	1.18616e-81	Rictor	1.00289	0.218	0.492	1.94318e-17	Vat1	1.14921	0.12	0.3	1.02128e-22	Ip6k1	1.00103	0.34	0.549	2.16652e-22	Gabpb1	1.10053	0.161	0.301	5.65757e-11	Pdlim4	1.19837	0.352	0.556	7.3292e-09	Sox9	1.10493	0.806	0.918	2.87197e-56	Bsdc1	1.30999	0.141	0.362	4.05356e-37	Ewsr1	1.11944	0.299	0.544
	P3h3	1.00998	0.527	0.822	4.51145e-48	Mmadhc	1.09444	0.282	0.607	2.56167e-35	Ppp4c	1.00269	0.153	0.356	1.66214e-11	Tor1aip2	1.14855	0.135	0.326	8.09064e-24	Lats1	0.998956	0.183	0.34	5.05145e-13	Mapk3	1.10035	0.282	0.458	4.11966e-18	Vezf1	1.1944	0.237	0.4	0.000182147	Cxcl14	1.10459	0.356	0.562	2.15047e-24	Zfp507	1.30981	0.113	0.281	1.03385e-26	Cmtm4	1.11873	0.148	0.292
	Gmppb	1.00943	0.129	0.298	1.15792e-15	Hilpda	1.09169	0.12	0.296	2.71376e-14	Plekhf2	1.00215	0.167	0.393	4.57711e-14	Map2	1.14332	0.157	0.322	1.58402e-18	Usp53	0.997755	0.34	0.541	1.37689e-21	Runx1	1.09936	0.233	0.372	1.84478e-10	Oaf	1.19392	0.204	0.354	0.00321691	AW209491	1.09847	0.131	0.265	1.82482e-10	Fxyd5	1.30804	0.128	0.257	1.40028e-15	Dennd4a	1.11712	0.139	0.288
	Mfap2	1.00881	0.384	0.562	3.62983e-12	Mapk3	1.08772	0.168	0.386	2.25489e-18	Dok1	0.998366	0.276	0.517	1.24156e-14	Gna13	1.1427	0.292	0.57	4.39271e-43	Rrp7a	0.997545	0.164	0.313	5.10578e-12	H2-K1	1.09452	0.256	0.393	2.18102e-10	Hnrnpl	1.18641	0.334	0.504	1.10144e-06	Actb	1.09837	0.992	0.996	1.85951e-95	Dph5	1.30725	0.141	0.342	1.35798e-31	Cebpb	1.11532	0.758	0.952
	Cryl1	1.00712	0.16	0.345	1.83131e-16	Atp5b	1.08495	0.719	0.958	6.27311e-92	Wwp2	0.99831	0.748	0.949	9.74719e-50	Zfp655	1.14225	0.226	0.471	2.75922e-33	Ier5l	0.997119	0.159	0.285	1.01016e-08	4930503L19Rik	1.0896	0.162	0.292	9.86725e-10	Ube2j1	1.18346	0.222	0.376	0.000336543	Rgs3	1.09394	0.473	0.693	2.64767e-33	Elovl1	1.30411	0.14	0.306	1.02888e-23	Kctd4	1.11451	0.174	0.332
	Setbp1	1.007	0.128	0.272	2.23574e-11	Rilpl2	1.08474	0.133	0.329	1.84997e-16	Rnf187	0.997321	0.239	0.512	3.49373e-17	Hist1h2bc	1.14063	0.967	0.995	6.0987e-106	Crebrf	0.994624	0.301	0.507	1.23701e-20	Zfp414	1.0885	0.157	0.281	3.21473e-09	Rcan1	1.17963	0.361	0.525	1.16657e-05	Tmem222	1.09226	0.314	0.563	2.13545e-30	Riok1	1.30211	0.243	0.524	1.7211e-53	Dlst	1.11298	0.15	0.331
	Pkm	1.007	0.695	0.872	1.06654e-40	B4galt7	1.08177	0.106	0.257	4.12283e-12	Bbc3	0.995692	0.191	0.42	7.54694e-14	Pan3	1.14007	0.105	0.257	3.09798e-17	Hilpda	0.993809	0.138	0.269	2.56206e-10	Nup62	1.08764	0.135	0.265	2.9188e-10	Klf4	1.17906	0.642	0.784	1.56439e-18	Cry2	1.08728	0.25	0.41	1.32659e-13	Nob1	1.30139	0.141	0.349	1.89004e-33	Rce1	1.11241	0.201	0.415
	Ddx39b	1.00645	0.278	0.556	2.30892e-27	Map2	1.08162	0.138	0.27	9.34076e-08	Asns	0.993016	0.273	0.48	8.47862e-10	Csnk1e	1.13603	0.305	0.632	5.42868e-55	Ppp2r2a	0.99209	0.311	0.527	5.33237e-22	Mt2	1.08369	0.308	0.442	1.31883e-10	Klhl9	1.17831	0.296	0.494	4.28652e-08	Nras	1.08531	0.368	0.602	2.0692e-28	Ccdc86	1.2989	0.124	0.298	1.20022e-26	Tnfrsf21	1.11189	0.22	0.454
	Mfge8	1.00596	0.837	0.972	2.97468e-52	Dctn2	1.0809	0.257	0.5	2.90074e-22	Taz	0.991704	0.113	0.275	1.31428e-08	Lzts2	1.13564	0.131	0.316	1.23155e-22	Mmp2	0.99133	0.685	0.905	3.03316e-72	Fam180a	1.08201	0.618	0.812	1.38803e-45	Trmt10c	1.17786	0.18	0.323	0.00844092	Foxa3	1.08328	0.215	0.373	6.93707e-13	Cars	1.29498	0.247	0.521	4.39801e-50	Sox9	1.10922	0.726	0.899
	Med25	1.00578	0.109	0.264	3.35717e-15	Net1	1.07981	0.186	0.38	5.67822e-16	Clu	0.99136	0.779	0.958	1.60434e-39	Kdelr2	1.13409	0.803	0.979	6.9264e-178	Ruvbl2	0.990981	0.157	0.303	7.47057e-12	Cebpg	1.08175	0.604	0.829	6.57165e-57	9930021J03Rik	1.17697	0.166	0.296	0.025731	Gsn	1.08139	0.22	0.406	4.43285e-16	Usp22	1.2941	0.19	0.428	1.529e-40	Ndrg1	1.10894	0.259	0.532
	H1fx	1.0047	0.156	0.28	1.20723e-06	Klhl9	1.07915	0.202	0.453	4.08588e-22	Gramd1a	0.988622	0.165	0.371	3.93263e-11	Anapc2	1.13371	0.157	0.364	3.27895e-26	Tmem248	0.990555	0.318	0.542	7.85866e-24	Ubc	1.08083	0.977	0.99	6.32113e-52	Rbms1	1.176	0.157	0.292	0.00714735	Mt1	1.08135	0.754	0.85	5.58014e-25	Resf1	1.29331	0.209	0.417	9.05564e-31	Bmp2	1.10853	0.278	0.538
	Penk	1.00371	0.34	0.517	2.32769e-11	Tkt	1.07652	0.463	0.767	6.07785e-43	Slc43a3	0.983364	0.127	0.285	6.57817e-08	Tmem39a	1.13289	0.278	0.584	4.43238e-47	4833420G17Rik	0.98936	0.208	0.382	2.72581e-15	Nr4a2	1.07799	0.187	0.31	1.18663e-08	Bhlhe41	1.17436	0.453	0.634	2.99251e-10	Ppp4c	1.07845	0.166	0.321	3.05665e-13	Trmt10c	1.29138	0.129	0.307	5.17257e-27	Sbno2	1.10819	0.413	0.673
	Vps37b	0.999817	0.185	0.434	1.66485e-26	Jund	1.07452	0.911	0.989	3.5005e-77	Atf5	0.983096	0.188	0.365	2.51495e-07	Ppp4c	1.13207	0.109	0.291	2.07076e-23	Mllt3	0.988541	0.162	0.287	4.95833e-09	Hexa	1.0762	0.504	0.755	6.34691e-50	Sec14l1	1.17233	0.231	0.39	0.000898549	Sparc	1.07826	1	1	7.36651e-191	Nolc1	1.29122	0.281	0.572	5.35226e-56	Apex1	1.10717	0.284	0.503
	Fkbp7	0.997965	0.349	0.663	9.88583e-33	Wdr89	1.0709	0.303	0.594	2.8782e-30	Fzd9	0.983007	0.229	0.429	1.16721e-09	Fopnl	1.13107	0.174	0.39	4.33671e-27	Tprgl	0.986889	0.269	0.459	1.91143e-17	Snx21	1.07526	0.35	0.544	1.21569e-22	Ctsf	1.17186	0.435	0.656	2.52766e-14	Efemp2	1.07771	0.634	0.839	5.74576e-55	Utp3	1.29091	0.232	0.516	6.00492e-54	Mdfi	1.10697	0.338	0.578
	Bag3	0.997734	0.16	0.369	2.09637e-20	Slc24a5	1.06878	0.115	0.278	7.98136e-13	Sc5d	0.981807	0.333	0.613	1.69284e-19	Nr1h2	1.13104	0.115	0.289	1.71336e-21	Resf1	0.985912	0.2	0.311	2.17687e-06	Clec3a	1.07478	0.263	0.447	5.95805e-18	Med20	1.17017	0.127	0.26	0.010408	Gsk3b	1.07507	0.357	0.578	2.54618e-24	Srcap	1.28919	0.106	0.26	2.86378e-23	Rchy1	1.1069	0.178	0.375
	Psmd5	0.995077	0.104	0.256	8.8496e-15	Flot1	1.06466	0.135	0.273	2.63321e-08	Ngrn	0.981287	0.233	0.456	1.28113e-11	Mras	1.12784	0.637	0.899	7.12091e-115	Adipor1	0.984741	0.395	0.636	4.88344e-30	Slc25a51	1.07441	0.303	0.505	9.15861e-23	Ndrg1	1.16827	0.201	0.38	8.23184e-05	Ubl3	1.07316	0.287	0.505	5.79566e-21	Chsy3	1.28715	0.191	0.399	1.94364e-32	Cdadc1	1.10623	0.185	0.387
	Maged2	0.991653	0.622	0.832	6.32159e-43	Serpine1	1.06308	0.237	0.386	1.60813e-08	Gaa	0.981094	0.349	0.664	1.67731e-22	Spryd3	1.1275	0.16	0.379	2.19467e-28	Snai2	0.984695	0.364	0.595	8.75035e-25	Zbtb10	1.07261	0.202	0.353	2.97972e-12	Camk2d	1.16374	0.586	0.778	1.36649e-19	Hivep3	1.07295	0.174	0.325	1.47356e-11	Ccnq	1.28359	0.105	0.257	5.40997e-23	Gabarapl1	1.10511	0.373	0.655
	Tmem115	0.991406	0.111	0.288	1.60754e-19	Cdo1	1.06244	0.18	0.414	6.30453e-22	B9d2	0.980322	0.1	0.254	4.50675e-08	Zeb1	1.12683	0.218	0.466	1.38012e-34	Mapk3	0.98442	0.154	0.292	2.86192e-10	Hivep3	1.06994	0.165	0.296	1.6298e-09	Maco1	1.158	0.201	0.35	0.00255076	Rtn4	1.07017	0.666	0.844	9.57171e-51	Cd24a	1.28075	0.377	0.654	3.20377e-56	Col9a2	1.1041	1	1
	Arfip2	0.990076	0.122	0.276	1.45569e-13	Pfkfb3	1.06177	0.121	0.29	1.38452e-13	Meg3	0.978887	0.994	1	1.21842e-95	Chsy3	1.12499	0.151	0.358	5.85637e-26	Dctn3	0.982613	0.355	0.534	1.84204e-13	Gm10076	1.06834	1	1	1.32106e-264	Osmr	1.15559	0.251	0.414	3.1098e-05	Vgll4	1.0696	0.279	0.46	2.20141e-16	Ptx3	1.27892	0.128	0.32	4.36544e-33	4933434E20Rik	1.10372	0.222	0.454
	Hdac3	0.988828	0.104	0.256	6.04117e-15	Dhrs3	1.05707	0.191	0.417	1.61141e-19	Sparc	0.97883	1	1	3.38286e-100	Slu7	1.12389	0.191	0.436	1.87514e-34	Atp5b	0.979133	0.715	0.917	4.02905e-74	Sox9	1.06748	0.855	0.949	3.73547e-59	Camk2n1	1.15521	0.139	0.275	0.0129326	Cpox	1.0682	0.244	0.44	1.94108e-18	44627	1.27702	0.22	0.495	4.28616e-48	Nras	1.10225	0.309	0.575
	Slc26a2	0.988564	0.167	0.355	7.17555e-16	Pygl	1.05294	0.141	0.308	4.78384e-13	Cmtm5	0.978561	0.284	0.553	1.03252e-16	Tnfrsf1a	1.12096	0.358	0.666	8.97565e-52	Appbp2	0.979072	0.333	0.555	9.73872e-23	S100a16	1.06719	0.273	0.424	1.31471e-11	Trib3	1.15397	0.293	0.464	1.51222e-05	Jund	1.06742	0.994	1	2.55467e-126	Csf1	1.2745	0.122	0.262	2.75091e-18	Lysmd3	1.10187	0.237	0.482
	Susd5	0.98614	0.372	0.604	9.53269e-19	Phgdh	1.05047	0.329	0.633	2.61153e-33	P2rx4	0.977359	0.131	0.291	2.09003e-07	Stk11	1.11857	0.136	0.319	8.18649e-22	Klf6	0.977764	0.516	0.705	3.46176e-23	Msn	1.0661	0.246	0.423	6.61337e-17	Igsf3	1.15128	0.213	0.404	6.32203e-06	Pcf11	1.06294	0.154	0.292	4.71233e-10	Lrrc8c	1.27431	0.112	0.263	6.07091e-22	Cdc42ep4	1.10102	0.138	0.288
	Clu	0.985965	0.527	0.684	1.81848e-10	Zbed5	1.0466	0.136	0.301	1.14415e-12	Gprasp2	0.976406	0.145	0.288	1.34494e-05	Hspa5	1.11733	0.993	0.999	1.43971e-132	Ogt	0.975337	0.377	0.644	3.60022e-34	Umps	1.06576	0.219	0.37	5.77757e-13	Snhg15	1.14958	0.234	0.383	0.00393624	Serpina3n	1.06178	0.276	0.48	4.64805e-20	Ube4b	1.27284	0.207	0.454	3.30839e-42	Prps1	1.10056	0.168	0.35
	Tpi1	0.984443	0.661	0.872	4.18874e-43	Slu7	1.0457	0.207	0.472	5.89377e-24	Fkbp9	0.97627	0.761	0.976	1.77763e-58	Usp22	1.11614	0.253	0.52	9.70689e-39	Cep85	0.975064	0.145	0.282	4.16491e-11	Lrrc8a	1.0598	0.181	0.31	5.0587e-09	Srxn1	1.1467	0.189	0.321	0.0170725	Pxdc1	1.05964	0.243	0.401	1.26093e-12	Vwa5a	1.2721	0.192	0.417	2.95371e-36	Ralb	1.09845	0.129	0.27
	Pim1	0.983772	0.111	0.274	2.54721e-16	Trappc1	1.04482	0.128	0.289	1.11269e-11	Prpf19	0.97561	0.186	0.407	1.31515e-12	Carhsp1	1.11409	0.184	0.369	4.28798e-21	Anapc2	0.974929	0.144	0.285	9.954e-12	H2-Ab1	1.05878	0.535	0.673	2.65365e-20	Smc4	1.14486	0.183	0.324	0.0183634	Timp1	1.0555	0.733	0.859	2.13676e-39	Nrbf2	1.26867	0.154	0.35	1.81722e-30	Mdm4	1.09817	0.19	0.379
	Psmd3	0.983627	0.202	0.444	8.06779e-23	Dusp14	1.04279	0.108	0.258	2.7373e-11	Pcp4	0.974915	0.107	0.282	4.96364e-11	Saraf	1.11	0.495	0.827	1.16767e-84	Selenoi	0.974262	0.155	0.288	9.46165e-10	Arrdc4	1.05767	0.714	0.846	8.81527e-46	Copb1	1.14245	0.473	0.7	8.52944e-16	Nop16	1.05464	0.199	0.366	4.26889e-14	Cnnm2	1.26858	0.15	0.321	8.34621e-25	Cnnm2	1.09613	0.136	0.273
	Txnip	0.983209	0.721	0.85	2.53828e-18	Dcps	1.04222	0.126	0.279	6.40634e-11	Riok1	0.974761	0.284	0.565	9.95915e-18	Tubb2b	1.10968	0.163	0.359	2.78159e-24	Vezf1	0.973129	0.202	0.389	5.08302e-17	Btg2	1.0563	0.765	0.833	3.8825e-21	Cct3	1.13954	0.396	0.612	5.41143e-11	Hnrnpl	1.05447	0.324	0.544	7.25707e-24	Emp1	1.26772	0.604	0.89	2.14183e-112	Srsf11	1.09479	0.839	0.98
	Myadm	0.981945	0.347	0.615	5.66909e-26	Vim	1.04162	0.746	0.914	2.93407e-54	Tmem222	0.97476	0.278	0.562	1.81874e-17	Ubtd1	1.10874	0.121	0.311	1.64213e-23	Ogfr	0.972925	0.17	0.324	8.98292e-13	Izumo4	1.05545	0.152	0.259	1.3674e-06	Cct4	1.1394	0.565	0.774	4.75324e-20	Srfbp1	1.05314	0.171	0.308	1.36317e-09	Rora	1.26679	0.115	0.269	9.08728e-22	Pias4	1.09468	0.131	0.287
	Lrig3	0.981254	0.199	0.422	7.35219e-21	Shox2	1.04151	0.369	0.694	6.11529e-39	Slc6a6	0.974384	0.16	0.386	1.35619e-13	Perp	1.10824	0.252	0.542	6.72133e-46	Nfic	0.972478	0.54	0.761	3.15855e-40	Efhd2	1.05538	0.455	0.65	1.67443e-25	Nufip1	1.13714	0.204	0.354	0.00451504	Slc22a17	1.0499	0.156	0.309	8.43785e-13	Ogt	1.2658	0.386	0.726	4.37074e-80	Hist1h4i	1.09414	0.618	0.674
	Meltf	0.981098	0.357	0.6	1.37755e-20	Gnai2	1.0382	0.676	0.935	5.12875e-85	Hspb6	0.974307	0.153	0.332	1.00725e-08	Topors	1.10787	0.146	0.332	2.75463e-22	Scamp2	0.969553	0.208	0.388	5.20603e-16	Qsox1	1.05468	0.28	0.485	2.45828e-21	Chadl	1.13638	0.82	0.935	5.35787e-41	Hspa13	1.04983	0.168	0.309	7.57904e-11	Tmem39a	1.26473	0.238	0.51	1.85981e-48	Sdhd	1.09249	0.292	0.54
	Prps1	0.977911	0.111	0.258	3.61516e-13	Tgfbi	1.03722	0.602	0.822	2.32989e-37	Pth1r	0.974243	0.204	0.413	1.41502e-10	Tmem128	1.10684	0.236	0.521	2.56558e-40	Bex2	0.969147	0.149	0.255	2.61177e-06	Isyna1	1.05412	0.165	0.288	1.36121e-08	Cgref1	1.13512	0.18	0.314	0.0358081	Mapk6	1.04979	0.204	0.378	3.73788e-15	Sparc	1.26271	1	1	0	Topors	1.09131	0.17	0.361
	Rlf	0.975406	0.147	0.323	1.05468e-15	Mif	1.03507	0.854	0.982	7.58044e-75	Arl14ep	0.972084	0.167	0.366	1.86218e-10	Ip6k1	1.10638	0.294	0.598	4.19158e-47	Csrp1	0.967017	0.192	0.341	2.19136e-11	Cars	1.0541	0.285	0.455	2.44916e-15	Rtn4	1.13502	0.722	0.886	5.03699e-29	2310022B05Rik	1.04812	0.239	0.425	3.46708e-17	Ilf2	1.26063	0.456	0.78	2.17528e-90	Camk2d	1.09128	0.487	0.773
	Fam110b	0.974265	0.169	0.396	1.72885e-23	Qars	1.03424	0.127	0.292	2.25985e-12	Sdc4	0.971412	0.897	0.989	4.00286e-59	Wdr89	1.10439	0.251	0.527	1.99758e-39	Mmadhc	0.966325	0.295	0.521	4.33255e-24	Ptpn2	1.05375	0.498	0.711	4.97963e-35	Nip7	1.13313	0.346	0.549	2.66185e-08	Rab39b	1.04784	0.317	0.515	1.71921e-18	Eif4a3	1.25973	0.225	0.465	3.72918e-39	Coq10b	1.09096	0.287	0.557
	Tmem161a	0.972906	0.117	0.26	7.30757e-12	Wipi2	1.03337	0.132	0.288	2.24125e-11	Fosb	0.970834	0.428	0.721	3.32188e-21	Myc	1.10344	0.458	0.767	1.37846e-64	Gsk3b	0.964911	0.298	0.514	7.19525e-21	Klhl12	1.05373	0.172	0.31	6.30044e-11	Utp3	1.13269	0.349	0.541	3.50288e-08	Bhlhe41	1.04485	0.442	0.628	3.83474e-24	Srsf11	1.25934	0.807	0.974	1.38178e-206	Sec24a	1.09014	0.154	0.319
	Tmem45a	0.97277	0.338	0.617	1.86584e-29	Map1lc3b	1.03258	0.788	0.961	1.30972e-81	Ensa	0.970817	0.346	0.664	2.55463e-21	Dcaf12	1.10263	0.12	0.278	6.52778e-18	Pten	0.963692	0.205	0.379	1.05977e-14	Nr1h2	1.05329	0.155	0.271	1.27304e-07	Lrrc42	1.13212	0.219	0.357	0.0135266	Nob1	1.04255	0.124	0.251	1.99208e-09	Nup50	1.25757	0.136	0.321	5.50824e-28	Ywhag	1.08781	0.353	0.571
	Enpp2	0.970431	0.126	0.27	5.85957e-12	Rcn1	1.03244	0.716	0.948	6.04176e-86	Umps	0.970752	0.158	0.338	3.61044e-09	Spsb2	1.1005	0.139	0.311	3.8337e-20	Actb	0.96092	0.888	0.95	2.08083e-28	Fxyd6	1.05192	0.697	0.849	2.96948e-56	Ptpn2	1.13207	0.533	0.696	1.48686e-13	Proser2	1.04183	0.227	0.396	1.62617e-13	Mras	1.25691	0.524	0.805	7.1023e-88	Gm10076	1.08624	0.999	1
	Rnf187	0.967831	0.248	0.521	4.12638e-27	Jun	1.03043	0.682	0.847	3.77485e-22	Pold2	0.969043	0.111	0.261	3.65159e-07	Gm10076	1.09932	0.992	1	0	Slc35f5	0.960339	0.146	0.267	1.81401e-08	Slc3a2	1.05074	0.798	0.937	8.65339e-79	Trim27	1.13204	0.275	0.478	3.67833e-07	Qsox1	1.03962	0.323	0.538	1.36739e-23	Tnfrsf21	1.25436	0.205	0.439	5.06458e-38	Mdm2	1.08567	0.183	0.361
	Oxa1l	0.967172	0.114	0.276	1.02786e-15	Asns	1.03002	0.463	0.722	4.40261e-31	Per1	0.968776	0.183	0.386	7.74805e-11	Olfm1	1.0979	0.111	0.254	2.00077e-15	Klf4	0.959722	0.492	0.689	8.77453e-27	Jun	1.04842	0.954	0.958	9.93766e-10	Eif4a1	1.12805	0.66	0.839	2.95521e-23	Arf2	1.03942	0.346	0.541	5.97835e-20	Appbp2	1.25346	0.291	0.595	1.10339e-58	Metrnl	1.08553	0.13	0.262
	Zfp869	0.96674	0.151	0.323	2.94298e-14	Btg2	1.0289	0.358	0.618	5.42737e-25	Drg2	0.968079	0.135	0.323	5.77721e-10	Ccnd1	1.0972	0.164	0.328	3.17086e-17	Prkca	0.959007	0.309	0.498	1.24624e-15	Pi4k2a	1.04758	0.317	0.519	2.4913e-21	Pnn	1.12532	0.444	0.599	2.68841e-07	Mdfi	1.03926	0.406	0.626	4.9031e-25	Npc1	1.25291	0.119	0.257	4.8276e-18	Gtpbp6	1.08365	0.13	0.273
	Lmo7	0.965943	0.136	0.3	2.29083e-14	Hdac1	1.02868	0.207	0.416	1.95723e-16	Bckdk	0.966845	0.115	0.296	3.60143e-10	Nfic	1.0961	0.445	0.731	4.85764e-63	Agpat4	0.958412	0.212	0.384	2.13712e-14	Csrp1	1.04636	0.308	0.485	2.1372e-16	Spsb2	1.12423	0.237	0.404	0.000142842	Map7d1	1.03795	0.291	0.499	8.99379e-20	Dkc1	1.24963	0.265	0.533	1.57509e-47	Sspn	1.08164	0.382	0.626
	Srcap	0.965258	0.125	0.286	1.70197e-14	Commd9	1.02689	0.123	0.263	3.44169e-09	Csf1	0.965791	0.135	0.263	0.000113678	Vamp2	1.0957	0.132	0.289	7.93017e-17	Mapk1ip1l	0.955971	0.283	0.502	1.61276e-20	Slc6a6	1.04601	0.282	0.493	2.09991e-21	Nolc1	1.12405	0.317	0.488	7.57259e-06	Tmem248	1.03702	0.377	0.631	1.27211e-31	Zfp146	1.24832	0.107	0.252	1.94112e-20	Snai2	1.08061	0.363	0.601
	Wwp2	0.965224	0.579	0.763	4.06326e-15	1700012D14Rik	1.02582	0.132	0.295	4.78385e-12	Pja1	0.96574	0.194	0.405	1.03632e-10	Amotl2	1.09312	0.18	0.369	2.45119e-21	Psmd3	0.955857	0.218	0.393	4.35886e-15	Plekhf1	1.04424	0.193	0.315	3.59628e-08	Snhg16	1.12333	0.275	0.432	0.000305026	Cxadr	1.03233	0.203	0.354	4.58827e-11	Mphosph10	1.24358	0.218	0.494	4.08504e-49	Lmna	1.07929	0.772	0.955
	Tcerg1	0.965165	0.187	0.412	6.36228e-21	Scn1b	1.02574	0.123	0.258	6.89766e-09	Snhg17	0.964211	0.205	0.422	4.51501e-12	Serinc1	1.0918	0.534	0.841	2.44134e-89	Trabd	0.95401	0.125	0.255	1.01799e-10	AW209491	1.04414	0.213	0.354	5.11984e-11	Nufip2	1.12332	0.314	0.442	0.00403772	Meg3	1.03191	0.999	1	9.95841e-193	Cth	1.24356	0.238	0.458	2.81788e-33	Aen	1.07795	0.133	0.275
	4833420G17Rik	0.964403	0.167	0.377	7.59754e-20	Tmem222	1.02547	0.243	0.494	7.36273e-23	Col9a1	0.963122	0.982	1	3.401e-97	Eno1	1.09081	0.698	0.939	4.52164e-113	Vegfb	0.95356	0.145	0.256	8.69904e-07	Ywhag	1.04253	0.305	0.474	4.4606e-16	Tnfaip1	1.12294	0.151	0.297	0.00398616	Chadl	1.03169	0.913	0.964	1.14167e-106	Ubl3	1.24247	0.195	0.427	9.86678e-37	Kti12	1.0754	0.18	0.363
	Ldhb	0.964258	0.217	0.412	5.21034e-15	Snx18	1.02482	0.248	0.487	1.08438e-21	Socs1	0.963053	0.143	0.333	1.79743e-10	H2-K1	1.0884	0.145	0.252	1.0851e-07	Slc39a14	0.952456	0.227	0.4	1.65766e-13	Zfp655	1.0414	0.295	0.49	1.37973e-20	Hivep3	1.12224	0.249	0.408	0.000338929	Hspa9	1.03036	0.561	0.775	1.91216e-38	Sppl3	1.24214	0.11	0.258	4.95452e-21	Pim1	1.07489	0.166	0.344
	Jam3	0.961582	0.146	0.345	9.38132e-19	St3gal4	1.02335	0.148	0.313	4.576e-12	Rnf144a	0.96094	0.118	0.269	9.91789e-07	Tnfrsf10b	1.08702	0.146	0.313	3.53752e-18	Adprhl2	0.952455	0.127	0.263	2.05425e-11	Cry1	1.04133	0.286	0.475	4.44475e-19	Jak1	1.12104	0.198	0.358	0.00113391	Fgf21	1.02998	0.152	0.251	0.000112757	Zfp638	1.24096	0.204	0.437	5.73467e-38	Zeb1	1.07349	0.19	0.388
	9530068E07Rik	0.957629	0.404	0.68	5.17145e-26	Thbs3	1.0218	0.534	0.793	5.58275e-43	Comp	0.960636	0.958	0.995	4.41949e-65	Clec3a	1.08405	0.112	0.257	1.31707e-15	Pmm1	0.95196	0.232	0.412	3.76634e-15	Rhod	1.03847	0.163	0.262	3.34922e-05	Ier5	1.11646	0.583	0.775	7.82076e-14	Fam180a	1.02931	0.561	0.754	1.16866e-29	Arl8a	1.24084	0.122	0.283	4.71578e-23	Taf15	1.07348	0.309	0.545
	Nr4a2	0.956806	0.216	0.373	3.94641e-09	Slc25a39	1.02124	0.297	0.579	6.36058e-27	Trmt2a	0.960562	0.105	0.254	1.73909e-07	Socs3	1.08195	0.162	0.301	1.60593e-12	Prnp	0.951803	0.395	0.632	1.72537e-29	Tcerg1	1.03741	0.235	0.395	1.8509e-14	Fabp5	1.11571	0.411	0.528	0.0223464	Hspa2	1.02928	0.254	0.429	3.62989e-14	Sec24a	1.23978	0.128	0.299	2.56229e-25	Tgif1	1.07318	0.157	0.32
	Creb3	0.954769	0.218	0.465	8.99065e-23	Slc25a51	1.02023	0.224	0.483	2.89161e-23	Mul1	0.959942	0.113	0.261	6.08643e-07	Actg1	1.08104	0.911	0.994	1.33137e-96	Tubb5	0.951702	0.534	0.744	1.21337e-33	Cox4i2	1.03686	0.519	0.688	1.73221e-27	Cct5	1.11401	0.553	0.764	6.54561e-19	Nedd9	1.02644	0.16	0.278	1.27316e-07	Prpf19	1.23942	0.129	0.297	1.81121e-24	Rflna	1.07273	0.292	0.5
	Rbfox2	0.951522	0.404	0.706	6.76546e-33	Gapdh	1.0201	0.968	0.996	3.04492e-92	Psmd5	0.956666	0.127	0.26	6.45715e-05	Nras	1.08104	0.332	0.642	3.88234e-49	Dazap2	0.951538	0.149	0.295	2.36199e-12	Rictor	1.03496	0.396	0.614	3.58669e-29	Rtcb	1.10901	0.296	0.445	0.000202137	Nop53	1.02606	0.351	0.583	2.09193e-25	S100a10	1.23797	0.809	0.949	9.65286e-118	Medag	1.07226	0.168	0.339
	Ubl3	0.951062	0.21	0.467	3.42439e-25	Chsy3	1.01906	0.123	0.269	5.2846e-10	Tbce	0.956251	0.232	0.5	3.62467e-16	Pfkp	1.0775	0.158	0.348	3.97331e-22	Usp22	0.947082	0.244	0.431	3.9795e-16	Hspa5	1.03329	1	1	1.09718e-110	Mat2b	1.10583	0.272	0.435	5.75964e-05	Dctn3	1.02028	0.497	0.601	0.000174268	Ogfr	1.23702	0.156	0.346	2.59524e-28	Mapk6	1.07221	0.164	0.315
	Trip6	0.950052	0.111	0.276	1.11582e-16	Col9a1	1.01595	0.993	1	4.18475e-181	Bhlhe40	0.955825	0.454	0.713	1.36127e-18	Lrrc8a	1.06951	0.162	0.355	5.90573e-23	Grn	0.946135	0.249	0.433	5.95868e-16	Ap2m1	1.03307	0.502	0.73	4.15807e-43	Ist1	1.10438	0.157	0.302	0.00495053	Bmp2	1.01832	0.496	0.725	3.6088e-30	Snai2	1.23545	0.275	0.493	5.71486e-34	Rrp7a	1.07007	0.16	0.31
	Gsk3b	0.94667	0.308	0.598	4.00715e-27	Mrpl45	1.01449	0.143	0.325	7.36437e-14	Pcyt2	0.952472	0.255	0.485	1.81141e-12	Nelfb	1.06857	0.117	0.277	5.53487e-18	Col9a3	0.945317	0.999	1	1.52859e-219	Stxbp3	1.0302	0.179	0.314	4.72362e-10	Pbdc1	1.10219	0.417	0.633	1.10197e-10	Efemp1	1.01792	0.251	0.396	1.55143e-10	Mrps18b	1.23446	0.256	0.515	1.7497e-44	Spin1	1.06977	0.22	0.437
	Snx17	0.946645	0.235	0.495	2.3393e-24	Scamp2	1.01398	0.218	0.46	9.71702e-21	Tmem248	0.951703	0.259	0.491	2.77812e-12	Lmcd1	1.06777	0.151	0.289	4.77768e-13	Rdh11	0.9452	0.217	0.39	1.9355e-14	Pten	1.02965	0.234	0.411	2.77023e-16	Eif4ebp1	1.09846	0.737	0.856	1.61321e-20	Tgfb1	1.0177	0.151	0.268	2.59495e-07	Lhfp	1.23429	0.24	0.478	1.91112e-38	Ypel5	1.0697	0.165	0.322
	Pycr2	0.940414	0.18	0.396	5.52457e-19	Papss2	1.01367	0.404	0.699	3.7948e-34	Castor1	0.950206	0.129	0.255	0.000273514	Scamp2	1.06744	0.212	0.457	6.73372e-32	Morf4l2	0.944352	0.721	0.911	2.62774e-68	Hnrnpl	1.02785	0.429	0.626	5.84091e-30	Cnbp	1.09784	0.766	0.908	3.65881e-36	Slc3a2	1.01444	0.817	0.928	5.29592e-77	Trim27	1.23384	0.25	0.521	1.44987e-47	Sobp	1.06876	0.398	0.606
	Ing2	0.939202	0.15	0.325	2.42787e-15	Tmx3	1.01311	0.131	0.29	1.04345e-11	Usp53	0.949632	0.409	0.695	6.40851e-20	Mmadhc	1.06672	0.296	0.595	6.33291e-45	Srsf11	0.941135	0.842	0.959	9.91049e-96	Elovl1	1.02727	0.144	0.259	9.34323e-08	Ppp2r2a	1.09767	0.379	0.596	7.39735e-11	Map4	1.0129	0.343	0.574	2.67809e-24	Trim35	1.23353	0.256	0.506	1.43221e-43	Tmem41b	1.06875	0.263	0.479
	Cnn3	0.937387	0.376	0.653	4.81773e-26	Ets1	1.01128	0.248	0.529	1.71688e-25	Slc16a4	0.948614	0.142	0.317	9.25672e-09	Ap2m1	1.06614	0.391	0.709	4.12445e-57	Vgll4	0.940842	0.224	0.39	1.5815e-13	Coq10b	1.02607	0.381	0.563	2.58672e-21	Ilf2	1.09661	0.497	0.703	1.63705e-13	Ppp2r1a	1.01179	0.239	0.437	1.60806e-18	Pde4b	1.23333	0.372	0.62	7.85112e-46	Manf	1.06683	0.907	0.959
	Abhd16a	0.937079	0.153	0.331	3.56655e-15	Tpd52l1	1.0058	0.291	0.567	5.40649e-26	Ccnd1	0.948604	0.219	0.449	8.31132e-13	Htra1	1.06576	0.14	0.315	5.16688e-20	Rgcc	0.940302	0.241	0.356	3.76172e-06	Uba52	1.02602	0.994	0.998	1.90776e-167	Kdm5b	1.09252	0.444	0.589	2.26181e-07	Klf2	1.01147	0.683	0.861	4.85629e-38	Snrpa	1.23328	0.209	0.427	1.94294e-34	Jun	1.06532	0.658	0.828
	Rbm42	0.935358	0.192	0.428	3.37527e-22	Qsox1	1.00562	0.218	0.452	1.13281e-19	Slc35a2	0.947539	0.376	0.649	8.19236e-19	Sox9	1.06472	0.803	0.947	2.42337e-82	Clu	0.939837	0.622	0.759	1.37227e-21	Wsb2	1.02559	0.177	0.303	7.71008e-09	Tnpo1	1.09144	0.222	0.373	0.00484236	Irf2bpl	1.01127	0.313	0.511	3.20575e-18	Cep85	1.23162	0.145	0.311	7.6386e-23	1700012D14Rik	1.06527	0.142	0.279
	P3h4	0.934944	0.501	0.771	2.61278e-33	Fdps	1.00346	0.652	0.879	1.17125e-37	Guf1	0.946646	0.127	0.288	1.81392e-07	Orai1	1.05733	0.19	0.392	5.71437e-24	Mrps18b	0.939184	0.301	0.493	1.64827e-17	Cd151	1.02426	0.215	0.38	3.12298e-14	Hbegf	1.09098	0.225	0.407	1.69732e-05	Rbfox2	1.0029	0.409	0.633	4.20831e-28	Mkrn1	1.23061	0.223	0.454	4.65521e-36	Tbce	1.06516	0.275	0.516
	Pias4	0.932766	0.165	0.355	7.71508e-17	D5Ertd579e	1.00257	0.269	0.538	2.84459e-24	Nup98	0.94614	0.266	0.557	2.09628e-19	Tgfb1i1	1.0548	0.143	0.306	7.61667e-18	N4bp1	0.938303	0.166	0.333	2.9859e-14	Gadd45b	1.02395	0.87	0.943	1.73654e-67	Nop53	1.08966	0.385	0.6	3.72327e-10	Snrpa	1.00274	0.288	0.504	1.46309e-20	Rnf6	1.23054	0.174	0.388	1.48338e-33	Chd2	1.06445	0.209	0.389
	B4galt1	0.932734	0.117	0.26	9.3011e-12	Slc35a2	1.00032	0.353	0.651	2.48839e-30	Pelo	0.943451	0.283	0.542	3.45832e-14	Ank2	1.05091	0.121	0.268	2.40214e-15	Tbce	0.938125	0.229	0.413	4.22518e-16	Gsn	1.02381	0.297	0.485	2.25886e-18	Gar1	1.08791	0.364	0.518	1.09495e-05	Nol8	1.00035	0.143	0.262	1.86146e-07	Dennd4a	1.22929	0.116	0.252	9.35236e-18	Gm49708	1.06102	0.184	0.337
	Foxo3	0.931885	0.109	0.268	7.19143e-16	Ewsr1	0.999065	0.394	0.688	6.76864e-32	Zfp266	0.943	0.307	0.61	8.15842e-19	Cav1	1.05035	0.278	0.502	3.6509e-27	4933434E20Rik	0.938105	0.245	0.431	9.16184e-16	Clasp2	1.02353	0.144	0.267	2.39173e-09	Mfap4	1.08488	0.266	0.428	0.000613283	Fam13b	0.999014	0.163	0.308	8.61696e-11	Kmt5a	1.22907	0.137	0.301	7.41814e-23	Lzts2	1.06028	0.139	0.273
	Ddost	0.930736	0.673	0.901	3.33361e-46	Tspan6	0.996748	0.686	0.928	2.66897e-63	Tspan13	0.942086	0.129	0.275	2.69753e-06	Taf15	1.04979	0.343	0.62	8.19184e-42	Rchy1	0.936616	0.208	0.357	2.00664e-10	Cited2	1.02227	0.683	0.726	9.3531e-09	Cavin1	1.08257	0.287	0.437	0.00125183	Arrdc3	0.996343	0.316	0.5	1.18472e-16	Map4	1.22519	0.263	0.489	1.80825e-37	Thap7	1.06016	0.137	0.267
	Jund	0.929983	0.861	0.929	2.1203e-24	Itm2c	0.995301	0.49	0.789	3.2223e-41	Ppp1r15a	0.94115	0.619	0.86	2.22203e-21	Spin1	1.04792	0.22	0.454	2.07905e-29	Pias4	0.936073	0.172	0.309	1.17808e-09	S100a10	1.02126	0.876	0.931	1.53243e-50	Pcgf5	1.07988	0.183	0.323	0.0171246	Fas	0.995913	0.221	0.393	1.75826e-13	Cxadr	1.22231	0.152	0.319	5.05406e-23	Spp1	1.05949	0.163	0.281
	Gpr108	0.92902	0.129	0.286	3.10846e-13	Sbno2	0.993851	0.263	0.503	5.52378e-20	Trim28	0.940967	0.148	0.345	5.93474e-11	Zbtb7a	1.04641	0.254	0.484	1.33844e-29	Snrpa	0.933335	0.238	0.451	3.30124e-20	Crlf2	1.01894	0.252	0.42	8.74578e-15	Nsfl1c	1.07694	0.231	0.394	0.000825655	Kdelr2	0.995559	0.945	0.991	2.56243e-127	Fgg	1.22196	0.277	0.398	4.20622e-13	Ociad1	1.05795	0.436	0.716
	Eef2	0.928681	0.964	0.988	8.168e-104	P3h1	0.993543	0.561	0.85	4.93591e-53	Tor2a	0.940689	0.148	0.297	2.6787e-06	Anxa2	1.04505	0.854	0.981	4.74397e-131	Fabp5	0.933141	0.212	0.37	4.66092e-14	Ppp2r2a	1.0182	0.488	0.727	6.88969e-42	Klf11	1.07629	0.195	0.356	0.000465673	Gm10076	0.994649	0.999	1	1.74666e-220	Hist1h2be	1.22193	0.195	0.341	1.69413e-16	Ier5l	1.05734	0.164	0.301
	Pdia4	0.928354	0.457	0.724	2.85352e-27	Mpzl2	0.992346	0.123	0.258	7.09897e-09	Hsd17b7	0.939783	0.187	0.377	4.15382e-09	Klhl24	1.04329	0.25	0.5	8.73927e-33	Wsb2	0.928405	0.154	0.292	5.73312e-10	Ypel3	1.01726	0.813	0.878	2.77066e-55	Nop16	1.07627	0.172	0.333	0.00180168	Marcks	0.989115	0.239	0.363	3.97068e-07	S100a6	1.21922	0.42	0.589	6.06157e-32	Sparc	1.05639	1	1
	Clec3a	0.927261	0.148	0.256	5.95161e-05	Trib1	0.990185	0.315	0.575	3.0711e-22	Csrnp1	0.939591	0.29	0.55	4.1298e-16	Kdm5b	1.04254	0.26	0.506	2.16667e-33	Dlk1	0.927937	0.999	1	9.34961e-129	Ensa	1.01621	0.442	0.688	9.45929e-37	Efhd2	1.07475	0.559	0.745	1.47916e-14	Klhl9	0.988971	0.286	0.501	1.60018e-20	Cpox	1.2176	0.184	0.422	1.9537e-39	Mat2b	1.05601	0.189	0.382
	Copz1	0.926549	0.266	0.529	1.01262e-23	Sobp	0.989982	0.323	0.586	6.91479e-25	Copz2	0.93867	0.709	0.947	2.40515e-48	Cpox	1.04133	0.195	0.387	1.607e-22	Zeb1	0.926991	0.181	0.335	2.17267e-12	Eef2	1.01596	0.995	0.999	1.86241e-231	Fosb	1.07421	0.512	0.659	2.97336e-08	Katnbl1	0.986903	0.137	0.263	4.65523e-09	Glrx	1.21617	0.147	0.303	1.31801e-20	Nfe2l2	1.05594	0.232	0.43
	Atp6ap1	0.926177	0.195	0.426	6.02839e-21	Gprasp2	0.985783	0.131	0.275	4.1639e-09	Rcn1	0.937748	0.678	0.937	1.90323e-43	Tpd52	1.04012	0.137	0.336	1.05031e-24	Ctsb	0.925316	0.632	0.837	6.76887e-48	Zfp57	1.01519	0.158	0.303	2.33134e-11	Nrip1	1.07261	0.254	0.454	2.64436e-06	Herpud2	0.986181	0.217	0.407	3.58474e-16	Ruvbl2	1.21607	0.116	0.265	4.55385e-20	Usp53	1.05312	0.352	0.588
	Tm7sf3	0.925392	0.202	0.41	4.61867e-17	Fgfr2	0.984879	0.512	0.761	5.15809e-28	Hdac1	0.937239	0.221	0.491	1.85585e-15	Ccdc80	1.03905	0.133	0.271	4.74091e-14	Cd82	0.925022	0.197	0.347	3.45672e-10	Tmem251	1.01338	0.194	0.339	2.09954e-11	Tmem248	1.07176	0.334	0.499	9.29689e-06	Efnb2	0.985544	0.137	0.252	3.00834e-07	Sars	1.21437	0.419	0.693	2.07254e-60	Mgat2	1.05265	0.203	0.389
	Armh4	0.92521	0.168	0.359	4.52197e-16	Spin1	0.983894	0.228	0.454	2.58412e-18	Zfp385b	0.936313	0.241	0.477	8.56651e-13	Hspb6	1.03847	0.158	0.352	1.5045e-24	Trp53	0.925006	0.225	0.41	6.58131e-16	Pink1	1.01336	0.375	0.587	1.578e-26	Bag3	1.07128	0.21	0.397	1.05952e-05	Rbm4	0.985525	0.312	0.528	9.70146e-22	Mtpn	1.21047	0.241	0.513	6.01967e-45	Bzw2	1.04836	0.328	0.566
	Appbp2	0.92438	0.312	0.584	9.6168e-25	Gfpt2	0.983512	0.196	0.413	5.96601e-17	Gm10076	0.934702	0.99	1	3.49682e-116	Leprotl1	1.03705	0.215	0.435	1.17872e-26	Comp	0.924229	0.992	0.996	2.91543e-83	Pcyt1a	1.01289	0.189	0.318	6.07495e-09	Socs2	1.06841	0.367	0.499	0.00062466	Srcap	0.985068	0.16	0.266	1.47494e-05	Tnfrsf12a	1.21007	0.45	0.717	6.084e-61	Proser2	1.04783	0.164	0.299
	Insig1	0.921941	0.443	0.625	1.13425e-12	Nrip1	0.982861	0.263	0.512	6.41103e-21	Srm	0.931075	0.577	0.863	1.11718e-31	Szrd1	1.03588	0.214	0.426	5.42217e-25	Smim7	0.923517	0.503	0.742	1.84769e-37	Gsk3b	1.01265	0.337	0.539	4.50485e-24	Msn	1.06588	0.349	0.552	1.8333e-08	Tmem251	0.984771	0.149	0.285	4.05338e-10	AI837181	1.20883	0.182	0.408	4.62537e-36	Rrs1	1.04781	0.272	0.522
	Lpp	0.920409	0.238	0.465	1.82995e-18	Serpina3n	0.982562	0.229	0.477	2.14803e-25	Tmem167b	0.930582	0.235	0.491	2.73523e-15	Fam114a2	1.03574	0.247	0.487	2.86547e-30	Hs2st1	0.923377	0.225	0.389	2.54747e-12	Mafg	1.01203	0.306	0.485	9.32311e-17	Arf6	1.06541	0.346	0.516	3.91624e-05	Klf3	0.983536	0.256	0.377	1.01012e-05	Auh	1.20825	0.239	0.449	2.68567e-32	Klf7	1.04761	0.238	0.442
	Atp5b	0.917617	0.685	0.925	2.33568e-57	Tbce	0.979245	0.256	0.509	3.77229e-22	C1qtnf3	0.928569	0.591	0.884	1.16383e-29	Herpud2	1.03461	0.232	0.476	1.25958e-31	Ociad1	0.922805	0.424	0.684	4.46337e-35	Tmem65	1.0112	0.206	0.345	1.85999e-10	Pten	1.06315	0.195	0.34	0.00724571	Ccdc86	0.982562	0.129	0.254	1.11427e-08	Naga	1.20609	0.367	0.664	8.96022e-59	Hspa5	1.0468	0.996	1
	Rab24	0.915551	0.205	0.398	2.24708e-14	Dazap2	0.978812	0.141	0.314	1.47063e-12	Avpi1	0.92668	0.287	0.527	7.25763e-12	Hilpda	1.03318	0.134	0.3	2.50732e-18	Hax1	0.921275	0.339	0.566	2.44759e-24	Arl8a	1.01033	0.169	0.303	1.5443e-09	Sec24a	1.05983	0.225	0.378	0.00202987	Zfp507	0.981279	0.164	0.311	3.45716e-11	Chac1	1.20393	0.233	0.453	1.12835e-33	Scmh1	1.04588	0.118	0.258
	Ldha	0.91368	0.621	0.799	5.17784e-20	Pcolce2	0.978354	0.648	0.891	1.42139e-53	Cars	0.926439	0.26	0.524	5.03541e-15	Derl1	1.0331	0.407	0.696	8.07754e-50	Tmem41b	0.92085	0.251	0.429	1.34113e-15	Cryz	1.00816	0.156	0.285	1.35694e-09	Timp1	1.05738	0.713	0.838	1.20327e-17	4930523C07Rik	0.980465	0.621	0.787	5.21808e-29	Zfp36l2	1.20335	0.149	0.326	1.42932e-25	Il13ra1	1.04272	0.194	0.38
	Nucb1	0.913257	0.484	0.779	3.19499e-34	Cth	0.978337	0.177	0.353	3.79685e-12	Mmadhc	0.925566	0.304	0.566	3.67201e-15	Amz2	1.03245	0.161	0.354	4.15223e-22	Nop53	0.920576	0.387	0.626	5.34328e-27	Pelo	1.00807	0.277	0.449	1.1319e-15	Eif3d	1.05605	0.414	0.623	3.32302e-10	Ptpn2	0.978253	0.507	0.727	2.35505e-34	Pcyt1a	1.20077	0.124	0.289	7.43115e-24	Pip4p1	1.03815	0.302	0.524
	Ubc	0.911402	0.919	0.974	5.56703e-29	Usp22	0.978305	0.313	0.59	1.77335e-25	Chil1	0.925485	0.308	0.548	8.83365e-13	Siah1a	1.03155	0.168	0.38	5.74447e-26	Cdadc1	0.917934	0.223	0.374	8.91532e-12	Tbc1d17	1.00807	0.307	0.496	5.16285e-19	Wdr89	1.05019	0.246	0.398	0.000835466	Tgfb1i1	0.97706	0.182	0.328	5.84867e-11	Ahnak	1.2005	0.497	0.783	8.84146e-72	Tspan7	1.03573	0.136	0.267
	Kdelr1	0.909841	0.545	0.852	7.0782e-45	2610008E11Rik	0.977206	0.137	0.275	2.16342e-08	Tspyl1	0.924918	0.255	0.527	1.09767e-15	Fxyd5	1.03066	0.261	0.495	1.29113e-29	Tsr2	0.914504	0.156	0.302	4.14045e-11	Mars	1.00671	0.181	0.324	5.02814e-11	Hspa5	1.04874	0.994	0.999	4.37435e-46	Flot1	0.976534	0.152	0.293	2.81486e-10	Fas	1.2005	0.352	0.628	7.46652e-50	Ppan	1.03005	0.283	0.527
	Lum	0.908489	0.38	0.527	2.13934e-07	Sox9	0.976331	0.764	0.906	3.91626e-39	Tet3	0.923864	0.138	0.3	2.4141e-07	Mars	1.02848	0.206	0.427	3.03021e-26	Tnpo1	0.91357	0.182	0.336	1.65475e-12	Tnfrsf23	1.00528	0.212	0.351	3.36202e-10	Srsf11	1.04568	0.879	0.953	2.42811e-47	Psmd3	0.976234	0.21	0.391	3.28893e-15	Tbcc	1.19903	0.135	0.267	3.3391e-16	Zfp507	1.02761	0.134	0.27
	Rdh11	0.90844	0.147	0.272	3.67743e-07	Klf7	0.974226	0.324	0.594	3.48116e-25	A430005L14Rik	0.923372	0.27	0.494	5.95585e-12	Rictor	1.02783	0.2	0.426	3.28949e-27	Map1lc3b	0.913066	0.832	0.933	3.57581e-55	2310022B05Rik	1.00512	0.243	0.394	8.45589e-13	Cr1l	1.04463	0.29	0.435	0.00184376	Rce1	0.976161	0.245	0.43	1.23413e-15	Cnep1r1	1.19887	0.131	0.284	2.49401e-20	Rora	1.02726	0.131	0.29
	Galk1	0.907881	0.175	0.349	8.30867e-13	Fabp5	0.972754	0.359	0.549	2.48962e-15	Dele1	0.922468	0.127	0.252	0.000337141	Ythdf2	1.02659	0.165	0.354	2.7188e-21	Slc25a39	0.912971	0.27	0.459	2.08859e-16	Mapk6	1.00346	0.2	0.339	4.2827e-10	Apex1	1.04343	0.29	0.459	8.64662e-05	Tmx4	0.97589	0.413	0.567	2.00478e-14	Nmd3	1.19637	0.163	0.333	2.24704e-22	Bach1	1.02645	0.211	0.408
	Gem	0.905647	0.174	0.31	2.97869e-07	Odc1	0.970999	0.586	0.878	2.20781e-50	Exosc4	0.920949	0.347	0.611	5.44261e-16	Rrp7a	1.02635	0.173	0.393	4.14866e-27	Fcf1	0.909432	0.232	0.4	5.21951e-14	Adprhl2	1.00338	0.149	0.26	2.82905e-07	Taf15	1.04138	0.278	0.43	0.00105257	Slu7	0.974707	0.256	0.43	6.09518e-14	Klhl24	1.19586	0.292	0.534	2.16927e-43	Eif4ebp1	1.02607	0.799	0.963
	Eps8l2	0.904344	0.181	0.369	5.06199e-15	Pelo	0.970857	0.204	0.407	3.25582e-15	Maz	0.920738	0.183	0.393	1.21811e-10	Myadm	1.02579	0.328	0.617	3.12915e-44	Fam180a	0.909278	0.682	0.861	3.28221e-44	Cavin1	1.00269	0.218	0.355	3.54742e-10	Ap2m1	1.04088	0.429	0.603	6.12091e-09	Tuba1a	0.974328	0.297	0.484	1.87249e-17	0610030E20Rik	1.19557	0.115	0.263	1.24106e-19	Wsb2	1.0249	0.137	0.27
	Cpox	0.904189	0.203	0.367	3.63686e-11	Maged1	0.970015	0.677	0.901	3.12935e-57	Snai2	0.920379	0.402	0.664	1.24919e-16	Tent2	1.02445	0.125	0.278	1.63961e-16	Srm	0.908669	0.702	0.893	5.70532e-60	Atp5b	1.00079	0.897	0.958	5.22353e-116	Sspn	1.04071	0.373	0.521	5.19479e-05	Jun	0.973223	0.932	0.988	2.53062e-53	Metrnl	1.1945	0.115	0.262	3.17615e-20	Tmem98	1.02388	0.152	0.292
	Efna1	0.90413	0.205	0.387	2.77731e-12	Tram2	0.962719	0.243	0.46	8.23793e-17	Slc35b1	0.920252	0.198	0.395	1.4839e-09	Slc39a7	1.02391	0.333	0.625	8.12701e-45	Fosl2	0.908272	0.166	0.272	1.46446e-05	Atp6v1a	1.00007	0.345	0.547	4.58369e-22	Plekha1	1.04065	0.175	0.319	0.00909509	Tm9sf1	0.973005	0.188	0.335	1.45429e-10	Hars	1.1931	0.12	0.268	2.20503e-20	Tbcc	1.02372	0.153	0.288
	Tgds	0.904119	0.116	0.266	2.5341e-13	Vegfb	0.961431	0.132	0.265	7.36659e-08	Aup1	0.916879	0.148	0.356	1.30905e-11	Plk2	1.02388	0.266	0.424	6.52242e-15	Wbp2	0.908241	0.236	0.413	1.44386e-14	Lgals3	0.994593	0.781	0.881	1.2061e-37	Mt1	1.0402	0.763	0.861	7.63403e-11	Arl4a	0.971652	0.518	0.678	8.62418e-19	Fscn1	1.19183	0.238	0.483	3.82384e-40	Ccdc80	1.02354	0.155	0.274
	Col9a1	0.903475	0.973	0.998	1.27912e-53	Ehd4	0.961092	0.217	0.407	1.72951e-14	Junb	0.914485	0.73	0.892	2.441e-19	Slc2a1	1.02356	0.505	0.726	1.44849e-42	S100a10	0.908066	0.8	0.878	6.28286e-32	Siah1a	0.993975	0.274	0.474	7.31821e-21	Tmem251	1.03475	0.201	0.33	0.0473221	Slc41a1	0.970476	0.188	0.331	3.2581e-10	Hbp1	1.19111	0.225	0.464	4.22855e-38	Bag3	1.02062	0.226	0.468
	Tle1	0.903205	0.149	0.316	3.59342e-13	Klhl24	0.958299	0.329	0.621	1.80091e-28	Eif3d	0.914225	0.383	0.692	3.13172e-21	Pxdc1	1.02197	0.279	0.533	3.27802e-34	Snx18	0.907805	0.194	0.345	3.82474e-11	Prkag1	0.991338	0.3	0.493	2.86294e-18	Rnmt	1.03414	0.29	0.478	7.27658e-06	Apoe	0.967736	0.54	0.649	5.08253e-09	Tbc1d10a	1.19105	0.145	0.328	1.24324e-26	N4bp1	1.01878	0.131	0.259
	Snx18	0.899964	0.192	0.404	1.34447e-18	Gem	0.956477	0.4	0.645	1.89585e-23	Usp22	0.913978	0.281	0.529	7.87728e-13	Sfxn1	1.01986	0.179	0.359	2.86998e-19	Slc25a51	0.907349	0.21	0.397	2.4332e-16	Cry2	0.99131	0.204	0.364	3.66407e-13	Cldnd1	1.03068	0.556	0.698	6.5236e-12	Fgfbp3	0.965257	0.146	0.259	1.86748e-06	Tmem65	1.18918	0.155	0.336	2.62084e-26	Zfp637	1.01874	0.174	0.316
	Alkbh5	0.898782	0.266	0.499	7.22443e-19	Birc2	0.954893	0.313	0.567	7.69959e-20	Orai1	0.913026	0.235	0.482	2.42426e-13	Cdc34	1.01866	0.162	0.332	6.14636e-18	S100a16	0.90734	0.306	0.458	6.44964e-12	Bhlhe40	0.990753	0.351	0.536	2.48917e-18	Mmadhc	1.02922	0.373	0.576	4.58271e-08	Arl8a	0.96433	0.136	0.271	1.64851e-09	Cab39	1.18918	0.156	0.321	3.22518e-22	Ppm1a	1.01817	0.365	0.631
	Thbs3	0.896093	0.485	0.748	6.53893e-29	Hbp1	0.952138	0.305	0.587	3.49345e-26	Cirbp	0.91183	0.525	0.845	3.89607e-33	Tnfaip1	1.01845	0.161	0.346	2.79145e-21	Pou3f3	0.907241	0.189	0.293	6.67109e-05	S100a11	0.99028	0.823	0.91	7.22631e-42	Ctdsp2	1.02765	0.53	0.661	7.71252e-09	Ppp2r2a	0.963867	0.427	0.657	2.6446e-29	Lsm10	1.18752	0.115	0.26	4.90987e-19	Rnf6	1.01815	0.219	0.401
	Socs2	0.896003	0.201	0.355	9.84076e-10	Tbc1d10a	0.950992	0.253	0.502	9.81667e-21	Smim7	0.910879	0.416	0.74	4.20452e-24	Aga	1.01738	0.376	0.661	5.26455e-46	C4b	0.904602	0.368	0.527	1.34954e-13	Syne1	0.984197	0.242	0.381	1.46141e-10	Pura	1.02524	0.533	0.724	2.75078e-14	Slc39a1	0.963453	0.206	0.356	6.25961e-11	Desi2	1.18751	0.326	0.556	4.5304e-39	Foxa3	1.01757	0.174	0.315
	Hmox2	0.893841	0.199	0.426	2.78416e-19	Anxa2	0.950792	0.771	0.948	3.3504e-64	Sec13	0.90974	0.454	0.742	3.46848e-22	Itm2c	1.01636	0.437	0.74	2.5189e-53	Herpud2	0.904118	0.194	0.363	2.06359e-13	Ogt	0.983772	0.488	0.717	7.88522e-37	Ezr	1.02471	0.317	0.455	0.00416906	Mapk1ip1l	0.961485	0.303	0.504	2.85923e-18	Med10	1.18548	0.274	0.509	2.03465e-37	Bhlhe40	1.01684	0.187	0.338
	Pitx1	0.891464	0.437	0.686	7.00329e-20	Lrrc42	0.947528	0.155	0.338	3.11991e-13	Pabpc4	0.907704	0.16	0.35	1.38209e-09	Frs2	1.01452	0.161	0.348	1.12113e-21	Umps	0.904067	0.155	0.294	3.1552e-10	Gabarapl1	0.981402	0.56	0.77	4.39597e-41	Pcbp1	1.02356	0.751	0.869	1.34374e-28	Sppl3	0.960146	0.153	0.28	3.88822e-08	Aimp2	1.18492	0.18	0.383	1.68233e-29	Psmd3	1.01608	0.199	0.395
	Hist1h2ap	0.890264	0.235	0.371	9.13799e-06	Akap12	0.94393	0.112	0.26	2.99852e-11	Tcerg1	0.907238	0.183	0.387	1.39997e-10	Rab11b	1.01394	0.218	0.47	1.12132e-32	Slc3a2	0.903951	0.792	0.907	7.86521e-51	Ogfr	0.980023	0.258	0.426	3.0415e-14	Slc39a14	1.02204	0.284	0.415	0.0285016	Hivep2	0.95918	0.263	0.459	1.02966e-17	Nr1h2	1.18467	0.119	0.262	2.25418e-19	Srcap	1.01601	0.136	0.272
	Mapk3	0.890093	0.178	0.387	3.53006e-18	Anxa7	0.942311	0.279	0.579	2.90904e-28	Trmt13	0.906702	0.245	0.492	2.25773e-13	Ubl3	1.01125	0.199	0.414	1.15257e-24	Mdm4	0.903552	0.187	0.354	2.53184e-13	Taf15	0.979983	0.296	0.486	1.25086e-18	Mrps30	1.02088	0.251	0.391	0.00668395	3110056K07Rik	0.958537	0.149	0.273	4.15209e-08	N4bp1	1.18437	0.123	0.279	1.17228e-21	Tmem65	1.01481	0.184	0.321
	Srm	0.889195	0.583	0.787	2.75183e-31	Slc35b2	0.941957	0.287	0.517	8.16947e-19	Aspscr1	0.906595	0.101	0.258	2.05462e-08	Gabpb1	1.01101	0.159	0.346	1.62803e-21	Mrps30	0.903233	0.236	0.433	9.85035e-18	Hsp90ab1	0.979862	1	1	3.74774e-137	Rnf11	1.02068	0.503	0.65	1.34091e-08	Mapre2	0.956843	0.275	0.466	2.10822e-16	Timm10	1.18405	0.205	0.439	7.33438e-37	Saraf	1.0145	0.535	0.795
	Nrf1	0.888881	0.122	0.262	3.13654e-11	Rbm4	0.941307	0.237	0.478	3.60145e-19	Zfp637	0.906295	0.231	0.486	2.53917e-14	P3h4	1.01088	0.62	0.877	2.45454e-80	Prps1	0.901618	0.179	0.319	4.89131e-10	Cd24a	0.979613	0.654	0.768	2.10604e-28	Ywhah	1.01948	0.577	0.755	1.96108e-14	Hexb	0.95647	0.233	0.396	2.49997e-12	Rgcc	1.18359	0.232	0.393	4.0671e-17	S100a10	1.01364	0.82	0.945
	Prmt7	0.888823	0.135	0.308	2.66663e-15	Tcaf1	0.939763	0.158	0.346	8.06638e-14	Otub1	0.905634	0.256	0.52	3.84402e-15	Btg2	1.00733	0.197	0.32	4.82481e-09	Pi4k2a	0.900981	0.22	0.388	6.14899e-14	D730003I15Rik	0.979364	0.307	0.471	1.87787e-14	Syncrip	1.01905	0.391	0.552	3.04174e-06	Pias4	0.956263	0.19	0.328	2.8798e-09	Sobp	1.18204	0.322	0.567	1.87323e-41	Kdelr2	1.01291	0.871	0.985
	R3hdm4	0.888086	0.198	0.412	8.8105e-18	Arl8a	0.93937	0.152	0.341	7.71053e-14	Tubb4b	0.904779	0.404	0.622	3.90469e-11	Lpcat1	1.00688	0.253	0.465	3.42165e-24	Anxa11	0.900512	0.141	0.27	7.53577e-10	Slc25a16	0.974448	0.169	0.28	5.20368e-07	Tubb6	1.01811	0.284	0.437	0.000945319	Cdkn1a	0.951737	0.541	0.632	4.07577e-08	Hilpda	1.18155	0.132	0.285	2.97988e-20	Ccnl2	1.01221	0.605	0.852
	Tmem179b	0.887392	0.233	0.454	3.06355e-17	Ccnd3	0.938574	0.516	0.797	7.32068e-35	Idi1	0.904771	0.606	0.833	9.12574e-19	Crebrf	1.00389	0.265	0.516	3.9749e-33	Cdk9	0.900494	0.215	0.404	4.61472e-16	Mfap4	0.973444	0.218	0.326	7.10149e-06	Eif2s3x	1.01397	0.352	0.484	0.00323658	Cyth2	0.951667	0.149	0.266	4.5826e-07	Cyb5r3	1.18134	0.261	0.507	6.07182e-41	Cebpg	1.00778	0.515	0.834
	Tsen34	0.887318	0.224	0.469	3.1611e-21	Prkag1	0.938004	0.166	0.357	7.76371e-14	Ubc	0.904206	0.973	0.998	7.14316e-43	Cdkn1a	1.00319	0.772	0.939	9.85028e-95	Frs2	0.900366	0.2	0.34	3.49592e-10	Klhl24	0.973223	0.485	0.688	7.77761e-30	Slc25a51	1.01362	0.275	0.422	0.00227608	Ubap1	0.950906	0.171	0.308	3.52084e-09	Kdm5b	1.17945	0.229	0.442	1.73545e-31	Arl14ep	1.00753	0.194	0.368
	Qrich1	0.886734	0.126	0.264	2.09105e-10	Sdc4	0.937286	0.94	0.998	7.26529e-104	Chd2	0.903791	0.232	0.437	2.68084e-09	Reep5	1.0014	0.532	0.816	6.38464e-68	Golt1b	0.899991	0.548	0.751	4.03918e-34	Nop53	0.971583	0.491	0.712	2.68339e-35	Sqstm1	1.01175	0.713	0.834	1.02235e-18	Runx1	0.946902	0.372	0.587	3.91603e-23	Fbl	1.17942	0.308	0.583	1.25075e-48	Usp22	1.00701	0.259	0.492
	Tcf7l2	0.882752	0.165	0.347	3.07549e-15	Rnf113a2	0.934253	0.113	0.263	1.58201e-10	Myef2	0.902739	0.122	0.279	5.27391e-07	Tmem131l	1.00082	0.158	0.347	2.25545e-21	Myadm	0.899634	0.268	0.456	9.49582e-16	Rbm4	0.97121	0.304	0.499	2.545e-18	Tmbim1	1.01007	0.524	0.686	3.19758e-10	Plekha1	0.945389	0.182	0.309	7.231e-08	Crls1	1.17838	0.115	0.265	1.8138e-20	Riok1	1.00684	0.267	0.503
	Hmgcs1	0.882203	0.531	0.653	5.07415e-08	Fkbp10	0.932401	0.646	0.894	2.60896e-54	Stt3a	0.90159	0.488	0.799	7.05505e-27	Zfp36	1.00043	0.219	0.388	3.38815e-17	Ybx3	0.898346	0.614	0.835	1.42342e-46	Ppan	0.969393	0.255	0.412	2.81793e-12	Cops2	1.0083	0.402	0.568	6.95476e-07	S100a16	0.945264	0.353	0.493	1.09084e-08	Fndc4	1.17627	0.243	0.464	1.14251e-32	Tm9sf1	1.00603	0.152	0.296
	Atxn1	0.881818	0.146	0.294	1.30581e-10	Rdh11	0.929098	0.256	0.496	2.40742e-19	Poldip2	0.899061	0.217	0.407	9.15206e-09	Fndc4	0.998367	0.222	0.438	3.08315e-25	Pcolce	0.893786	0.599	0.752	2.34164e-25	Hspa14	0.968342	0.296	0.44	1.79207e-11	Selenoi	1.00808	0.201	0.353	0.00402101	C030034I22Rik	0.944097	0.143	0.271	1.76595e-08	Csrp1	1.17528	0.132	0.275	4.93733e-18	Tmem120a	1.00595	0.142	0.276
	Serpinh1	0.881518	0.983	1	8.91255e-97	1600020E01Rik	0.928335	0.123	0.279	9.02556e-11	Hspa14	0.896305	0.224	0.399	6.39353e-07	Tor1a	0.997792	0.136	0.302	5.98144e-18	Ensa	0.893419	0.32	0.536	1.75942e-20	Slc25a36	0.967902	0.492	0.693	1.75487e-30	H1f0	1.00746	0.962	0.976	8.05313e-21	Timm10	0.942234	0.2	0.335	1.71324e-08	Tnpo1	1.17415	0.227	0.442	7.07462e-33	Ccar1	1.00456	0.301	0.559
	Srek1	0.881482	0.364	0.625	1.15228e-22	Aig1	0.927519	0.17	0.365	6.54112e-15	Shox2	0.8945	0.383	0.659	4.28873e-16	Hmox2	0.99696	0.143	0.309	2.91499e-17	Bhlhe40	0.892792	0.191	0.273	0.0285903	Nfe2l2	0.967135	0.277	0.414	2.09169e-10	Matn4	1.00746	0.68	0.738	6.75802e-07	Trp53	0.940565	0.205	0.338	2.00079e-08	Cdadc1	1.1727	0.165	0.334	1.28902e-22	Leo1	1.0037	0.175	0.352
	Tspan31	0.88123	0.197	0.398	6.05769e-16	P4ha2	0.927399	0.546	0.807	2.27829e-38	Proser2	0.892885	0.294	0.571	1.25689e-15	Faap20	0.995654	0.136	0.281	2.59124e-13	Col9a1	0.889987	0.999	1	3.57626e-224	Flot1	0.966896	0.165	0.263	0.000113904	Ociad1	1.00517	0.464	0.627	2.31612e-08	Cebpd	0.94032	0.465	0.572	9.71614e-06	Hmgb2	1.17042	0.622	0.848	4.28233e-72	Vasn	1.00325	0.135	0.254
	Hapln1	0.880098	0.938	0.998	2.87987e-78	Mogs	0.926355	0.165	0.328	2.25158e-10	Sfxn1	0.889682	0.169	0.33	2.66687e-06	Wipi1	0.994839	0.257	0.496	2.22746e-29	Akt2	0.889169	0.207	0.395	1.11527e-16	Olfml3	0.965678	0.172	0.29	7.67277e-08	Map7d1	1.00441	0.26	0.41	0.015257	Mgat2	0.940011	0.201	0.346	9.86812e-10	Ensa	1.16983	0.315	0.61	1.70315e-56	Matn1	1.00324	0.974	0.998
	Slc35b2	0.879437	0.21	0.412	3.30287e-15	Kif13b	0.925501	0.152	0.314	8.59138e-11	Ttc7	0.889288	0.204	0.416	1.74628e-10	Zpr1	0.993861	0.187	0.398	6.4557e-24	Ilf2	0.888866	0.472	0.7	4.36422e-32	Crebrf	0.965542	0.428	0.621	8.87887e-24	Fbl	1.0035	0.325	0.475	0.000222502	Sobp	0.939054	0.564	0.746	6.08743e-28	S100a16	1.16929	0.294	0.484	3.37177e-26	Ccnq	1.00155	0.138	0.29
	Ssrp1	0.878279	0.276	0.513	6.53232e-19	Myadm	0.92521	0.273	0.534	8.61973e-22	Dyrk2	0.889044	0.105	0.251	7.74255e-07	Nkap	0.993006	0.162	0.361	5.16737e-23	Sqstm1	0.888524	0.577	0.753	1.16793e-30	Sox4	0.962875	0.273	0.386	1.45047e-06	Arrdc4	1.00333	0.642	0.784	5.1543e-16	Chd2	0.938578	0.26	0.424	1.25454e-11	Ccnt1	1.16731	0.176	0.382	3.76833e-30	Pla2g7	1.00029	0.265	0.437
	Rad23a	0.877675	0.162	0.316	1.66165e-10	Sparc	0.924077	1	1	1.66192e-116	B4galt7	0.888728	0.128	0.264	5.05486e-05	Tmx3	0.991115	0.116	0.254	6.87092e-14	Tob1	0.887515	0.266	0.427	2.17106e-12	Klf7	0.961456	0.5	0.688	2.2194e-29	Riok1	1.00316	0.34	0.501	2.09732e-05	Gna13	0.938365	0.402	0.619	3.83699e-24	Mthfd2	1.16406	0.587	0.854	5.09213e-86	Wbp2	0.999858	0.213	0.395
	Efcab14	0.877122	0.137	0.286	2.79957e-11	Cbr1	0.923103	0.238	0.43	1.68175e-13	Ociad1	0.887073	0.415	0.695	4.07523e-21	Gabarapl1	0.990258	0.372	0.681	5.46037e-51	Bdp1	0.8846	0.173	0.315	3.6276e-10	Sec24a	0.959783	0.204	0.347	3.74216e-10	Slc3a2	1.0002	0.743	0.878	2.38338e-20	Dnttip2	0.937266	0.294	0.496	2.18663e-17	Med7	1.1624	0.129	0.277	1.54572e-19	Slc1a5	0.999114	0.194	0.367
	Txndc11	0.876618	0.167	0.359	4.4316e-16	Pabpc4	0.922852	0.233	0.474	3.23182e-20	Hnrnpl	0.886424	0.35	0.647	1.00468e-18	Slc25a51	0.989902	0.191	0.408	1.97135e-25	Ypel5	0.883463	0.153	0.279	1.50382e-08	Ddit3	0.959658	0.819	0.916	1.90358e-42	Ip6k2	0.999636	0.402	0.545	0.00011189	Zfand5	0.935468	0.681	0.826	2.15987e-33	Prkag1	1.1617	0.149	0.32	3.97656e-23	Efhd2	0.998799	0.537	0.82
	Ilf2	0.876205	0.396	0.702	2.14183e-29	Crebrf	0.922509	0.347	0.634	3.25347e-27	Idh3g	0.885263	0.191	0.389	3.43121e-09	Ubald1	0.989309	0.208	0.424	6.59865e-25	Serinc1	0.882359	0.547	0.787	3.01495e-38	Nras	0.959261	0.348	0.561	8.13595e-22	Elavl1	0.995963	0.331	0.511	7.84851e-07	Klhl12	0.935075	0.168	0.311	5.52319e-10	Ypel5	1.16123	0.143	0.314	3.5785e-24	Atp5b	0.998578	0.775	0.944
	Agtr2	0.875739	0.12	0.258	9.68468e-11	Eef2	0.922024	0.976	0.997	5.39947e-146	Sdf2l1	0.884369	0.284	0.444	2.41042e-05	Lgals3	0.988724	0.875	0.979	1.79962e-104	Chd2	0.880726	0.198	0.365	9.4482e-14	Mid1ip1	0.958857	0.237	0.383	1.10919e-10	Cpe	0.995174	0.902	0.963	6.17816e-33	Fkbp10	0.934107	0.783	0.907	4.18306e-60	Cebpb	1.16087	0.706	0.927	3.92406e-98	Klf6	0.997818	0.639	0.836
	Pdzd11	0.874592	0.154	0.31	3.96115e-11	Bzw2	0.920298	0.307	0.54	1.20347e-19	Rflna	0.882274	0.409	0.709	1.72172e-20	Hist1h1c	0.985763	0.702	0.905	6.36943e-54	Eif4ebp1	0.880608	0.827	0.903	7.4341e-47	Glud1	0.958358	0.314	0.483	9.25164e-15	Qsox1	0.994987	0.299	0.462	0.000233761	Mir22hg	0.93408	0.284	0.438	1.10987e-11	Ybx3	1.16028	0.64	0.887	1.77492e-100	Zfp266	0.996832	0.255	0.502
	AI837181	0.87428	0.232	0.46	8.97368e-19	Rnf103	0.920158	0.123	0.268	2.73456e-09	D16Ertd472e	0.88129	0.135	0.285	2.58434e-06	Dse	0.985056	0.145	0.315	4.1832e-18	Vasn	0.879145	0.149	0.258	4.91309e-06	Fbxo7	0.954109	0.141	0.252	5.71871e-07	Ybx3	0.993979	0.648	0.787	9.52666e-18	Trib3	0.932364	0.358	0.563	1.02083e-19	Efhd2	1.15938	0.53	0.817	6.48818e-81	Crebrf	0.996615	0.352	0.581
	Qars	0.873662	0.121	0.284	3.77584e-15	Lrif1	0.916168	0.163	0.308	3.05239e-08	Rrn3	0.880504	0.125	0.267	1.09074e-05	Supt4a	0.984996	0.416	0.719	9.50629e-55	Mcm6	0.877659	0.175	0.295	2.86165e-07	1700012D14Rik	0.953607	0.278	0.446	2.90743e-13	Tmem222	0.993053	0.266	0.442	8.61581e-05	Srsf11	0.930011	0.889	0.972	1.64807e-97	Slc39a14	1.15841	0.278	0.525	2.10764e-38	Tpp2	0.996425	0.201	0.389
	Srpx2	0.872933	0.48	0.728	1.0652e-27	Mkrn1	0.915718	0.238	0.48	2.91769e-19	Atp6v1a	0.880183	0.28	0.55	3.96183e-15	Zfp703	0.983269	0.202	0.41	1.03276e-24	Chad	0.876843	0.74	0.891	2.58e-45	Srcap	0.951638	0.169	0.3	4.90391e-09	Vgll4	0.991517	0.269	0.407	0.0337441	Pcyt1a	0.929724	0.173	0.324	2.46275e-11	Pi4k2a	1.15667	0.174	0.372	1.8187e-28	Pip5k1a	0.995818	0.125	0.256
	Csrp1	0.872543	0.221	0.438	2.78987e-17	Gm47283	0.914702	0.385	0.588	1.32847e-16	Elp5	0.8787	0.249	0.483	4.83825e-12	Hapln1	0.982198	0.979	1	4.93737e-181	Apoe	0.876712	0.433	0.523	0.00348692	Efr3a	0.951379	0.204	0.338	1.29299e-09	Ogt	0.986343	0.462	0.679	2.81565e-11	Sec24a	0.928294	0.218	0.376	1.74719e-11	Rnpc3	1.15563	0.157	0.328	1.24138e-23	Gstp1	0.995696	0.138	0.259
	Hmgb2	0.872073	0.57	0.767	8.11371e-18	Os9	0.914094	0.471	0.759	1.07845e-33	Plrg1	0.874937	0.114	0.251	9.93499e-06	Gemin7	0.981574	0.22	0.465	5.95299e-31	Klhl24	0.876621	0.303	0.514	3.00738e-20	Nup50	0.950279	0.219	0.375	7.16331e-12	Rbfox2	0.981654	0.358	0.504	0.000167447	Mkrn2	0.92806	0.196	0.335	1.45326e-08	Ip6k1	1.15458	0.299	0.576	3.08021e-46	Nup50	0.994854	0.181	0.357
	BC004004	0.869741	0.246	0.477	2.41843e-19	Ppp2r1a	0.913363	0.218	0.447	2.21666e-17	C1qtnf6	0.873535	0.252	0.494	4.16798e-12	Ddx39b	0.980791	0.322	0.578	9.58341e-34	Odc1	0.872656	0.581	0.795	1.28203e-33	Kdelr2	0.950046	0.941	0.983	9.73987e-117	Oser1	0.978926	0.355	0.508	0.000280455	Lpcat1	0.927602	0.169	0.313	4.13453e-10	Cldnd1	1.15434	0.521	0.798	9.76977e-80	Brd4	0.993918	0.256	0.503
	Dnajb1	0.866334	0.339	0.473	0.0123077	Ociad1	0.911735	0.411	0.699	3.04738e-30	Scamp3	0.873273	0.198	0.416	8.44842e-11	Cttnbp2nl	0.980715	0.176	0.377	9.74364e-23	Mcfd2	0.871286	0.151	0.276	3.3351e-08	Itga6	0.949596	0.178	0.315	6.93401e-10	Kdelr1	0.977387	0.63	0.791	6.61338e-17	Vegfa	0.92754	0.265	0.453	4.00757e-15	Wdr48	1.15284	0.142	0.304	1.36852e-21	Ubc	0.992554	0.94	0.984
	Fam120a	0.864912	0.222	0.422	2.73057e-14	Spry2	0.911598	0.153	0.257	0.000639663	Uck2	0.871825	0.188	0.342	3.11716e-05	Ccdc112	0.980063	0.138	0.297	4.26156e-16	Pip5k1a	0.871233	0.156	0.275	8.36157e-08	Fam122a	0.94912	0.189	0.311	7.48195e-08	Katnbl1	0.974578	0.178	0.321	0.0154349	Smyd5	0.925862	0.154	0.297	6.36412e-10	Rbm42	1.15239	0.133	0.287	3.80898e-20	Tnfrsf1a	0.992049	0.427	0.674
	Hoxa10	0.86342	0.165	0.325	3.84799e-11	Frg1	0.909373	0.256	0.477	2.54556e-16	Gm47283	0.871436	0.437	0.664	2.33271e-10	Mrps30	0.979293	0.221	0.448	7.52706e-27	Cldnd1	0.870951	0.505	0.718	5.20886e-27	Pcf11	0.948903	0.201	0.304	9.10374e-06	Dlk1	0.974183	1	1	1.52493e-54	Chil1	0.925725	0.66	0.801	3.64089e-20	Mdm2	1.15152	0.188	0.386	2.33271e-29	Arhgap31	0.990401	0.152	0.267
	Tmem259	0.863155	0.139	0.294	8.46598e-12	Irs2	0.908758	0.166	0.322	1.85001e-09	Smad7	0.870653	0.179	0.359	4.92812e-08	Plekha1	0.978678	0.197	0.393	1.03482e-21	Ccar1	0.869866	0.345	0.557	7.05256e-20	Mapre2	0.947142	0.282	0.446	2.05225e-13	Paics	0.973708	0.518	0.663	4.72812e-08	Tbcc	0.925336	0.192	0.327	2.4029e-08	Emp2	1.15	0.281	0.525	6.17167e-40	Snx18	0.98935	0.254	0.447
	Sc5d	0.862582	0.207	0.369	4.01581e-10	Rnf130	0.908414	0.284	0.555	5.56772e-23	Gm9908	0.869218	0.156	0.296	0.000134254	Dhrs3	0.978636	0.231	0.443	1.18365e-24	Cpox	0.869175	0.216	0.384	1.6548e-13	Orai1	0.946559	0.208	0.329	2.12348e-07	Fgfr2	0.970241	0.698	0.815	9.15781e-16	Hipk1	0.924324	0.189	0.321	7.5537e-08	Gars	1.14996	0.45	0.74	5.52803e-65	Hist1h2bc	0.987497	0.996	1
	Col11a2	0.860074	0.928	0.976	4.50674e-58	Igsf3	0.908228	0.155	0.361	3.67283e-17	Qsox1	0.866913	0.204	0.428	2.03611e-11	Fyn	0.97829	0.232	0.446	1.73656e-24	Dnttip2	0.868735	0.31	0.521	4.89464e-19	Mgat2	0.94546	0.198	0.324	3.67482e-08	Krit1	0.969106	0.325	0.465	0.0018215	Tmem39a	0.923048	0.34	0.526	4.3864e-18	D16Ertd472e	1.148	0.123	0.27	2.37025e-19	Fam180a	0.987144	0.54	0.763
	Smad7	0.859466	0.146	0.26	1.91529e-05	Chd9	0.905833	0.231	0.45	1.99026e-15	Fgfrl1	0.866747	0.47	0.802	2.93373e-25	Srcap	0.978148	0.122	0.268	1.11151e-14	Arhgdia	0.868461	0.331	0.55	1.36894e-20	Scn1b	0.944237	0.147	0.264	1.22128e-07	Phb2	0.968318	0.464	0.64	3.10991e-08	Rrp7a	0.922936	0.151	0.28	2.49424e-08	Fam180a	1.14635	0.463	0.74	5.46515e-63	Pck2	0.986634	0.246	0.436
	Rian	0.859268	0.81	0.931	5.16886e-37	Pnp	0.904706	0.466	0.751	1.55492e-30	Smarcad1	0.865908	0.212	0.446	5.19168e-12	Qsox1	0.976338	0.229	0.473	1.37017e-29	Tfb2m	0.86831	0.163	0.297	2.46194e-09	Crip2	0.943423	0.172	0.252	0.013136	Rnf6	0.967718	0.302	0.444	0.00568022	Pdlim4	0.92286	0.328	0.495	3.67506e-13	Slc39a7	1.14604	0.361	0.673	4.02272e-61	Cavin1	0.985643	0.156	0.301
	Slc7a5	0.858747	0.173	0.361	2.18019e-15	Cav2	0.902805	0.207	0.409	1.69133e-14	Ubl3	0.864709	0.273	0.53	6.96161e-14	Tmem45a	0.975854	0.295	0.555	3.63096e-35	Tgfb2	0.868148	0.206	0.363	1.60957e-11	Evl	0.942594	0.162	0.288	1.45953e-08	Tmf1	0.965733	0.358	0.498	0.00201305	Cpe	0.921435	0.918	0.964	1.16906e-57	Rnf11	1.14572	0.369	0.653	1.2272e-53	Odc1	0.984246	0.641	0.857
	G6pc3	0.857814	0.133	0.294	6.02521e-13	Ap2m1	0.901188	0.388	0.684	1.22813e-28	Hspa5	0.864451	0.989	1	3.34096e-34	Nans	0.974566	0.276	0.523	3.22164e-31	Zfp266	0.867951	0.286	0.484	2.76413e-16	Ube2g2	0.941867	0.213	0.364	6.20759e-12	Penk	0.964919	0.852	0.902	1.30908e-13	Cd151	0.91863	0.154	0.261	3.45205e-05	Gemin7	1.14373	0.157	0.33	1.21739e-23	Ppp1r15b	0.984002	0.186	0.4
	Pes1	0.853358	0.124	0.268	6.00206e-11	Fuca2	0.900769	0.3	0.514	8.3839e-16	Snrpa	0.863348	0.267	0.498	9.34727e-11	Sri	0.974503	0.344	0.594	8.07555e-33	Elp5	0.862463	0.226	0.399	1.80807e-13	Aspscr1	0.939594	0.16	0.259	3.22794e-05	Eif3a	0.963391	0.607	0.814	1.89854e-19	Hist1h2be	0.918543	0.458	0.544	2.35942e-05	Eif6	1.14235	0.327	0.565	1.39783e-40	Lactb2	0.98369	0.187	0.332
	Rgmb	0.853232	0.108	0.252	1.9441e-12	Tmem120a	0.899031	0.136	0.273	2.49758e-07	Hapln1	0.862709	0.932	0.998	1.28664e-63	Litaf	0.974463	0.426	0.718	4.03828e-49	Pitx1	0.862176	0.323	0.518	4.39561e-17	Gnas	0.939059	1	1	1.00695e-242	Snrpa	0.96257	0.246	0.397	0.00472103	Ybx3	0.918343	0.643	0.82	2.60262e-40	Flot1	1.14094	0.232	0.44	2.11763e-28	Clec3a	0.983518	0.166	0.321
	Eri3	0.851431	0.193	0.387	1.21766e-14	Fas	0.898887	0.272	0.491	7.30992e-16	Crtap	0.862689	0.658	0.899	3.54779e-32	Pqlc1	0.973881	0.148	0.32	1.71546e-18	Serinc3	0.861381	0.287	0.504	2.48812e-19	Dlgap4	0.937148	0.17	0.284	7.12869e-07	Ensa	0.961678	0.396	0.565	4.2567e-06	Tram2	0.918106	0.276	0.452	3.57251e-13	Ier5	1.14077	0.559	0.841	2.17946e-79	Gja1	0.981591	0.396	0.607
	Gnas	0.850805	0.999	1	2.16621e-114	Pip4p1	0.898642	0.328	0.578	5.06883e-21	Gmppb	0.860783	0.269	0.477	1.46739e-09	Ccnq	0.973671	0.118	0.267	2.27496e-15	Lhfp	0.86127	0.302	0.47	2.04814e-13	Stat3	0.9371	0.308	0.466	2.1584e-12	Pik3ip1	0.961445	0.24	0.41	0.000369173	Birc2	0.913825	0.506	0.675	6.17433e-20	Rlf	1.13998	0.154	0.328	1.26378e-23	Mafb	0.981401	0.185	0.308
	Sfpq	0.848728	0.403	0.643	6.36786e-21	Ncmap	0.898093	0.373	0.665	6.09599e-30	Col2a1	0.860625	1	1	2.37912e-83	44627	0.973533	0.299	0.57	4.99156e-37	Eif2s3x	0.860486	0.322	0.494	3.36739e-14	Rb1cc1	0.936466	0.329	0.494	3.49054e-15	Atf4	0.958828	0.938	0.977	1.36352e-39	Ogt	0.9133	0.492	0.738	3.35678e-32	Pcbp1	1.1387	0.581	0.867	2.04254e-100	Amz2	0.981317	0.17	0.335
	Zfp787	0.847041	0.159	0.343	1.56796e-15	Hist1h2ap	0.896559	0.414	0.715	6.14491e-31	Nqo1	0.860262	0.135	0.285	6.98522e-06	Fcf1	0.972714	0.199	0.402	2.16355e-22	Eef2	0.859354	0.956	0.989	3.33866e-128	Pias4	0.936403	0.188	0.321	4.79959e-09	Hax1	0.957235	0.299	0.441	0.00489203	Maff	0.912378	0.185	0.342	3.06597e-12	Naa20	1.13857	0.152	0.319	3.5403e-22	Chac1	0.980108	0.342	0.514
	Aph1a	0.844924	0.194	0.394	1.37492e-15	2610001J05Rik	0.896459	0.175	0.38	1.567e-15	Tmem9	0.860078	0.131	0.324	2.1836e-10	Zfyve21	0.972588	0.515	0.831	6.17579e-70	Atxn1	0.858123	0.149	0.265	4.89134e-07	Rlim	0.936044	0.388	0.552	1.2469e-16	Nipbl	0.956502	0.405	0.546	0.00017487	Sik3	0.908157	0.194	0.338	1.41944e-09	Ccn4	1.13841	0.137	0.296	1.42557e-20	Sppl3	0.978627	0.145	0.281
	Zfp266	0.844105	0.218	0.414	1.58694e-13	Rftn2	0.896238	0.163	0.322	2.6997e-10	Cdip1	0.858775	0.18	0.396	1.3291e-10	Ccdc9	0.972281	0.149	0.329	2.23517e-19	Nob1	0.856659	0.196	0.34	6.95538e-10	Trpc1	0.934957	0.168	0.292	1.22547e-07	Tcp1	0.953985	0.663	0.835	2.7717e-19	Ogfr	0.90748	0.217	0.357	3.83538e-09	Sdf2l1	1.13297	0.175	0.313	2.65344e-15	Gtf2f2	0.978337	0.256	0.404
	Tspan6	0.842408	0.529	0.781	1.16003e-25	Mrps30	0.895271	0.227	0.439	4.60147e-15	Rbm15	0.85852	0.132	0.308	1.91197e-08	Adprhl2	0.97138	0.127	0.304	4.57601e-20	Carhsp1	0.85632	0.169	0.286	1.38932e-06	Atp6ap1	0.934873	0.284	0.438	8.08917e-13	Zfp638	0.953453	0.284	0.44	0.000719401	Itga6	0.907378	0.236	0.436	9.63861e-17	Mlf1	1.13201	0.213	0.402	1.29723e-25	Pea15a	0.977883	0.139	0.252
	Praf2	0.84077	0.208	0.393	4.23708e-12	BC004004	0.893388	0.273	0.523	2.42751e-20	Ip6k1	0.854625	0.248	0.492	1.87251e-12	Zfp266	0.968886	0.238	0.476	2.83411e-29	Uba52	0.856048	0.979	0.989	1.08806e-119	Pja1	0.93309	0.216	0.36	7.37141e-11	Anxa2	0.951299	0.831	0.908	5.92984e-23	Alyref2	0.906995	0.154	0.277	3.10304e-07	Wsb2	1.13015	0.118	0.292	9.49616e-26	Eif6	0.976168	0.358	0.589
	Fkbp9	0.840651	0.642	0.856	2.10264e-35	Wwp2	0.890728	0.6	0.827	1.84988e-29	Cpox	0.854128	0.148	0.29	0.000155579	D16Ertd472e	0.968764	0.141	0.297	1.19092e-15	Ywhag	0.854758	0.258	0.406	5.07173e-09	Cd109	0.93251	0.632	0.745	2.55742e-25	Col9a2	0.950943	1	1	6.17483e-129	Ramp1	0.90661	0.264	0.357	0.00428248	Zfp280d	1.12937	0.204	0.424	1.19479e-32	Csrp1	0.975527	0.156	0.302
	Sec24a	0.838197	0.198	0.373	5.68161e-12	Idh3g	0.889243	0.161	0.351	4.05483e-14	Copz1	0.852798	0.371	0.658	1.17836e-17	Map1lc3b	0.968106	0.808	0.961	1.731e-97	Os9	0.85396	0.465	0.701	8.37801e-32	Map7d1	0.931994	0.219	0.349	2.06074e-08	Tmem167b	0.949731	0.305	0.461	0.00101693	Col9a2	0.906414	1	1	1.03545e-300	Srm	1.12879	0.649	0.903	6.95969e-110	Ogt	0.974918	0.435	0.707
	Chka	0.835569	0.184	0.361	1.34506e-12	Smim7	0.888398	0.494	0.795	7.33446e-39	Ubap1	0.852628	0.181	0.381	1.34954e-09	Atp5b	0.966917	0.718	0.946	7.50722e-106	Kdelr1	0.852415	0.57	0.795	5.22427e-38	Rnf103	0.927225	0.182	0.321	6.85389e-10	Yipf6	0.949252	0.311	0.437	0.012758	Sntb2	0.90614	0.228	0.359	7.35098e-08	Rpp25l	1.12866	0.115	0.254	5.1928e-18	Zbtb21	0.970762	0.144	0.298
	Cops7a	0.833838	0.267	0.515	4.44212e-20	1700025G04Rik	0.887518	0.38	0.648	5.58432e-25	Rpp25l	0.852319	0.245	0.495	2.32285e-13	2610001J05Rik	0.965926	0.154	0.322	3.76199e-17	Zpr1	0.852298	0.164	0.288	6.73569e-08	Braf	0.927107	0.183	0.306	1.94546e-07	Gsk3b	0.948723	0.325	0.492	0.000120537	Sdcbp	0.906018	0.576	0.775	1.00917e-35	Ptbp2	1.12664	0.172	0.375	9.35498e-30	Klhl24	0.969637	0.347	0.569
	Lbhd2	0.83271	0.323	0.56	2.79855e-19	Laptm4b	0.886362	0.131	0.26	6.68681e-07	Cbx4	0.852249	0.195	0.386	1.87856e-08	Hdac2	0.965842	0.21	0.427	9.5556e-25	Fkbp10	0.852236	0.69	0.838	4.17983e-33	Elovl5	0.92704	0.162	0.26	6.63288e-05	Srsf7	0.948464	0.66	0.789	3.13786e-15	Rest	0.905433	0.232	0.393	1.29222e-11	Iqgap1	1.12594	0.393	0.676	3.33627e-55	Selenoi	0.969275	0.174	0.349
	Papss2	0.83198	0.296	0.511	9.05111e-15	Vamp2	0.885505	0.187	0.374	1.63569e-12	Arl2bp	0.85105	0.232	0.468	4.55421e-12	Igsf3	0.965172	0.228	0.451	4.95012e-27	Hexb	0.850703	0.188	0.343	2.22992e-11	Slc43a3	0.925648	0.308	0.471	4.47384e-14	Sdcbp	0.939873	0.559	0.713	2.74671e-09	Col6a2	0.902882	0.514	0.699	2.226e-24	Serinc1	1.12542	0.506	0.789	1.13955e-75	Ppp2r2a	0.968413	0.375	0.605
	Tmem39a	0.83151	0.311	0.584	6.95988e-23	Bcl2	0.885244	0.256	0.459	3.12231e-14	Morf4l2	0.849834	0.765	0.968	7.95177e-50	Cnep1r1	0.96489	0.217	0.437	3.83106e-26	Cnmd	0.850555	0.998	1	6.21179e-177	Tm9sf1	0.925276	0.196	0.324	4.95069e-08	Glud1	0.939668	0.293	0.457	0.000831114	Edem1	0.902209	0.146	0.258	3.14951e-06	Drg1	1.12455	0.11	0.252	7.39381e-19	1810026B05Rik	0.968182	0.267	0.436
	Maea	0.830457	0.166	0.331	2.539e-11	Slc7a5	0.884684	0.182	0.385	1.31622e-14	Pfkl	0.848045	0.286	0.512	2.80378e-09	Uba52	0.964567	0.984	0.996	9.71096e-237	P3h1	0.850135	0.577	0.79	1.11655e-35	Gtpbp4	0.923519	0.528	0.707	1.31742e-26	Dkc1	0.939381	0.257	0.413	0.00298913	Med25	0.901806	0.194	0.335	5.46058e-09	Snrnp48	1.12449	0.585	0.836	5.99347e-80	Siah2	0.967522	0.204	0.403
	Aga	0.830279	0.302	0.527	2.94481e-15	Sil1	0.884132	0.221	0.441	1.86591e-16	Cmtm4	0.84771	0.124	0.281	3.3764e-07	Zfp637	0.960527	0.179	0.365	4.40983e-20	Tsc22d3	0.849924	0.185	0.292	2.44704e-05	Mdm4	0.920522	0.232	0.4	1.94788e-14	Gna13	0.939032	0.402	0.553	0.000116405	Klf6	0.900896	0.812	0.941	4.90334e-50	F3	1.12247	0.248	0.481	2.06524e-34	Rb1cc1	0.964691	0.235	0.42
	Fibin	0.829723	0.584	0.708	4.34655e-10	Gstz1	0.883464	0.141	0.3	4.02995e-10	Triap1	0.84681	0.117	0.255	2.66696e-05	Manf	0.957423	0.81	0.948	1.49302e-68	Uhrf2	0.848717	0.312	0.525	8.93348e-19	Slu7	0.920277	0.321	0.493	1.13067e-14	Zfr	0.935724	0.491	0.65	4.50113e-09	P3h4	0.899978	0.905	0.967	1.54248e-91	Mrps30	1.11545	0.205	0.416	4.44945e-29	Eif3d	0.964494	0.433	0.706
	Cdkn2d	0.829707	0.129	0.26	1.44163e-08	Tmem203	0.882409	0.16	0.324	9.3278e-11	Sf3a1	0.846535	0.146	0.305	1.65092e-06	Spg21	0.955045	0.12	0.266	1.07204e-14	Fxyd6	0.848521	0.402	0.607	3.55332e-20	Ubl3	0.9202	0.342	0.524	4.47094e-17	Zfand5	0.935495	0.79	0.851	4.38615e-15	Ubc	0.899964	0.958	0.992	1.03354e-63	Zfp637	1.1135	0.145	0.294	2.08029e-18	Pcyt1a	0.963173	0.127	0.26
	Mest	0.82908	0.761	0.923	4.35784e-35	Serpinh1	0.880442	0.995	1	2.75085e-105	Pycr1	0.84631	0.207	0.408	9.09543e-09	Anxa4	0.954692	0.141	0.279	1.48658e-12	Akap8l	0.848141	0.187	0.334	2.23207e-10	Arhgdia	0.919238	0.481	0.689	4.38549e-31	Ewsr1	0.933748	0.311	0.462	0.00373623	Cars	0.898673	0.289	0.47	6.42044e-15	Fcf1	1.11314	0.182	0.361	8.33964e-24	Clu	0.960908	0.6	0.777
	Kmt2e	0.828659	0.365	0.627	6.37754e-23	Spsb2	0.879131	0.188	0.369	1.30715e-12	Galk1	0.845864	0.267	0.502	7.98987e-12	Fas	0.954276	0.239	0.479	4.80011e-31	Serpinh1	0.84706	0.989	0.999	3.62379e-131	Col9a2	0.917659	1	1	2.5206e-288	Ube2v1	0.93053	0.293	0.438	0.016356	Tmem41b	0.897947	0.395	0.574	1.66882e-17	Il13ra1	1.11286	0.228	0.434	1.16846e-28	Pnp	0.960202	0.481	0.714
	Acan	0.827818	0.837	0.907	9.60683e-32	Acan	0.876798	0.925	0.995	2.29643e-74	Airn	0.845037	0.304	0.589	2.76987e-15	Zc3hav1	0.952752	0.132	0.279	2.43046e-14	Gem	0.84656	0.273	0.438	6.72735e-14	Fbln7	0.917139	0.594	0.735	9.17059e-29	Klhdc2	0.930445	0.518	0.706	4.93716e-11	Tmem120a	0.897364	0.148	0.258	5.63912e-06	Mapk6	1.11234	0.156	0.309	2.76291e-19	Mrps30	0.957876	0.223	0.433
	Pxdc1	0.824693	0.201	0.391	3.49337e-14	Cdk4	0.876314	0.611	0.856	1.20687e-43	Fos	0.844506	0.826	0.958	3.56376e-26	Rala	0.951396	0.427	0.702	3.04882e-46	Max	0.846109	0.183	0.303	8.76973e-07	Psmd3	0.916611	0.324	0.503	4.95851e-17	Eef1e1	0.926455	0.302	0.445	0.0116366	Nup50	0.895633	0.211	0.367	3.26119e-11	1110012L19Rik	1.10781	0.142	0.278	1.04767e-15	Jund	0.957345	0.885	0.973
	Gm10076	0.823358	0.97	0.998	2.14031e-62	Mast4	0.875611	0.36	0.64	5.76373e-28	Med7	0.841678	0.345	0.568	1.52405e-10	Rchy1	0.950997	0.175	0.373	9.53494e-22	Igsf8	0.845883	0.191	0.328	3.45097e-09	Hivep2	0.914948	0.281	0.441	5.00519e-13	Uba52	0.924102	0.967	0.982	1.76913e-54	Slc39a14	0.895511	0.326	0.501	2.47774e-14	Scmh1	1.10777	0.13	0.281	1.48872e-19	Slc3a2	0.957181	0.8	0.956
	Aip	0.822923	0.149	0.32	1.98908e-13	Abhd16a	0.875513	0.151	0.319	7.63374e-11	Creb3	0.840512	0.228	0.431	1.07894e-08	Tmem248	0.950952	0.307	0.589	5.85305e-37	Smim13	0.845466	0.247	0.396	2.56229e-10	Scin	0.913768	0.22	0.356	3.71643e-09	Sdhd	0.922608	0.385	0.565	3.88273e-06	Tnfrsf23	0.894045	0.16	0.301	7.26053e-10	Wdr89	1.10736	0.273	0.529	1.35384e-40	Med20	0.956355	0.134	0.262
	Pfkl	0.821934	0.126	0.26	3.36379e-09	Nphp1	0.873119	0.207	0.372	1.73923e-09	Gosr2	0.838421	0.155	0.33	3.74124e-08	Cmip	0.950665	0.134	0.307	1.02415e-18	Sppl3	0.84125	0.14	0.278	2.28475e-10	Snrpa	0.913546	0.406	0.61	4.62249e-24	Hbp1	0.918614	0.405	0.543	0.000133688	Tbc1d17	0.893163	0.194	0.33	9.84342e-09	Snhg15	1.10679	0.225	0.424	5.96234e-27	Sdc4	0.955284	0.977	0.994
	Gnai2	0.821493	0.665	0.899	2.81186e-39	Slc39a7	0.870883	0.363	0.635	3.8906e-25	R3hdm4	0.83742	0.204	0.414	8.94614e-10	Lrrc41	0.950573	0.12	0.269	6.55791e-15	Pdpn	0.84067	0.31	0.479	5.87229e-13	Map1lc3a	0.913474	0.816	0.925	1.08145e-63	Mafg	0.912813	0.382	0.504	0.00804394	Nufip2	0.892601	0.257	0.438	4.11762e-14	Gnpnat1	1.1045	0.199	0.372	5.34471e-22	Atp6v1b2	0.953757	0.165	0.299
	Tkt	0.817594	0.401	0.651	2.02477e-20	Cdc42ep4	0.867728	0.125	0.27	5.41603e-09	Slc35b2	0.837413	0.336	0.577	1.53571e-13	Cept1	0.950143	0.126	0.28	5.40566e-16	Ccnl2	0.839784	0.563	0.772	5.46642e-30	Tnfaip1	0.910554	0.16	0.275	8.12647e-07	Ccnt1	0.911763	0.269	0.411	0.0170776	Srpx	0.891321	0.811	0.9	5.46046e-35	Ewsr1	1.10435	0.269	0.5	4.60165e-35	Nr3c1	0.95326	0.163	0.313
	Srp72	0.815831	0.423	0.7	2.28421e-24	Ldha	0.865771	0.766	0.905	9.82645e-37	BC004004	0.836768	0.295	0.523	1.54288e-11	Mrpl45	0.949077	0.119	0.26	6.20061e-14	Cdip1	0.839557	0.18	0.324	3.50444e-10	Maf1	0.910481	0.257	0.42	2.36727e-12	Rbm7	0.911342	0.349	0.545	2.46187e-06	Bclaf1	0.890197	0.491	0.731	1.79926e-32	Ppp2cb	1.10259	0.141	0.277	7.40468e-16	Hars	0.951203	0.142	0.262
	Txndc5	0.815783	0.405	0.653	6.87389e-20	Lmcd1	0.865306	0.208	0.391	2.60276e-12	Mpnd	0.835331	0.113	0.255	6.45759e-06	Adipor1	0.947816	0.369	0.674	1.38489e-44	Nr3c1	0.839247	0.175	0.314	1.48648e-09	Irf2bpl	0.909258	0.388	0.572	1.89258e-19	Derl1	0.909749	0.5	0.667	5.38264e-08	Csf1	0.890045	0.244	0.374	2.02562e-07	Mdfic	1.10182	0.132	0.286	1.26231e-19	Sqstm1	0.950711	0.583	0.812
	Slc2a1	0.812132	0.299	0.523	6.68779e-16	Umps	0.863716	0.211	0.409	9.48722e-14	Blzf1	0.835087	0.201	0.41	2.08486e-09	Trib3	0.946765	0.28	0.525	5.31545e-30	Coq10b	0.838835	0.24	0.406	4.01534e-12	Ppp1r10	0.908997	0.165	0.266	5.14632e-05	Kif5b	0.907895	0.47	0.627	5.77272e-07	Cav1	0.889504	0.216	0.37	4.81369e-11	Nufip1	1.0996	0.185	0.402	1.08423e-32	Mdfic	0.95059	0.141	0.253
	Slc25a17	0.811615	0.211	0.418	7.5729e-16	C4b	0.863317	0.241	0.399	6.65954e-09	Tmem45a	0.83358	0.361	0.65	4.25916e-17	Tnfrsf21	0.944937	0.182	0.386	1.64877e-23	Cops2	0.838027	0.352	0.56	2.2176e-18	Ahctf1	0.908619	0.15	0.256	1.03212e-05	Clic1	0.904055	0.799	0.869	1.96238e-17	Ensa	0.88844	0.422	0.651	4.3782e-26	Slc25a36	1.09848	0.271	0.526	1.18054e-41	Nr1h2	0.94953	0.131	0.264
	Sf3b4	0.810407	0.133	0.294	1.04041e-12	Mat2b	0.863253	0.231	0.454	1.88619e-16	Pdhb	0.833518	0.322	0.595	2.39851e-15	Rnf130	0.943365	0.221	0.434	3.03311e-24	Xpo4	0.837947	0.173	0.306	1.99548e-08	Snx18	0.908214	0.348	0.51	7.16025e-14	Ppp2ca	0.902907	0.648	0.802	4.97126e-16	Plk2	0.885312	0.246	0.391	7.12569e-10	Tbce	1.09642	0.232	0.445	1.09748e-30	Txndc11	0.948303	0.206	0.381
	Fkbp11	0.810224	0.368	0.6	6.91423e-16	Gramd1a	0.861334	0.131	0.28	1.88387e-09	Fam129b	0.833413	0.16	0.341	4.99545e-08	1700025G04Rik	0.943332	0.333	0.623	6.43093e-39	Map1lc3a	0.835844	0.736	0.882	5.26595e-46	Atp13a3	0.905941	0.15	0.265	5.33988e-07	Efemp2	0.902776	0.5	0.61	0.000251818	Mat2a	0.885206	0.392	0.58	2.23305e-19	Bzw2	1.0964	0.286	0.522	4.97422e-36	Qsox1	0.947636	0.263	0.475
	Usp29	0.810219	0.207	0.379	1.29198e-10	Snrpa	0.860819	0.279	0.513	1.20416e-17	Enho	0.832643	0.346	0.596	1.81253e-13	Cd164	0.94309	0.294	0.548	1.22495e-34	Psap	0.835541	0.701	0.886	2.72081e-50	Malt1	0.905273	0.22	0.352	1.70879e-08	Runx1	0.902302	0.423	0.555	0.00160055	Slc25a38	0.883294	0.17	0.292	3.45029e-07	Cops5	1.09591	0.335	0.604	1.35837e-45	Mcu	0.94714	0.208	0.372
	Cav2	0.809314	0.19	0.355	5.98899e-11	Csnk1e	0.859422	0.297	0.555	9.71952e-22	Med20	0.832381	0.134	0.282	8.77844e-06	Tmbim1	0.941966	0.492	0.795	1.10968e-57	Fxyd5	0.835218	0.197	0.308	2.68418e-05	Serpinh1	0.905097	0.999	1	9.01405e-170	Atp5b	0.902274	0.751	0.873	1.12785e-21	Csrp2	0.883201	0.177	0.264	0.0063071	Mdfi	1.09579	0.301	0.532	1.07638e-34	Itm2c	0.946982	0.513	0.759
	Papss1	0.808658	0.223	0.418	1.72921e-13	Spata24	0.8581	0.127	0.276	2.27831e-09	Apex1	0.831472	0.333	0.548	1.74615e-09	Csrp2	0.94185	0.256	0.46	3.32347e-23	Rgs3	0.833015	0.236	0.389	5.16414e-10	Slc35b1	0.90465	0.292	0.441	3.9232e-11	Uhrf2	0.901252	0.402	0.565	1.67071e-05	Ewsr1	0.881583	0.39	0.532	1.98353e-11	Uck2	1.09551	0.394	0.672	7.42658e-50	AI837181	0.946246	0.236	0.445
	Ogfod3	0.808391	0.154	0.302	6.12172e-10	Gtf2f2	0.857187	0.223	0.399	1.63591e-10	Yipf3	0.831045	0.501	0.793	3.22433e-23	Gsk3b	0.940744	0.338	0.578	2.71094e-29	Snx1	0.832562	0.19	0.333	1.26039e-09	Tmx4	0.904418	0.373	0.485	4.7603e-07	Nop58	0.901131	0.58	0.74	4.66254e-12	Rln1	0.880656	0.256	0.361	0.000244759	Cd3eap	1.09531	0.13	0.261	3.40159e-15	Htra3	0.943807	0.23	0.42
	Klhdc10	0.80646	0.126	0.274	1.888e-11	Comp	0.856723	0.96	0.995	4.9921e-67	Odc1	0.830366	0.561	0.839	8.09179e-23	Arhgdia	0.939696	0.328	0.619	7.07635e-41	6330403K07Rik	0.830894	0.258	0.426	4.2516e-12	Arrdc3	0.904377	0.62	0.75	8.35249e-28	Pcolce	0.900422	0.598	0.708	1.86198e-07	Uba52	0.878835	0.989	0.993	2.21357e-123	Blzf1	1.09501	0.204	0.42	4.12956e-30	Ilf2	0.942868	0.478	0.76
	Peli1	0.804131	0.143	0.31	2.21655e-13	Prelid1	0.855149	0.532	0.776	6.76619e-29	Prkag1	0.829227	0.179	0.345	3.4077e-06	4933434E20Rik	0.939604	0.177	0.385	1.50762e-23	Mdk	0.828683	0.186	0.34	1.11337e-11	Anxa2	0.902104	0.945	0.976	4.908e-88	AI837181	0.900401	0.328	0.499	5.91111e-05	Frzb	0.878467	0.661	0.735	2.42639e-12	Mapre2	1.09481	0.168	0.332	5.69026e-21	Hspa9	0.94114	0.661	0.865
	Idh2	0.803617	0.274	0.493	3.55973e-16	C1galt1	0.853568	0.158	0.307	7.6763e-09	Akr1a1	0.8283	0.805	0.974	4.58408e-51	Tbce	0.939038	0.229	0.442	2.2932e-23	Eif3d	0.828067	0.419	0.637	8.26535e-22	Ets2	0.901907	0.196	0.287	0.00116016	Brix1	0.897302	0.485	0.677	2.52793e-09	Nfkbiz	0.878071	0.249	0.392	3.27922e-09	Rae1	1.09476	0.21	0.429	8.76134e-31	Adipor1	0.940953	0.411	0.662
	Pecr	0.802057	0.139	0.272	1.89673e-08	Csrp1	0.852446	0.217	0.409	3.82725e-12	Rpn2	0.827902	0.596	0.878	1.47794e-26	Hs6st1	0.938943	0.164	0.346	9.42201e-20	Sf3a1	0.824642	0.134	0.252	1.04329e-07	Ube4b	0.901442	0.361	0.536	5.39755e-17	P3h4	0.893518	0.82	0.9	8.41545e-22	Dhrs3	0.877522	0.319	0.462	2.4194e-09	Chadl	1.0943	0.863	0.963	4.66683e-142	Cyb5r3	0.940397	0.285	0.474
	Stk25	0.802025	0.205	0.418	2.89405e-16	Siah1a	0.850295	0.166	0.416	1.90652e-21	Tceal1	0.8236	0.131	0.267	6.61333e-05	Micu2	0.938602	0.146	0.298	5.87601e-15	Cir1	0.823994	0.426	0.6	6.19287e-16	Cct4	0.900999	0.725	0.873	4.30343e-54	Klhl24	0.893269	0.438	0.593	9.4923e-06	Ip6k1	0.876467	0.402	0.591	3.01747e-17	Cav1	1.0933	0.155	0.308	4.5171e-19	Derl1	0.940173	0.484	0.724
	Smim7	0.801982	0.419	0.69	2.13418e-20	P3h3	0.84922	0.551	0.856	1.88404e-43	Sbno2	0.82284	0.325	0.479	0.000145609	Usf2	0.937821	0.271	0.509	6.26929e-28	Zfp869	0.823848	0.224	0.368	8.17459e-10	Lrrc1	0.900376	0.158	0.282	6.55887e-08	Emp3	0.890312	0.873	0.917	5.07655e-26	Zfp593	0.875487	0.461	0.647	4.44676e-21	Sdc4	1.09314	0.982	0.998	1.23104e-151	Nrip1	0.939466	0.238	0.415
	Proser2	0.800843	0.293	0.458	1.10168e-08	Frs2	0.84907	0.188	0.375	8.82072e-13	Srsf11	0.822208	0.823	0.971	2.19e-46	44628	0.937166	0.138	0.295	2.05859e-15	Otub1	0.823726	0.253	0.429	4.75109e-13	S100a6	0.900149	0.565	0.666	6.98227e-14	Csnk1d	0.886568	0.346	0.485	0.00702183	Brd4	0.875425	0.293	0.464	1.8413e-12	Scamp2	1.0912	0.196	0.391	1.38719e-26	Gnl1	0.939424	0.256	0.445
	Tmem11	0.800407	0.353	0.617	1.79962e-21	Sike1	0.848163	0.14	0.287	1.6584e-08	Znrd2	0.819828	0.228	0.392	1.92416e-05	Mogs	0.93471	0.141	0.291	1.00525e-14	Nus1	0.823722	0.306	0.518	1.29757e-16	Per3	0.899712	0.258	0.425	5.3072e-13	Gadd45gip1	0.883965	0.302	0.467	0.00088544	Akirin1	0.875394	0.143	0.259	8.66864e-07	Golt1b	1.09059	0.561	0.835	3.14134e-86	Dcaf8	0.939166	0.299	0.508
	St3gal6	0.800364	0.258	0.485	1.40614e-16	Ruvbl2	0.847781	0.135	0.271	1.40079e-07	Atp5b	0.8189	0.741	0.941	1.31517e-43	Ndufa4l2	0.934152	0.539	0.82	7.24811e-60	Mkrn1	0.822835	0.264	0.433	1.79215e-12	Snrnp48	0.897974	0.726	0.85	6.8273e-39	Twistnb	0.880955	0.385	0.538	0.000250236	Anxa2	0.874572	0.816	0.937	6.62445e-57	Med20	1.08984	0.118	0.257	1.96974e-17	Slc39a7	0.938906	0.396	0.666
	Snai2	0.800362	0.197	0.353	1.00466e-09	Dhx40	0.84724	0.198	0.396	3.12893e-13	Rgs3	0.81879	0.321	0.559	2.40245e-11	Ehd2	0.933483	0.182	0.371	7.43131e-21	1110012L19Rik	0.82278	0.17	0.311	7.19496e-10	Mvd	0.897842	0.262	0.386	2.42118e-07	S100a6	0.880454	0.55	0.679	3.69911e-07	Coq10b	0.873704	0.407	0.626	2.052e-22	Odc1	1.08809	0.584	0.854	3.63271e-76	Stk11	0.938504	0.149	0.289
	Blzf1	0.800102	0.182	0.353	6.05179e-12	Rbmx	0.846586	0.122	0.252	2.78798e-07	2410002F23Rik	0.818438	0.222	0.437	3.78722e-10	Dynlt3	0.933046	0.318	0.584	1.28348e-35	Gosr1	0.822249	0.186	0.334	3.00807e-10	Rtn4	0.896979	0.634	0.762	2.92581e-21	Ppig	0.87929	0.586	0.701	1.15876e-08	Pdpn	0.873006	0.242	0.403	5.02312e-11	4833420G17Rik	1.08761	0.139	0.303	3.99284e-22	Golt1b	0.93571	0.586	0.837
	H2afx	0.798875	0.19	0.323	4.49341e-06	Kctd18	0.846177	0.16	0.28	2.3882e-05	2610008E11Rik	0.817428	0.124	0.279	1.11994e-06	E030030I06Rik	0.932021	0.132	0.283	1.06268e-14	H1fx	0.821212	0.256	0.371	7.67544e-06	Pabpc4	0.896358	0.298	0.475	4.65636e-16	Hnrnpf	0.878448	0.763	0.892	2.78313e-23	Ypel3	0.872477	0.733	0.848	4.91369e-29	Rrp7a	1.08712	0.152	0.318	3.19104e-21	Hmox1	0.934698	0.384	0.649
	Srsf11	0.798427	0.781	0.943	1.02546e-51	Akr1a1	0.844517	0.825	0.97	1.79861e-79	Gatd1	0.812726	0.127	0.267	2.93936e-05	Timp3	0.931583	0.411	0.668	3.63047e-38	Ssrp1	0.82034	0.349	0.536	2.37745e-15	Prkca	0.895348	0.332	0.496	6.25536e-14	Nhp2	0.878234	0.376	0.485	0.0206528	Med10	0.872108	0.322	0.46	1.09802e-08	Timm9	1.08663	0.253	0.495	2.97443e-36	Cpox	0.934466	0.206	0.393
	Impact	0.798354	0.127	0.27	1.94286e-10	Meltf	0.841455	0.393	0.663	2.6933e-23	Mrps30	0.810567	0.2	0.426	2.87292e-11	Nrip1	0.928971	0.265	0.484	2.22849e-25	Ppp1r1b	0.819271	0.156	0.255	0.000116505	Fdft1	0.892945	0.613	0.759	8.18108e-25	Sar1a	0.877698	0.896	0.909	2.20429e-29	Ilf2	0.870015	0.532	0.755	2.4561e-31	Tnfaip1	1.08635	0.119	0.257	5.00683e-17	2610001J05Rik	0.933495	0.182	0.368
	Mcfd2	0.798083	0.179	0.375	5.57207e-15	Gnl1	0.841161	0.267	0.521	6.88419e-20	Pkm	0.810069	0.79	0.944	1.92868e-31	Lysmd3	0.92886	0.272	0.517	2.5257e-29	Bcat1	0.818887	0.231	0.362	2.74337e-07	Mapkapk2	0.892904	0.326	0.5	8.25506e-16	Gm10076	0.877565	0.997	0.996	1.05088e-79	Eef2	0.867728	0.98	0.994	4.22298e-144	Hspa5	1.08547	0.999	0.999	1.33697e-122	Dnajb9	0.93051	0.441	0.654
	Sec13	0.797921	0.386	0.641	3.04458e-21	Pim3	0.841155	0.367	0.612	8.7377e-21	Armh4	0.809983	0.233	0.416	8.68592e-07	Abhd17a	0.927909	0.235	0.47	1.22973e-27	Med10	0.817291	0.329	0.481	4.3136e-10	Topors	0.892433	0.317	0.479	3.82331e-13	Itga6	0.876733	0.249	0.408	0.00639262	Ip6k2	0.867153	0.402	0.611	2.94839e-20	Adamts1	1.08464	0.273	0.465	5.15299e-25	Smoc2	0.929884	0.702	0.898
	1700025G04Rik	0.797716	0.311	0.54	6.24847e-16	B430010I23Rik	0.84107	0.243	0.453	1.15792e-14	Taf15	0.809149	0.253	0.48	1.05396e-10	Msn	0.927701	0.418	0.712	7.23362e-45	Mdm2	0.817168	0.219	0.372	1.4433e-10	Rhou	0.892272	0.225	0.354	1.17045e-08	Pi4k2a	0.876381	0.305	0.447	0.00710095	Siah2	0.86658	0.272	0.456	1.24628e-14	Htra3	1.08333	0.219	0.416	2.12459e-27	Otub1	0.929032	0.217	0.407
	Get4	0.797661	0.189	0.402	3.05491e-17	Ctnnd1	0.840909	0.126	0.267	7.29491e-09	Slu7	0.808848	0.193	0.419	2.87608e-11	Pim1	0.927643	0.174	0.365	3.1904e-21	Gabpb1	0.815872	0.161	0.289	3.52969e-08	Leo1	0.891285	0.284	0.408	4.1089e-08	Kdelr2	0.875199	0.896	0.953	1.63138e-31	Plekhf2	0.865757	0.158	0.268	7.50755e-06	Gja1	1.08053	0.441	0.664	4.45759e-39	Akirin2	0.928595	0.274	0.488
	Surf1	0.797143	0.158	0.316	1.40106e-10	Eif2b1	0.839807	0.131	0.254	1.33771e-06	Mtmr2	0.808401	0.159	0.323	2.59927e-06	Rbm4	0.927084	0.243	0.482	8.26669e-28	Shisa5	0.814704	0.168	0.301	8.7261e-09	Agk	0.890407	0.142	0.252	3.97763e-06	Fkbp10	0.872272	0.728	0.814	3.78756e-12	Clec3a	0.865539	0.289	0.418	3.56469e-07	Ets2	1.07838	0.207	0.41	2.15008e-28	Fxyd6	0.925953	0.48	0.706
	Slc44a2	0.796519	0.12	0.25	2.73468e-09	Tmem248	0.839451	0.294	0.53	6.92397e-17	Prickle1	0.807716	0.205	0.362	4.17523e-05	Calr	0.926906	0.917	0.987	4.66132e-110	Hmgb2	0.814043	0.707	0.864	3.66523e-24	Ywhah	0.890337	0.636	0.79	4.20306e-28	Ahnak	0.868549	0.704	0.791	2.53848e-11	Ywhah	0.86546	0.596	0.783	1.39418e-31	Kmt2e	1.07702	0.205	0.401	9.7047e-26	Smim7	0.925651	0.53	0.804
	Stard4	0.794478	0.336	0.477	9.0183e-06	Ubtd1	0.838717	0.176	0.365	3.75675e-13	Bcar1	0.807351	0.122	0.278	1.27237e-06	Ramac	0.926342	0.346	0.617	1.95717e-37	Tnfaip1	0.812199	0.156	0.276	2.8815e-07	Hist1h2be	0.890053	0.718	0.75	1.19357e-08	Psmd7	0.868312	0.568	0.718	7.85475e-10	Mafg	0.86543	0.307	0.491	2.15523e-14	B4galt1	1.0756	0.133	0.284	5.28378e-19	Cry1	0.925606	0.195	0.382
	Pigk	0.794313	0.155	0.31	1.12643e-10	Gatd3a	0.838664	0.191	0.36	2.46925e-10	Nup50	0.806368	0.19	0.38	2.95475e-08	Serpinh1	0.926076	0.983	0.999	1.59752e-171	Dhx40	0.810146	0.205	0.354	6.91431e-10	Dele1	0.887841	0.2	0.334	2.16578e-08	Klf9	0.866151	0.388	0.563	2.92901e-05	Ccar1	0.864779	0.36	0.562	8.79549e-19	Rgs3	1.07549	0.169	0.341	7.8016e-22	Fdft1	0.925387	0.444	0.691
	Dut	0.792353	0.315	0.542	1.86123e-15	Retreg2	0.838293	0.176	0.361	2.18997e-12	Srpx2	0.80554	0.592	0.803	1.03936e-19	Slc25a36	0.925527	0.241	0.516	5.83217e-36	Ddx39b	0.809263	0.374	0.56	1.46026e-14	Emp2	0.887058	0.348	0.511	7.3531e-14	Bub3	0.866117	0.317	0.465	0.00562582	Eif4e	0.864578	0.475	0.669	2.0036e-20	Bag3	1.07515	0.195	0.402	3.98036e-29	Ap2m1	0.92533	0.42	0.662
	Tsnax	0.791766	0.133	0.268	4.49473e-09	Irf2bp2	0.837895	0.137	0.28	2.55825e-08	Srebf2	0.805303	0.415	0.688	1.37686e-16	Os9	0.924472	0.413	0.685	1.48249e-40	Slc35a2	0.808215	0.387	0.595	1.31496e-18	Ccni	0.886235	0.36	0.555	8.71546e-21	Hnrnpa1	0.862197	0.822	0.923	5.02011e-25	Ap2m1	0.863837	0.488	0.702	1.79319e-26	Lrig3	1.07419	0.124	0.268	4.18834e-18	Mtpn	0.925028	0.292	0.494
	Comt	0.790888	0.156	0.302	8.36497e-09	Ninj2	0.837723	0.131	0.258	8.8404e-07	Gnai2	0.804993	0.714	0.931	3.27952e-40	Anxa11	0.923639	0.165	0.33	6.84875e-16	Runx1	0.80682	0.26	0.396	9.28221e-07	Usp22	0.885751	0.452	0.617	6.69384e-19	Mdm2	0.861976	0.287	0.421	0.0342502	Cebpg	0.862436	0.611	0.816	1.18623e-35	Hspa13	1.07197	0.134	0.284	7.28326e-19	Efemp2	0.925023	0.476	0.699
	Eef2kmt	0.787313	0.154	0.294	3.35277e-08	Lum	0.836874	0.712	0.917	1.02228e-43	Tmem203	0.803825	0.166	0.311	0.000152361	Slc39a14	0.923519	0.266	0.477	1.52594e-22	Fdft1	0.806335	0.392	0.529	1.58297e-09	Dazap2	0.883768	0.229	0.361	5.55423e-09	Gabpb1	0.86137	0.219	0.363	0.0437966	Appbp2	0.861828	0.362	0.566	3.43111e-18	Zfyve21	1.07153	0.479	0.752	5.66818e-64	Gsk3b	0.922782	0.354	0.564
	Hadhb	0.786873	0.141	0.31	1.66909e-13	Khk	0.83669	0.283	0.518	6.157e-17	Msmo1	0.80345	0.705	0.914	1.26162e-28	Pck2	0.923353	0.307	0.54	3.74385e-28	Pld3	0.80439	0.231	0.389	2.60989e-11	Taz	0.88273	0.207	0.308	0.000133348	Ube4b	0.861105	0.284	0.438	0.00702476	Gstp1	0.861375	0.198	0.334	2.29193e-08	Hspa14	1.07116	0.16	0.314	4.17742e-18	Msn	0.922645	0.241	0.443
	AI506816	0.785985	0.2	0.381	5.15739e-12	Letm2	0.835918	0.167	0.318	8.2745e-09	Cd82	0.802964	0.203	0.401	8.17709e-09	Zc2hc1a	0.921533	0.179	0.358	7.29429e-18	Riok1	0.803179	0.308	0.513	3.23787e-17	Tmem248	0.881616	0.385	0.531	9.05339e-14	Srek1	0.86055	0.382	0.508	0.0200632	Ahctf1	0.859705	0.141	0.256	2.38606e-06	Smim7	1.0706	0.502	0.808	6.04143e-76	Gosr1	0.921921	0.213	0.405
	Kcnk1	0.784484	0.14	0.268	2.13523e-07	Prpf19	0.834626	0.166	0.332	3.68995e-10	Tmem70	0.802818	0.266	0.477	4.79292e-09	Irs2	0.921194	0.129	0.262	3.4459e-12	Nrip1	0.800897	0.212	0.348	1.09215e-08	Tug1	0.881175	0.157	0.276	1.80862e-07	Nudt21	0.856828	0.485	0.623	1.16691e-05	Glud1	0.859617	0.303	0.462	5.0507e-11	Fosl2	1.07047	0.17	0.333	2.8064e-20	Gem	0.921613	0.362	0.581
	Trmt10c	0.783884	0.172	0.359	4.24906e-14	Ensa	0.832756	0.359	0.651	3.21395e-25	Ddost	0.802337	0.743	0.935	3.7809e-38	Polr2e	0.920105	0.357	0.622	9.53839e-37	Rce1	0.800809	0.242	0.417	7.48288e-13	Dicer1	0.880804	0.16	0.266	4.66007e-06	Rab21	0.853856	0.343	0.471	0.0493307	Znhit6	0.859	0.149	0.255	3.44622e-05	Kdelr2	1.06979	0.871	0.984	1.90955e-176	Zfp638	0.921601	0.252	0.437
	Tssc4	0.783728	0.189	0.375	1.30051e-13	Sf3b2	0.832545	0.582	0.844	8.07109e-40	Trip6	0.802241	0.221	0.479	1.36362e-13	Riok1	0.919427	0.297	0.548	3.63176e-32	Cd109	0.800196	0.553	0.691	1.11673e-16	Adamts1	0.880311	0.288	0.434	1.90371e-10	Eif5	0.853561	0.879	0.929	8.40373e-33	Itm2c	0.857848	0.595	0.803	3.83537e-34	Mast4	1.06966	0.32	0.567	1.85996e-37	Anxa2	0.921043	0.753	0.916
	Rictor	0.783315	0.189	0.367	3.39351e-12	Cr1l	0.83132	0.264	0.483	1.22937e-15	Ssrp1	0.801859	0.339	0.586	1.05641e-12	Eif4ebp2	0.918788	0.132	0.28	1.68219e-14	Ube2h	0.799626	0.287	0.461	4.13727e-12	Siah2	0.878387	0.237	0.36	1.31836e-07	Meg3	0.853073	0.997	1	1.2943e-60	Zfp655	0.855479	0.25	0.439	2.97517e-14	Clu	1.06884	0.54	0.72	1.71171e-33	Tram2	0.920884	0.301	0.504
	Ctdnep1	0.782882	0.262	0.493	5.8225e-17	Pja1	0.82936	0.158	0.308	4.74022e-08	2610001J05Rik	0.80148	0.158	0.315	5.9997e-06	Pcnx4	0.918086	0.141	0.285	4.40091e-13	Hnrnpa1	0.799441	0.761	0.918	1.74997e-52	Katnbl1	0.877194	0.168	0.254	0.0015539	D5Ertd579e	0.847042	0.382	0.543	0.000218142	Med7	0.855217	0.232	0.373	1.14531e-08	Hexa	1.06843	0.439	0.729	5.4247e-63	Fdps	0.920227	0.727	0.863
	Etnk1	0.782368	0.178	0.341	1.23215e-10	Reep5	0.829215	0.662	0.857	3.54427e-37	Abt1	0.801372	0.183	0.348	4.17801e-06	Srp72	0.917422	0.449	0.737	8.74514e-50	Commd9	0.79888	0.192	0.327	2.53385e-08	Slc41a1	0.877189	0.171	0.273	6.98083e-05	Spin1	0.844803	0.287	0.43	0.0159971	Junb	0.855183	0.911	0.939	6.89219e-31	Leo1	1.06662	0.149	0.293	4.87134e-17	Hist1h1c	0.919004	0.897	0.967
	Cnpy3	0.780358	0.132	0.282	4.02478e-11	Rxrb	0.828648	0.125	0.271	2.00503e-09	Tpi1	0.801201	0.778	0.928	3.88075e-28	Sdc4	0.916092	0.964	0.999	4.28912e-140	Shox2	0.798173	0.344	0.506	3.52231e-12	Nup98	0.876844	0.28	0.457	1.92525e-14	Cpq	0.843278	0.666	0.778	1.21825e-10	Spin1	0.854996	0.282	0.471	2.34626e-14	Nup54	1.065	0.156	0.315	1.99176e-19	Smyd5	0.91658	0.154	0.302
	Ccs	0.777743	0.159	0.308	4.2985e-09	Nsmce4a	0.828588	0.296	0.551	2.41241e-20	Slc25a39	0.801188	0.243	0.462	5.54542e-10	Maco1	0.914233	0.227	0.426	5.50126e-21	Bzw2	0.798067	0.317	0.481	5.76108e-11	B430010I23Rik	0.876198	0.189	0.278	0.0013608	Usp53	0.842438	0.589	0.697	2.57397e-06	Tpp2	0.854221	0.268	0.436	3.91016e-11	Pink1	1.06456	0.141	0.296	1.37859e-19	Junb	0.914383	0.626	0.788
	Sdha	0.776555	0.19	0.383	3.84165e-14	Pdgfrl	0.827991	0.51	0.769	1.57538e-26	Serpinh1	0.800745	0.99	1	3.1876e-52	Tmem50a	0.912308	0.352	0.614	6.65504e-34	Kat6b	0.797425	0.15	0.27	1.13739e-07	Atf4	0.876146	0.978	0.991	2.08649e-83	Rbm18	0.841987	0.42	0.558	0.00193961	Atf5	0.853788	0.327	0.478	2.79846e-09	Tmem120a	1.0625	0.141	0.274	1.0236e-14	Fnbp4	0.914216	0.139	0.256
	Siah2	0.776307	0.219	0.375	1.60964e-08	Neu1	0.827347	0.126	0.262	4.45969e-08	Srp72	0.800328	0.502	0.779	7.17548e-21	Hcfc1r1	0.911997	0.598	0.84	7.7733e-60	Get4	0.797135	0.2	0.331	1.29305e-07	Trit1	0.875308	0.158	0.251	0.00053174	Ankrd28	0.84131	0.432	0.542	0.0242295	Rrn3	0.852447	0.15	0.273	5.58459e-07	Luc7l2	1.0624	0.737	0.942	3.19283e-124	Uba52	0.913057	0.987	0.994
	Brd4	0.77525	0.287	0.533	2.7743e-18	Bst2	0.826576	0.158	0.281	1.58383e-05	Ilf2	0.799078	0.395	0.689	1.0627e-17	Rap2b	0.911845	0.278	0.496	2.32855e-25	Rbfox2	0.79552	0.381	0.581	6.976e-19	Ccnd1	0.874945	0.424	0.58	4.33375e-16	Cxadr	0.841156	0.364	0.523	0.00011638	Nfe2l2	0.850751	0.242	0.389	2.85734e-09	Tnfrsf1a	1.06056	0.404	0.656	8.96716e-46	Ube2d2a	0.912832	0.405	0.655
	Scamp2	0.774337	0.207	0.408	2.15856e-14	Gabarapl1	0.825544	0.413	0.699	4.56627e-27	Nfat5	0.799009	0.491	0.769	1.90462e-19	Cldnd1	0.911747	0.633	0.878	1.26707e-70	Iqcb1	0.795519	0.16	0.282	4.84415e-07	Ube2h	0.870119	0.431	0.593	1.84273e-16	Srpx	0.840342	0.63	0.711	0.000378953	Steap1	0.848875	0.257	0.4	6.94554e-08	Gabarapl1	1.0604	0.354	0.625	8.70869e-48	Ddx39b	0.91246	0.383	0.622
	Tubb4b	0.77325	0.298	0.452	1.1459e-06	Pold2	0.825137	0.133	0.272	8.81933e-08	Fabp5	0.798226	0.243	0.369	0.00707455	Rtcb	0.911529	0.33	0.613	4.82317e-36	Ctdsp2	0.795376	0.43	0.626	1.33132e-18	Slc39a1	0.868593	0.175	0.284	1.06781e-05	Lhfp	0.83566	0.299	0.434	0.0100832	Xpr1	0.846065	0.196	0.335	2.34388e-08	Cep57	1.05723	0.172	0.342	1.87946e-21	Cd109	0.912458	0.593	0.757
	Oser1	0.773075	0.257	0.503	1.46742e-19	Actg1	0.824927	0.925	0.992	2.57117e-49	Ccnq	0.796923	0.122	0.254	0.000116883	Ier5	0.909912	0.56	0.808	1.96699e-51	Col2a1	0.794669	1	1	8.64531e-181	Ralb	0.868207	0.206	0.319	1.23696e-06	Serpine1	0.835261	0.464	0.627	6.55101e-05	Bgn	0.844173	1	1	1.0401e-143	Gmppb	1.05476	0.162	0.323	1.24636e-19	Cr1l	0.910792	0.289	0.477
	Mxi1	0.77277	0.136	0.288	5.68467e-11	Fkbp9	0.821093	0.817	0.971	1.74279e-70	Snx21	0.796603	0.158	0.341	3.82667e-08	Mfsd10	0.90963	0.176	0.346	1.11305e-16	Ralb	0.794189	0.145	0.262	4.48931e-07	Rest	0.865793	0.28	0.409	2.08154e-08	Slc39a7	0.835186	0.444	0.563	0.00158809	Adss	0.84407	0.33	0.49	3.19045e-11	Csnk1d	1.05468	0.231	0.462	8.36943e-34	Smim13	0.908075	0.246	0.42
	Ndrg2	0.772607	0.258	0.505	6.0536e-19	Rnf19b	0.820793	0.145	0.288	4.77056e-08	Psap	0.796449	0.685	0.919	3.05221e-34	Gosr2	0.909071	0.17	0.345	6.59459e-18	Rlf	0.792161	0.163	0.29	3.82257e-08	Tspyl1	0.865505	0.352	0.507	2.52231e-13	Usp22	0.834637	0.414	0.558	0.000420513	Cep57	0.843994	0.239	0.394	5.65967e-10	Nfic	1.05421	0.393	0.667	3.39554e-49	Kdelr1	0.907261	0.555	0.776
	Rab34	0.772597	0.336	0.604	6.72816e-21	Tor1aip2	0.820332	0.153	0.309	1.87278e-09	Fuom	0.794979	0.288	0.473	3.39776e-06	Grn	0.905703	0.228	0.411	1.53813e-18	Rbm4	0.792144	0.284	0.459	1.25318e-12	Scamp2	0.864711	0.382	0.545	2.12665e-15	Polr2d	0.834138	0.317	0.454	0.027379	Rlf	0.841019	0.214	0.355	4.5785e-09	Gsk3b	1.05188	0.343	0.581	9.03835e-36	Anapc2	0.906788	0.143	0.254
	Gsn	0.772399	0.334	0.554	3.56304e-14	Gosr2	0.819938	0.176	0.353	4.71324e-11	Fbln7	0.794433	0.457	0.715	2.03423e-14	Camk2d	0.905591	0.649	0.899	2.79965e-74	Derl1	0.791427	0.485	0.671	4.927e-21	Skil	0.864439	0.196	0.305	1.58327e-05	Per3	0.832882	0.234	0.373	0.0494429	Batf	0.83978	0.153	0.262	1.38355e-05	Glud1	1.05129	0.294	0.521	1.64959e-34	Ybx3	0.906668	0.652	0.875
	Sgce	0.770847	0.25	0.454	3.44738e-14	Gpx8	0.818892	0.625	0.887	1.17209e-43	Coq9	0.793585	0.158	0.314	1.06742e-05	Uhrf2	0.903563	0.325	0.571	3.52508e-30	Trim47	0.791213	0.313	0.491	1.48242e-13	Rybp	0.864315	0.299	0.445	6.34839e-10	Psma6	0.830336	0.385	0.528	0.00227308	Braf	0.839455	0.194	0.324	4.38042e-08	Actr2	1.05064	0.154	0.314	1.32797e-19	Tnfaip1	0.906573	0.142	0.29
	Srprb	0.770799	0.222	0.418	9.07264e-13	Psmd3	0.818576	0.217	0.38	2.29324e-09	Fdps	0.792746	0.551	0.74	1.23905e-09	Hnrnpl	0.90355	0.294	0.551	1.38942e-32	Manf	0.791039	0.869	0.922	6.51396e-22	Ip6k2	0.8642	0.454	0.619	3.94476e-18	Wasf2	0.82861	0.346	0.482	0.021844	Sat1	0.838969	0.488	0.661	2.38987e-16	Ociad1	1.05031	0.42	0.698	2.86879e-57	Slc39a14	0.90553	0.315	0.466
	Ghr	0.769718	0.252	0.46	2.39707e-14	44628	0.814975	0.138	0.287	9.34542e-09	Gna13	0.792075	0.301	0.55	8.08872e-13	Chd2	0.902963	0.215	0.408	1.17321e-19	Copg1	0.790512	0.275	0.44	1.93269e-11	Mtpn	0.862753	0.338	0.529	1.54882e-17	Ccnl2	0.826413	0.74	0.845	1.22816e-16	Neat1	0.838805	0.795	0.895	6.41767e-40	Trp53	1.04979	0.156	0.304	2.26432e-17	Pcbp1	0.903852	0.687	0.889
	Gbf1	0.768699	0.289	0.505	1.30768e-14	Pycr1	0.813767	0.247	0.445	1.01111e-12	Zfpl1	0.789574	0.329	0.608	6.79753e-15	Mdm2	0.901377	0.224	0.439	2.00209e-24	Blzf1	0.789733	0.227	0.372	2.67294e-09	Slc25a27	0.862125	0.164	0.281	2.0475e-07	Sec13	0.825873	0.367	0.501	0.0142379	Snhg16	0.838245	0.289	0.449	1.79744e-10	Pycr2	1.04966	0.164	0.332	7.06807e-21	Emp2	0.903203	0.298	0.511
	Tet2	0.768562	0.152	0.327	6.11542e-14	Rpn2	0.811859	0.631	0.888	6.9086e-41	Tsc22d3	0.788099	0.294	0.514	2.36076e-10	Tssc4	0.900964	0.149	0.305	5.48936e-15	Amz2	0.788759	0.184	0.328	4.23392e-09	Msl3l2	0.861798	0.473	0.6	1.57504e-12	Rhoc	0.8226	0.547	0.671	7.34453e-05	Serpinh1	0.836435	1	0.999	6.76896e-143	Ttc7	1.04572	0.356	0.57	2.55328e-30	Mast4	0.901554	0.344	0.58
	Usp37	0.768412	0.137	0.274	7.76889e-09	Dnajb1	0.811855	0.877	0.952	3.48459e-31	Ogdh	0.787751	0.231	0.449	1.74182e-10	Elovl1	0.900407	0.221	0.407	1.05905e-18	Kdm5b	0.788612	0.31	0.487	7.43887e-13	Wipi2	0.860629	0.194	0.332	2.33358e-09	Supt4a	0.820151	0.627	0.72	2.06137e-07	Rnpc3	0.834782	0.234	0.364	1.35205e-06	Nip7	1.04553	0.42	0.705	3.75726e-56	P4ha3	0.901426	0.14	0.258
	Vkorc1	0.768343	0.823	0.941	3.04487e-41	Cep57	0.811817	0.212	0.416	9.66927e-13	Cdadc1	0.786502	0.159	0.33	4.73605e-07	Col9a3	0.900338	1	1	0	Zbed5	0.788451	0.17	0.303	2.22908e-08	Ubqln1	0.859365	0.281	0.407	1.06978e-07	Ip6k1	0.818912	0.429	0.552	0.00223204	Gna12	0.834534	0.143	0.254	4.12163e-06	Hist1h2ac	1.04223	0.499	0.725	5.22312e-47	Hist3h2a	0.900669	0.272	0.416
	Zfp9	0.767707	0.27	0.479	7.73511e-14	Ppie	0.810524	0.267	0.483	3.8893e-14	Necap1	0.783695	0.142	0.306	6.39864e-07	Ero1l	0.898645	0.216	0.374	9.67877e-13	Rpa2	0.787236	0.217	0.364	4.44139e-09	Ppil2	0.859198	0.209	0.34	1.90142e-08	Eef2	0.818526	0.97	0.987	2.35402e-51	Kmt5a	0.833139	0.224	0.357	7.92913e-08	Rce1	1.04161	0.206	0.396	7.32034e-25	Mapkapk2	0.898965	0.26	0.437
	Hars	0.764036	0.134	0.28	2.84694e-10	C1qtnf12	0.809155	0.211	0.402	3.44461e-12	Tia1	0.783233	0.338	0.596	7.001e-13	Yars	0.898383	0.296	0.531	4.58937e-27	Nfat5	0.785859	0.503	0.701	5.00935e-22	Egr1	0.857943	0.31	0.444	1.99537e-08	Adipor1	0.817637	0.476	0.607	4.86084e-05	Rbm15	0.82936	0.144	0.257	6.99992e-06	Apoe	1.04114	0.391	0.522	4.02333e-11	Zfp1	0.898909	0.122	0.254
	P4ha2	0.76375	0.582	0.787	1.65199e-23	Rgs3	0.807166	0.267	0.483	5.0147e-14	Bclaf1	0.783182	0.428	0.719	1.84208e-18	Prmt5	0.897914	0.131	0.267	4.08673e-12	Prpf19	0.785648	0.192	0.326	2.8635e-08	Hbp1	0.857447	0.491	0.675	1.00054e-26	Saraf	0.815858	0.654	0.792	5.87607e-12	Mfsd10	0.828502	0.257	0.403	3.27842e-09	Rbm7	1.04111	0.291	0.535	2.08122e-35	Hax1	0.898508	0.344	0.546
	2510002D24Rik	0.763314	0.156	0.308	8.8764e-10	Smim3	0.807037	0.206	0.386	1.28017e-10	Klhl24	0.782338	0.342	0.607	1.80839e-13	Brd4	0.896411	0.29	0.54	1.31462e-29	Rcl1	0.785575	0.15	0.258	1.42295e-05	Tgfbi	0.854597	0.735	0.848	2.6549e-30	Bclaf1	0.814869	0.456	0.597	0.000378154	Os9	0.828332	0.606	0.812	2.732e-38	Ip6k2	1.04017	0.242	0.467	3.21412e-32	Osmr	0.897975	0.406	0.619
	Uqcrc1	0.762942	0.217	0.442	7.73338e-17	Fkbp11	0.80688	0.597	0.836	6.6553e-31	Fas	0.780928	0.194	0.378	4.97602e-07	Kctd20	0.896263	0.133	0.28	1.2929e-13	Nelfb	0.783433	0.182	0.301	4.68086e-06	Fkbp10	0.853613	0.819	0.905	3.04636e-58	Serpinh1	0.814315	0.997	0.999	8.36317e-46	Selenoi	0.82795	0.197	0.328	2.53119e-07	Dhx40	1.0401	0.192	0.359	1.89753e-20	Ngrn	0.897587	0.21	0.381
	Klhl9	0.762496	0.195	0.381	1.03879e-12	Nkap	0.806876	0.228	0.443	4.20459e-15	Thap7	0.780717	0.136	0.251	0.00838103	4931406P16Rik	0.893585	0.119	0.25	4.3301e-12	Cnep1r1	0.783132	0.194	0.347	1.44714e-10	Wwtr1	0.853599	0.465	0.636	1.35847e-20	Coq10b	0.806808	0.405	0.607	2.33783e-06	Pan3	0.827161	0.158	0.267	3.10334e-05	Rxrb	1.03952	0.114	0.25	2.22565e-16	Nfic	0.896861	0.468	0.685
	Zbtb38	0.762293	0.139	0.268	1.20919e-07	Ctsf	0.805957	0.34	0.598	1.92757e-18	Ube2d2a	0.780554	0.473	0.752	9.87503e-18	Pias4	0.893143	0.146	0.299	2.24123e-14	Hbp1	0.782023	0.289	0.448	4.521e-11	Uhrf2	0.853102	0.487	0.678	2.04288e-25	Ube2d3	0.805118	0.858	0.909	4.20499e-24	Taf15	0.82691	0.33	0.491	2.13961e-11	Dnajb4	1.03823	0.15	0.267	5.82583e-11	Uba3	0.896513	0.129	0.253
	Prelid1	0.76156	0.466	0.748	5.80355e-23	Arl14ep	0.805099	0.216	0.391	1.66012e-10	Itm2c	0.779906	0.477	0.766	2.83495e-18	Hbp1	0.892631	0.253	0.481	7.58592e-26	Hapln1	0.781932	0.979	0.998	3.43798e-105	Kif1b	0.85289	0.232	0.385	6.23435e-11	Ssb	0.804357	0.627	0.727	1.78021e-06	Ypel5	0.825378	0.213	0.371	6.03667e-10	Prpf38b	1.03813	0.206	0.386	2.28723e-22	Tmem267	0.894735	0.145	0.271
	Morf4l2	0.760618	0.697	0.923	7.36276e-40	Furin	0.80487	0.212	0.42	1.47732e-14	Slc25a51	0.779578	0.184	0.38	8.26461e-09	Ndrg2	0.892068	0.274	0.51	7.30765e-26	AI837181	0.781516	0.27	0.433	9.12449e-12	Aig1	0.852811	0.228	0.351	1.55698e-07	Os9	0.802005	0.541	0.656	0.000116527	Hspa5	0.824227	0.998	1	6.36786e-50	Eif3d	1.03767	0.394	0.674	5.17813e-51	Tbc1d10a	0.894272	0.202	0.363
	Orai1	0.758356	0.257	0.448	4.00462e-11	Foxo3	0.804672	0.19	0.354	9.56225e-10	Atp5a1	0.779162	0.7	0.94	1.11292e-33	Fam49b	0.891464	0.252	0.465	5.45046e-22	44627	0.780275	0.284	0.48	6.05175e-15	Ezr	0.852607	0.5	0.65	8.11987e-18	Riok3	0.800389	0.343	0.485	0.0159359	Sspn	0.821002	0.454	0.613	4.21203e-13	Cdo1	1.03748	0.186	0.338	1.905e-17	Ctsb	0.893081	0.734	0.909
	Lrrc8a	0.757784	0.188	0.365	1.47141e-11	1110032A03Rik	0.803429	0.219	0.401	2.73828e-11	4933434E20Rik	0.778469	0.203	0.426	6.30285e-11	Ak2	0.889877	0.383	0.637	3.01543e-35	Sat1	0.780174	0.39	0.564	2.4566e-15	Rdh11	0.851976	0.417	0.578	1.27075e-15	Pim3	0.799775	0.503	0.607	0.00148274	Ctsb	0.819453	0.726	0.881	3.83858e-39	Mfap4	1.03657	0.158	0.299	2.14826e-15	Rnf144a	0.893012	0.128	0.253
	Scamp3	0.757374	0.167	0.341	3.1424e-12	Atic	0.803072	0.204	0.392	7.60836e-12	Pten	0.778097	0.167	0.372	1.00753e-09	Ccar1	0.889563	0.322	0.593	1.5598e-34	Maged1	0.779311	0.671	0.83	3.40269e-25	Pck2	0.851131	0.333	0.499	1.43271e-13	Clk1	0.799076	0.648	0.814	8.88601e-12	Rora	0.819393	0.165	0.26	0.000978815	Gar1	1.03608	0.383	0.629	2.47034e-43	Rhob	0.892646	0.286	0.436
	Snd1	0.756006	0.171	0.349	4.88833e-13	Olfml3	0.802359	0.151	0.295	6.77699e-08	Ostf1	0.777503	0.366	0.637	1.2367e-14	Glo1	0.887661	0.427	0.676	9.80557e-34	Fbl	0.778506	0.369	0.555	1.98127e-15	Dctn3	0.850214	0.589	0.685	2.54981e-08	Eif3e	0.798633	0.846	0.905	1.62477e-22	Rbmx	0.816541	0.152	0.263	8.94534e-06	Ube2j2	1.03577	0.204	0.387	1.03908e-23	Socs2	0.892629	0.541	0.754
	Urm1	0.755667	0.131	0.274	8.27966e-10	Rac1	0.800794	0.645	0.88	7.10228e-39	Hmgn2	0.77732	0.627	0.859	7.86581e-23	Crip2	0.887286	0.24	0.424	1.66905e-18	Crtap	0.777825	0.715	0.883	1.92388e-45	Grn	0.849881	0.327	0.471	3.60035e-10	Rsrp1	0.795638	0.793	0.879	5.3792e-16	Rnf181	0.815553	0.149	0.261	7.66071e-06	Akirin2	1.03575	0.221	0.416	8.7087e-26	Cct4	0.892248	0.602	0.809
	Tram2	0.754959	0.208	0.389	6.31081e-11	Col25a1	0.79929	0.142	0.267	8.17717e-06	Trib2	0.776611	0.16	0.35	8.7064e-09	Acot9	0.885443	0.143	0.277	2.16427e-11	1700025G04Rik	0.777694	0.332	0.508	6.79351e-13	Ilf2	0.848948	0.562	0.719	5.89471e-25	Eif2a	0.795543	0.284	0.43	0.0166712	Ppp1r12c	0.81548	0.171	0.29	2.07473e-06	Twistnb	1.03292	0.42	0.668	8.37952e-47	Ensa	0.890975	0.377	0.615
	Elovl1	0.754749	0.212	0.389	1.29901e-10	Tmem45a	0.798914	0.34	0.628	3.9272e-23	Tspan31	0.774767	0.288	0.538	5.46676e-12	Appbp2	0.881687	0.375	0.651	1.57813e-38	Mrpl45	0.776886	0.156	0.254	0.000309933	Per1	0.848933	0.203	0.318	6.25927e-06	Luc7l2	0.795294	0.873	0.925	2.93831e-23	Cldnd1	0.815223	0.576	0.778	5.20933e-31	Ddx47	1.0324	0.124	0.263	3.24653e-16	Arhgdia	0.889597	0.283	0.502
	Cdk4	0.752342	0.501	0.751	2.496e-22	Atp5a1	0.798441	0.733	0.928	7.33612e-53	Htra2	0.773422	0.274	0.514	3.95671e-11	Hars	0.88	0.151	0.314	2.71627e-16	Tor1aip2	0.776011	0.15	0.281	7.77539e-09	Copg1	0.848684	0.41	0.588	8.39737e-20	Gatad2b	0.794597	0.37	0.504	0.0174634	Prpf38b	0.815108	0.312	0.468	2.87011e-10	Pitx1	1.03238	0.179	0.349	8.83749e-21	Slc25a36	0.888439	0.308	0.534
	Magt1	0.750984	0.219	0.381	2.70555e-08	Chd2	0.796434	0.247	0.473	1.35383e-15	Atf7ip	0.773387	0.25	0.462	2.37787e-09	Serpinb6a	0.878979	0.467	0.702	9.89297e-39	Rnf6	0.7759	0.237	0.385	1.97289e-09	Ppp1r12a	0.847055	0.206	0.333	2.72462e-08	Map1lc3b	0.791713	0.926	0.927	2.429e-19	Rae1	0.814385	0.222	0.346	2.56128e-06	Socs3	1.03	0.23	0.425	3.59236e-24	Cth	0.887742	0.266	0.431
	Fkbp8	0.75068	0.224	0.418	1.59816e-12	Pi4k2a	0.79626	0.226	0.446	5.49539e-16	Pip4p1	0.772784	0.384	0.644	3.02332e-15	Pmm1	0.878527	0.204	0.388	2.16506e-18	Mxd4	0.775762	0.343	0.518	7.25422e-14	Mrpl45	0.845857	0.304	0.446	2.44147e-10	U2af1	0.78942	0.686	0.774	2.6622e-10	D730003I15Rik	0.813669	0.18	0.278	0.0004918	Cct4	1.02927	0.566	0.835	1.07782e-76	Ythdf2	0.887376	0.14	0.261
	Foxn3	0.750231	0.246	0.446	1.0438e-13	Tnfrsf1a	0.795412	0.32	0.562	1.69967e-17	Atf4	0.772453	0.903	0.976	1.12482e-31	Mt1	0.877964	0.582	0.707	6.15491e-16	Nsun2	0.775661	0.223	0.369	1.71783e-09	Tmem98	0.845376	0.219	0.343	8.04012e-07	Mrpl50	0.787503	0.358	0.526	0.000227076	Ctsf	0.813309	0.495	0.694	2.10711e-23	Mfsd10	1.02767	0.201	0.368	5.73966e-20	Oaf	0.887351	0.2	0.339
	Chpf	0.750064	0.139	0.29	8.10966e-11	Eif3d	0.793658	0.423	0.691	4.98616e-23	Myadm	0.77109	0.19	0.36	7.89324e-06	Cnmd	0.875398	0.993	1	3.07983e-228	Timp3	0.775548	0.375	0.548	3.48925e-15	Nolc1	0.844204	0.269	0.397	3.89548e-08	Ube2h	0.787335	0.405	0.543	0.00714102	Hsp90aa1	0.812876	0.879	0.951	2.47325e-19	Rbbp6	1.02738	0.34	0.577	5.44377e-38	Cdkn2d	0.886722	0.356	0.502
	Npepl1	0.748603	0.161	0.306	5.06944e-09	4833420G17Rik	0.792345	0.177	0.366	4.42555e-13	Adprhl2	0.771041	0.134	0.285	7.39917e-06	Map1lc3a	0.875256	0.801	0.959	8.76042e-92	Stk11	0.774952	0.152	0.269	1.17745e-06	Foxa3	0.843743	0.322	0.441	1.46848e-07	Brd4	0.787043	0.349	0.498	0.0053995	Mid1ip1	0.812314	0.165	0.253	0.00940652	Gm10076	1.02583	0.998	1	0	Riok3	0.886687	0.31	0.519
	Ensa	0.747976	0.296	0.523	6.54448e-16	Emc10	0.792295	0.481	0.759	2.40474e-28	Bola1	0.7709	0.179	0.357	2.07628e-07	Atic	0.875074	0.217	0.436	3.99143e-24	Hoxa10	0.774318	0.184	0.296	9.91045e-06	Tmem11	0.84371	0.468	0.665	2.91714e-22	Rac1	0.787031	0.657	0.775	3.82848e-11	Zbtb21	0.811798	0.203	0.343	5.01305e-08	Akap8l	1.02541	0.126	0.253	1.20796e-13	Prkag1	0.886635	0.18	0.324
	Arl2bp	0.744298	0.211	0.389	3.49152e-11	Kdelr1	0.79173	0.541	0.819	3.16504e-35	Pgk1	0.769979	0.743	0.856	5.97765e-10	Odc1	0.874869	0.591	0.852	1.55374e-57	Vamp2	0.774139	0.166	0.295	4.06333e-08	Med22	0.843363	0.153	0.252	0.000169594	Napa	0.785652	0.385	0.494	0.0490662	Rilpl2	0.810636	0.203	0.325	2.75257e-06	Lnpk	1.02518	0.136	0.271	1.39976e-15	Mrps18b	0.886606	0.311	0.508
	Ssbp3	0.743245	0.181	0.335	5.98469e-09	Mpst	0.791499	0.252	0.458	5.01682e-14	Atxn10	0.769702	0.541	0.788	1.28671e-20	S100a11	0.874444	0.92	0.989	4.47172e-111	G0s2	0.773593	0.177	0.287	1.15658e-05	Slc30a1	0.842969	0.178	0.266	0.00743764	Eprs	0.782242	0.719	0.814	1.25842e-11	Snhg15	0.809788	0.219	0.379	2.70088e-10	Cdr2	1.02508	0.131	0.273	1.14223e-16	Dnajb1	0.882562	0.488	0.617
	Sox11	0.742829	0.17	0.288	7.77717e-05	Fbln7	0.79149	0.483	0.727	2.05026e-24	Sqle	0.769544	0.404	0.602	1.66548e-08	Tubb5	0.874272	0.522	0.727	5.8986e-34	Gnb2	0.772871	0.537	0.738	3.43306e-23	Tent2	0.841315	0.184	0.285	8.18225e-05	Rab11b	0.781087	0.34	0.462	0.0456299	Eif3a	0.808388	0.606	0.8	4.02823e-29	Ccnl2	1.02489	0.593	0.843	2.17621e-74	Rab39b	0.882432	0.317	0.514
	Trafd1	0.741428	0.164	0.333	1.64526e-11	Polr2e	0.790965	0.393	0.645	1.33606e-19	Ctdnep1	0.76868	0.222	0.447	2.76414e-10	Sco2	0.873759	0.122	0.25	7.76755e-11	Atp5a1	0.769995	0.755	0.919	2.9546e-50	Hax1	0.84128	0.402	0.566	1.38001e-14	Itch	0.781018	0.488	0.633	9.71821e-06	Rictor	0.80703	0.379	0.591	2.26538e-19	Manf	1.02487	0.908	0.956	1.85919e-67	Farsa	0.881583	0.129	0.251
	Emc10	0.741263	0.419	0.669	5.88934e-19	Copz2	0.790407	0.714	0.943	7.40448e-53	Hspa2	0.768571	0.163	0.303	0.000183865	Klhdc2	0.873639	0.485	0.778	3.89401e-53	Mapre2	0.769916	0.233	0.395	4.3775e-11	Riok3	0.840273	0.412	0.573	2.92122e-15	Morf4l2	0.777155	0.814	0.9	2.52887e-20	Abt1	0.806525	0.158	0.285	1.88031e-07	44815	1.02447	0.18	0.364	6.36106e-24	Ctsf	0.880333	0.435	0.679
	Srsf5	0.740411	0.47	0.7	8.74156e-16	Vps37b	0.790064	0.324	0.572	7.57703e-19	Ing3	0.76792	0.252	0.465	7.23659e-09	Leprot	0.873613	0.199	0.389	2.47271e-19	Cd164	0.769545	0.325	0.498	1.75027e-11	Sox11	0.839289	0.558	0.673	9.77012e-12	Tax1bp1	0.776081	0.521	0.622	0.00353206	N4bp1	0.806518	0.15	0.253	0.000146508	Atp6v1b2	1.02325	0.136	0.261	2.59363e-13	Cab39	0.8795	0.186	0.342
	Selenoh	0.740263	0.228	0.408	2.08404e-10	Resf1	0.789916	0.268	0.455	1.46944e-11	Srrt	0.767553	0.124	0.255	0.000134072	Creld2	0.873543	0.372	0.561	5.55428e-17	Pbdc1	0.767091	0.466	0.669	4.20364e-25	Mmadhc	0.838759	0.475	0.657	3.15661e-22	Psap	0.775073	0.689	0.822	2.16115e-13	Zdbf2	0.80453	0.163	0.267	0.000134286	Tpp2	1.02273	0.185	0.356	5.89935e-21	Serpinh1	0.878969	0.994	1
	Pbxip1	0.739302	0.204	0.369	1.01909e-09	Rae1	0.788924	0.282	0.513	4.097e-16	Gbf1	0.766513	0.311	0.554	2.11194e-10	Emp2	0.87351	0.464	0.742	1.14523e-46	Cxxc5	0.76699	0.161	0.259	0.000217573	Get4	0.838196	0.239	0.402	1.29218e-12	Rrp1	0.772256	0.429	0.533	0.0432093	Egln2	0.803694	0.149	0.266	1.31973e-06	Leprotl1	1.02212	0.182	0.341	1.80379e-18	Cd164	0.878928	0.392	0.602
	Ckap4	0.73908	0.738	0.862	4.76684e-28	Ilf2	0.787913	0.431	0.689	7.51144e-22	Fkbp8	0.766324	0.266	0.486	5.16634e-10	Kat6b	0.873219	0.166	0.313	2.75271e-13	Vbp1	0.76514	0.351	0.539	1.42732e-13	Gnai2	0.837828	0.912	0.951	3.79121e-79	Bzw1	0.771178	0.751	0.811	4.70533e-10	Crtc3	0.801264	0.191	0.332	1.51235e-08	Icam1	1.02099	0.175	0.28	2.6246e-08	4430402I18Rik	0.878857	0.17	0.307
	Oat	0.738945	0.582	0.801	2.15547e-25	Prdx3	0.78662	0.268	0.504	8.98358e-17	Ubtd1	0.765926	0.224	0.462	1.31697e-11	Amn1	0.871874	0.228	0.416	2.92475e-19	Rac1	0.764615	0.597	0.775	4.42631e-29	Pfkfb3	0.836394	0.229	0.34	2.35495e-05	Cd63	0.770589	0.979	0.989	1.32134e-43	Mars	0.799769	0.187	0.287	0.000458994	Mcu	1.02004	0.177	0.328	4.98756e-17	Ahnak	0.878802	0.551	0.782
	Ctsf	0.73891	0.3	0.503	8.61266e-13	Ing3	0.786331	0.226	0.403	1.94469e-10	Mrpl50	0.765866	0.343	0.608	1.06796e-13	Stk25	0.8707	0.191	0.379	6.45866e-19	Pura	0.76328	0.527	0.733	5.48727e-26	Cald1	0.835636	0.568	0.732	5.82424e-25	Zfyve21	0.770206	0.663	0.761	2.21829e-08	C1qtnf6	0.799767	0.28	0.431	5.82113e-09	Cdip1	1.01836	0.149	0.295	1.97361e-17	Map1lc3a	0.87809	0.757	0.903
	Arl8a	0.738219	0.202	0.385	1.02072e-11	Tmem11	0.785047	0.403	0.697	1.53607e-27	Timp3	0.765618	0.515	0.748	3.42098e-12	Aimp2	0.86953	0.237	0.449	1.5916e-22	Calr	0.763046	0.936	0.985	2.57421e-57	Prps1	0.834834	0.248	0.382	1.41194e-08	Gnai3	0.768859	0.462	0.57	0.0167105	Matn1	0.79831	0.998	1	3.26832e-113	Matn1	1.01799	0.999	1	5.95382e-225	Auh	0.877841	0.252	0.432
	Commd9	0.736894	0.129	0.264	3.08744e-09	Cebpb	0.784717	0.724	0.925	9.06604e-36	Phlda1	0.765225	0.757	0.919	1.5975e-23	Tmem167b	0.865213	0.236	0.458	5.22131e-24	Penk	0.761503	0.525	0.732	3.04044e-25	Eif4ebp1	0.834178	0.835	0.891	2.51079e-38	Snw1	0.768763	0.544	0.707	9.19862e-06	Arl14ep	0.797951	0.262	0.414	7.08758e-10	Mrpl50	1.01718	0.307	0.568	2.33733e-40	Tor1aip2	0.877106	0.156	0.284
	Prdx6	0.736785	0.432	0.69	1.17066e-18	Atp6v1a	0.784064	0.261	0.476	2.45162e-14	Tpd52l1	0.764594	0.305	0.553	1.85358e-11	Junb	0.865198	0.372	0.539	2.75962e-15	Usf2	0.760376	0.305	0.489	4.79988e-14	Klf2	0.834001	0.888	0.88	0.0146561	Eif3f	0.76831	0.95	0.96	6.41638e-39	Eif4ebp1	0.79694	0.848	0.91	1.28593e-30	Efemp2	1.015	0.497	0.739	6.28473e-57	Tmem251	0.877015	0.187	0.356
	Wif1	0.736422	0.834	0.935	4.64819e-20	Slc1a5	0.78385	0.206	0.39	1.07673e-11	Chchd6	0.764438	0.16	0.312	4.75032e-05	Pstk	0.864093	0.131	0.269	1.03304e-12	Drg1	0.760371	0.147	0.253	1.47754e-05	Qars	0.833513	0.224	0.367	9.13127e-10	Yy1	0.767007	0.45	0.565	0.0366875	Midn	0.796625	0.166	0.283	2.54205e-06	Gabpb1	1.01485	0.181	0.344	4.76056e-19	Tnfrsf12a	0.876137	0.475	0.72
	Saraf	0.733761	0.431	0.667	2.5169e-17	Sfxn1	0.78374	0.206	0.372	6.54247e-10	Akt1	0.763571	0.392	0.644	2.89573e-13	Stxbp3	0.862017	0.19	0.377	4.14256e-19	Rab11b	0.759619	0.256	0.423	9.30475e-11	Mcrs1	0.832637	0.181	0.296	5.41324e-06	Crebrf	0.766173	0.503	0.637	0.00108946	D5Ertd579e	0.795708	0.376	0.59	2.81609e-19	Rabif	1.01473	0.149	0.299	1.10549e-17	Pdhb	0.874277	0.259	0.454
	Pdgfrl	0.731736	0.369	0.586	5.62384e-13	Srp72	0.783716	0.529	0.796	4.21108e-31	Pdk3	0.763054	0.169	0.336	4.37725e-06	Heatr5a	0.861674	0.148	0.301	5.43924e-14	Cct4	0.758539	0.553	0.77	2.03101e-30	Zfp146	0.832338	0.168	0.287	2.27631e-06	Srsf3	0.761977	0.624	0.716	0.00318294	Pi4k2a	0.795449	0.27	0.438	9.46666e-12	Ythdf1	1.01459	0.157	0.32	1.02814e-19	Dok1	0.874007	0.16	0.255
	Crtap	0.731688	0.619	0.836	3.49112e-27	Lgals3	0.783037	0.781	0.919	3.65669e-30	Ddit4	0.76256	0.249	0.435	3.26709e-06	Ube2d2a	0.86134	0.442	0.731	1.79808e-44	Hars	0.758111	0.184	0.311	6.93078e-07	Appbp2	0.831967	0.392	0.567	4.01227e-16	Golt1b	0.761146	0.586	0.718	8.77905e-08	Nip7	0.795281	0.389	0.56	1.39469e-12	Raf1	1.01389	0.139	0.291	2.84883e-18	Comp	0.873367	0.977	0.998
	Klf9	0.731152	0.363	0.588	2.40573e-15	Appbp2	0.782972	0.318	0.567	1.41366e-18	Phyh	0.760663	0.564	0.839	2.97552e-20	Gnb4	0.859648	0.387	0.63	3.01389e-32	Snhg17	0.756544	0.228	0.363	6.99913e-08	Socs1	0.831178	0.173	0.26	0.00488128	Wdr33	0.760251	0.497	0.667	2.29972e-06	Bsdc1	0.794196	0.194	0.317	1.68019e-06	Pten	1.01386	0.17	0.341	2.26226e-21	Frzb	0.868974	0.312	0.405
	Slc39a1	0.730801	0.202	0.377	1.28072e-10	Uhrf2	0.782535	0.335	0.631	4.42429e-26	Yipf6	0.760598	0.241	0.449	2.84194e-08	3110040N11Rik	0.859318	0.23	0.416	1.88597e-18	Napa	0.755061	0.427	0.648	2.11016e-20	Mogs	0.83096	0.252	0.38	2.55339e-08	Hnrnpa0	0.760111	0.84	0.906	7.73824e-20	Snx18	0.791351	0.267	0.444	1.57046e-12	Ank2	1.01231	0.153	0.285	1.79282e-13	Rnf167	0.868524	0.166	0.298
	Lpcat1	0.730553	0.158	0.29	5.28099e-07	Hddc2	0.781692	0.206	0.345	1.64275e-06	Bgn	0.760395	0.996	1	7.18376e-84	Bri3bp	0.858466	0.167	0.344	9.77138e-18	Bmp1	0.754944	0.247	0.385	1.32861e-07	Cldnd1	0.830597	0.545	0.702	2.69222e-21	Tpd52l2	0.759149	0.503	0.605	0.0242016	Dok1	0.791277	0.195	0.294	0.00137738	Spin1	1.00927	0.219	0.436	9.96917e-30	S100a11	0.868073	0.855	0.941
	Hmgn2	0.729982	0.526	0.775	4.88461e-20	Ctsb	0.778881	0.643	0.876	7.84844e-34	Actg1	0.759843	0.949	0.982	8.56449e-20	Gm49708	0.857469	0.161	0.312	3.12862e-14	Serpine2	0.754595	0.468	0.672	5.31156e-20	Naa15	0.830594	0.258	0.404	1.76186e-09	Ube2d2a	0.757185	0.462	0.636	3.87971e-07	Nfic	0.79098	0.558	0.707	1.32076e-21	Gatad2b	1.00833	0.227	0.413	3.86136e-23	4833420G17Rik	0.86735	0.171	0.323
	Pigt	0.729919	0.195	0.381	5.94675e-13	Zfpl1	0.778344	0.347	0.578	7.02879e-17	Cdkn2d	0.759154	0.25	0.431	5.87082e-06	Meg3	0.857274	1	1	2.29118e-181	Dkc1	0.753498	0.323	0.509	1.19718e-13	Adipor1	0.830456	0.5	0.699	2.7813e-25	Copb2	0.756732	0.757	0.814	2.65722e-10	Gnl1	0.790668	0.345	0.521	1.12134e-12	Usp53	1.00713	0.32	0.517	1.05031e-24	Med10	0.866714	0.321	0.498
	Kdm6b	0.72868	0.184	0.353	2.48454e-10	Nectin3	0.777776	0.122	0.255	3.18899e-07	Tnfrsf1a	0.759047	0.236	0.417	1.15018e-06	Pura	0.856838	0.476	0.757	8.75814e-46	Cept1	0.751738	0.156	0.268	8.72295e-06	Tor1aip2	0.830337	0.256	0.405	6.27716e-10	Bgn	0.756111	1	1	3.78007e-55	Rnf19b	0.789599	0.16	0.262	0.000316195	Get4	1.0071	0.163	0.318	3.97049e-18	Icam1	0.865525	0.193	0.304
	Rtl3	0.728291	0.272	0.469	6.0626e-12	Sox11	0.775177	0.297	0.501	1.02911e-13	Luc7l2	0.75755	0.792	0.956	1.89905e-35	Prpf19	0.856754	0.138	0.272	2.27415e-11	Lpgat1	0.749286	0.151	0.282	7.44536e-09	Mkrn1	0.828149	0.379	0.536	4.57053e-12	Wwtr1	0.751806	0.459	0.562	0.0254074	Chad	0.788567	0.783	0.892	3.65164e-36	Ahctf1	1.00611	0.156	0.298	1.49877e-15	Cldnd1	0.864145	0.574	0.749
	Rhoj	0.727931	0.169	0.308	6.58607e-07	Metrn	0.77465	0.183	0.331	1.91215e-07	Pfkfb3	0.756323	0.155	0.318	2.60031e-06	Ech1	0.856514	0.294	0.52	2.6633e-25	Supt4a	0.749188	0.551	0.726	5.60337e-20	Pmepa1	0.827147	0.513	0.64	1.24892e-13	Rictor	0.75116	0.441	0.555	0.00290386	Ccnl2	0.787678	0.754	0.889	9.61113e-47	Ppp2ca	1.00597	0.55	0.812	1.86793e-69	Hs2st1	0.862297	0.335	0.548
	Puf60	0.727768	0.449	0.698	2.5237e-20	Cirbp	0.773672	0.494	0.772	4.86586e-29	Mri1	0.755785	0.129	0.27	5.18595e-05	Slc25a39	0.855218	0.279	0.5	1.77476e-23	Gga2	0.749097	0.239	0.398	1.69921e-10	Kctd20	0.826687	0.169	0.293	1.73056e-07	Phf3	0.750806	0.476	0.592	0.00363006	Creb3	0.784526	0.278	0.404	1.84494e-06	Zfp869	1.00594	0.188	0.383	7.46451e-26	Ube2h	0.860999	0.315	0.534
	Ppdpf	0.727566	0.2	0.381	1.19139e-11	D16Ertd472e	0.772879	0.152	0.301	2.02917e-08	Ogt	0.754414	0.339	0.623	1.09024e-14	Tug1	0.854879	0.119	0.257	1.15021e-12	Akap13	0.748377	0.204	0.345	3.72249e-09	Dnajb9	0.824163	0.551	0.695	3.04079e-18	Maged1	0.748454	0.728	0.789	2.00433e-06	Zfp622	0.78396	0.306	0.462	1.51745e-10	Vamp2	1.00558	0.15	0.303	1.4403e-18	Fosl2	0.86047	0.245	0.419
	Nfia	0.727247	0.331	0.544	7.39414e-13	2610037D02Rik	0.772588	0.135	0.296	2.02242e-10	Map3k8	0.75297	0.248	0.411	3.49849e-05	Pmp22	0.854553	0.542	0.774	9.26517e-40	Rae1	0.748332	0.285	0.432	6.22324e-10	Neat1	0.823265	0.882	0.938	7.38017e-52	Smim7	0.747515	0.609	0.718	1.11414e-06	A430005L14Rik	0.781145	0.382	0.566	2.89588e-15	Slc22a17	1.00387	0.126	0.26	4.23714e-15	Rnf11	0.859927	0.408	0.668
	Cops3	0.726965	0.295	0.531	1.35311e-16	Anxa1	0.772563	0.304	0.47	2.12095e-09	Ccdc127	0.752674	0.402	0.682	2.58599e-15	Txnip	0.854531	0.572	0.808	2.76421e-40	Slc1a5	0.748298	0.176	0.289	7.56089e-06	Brd2	0.823168	0.498	0.661	1.47096e-18	Sugt1	0.747015	0.524	0.626	0.0107693	Pfkfb3	0.780067	0.16	0.286	5.67717e-07	Casp4	1.00379	0.275	0.451	2.44258e-21	Hsp90aa1	0.85984	0.854	0.931
	Tob2	0.72543	0.135	0.268	4.35595e-08	Tnfrsf23	0.772167	0.173	0.315	1.55876e-07	Rnf113a2	0.751156	0.172	0.326	2.83452e-05	Nudt9	0.854014	0.205	0.37	1.00005e-14	Mapkapk2	0.748201	0.242	0.412	3.28631e-12	Oxa1l	0.821381	0.15	0.253	4.14605e-05	Rlim	0.746905	0.331	0.481	0.0253903	Per3	0.777594	0.198	0.326	1.71548e-06	Col9a2	1.0037	1	1	0	Mapk3	0.859788	0.154	0.293
	Plpp5	0.72485	0.275	0.515	2.98959e-16	Ttc39b	0.771877	0.14	0.274	6.8017e-07	Tubb6	0.750569	0.132	0.285	2.22387e-06	Napa	0.853951	0.382	0.644	6.39732e-35	Atp6v1a	0.747695	0.21	0.352	1.49751e-08	Luc7l2	0.821191	0.879	0.948	9.64256e-72	Itm2c	0.746582	0.571	0.647	0.000706962	Cnbp	0.777526	0.817	0.913	1.86007e-43	Slc43a3	1.00369	0.136	0.264	2.35498e-13	Slc43a3	0.859473	0.181	0.319
	Cnot8	0.724444	0.144	0.278	6.09812e-08	Cdc34	0.771122	0.126	0.258	2.18408e-07	Mdk	0.750182	0.211	0.38	1.08924e-05	Numbl	0.853866	0.149	0.307	1.02957e-15	Hadhb	0.747621	0.166	0.276	1.13851e-05	Hdac1	0.820801	0.378	0.557	5.54678e-17	Zfpl1	0.745967	0.456	0.572	0.0419096	Atf4	0.776302	0.969	0.987	8.26338e-66	Nrip1	1.00196	0.234	0.428	1.38629e-24	Cars	0.859411	0.283	0.511
	Pafah1b3	0.724234	0.163	0.325	8.34995e-11	Gpcpd1	0.770927	0.223	0.387	9.67964e-09	Hist1h2ap	0.750094	0.475	0.73	1.32595e-15	Ube2f	0.853844	0.28	0.503	1.37635e-24	Med20	0.745956	0.149	0.258	6.72022e-06	Adrm1	0.819647	0.294	0.44	1.34362e-09	Rpn2	0.745671	0.698	0.794	1.15927e-07	Sqstm1	0.775846	0.678	0.797	1.23475e-22	4933434E20Rik	1.00154	0.196	0.385	7.30257e-24	Tiparp	0.858161	0.254	0.411
	Fuca2	0.72407	0.194	0.355	4.42027e-09	Scmh1	0.770697	0.14	0.296	6.3052e-10	Papss2	0.749951	0.415	0.712	9.4822e-17	Sec23a	0.853461	0.294	0.536	1.15379e-27	44815	0.742371	0.217	0.355	8.95491e-08	Nr1d2	0.817721	0.288	0.433	1.64155e-09	Tfg	0.743361	0.444	0.576	0.00567689	Mmadhc	0.774465	0.366	0.566	4.91821e-16	Mdm4	1.00116	0.182	0.345	1.65431e-18	Golga5	0.857967	0.229	0.403
	Timp3	0.723827	0.294	0.452	3.40703e-07	Mdh1	0.769844	0.566	0.816	4.22462e-29	Dkc1	0.749895	0.15	0.293	0.000199879	Sppl3	0.852732	0.146	0.307	3.28157e-16	Ccnd3	0.741998	0.562	0.704	6.7637e-16	Spsb3	0.817686	0.17	0.275	1.69977e-05	Vbp1	0.739408	0.42	0.532	0.0432246	Samd4b	0.774021	0.335	0.495	1.2035e-10	Dnttip2	1.00104	0.258	0.484	3.41846e-31	Srpx	0.857004	0.666	0.813
	Aldh2	0.722737	0.287	0.513	1.16056e-14	Fdft1	0.769371	0.426	0.684	3.98997e-19	Ppp2r2a	0.748288	0.399	0.715	5.41442e-19	Ruvbl2	0.852377	0.151	0.309	7.20246e-15	Thap7	0.741565	0.172	0.286	1.54961e-05	Smoc2	0.817619	0.924	0.96	9.19053e-63	Dcaf8	0.739199	0.385	0.549	0.000922073	Tprgl	0.771644	0.351	0.502	5.43003e-10	Snx1	0.999815	0.164	0.32	4.86603e-18	Srxn1	0.855851	0.205	0.352
	Ube2d2a	0.722157	0.446	0.704	4.07328e-21	Fkbp8	0.768112	0.234	0.451	1.11034e-14	D730003I15Rik	0.747179	0.166	0.321	7.26638e-06	Mtch2	0.852038	0.324	0.573	3.35893e-29	Pycr2	0.741115	0.242	0.386	3.9139e-08	Sp3	0.815922	0.311	0.46	1.56581e-10	Ppp1cb	0.738823	0.592	0.69	0.000190062	B3gnt2	0.77024	0.201	0.293	0.00873864	Raph1	0.999739	0.312	0.533	1.66295e-31	Smim3	0.855353	0.339	0.544
	Gnb2	0.722107	0.572	0.805	2.95852e-24	Txndc11	0.767733	0.217	0.378	3.79117e-08	Pigk	0.746256	0.186	0.348	8.67656e-06	Sp3	0.851136	0.152	0.3	3.27129e-13	Cav1	0.741058	0.223	0.364	8.8811e-09	Resf1	0.815659	0.334	0.428	0.000666793	Nus1	0.737092	0.376	0.501	0.0451204	Prps1	0.770021	0.208	0.328	2.15281e-05	Tmem41b	0.998224	0.24	0.447	1.29382e-27	Atf1	0.855274	0.232	0.408
	Mrps30	0.720879	0.178	0.375	1.51578e-14	Hexb	0.767617	0.182	0.34	4.09697e-09	Dnajb1	0.74616	0.937	0.992	8.78291e-35	Mtpn	0.848827	0.324	0.586	5.04745e-31	Tmem167b	0.740543	0.266	0.431	6.34111e-11	Rap1b	0.81356	0.429	0.609	4.29997e-17	Atp5a1	0.73279	0.781	0.868	1.25866e-15	1810013L24Rik	0.769353	0.293	0.446	1.60784e-09	Tnfrsf11b	0.997967	0.314	0.508	4.93894e-26	Morf4l2	0.854409	0.758	0.935
	Lrrc41	0.720757	0.184	0.369	2.10807e-12	Nfil3	0.766447	0.137	0.256	2.37889e-05	Nelfb	0.745464	0.166	0.353	2.70387e-08	Cdon	0.847743	0.162	0.31	2.95098e-13	Nup50	0.740156	0.197	0.315	5.64932e-06	Hsph1	0.813184	0.667	0.792	1.10253e-25	Pmp22	0.7306	0.654	0.706	0.00058757	Tubb5	0.766781	0.766	0.838	3.98456e-23	Nop16	0.997591	0.238	0.455	5.24878e-30	Csnk1d	0.8543	0.28	0.46
	Sil1	0.719647	0.138	0.27	6.14226e-08	Trabd	0.765972	0.152	0.292	2.20985e-07	Rnf130	0.744788	0.294	0.536	8.49466e-11	Znrd2	0.847454	0.262	0.493	4.07105e-26	Osbpl9	0.738142	0.312	0.488	1.88978e-12	Emd	0.813013	0.519	0.692	4.17345e-22	Srp72	0.728786	0.562	0.714	1.53994e-07	Auh	0.766282	0.328	0.482	1.75516e-09	Tm9sf1	0.996091	0.133	0.275	1.39312e-16	Zfp280d	0.853837	0.247	0.435
	Akt1	0.719549	0.306	0.533	3.92299e-15	Usf2	0.763508	0.31	0.551	4.89818e-17	3110040N11Rik	0.743866	0.208	0.398	1.43403e-07	Smim7	0.846474	0.548	0.832	8.98876e-55	Gpsm2	0.738052	0.201	0.345	3.8931e-09	Akirin1	0.81235	0.172	0.278	3.18362e-05	Nras	0.728736	0.417	0.545	0.0308246	Thbs3	0.766211	0.418	0.587	6.98076e-14	Hist1h4a	0.995803	0.167	0.31	3.73916e-15	Ccnt1	0.852961	0.213	0.395
	Tmem248	0.71905	0.217	0.418	2.14932e-13	Col11a2	0.76321	0.959	0.999	9.27037e-98	Med9	0.74363	0.248	0.459	1.36828e-08	Rnmt	0.846052	0.338	0.595	1.35551e-29	Pck2	0.737732	0.324	0.484	2.94245e-10	Crebbp	0.811677	0.297	0.423	4.01816e-08	Tnfrsf12a	0.727552	0.66	0.711	0.00445884	Cox4i2	0.765885	0.562	0.669	9.11567e-09	Pura	0.995774	0.424	0.684	3.97183e-49	Srm	0.852572	0.73	0.884
	Zfr	0.718766	0.479	0.72	6.79198e-18	Matn4	0.762892	0.559	0.764	2.73529e-17	Ak2	0.743318	0.468	0.727	1.41597e-15	Cdc42se2	0.84413	0.153	0.305	5.42896e-14	Cnbp	0.737091	0.847	0.958	8.94936e-64	Hist1h2ac	0.811566	0.961	0.982	7.22316e-49	44627	0.727137	0.405	0.543	0.0115845	Nipa2	0.765676	0.287	0.437	9.43022e-09	Riok3	0.995438	0.287	0.512	7.02352e-31	Rrn3	0.850963	0.122	0.259
	Atp5a1	0.716964	0.685	0.892	7.62831e-33	Praf2	0.762277	0.263	0.486	4.20851e-15	Ascc1	0.742746	0.143	0.299	8.93289e-06	Arl14ep	0.843404	0.213	0.396	8.76268e-18	Lysmd3	0.7365	0.244	0.392	2.14041e-09	Aup1	0.811434	0.209	0.319	1.18232e-05	Pfdn2	0.726173	0.642	0.725	3.40759e-06	44627	0.765313	0.341	0.507	1.99359e-11	Rdh14	0.995322	0.212	0.388	8.41604e-21	Nelfb	0.85011	0.14	0.266
	Pdhb	0.716358	0.233	0.454	5.19788e-15	Supt4a	0.760976	0.509	0.766	7.27789e-26	Hbp1	0.741313	0.354	0.622	4.83514e-13	Emd	0.84257	0.248	0.467	2.33185e-23	Zmym5	0.73514	0.169	0.303	7.94088e-09	Kti12	0.811297	0.201	0.334	3.76291e-08	Strap	0.716812	0.476	0.589	0.0259861	Hmgb2	0.765306	0.927	0.965	1.63891e-44	Rbm39	0.994576	0.958	0.997	2.42613e-220	Luc7l2	0.849489	0.785	0.934
	Luc7l2	0.715543	0.782	0.937	2.00619e-37	H3f3b	0.760962	0.996	0.998	8.56148e-35	Acsf2	0.741188	0.16	0.287	0.00225877	Cct4	0.841089	0.615	0.873	2.13444e-64	Rnpc3	0.735054	0.179	0.292	1.20736e-05	Klhl9	0.810628	0.347	0.48	3.03558e-10	Spg20	0.715807	0.385	0.522	0.0331636	Umps	0.764395	0.16	0.263	0.000169187	Cnbp	0.993522	0.828	0.967	1.6768e-131	Creb3	0.849433	0.23	0.391
	Ets1	0.71516	0.149	0.284	1.89009e-07	Cep85	0.760445	0.161	0.308	3.16677e-08	Vps28	0.740562	0.333	0.547	7.3299e-09	Tpd52l2	0.840526	0.503	0.77	2.64902e-44	Emd	0.73462	0.288	0.453	2.57479e-11	Junb	0.808268	0.798	0.88	2.44481e-17	Qk	0.714504	0.544	0.676	0.000252763	Msl3l2	0.763867	0.204	0.307	0.000611013	Itch	0.991286	0.319	0.553	1.46488e-33	Slc25a39	0.848538	0.298	0.477
	Kdelr3	0.715154	0.607	0.832	1.41895e-23	Topors	0.760032	0.177	0.339	1.67943e-09	Herpud1	0.740436	0.917	0.994	5.93335e-30	Vasn	0.839616	0.293	0.519	2.11706e-24	Sf3b2	0.734528	0.578	0.776	1.14564e-26	Tram2	0.808268	0.225	0.322	0.000986735	Chad	0.707932	0.672	0.74	0.000707448	Usp22	0.762422	0.379	0.545	2.20448e-11	Atf1	0.990791	0.202	0.396	9.27811e-24	Rac1	0.848315	0.64	0.84
	Arfgap1	0.714963	0.222	0.412	1.99511e-11	4933434E20Rik	0.759582	0.209	0.414	2.46935e-13	Fbxo4	0.740384	0.146	0.293	4.64009e-05	Sap30l	0.839475	0.216	0.4	3.70611e-18	Rbm18	0.733521	0.339	0.536	2.32804e-14	Dst	0.80761	0.252	0.345	0.000581349	Eif4e	0.704738	0.485	0.639	5.20686e-05	Pdhb	0.762152	0.352	0.519	3.20381e-12	Rnf138	0.990461	0.194	0.371	2.17127e-21	Steap1	0.846959	0.419	0.615
	Rcn3	0.713879	0.85	0.978	2.71813e-50	Tgfb1	0.75926	0.175	0.342	4.5102e-10	Chpf	0.739545	0.172	0.3	0.00591496	Man1a	0.839391	0.146	0.269	1.28514e-09	Setd5	0.733459	0.326	0.521	3.51097e-14	Ybx3	0.806323	0.638	0.776	1.07896e-28	Gnai2	0.70124	0.814	0.861	2.26105e-11	Col2a1	0.761962	1	1	2.57526e-176	Arhgdia	0.989955	0.263	0.483	4.94545e-30	Zfp622	0.846605	0.236	0.393
	Trp53	0.713808	0.337	0.562	4.30506e-13	Srpx	0.758751	0.602	0.805	1.06943e-18	Mrpl16	0.739039	0.225	0.41	2.25127e-06	Eif4ebp1	0.839355	0.841	0.962	1.1328e-81	Uqcrfs1	0.732376	0.481	0.699	3.43535e-22	Ociad1	0.806255	0.57	0.749	1.04561e-29	Mpp6	0.701085	0.503	0.639	0.00215225	Rlim	0.760229	0.35	0.509	1.07745e-09	Frzb	0.989795	0.354	0.474	1.37927e-12	Zfand5	0.846039	0.641	0.826
	Trp53i13	0.71345	0.358	0.596	4.048e-15	Cpox	0.757438	0.17	0.339	1.33456e-09	Hspa1l	0.737256	0.177	0.299	0.00782788	Chmp2b	0.838314	0.309	0.544	8.55178e-26	Rb1cc1	0.731941	0.239	0.399	8.36612e-11	Hist1h2bg	0.805276	0.427	0.494	0.0109113	Cct6a	0.699605	0.654	0.788	7.59939e-09	4933434E20Rik	0.759829	0.33	0.488	6.84936e-11	Snhg17	0.989462	0.182	0.348	2.26747e-19	Plk2	0.845901	0.221	0.348
	Polr2a	0.713075	0.14	0.272	4.62759e-08	Nsun2	0.757248	0.2	0.376	1.76009e-10	Kdelr1	0.735707	0.543	0.838	4.11581e-19	Rac1	0.838064	0.615	0.873	8.70049e-67	Slc39a1	0.731914	0.206	0.334	8.8917e-07	Csf2ra	0.803464	0.293	0.449	4.38708e-11	Gnas	0.699449	0.997	0.999	1.99795e-43	Ttc39b	0.7596	0.171	0.278	0.000115358	Ppig	0.988206	0.506	0.761	1.31112e-54	Herpud1	0.845794	0.932	0.994
	Nsd3	0.711824	0.279	0.467	5.85172e-10	Chil1	0.75698	0.328	0.501	2.81288e-09	Zfyve16	0.732375	0.174	0.333	2.36214e-05	Col9a1	0.837101	0.999	1	4.32198e-291	Frzb	0.730786	0.366	0.499	5.80564e-08	Gnb1	0.803372	0.62	0.793	4.01987e-34	Ddit3	0.698278	0.722	0.811	3.55305e-06	Cct4	0.759149	0.577	0.762	2.98806e-26	Apex1	0.986754	0.245	0.457	5.02876e-28	Snx5	0.845294	0.316	0.52
	Calr	0.711436	0.89	0.968	2.09302e-35	Avpi1	0.755777	0.258	0.422	1.08347e-07	Prps1	0.732009	0.145	0.285	0.000225534	Card19	0.836558	0.414	0.654	8.00546e-32	Zfp622	0.729976	0.252	0.391	4.31959e-08	Sdcbp	0.803234	0.535	0.718	8.83088e-26	Lrrc59	0.697934	0.512	0.653	1.23247e-05	Dazap2	0.758924	0.185	0.304	4.64618e-06	P4ha3	0.986442	0.154	0.293	2.5644e-15	Atp6v1a	0.844061	0.224	0.39
	H13	0.710915	0.426	0.682	2.13014e-20	Cmtm4	0.755245	0.242	0.432	1.01039e-11	Pea15a	0.731781	0.143	0.294	1.65361e-05	Hist1h4i	0.836238	0.466	0.581	7.52621e-10	Mat2b	0.72858	0.268	0.444	6.7103e-12	Mfsd10	0.803133	0.269	0.415	3.63783e-10	Junb	0.69638	0.822	0.841	0.00377381	Bzw1	0.758517	0.816	0.921	5.08213e-40	Manbal	0.984703	0.14	0.29	2.48878e-17	Atic	0.84399	0.179	0.327
	Ppp2r2a	0.709429	0.331	0.568	6.10261e-15	Oxa1l	0.754244	0.121	0.258	7.27569e-08	Tbc1d10a	0.731011	0.323	0.635	3.04124e-18	Rest	0.835917	0.304	0.539	2.8736e-26	Pdia4	0.727822	0.656	0.821	7.78055e-24	Gna12	0.802014	0.161	0.261	0.000136896	Odc1	0.696025	0.737	0.787	9.89084e-06	Psap	0.75832	0.769	0.891	7.45597e-39	Tor1aip2	0.983596	0.128	0.252	5.57972e-13	Scube2	0.838618	0.128	0.254
	Gm47283	0.706379	0.34	0.513	2.69627e-07	Calr	0.754192	0.933	0.992	5.0438e-60	4930453N24Rik	0.730564	0.27	0.492	6.43142e-09	Tgfbi	0.835588	0.593	0.855	3.20905e-54	P3h4	0.727228	0.729	0.883	1.29823e-35	Ip6k1	0.801283	0.498	0.672	7.27791e-21	Smc3	0.692509	0.565	0.664	0.00536559	Phgdh	0.757931	0.327	0.446	2.99605e-05	Comp	0.98299	0.98	0.999	3.53916e-132	Cep57	0.837948	0.211	0.381
	Fnbp4	0.705403	0.18	0.32	9.37221e-07	Bach1	0.752065	0.206	0.389	5.25206e-11	Arfip2	0.727128	0.19	0.363	5.20623e-06	Ubl4a	0.833963	0.244	0.438	9.52641e-19	1810055G02Rik	0.726834	0.169	0.273	9.56021e-05	Ssrp1	0.801196	0.511	0.679	1.28811e-21	Ctnna1	0.691966	0.432	0.569	0.00747092	Trmt10c	0.756576	0.193	0.312	1.46129e-05	Rbm18	0.982633	0.32	0.565	5.66199e-36	Cops2	0.837186	0.388	0.603
	Nob1	0.704226	0.19	0.379	9.99378e-13	Tmbim1	0.75189	0.493	0.761	1.02039e-25	C4b	0.724379	0.225	0.389	8.17062e-06	Ctsb	0.832808	0.677	0.87	3.37402e-56	Atp6v1b2	0.726518	0.202	0.324	1.91574e-06	Ttc5	0.800633	0.198	0.321	5.01428e-07	Impdh2	0.691873	0.574	0.679	5.57829e-05	Wdfy1	0.756191	0.16	0.259	0.000545582	Lmna	0.982464	0.767	0.964	3.71424e-119	Spryd3	0.836835	0.16	0.271
	Gga2	0.702967	0.185	0.353	2.1658e-10	Dmac1	0.749522	0.323	0.562	3.85316e-18	Sdc3	0.722191	0.188	0.347	7.88044e-05	Shox2	0.832332	0.371	0.593	3.68543e-25	Cep170	0.726261	0.142	0.253	8.18704e-06	Tpp2	0.80042	0.328	0.471	3.50086e-10	Rad23b	0.691639	0.411	0.531	0.0283961	Ube2j1	0.755992	0.215	0.364	1.21075e-08	Gtpbp6	0.98235	0.126	0.253	8.69755e-14	Scamp3	0.835226	0.169	0.306
	Cnbp	0.702821	0.806	0.949	2.50157e-42	Hspa8	0.748577	0.998	1	8.00617e-64	4833420G17Rik	0.721929	0.203	0.432	4.39793e-11	Epyc	0.831092	0.747	0.977	3.60035e-85	Kmt2e	0.724669	0.334	0.484	1.07695e-08	Rgma	0.800254	0.186	0.276	0.00298963	Calr	0.690417	0.991	0.983	2.11065e-23	Raph1	0.755669	0.41	0.559	1.0143e-10	R3hdm1	0.981653	0.359	0.612	1.06875e-40	Rlim	0.833512	0.297	0.476
	Fam180a	0.701437	0.801	0.882	1.09696e-12	Smim13	0.747823	0.242	0.423	3.98017e-10	Bcl2	0.721496	0.34	0.62	3.15874e-15	Palld	0.829796	0.239	0.388	1.05456e-11	Cab39	0.723637	0.195	0.317	3.40391e-06	Rac1	0.800017	0.799	0.923	2.29792e-60	Hmgb2	0.690138	0.888	0.898	1.71549e-06	Srsf7	0.755599	0.638	0.765	5.29484e-17	Osmr	0.980531	0.402	0.64	8.04195e-40	Nop53	0.833115	0.434	0.667
	Sec22b	0.701319	0.483	0.75	1.14448e-20	Tent5a	0.747585	0.38	0.552	1.28656e-09	Usp29	0.72101	0.36	0.563	2.35555e-07	Prps1	0.829655	0.146	0.288	2.24565e-12	Yars	0.723552	0.28	0.445	8.7551e-11	Hmgb2	0.799642	0.987	0.989	1.83215e-74	Ier3	0.686806	0.414	0.545	0.00686793	Cct5	0.755054	0.626	0.792	1.60305e-23	Rbm6	0.979701	0.151	0.308	1.48795e-18	Frs2	0.832809	0.233	0.399
	Itm2c	0.701024	0.5	0.726	1.18794e-15	Tm9sf1	0.746776	0.155	0.31	1.16316e-08	Spin1	0.720881	0.211	0.422	4.77312e-09	Kmt2e	0.829179	0.26	0.467	1.25051e-20	Lzts2	0.72344	0.213	0.35	1.21242e-07	Gramd1a	0.799457	0.227	0.342	3.07714e-06	Rbbp6	0.686065	0.462	0.599	0.00240842	Tiparp	0.755013	0.301	0.427	1.71591e-06	Smco4	0.978019	0.161	0.275	4.13439e-10	Jmy	0.831597	0.209	0.346
	Sf3b1	0.700919	0.706	0.895	2.51967e-32	Chac1	0.745858	0.318	0.461	2.1682e-05	Uba52	0.72047	0.969	0.992	1.43709e-48	Lzic	0.829048	0.131	0.273	2.54257e-13	Mtch2	0.72205	0.3	0.446	3.26211e-08	Med25	0.799404	0.221	0.345	3.4391e-06	Fus	0.682796	0.731	0.829	2.24022e-11	Mtpn	0.754479	0.39	0.564	2.24725e-14	Cct5	0.97779	0.569	0.807	1.04994e-63	Tssc4	0.831332	0.157	0.296
	Plcb1	0.700709	0.155	0.294	3.16363e-08	Ezr	0.745552	0.32	0.577	1.64388e-20	Tmem128	0.720275	0.212	0.396	1.65471e-06	Eef2	0.828571	0.971	0.996	1.21674e-180	Atf4	0.721966	0.922	0.965	2.69088e-56	Hspa9	0.799114	0.623	0.781	4.16895e-26	Prdx6	0.681659	0.577	0.664	0.0182265	Gabarapl1	0.752785	0.451	0.646	2.32718e-18	Nub1	0.977248	0.231	0.418	5.0652e-23	Gatad2b	0.83087	0.259	0.441
	Ptpn2	0.70055	0.387	0.59	6.75111e-12	Idh2	0.745349	0.374	0.611	2.00478e-18	Ivd	0.719399	0.158	0.306	8.6782e-05	Crls1	0.828456	0.191	0.38	2.60753e-18	Crebbp	0.720975	0.289	0.494	1.19706e-15	Aldoc	0.798878	0.598	0.711	8.49122e-19	Arf1	0.679908	0.864	0.922	1.16263e-19	Ddost	0.752022	0.889	0.962	1.05844e-63	Tmem128	0.976323	0.248	0.474	8.74033e-31	Rlf	0.82883	0.164	0.309
	Snapin	0.70047	0.166	0.3	7.7319e-07	Zfp146	0.74472	0.125	0.268	2.26282e-08	Cnot8	0.717797	0.198	0.357	8.91657e-05	Ssna1	0.827295	0.26	0.452	3.48748e-19	Iws1	0.720609	0.212	0.313	0.00059912	Eif3d	0.797201	0.627	0.795	1.29472e-32	Uqcrc2	0.676817	0.464	0.586	0.0175612	Crtap	0.751466	0.848	0.931	3.69634e-51	Rsl24d1	0.975019	0.282	0.512	4.59694e-31	Cops5	0.82799	0.375	0.593
	Gnb4	0.700037	0.206	0.355	1.77568e-07	Ndrg2	0.744441	0.298	0.519	2.43196e-14	Pi4k2a	0.71744	0.208	0.386	6.57878e-06	Gnpnat1	0.826837	0.283	0.486	1.15214e-19	Tkt	0.720489	0.431	0.621	5.68718e-16	N4bp1	0.79642	0.16	0.253	0.000712073	Lamp2	0.675137	0.627	0.751	2.4488e-06	Otub1	0.750389	0.332	0.482	3.42557e-08	Prps1	0.974602	0.161	0.304	3.13684e-15	Arf2	0.827553	0.265	0.46
	Ppig	0.69891	0.563	0.777	6.25044e-20	Ctbs	0.744346	0.138	0.278	6.64054e-08	Armcx3	0.717124	0.399	0.667	4.78149e-14	Lmbrd1	0.825951	0.185	0.377	2.41034e-19	Cars	0.720118	0.272	0.447	2.45487e-11	Thap7	0.795636	0.174	0.254	0.0341208	Kcmf1	0.671687	0.42	0.556	0.0405855	Smpdl3a	0.748733	0.391	0.582	4.65199e-15	Ell2	0.97304	0.291	0.489	4.04658e-25	Tfb2m	0.825957	0.142	0.276
	Klf10	0.697902	0.285	0.479	2.06574e-11	Fhl2	0.743741	0.128	0.251	2.91647e-06	Ppan	0.716669	0.256	0.422	0.000163161	Jun	0.825474	0.611	0.734	4.86778e-15	Pi4k2b	0.719664	0.195	0.317	4.38393e-06	Serpinb6a	0.795406	0.611	0.755	1.34157e-26	Cops5	0.67165	0.536	0.639	0.0184464	Ppp2ca	0.747622	0.66	0.815	1.23196e-27	Cd109	0.972938	0.597	0.785	1.3014e-48	Zfp869	0.823897	0.226	0.415
	Sgms1	0.697202	0.133	0.27	7.04502e-09	Dusp1	0.743239	0.15	0.256	0.0004059	Cnpy3	0.716161	0.163	0.305	0.000175847	Yipf4	0.825441	0.56	0.814	4.5126e-53	Spryd3	0.718373	0.169	0.289	7.81325e-07	Ppp2ca	0.795288	0.755	0.866	8.7129e-45	Sf3b2	0.670985	0.627	0.74	4.52816e-06	Ube4b	0.746192	0.357	0.56	1.60807e-16	Twf1	0.972676	0.226	0.395	1.14088e-18	Cnot7	0.823829	0.193	0.363
	Ccar1	0.696998	0.334	0.58	1.28495e-16	Hnrnpl	0.743006	0.324	0.561	2.37587e-16	Amz2	0.7158	0.142	0.282	0.000305237	Lhfp	0.825318	0.336	0.533	3.87399e-22	Eif3a	0.716765	0.616	0.79	3.97602e-28	Saraf	0.794919	0.71	0.843	1.24445e-38	Rbm39	0.669281	0.991	0.984	1.4141e-39	Ppic	0.746081	0.883	0.935	5.80596e-40	Phf3	0.972101	0.279	0.509	4.98518e-32	Hspa14	0.823426	0.224	0.359
	Aco2	0.696909	0.173	0.339	2.16176e-10	Socs2	0.741977	0.387	0.564	4.16227e-11	Yars	0.71572	0.243	0.452	1.22205e-08	Gatd3a	0.824929	0.141	0.271	5.86011e-11	Ccni	0.716665	0.216	0.386	7.29558e-12	Nap1l3	0.794261	0.194	0.289	0.00104943	Fxyd6	0.667683	0.595	0.688	0.00150373	Snrnp48	0.745179	0.696	0.858	7.68915e-32	Lrrc58	0.972056	0.216	0.405	2.18663e-23	Nr1d2	0.823402	0.285	0.445
	Rcn1	0.696818	0.593	0.817	5.26963e-19	Ptov1	0.740306	0.666	0.887	1.11133e-36	Cbr1	0.715325	0.305	0.518	2.0004e-07	Snrpa	0.82373	0.253	0.465	3.61336e-21	R3hdm1	0.716148	0.355	0.553	9.74138e-14	Praf2	0.793601	0.4	0.58	1.74708e-15	Uqcrfs1	0.665998	0.618	0.691	0.00161473	Tbc1d10a	0.745132	0.24	0.375	4.99426e-07	Naa15	0.971888	0.229	0.447	8.08904e-29	Sf3b1	0.823313	0.631	0.857
	Rab11b	0.69619	0.288	0.509	1.68187e-13	Ehd1	0.739996	0.132	0.258	1.98443e-06	Rbfox2	0.715317	0.325	0.56	1.22249e-09	Tvp23b	0.823225	0.467	0.733	7.67276e-43	Rilpl2	0.715741	0.206	0.33	1.65273e-06	Plin3	0.793555	0.174	0.292	9.32605e-07	Nifk	0.665021	0.438	0.562	0.0199512	Gfpt2	0.745084	0.25	0.375	3.49986e-06	Serinc3	0.97176	0.303	0.518	4.04545e-30	Zpr1	0.823275	0.152	0.282
	Tjap1	0.695971	0.136	0.262	2.97027e-07	Zfp266	0.739617	0.277	0.506	3.29591e-15	Cox4i2	0.715004	0.34	0.474	0.0425385	P4ha2	0.822805	0.527	0.775	4.90783e-44	Gm49708	0.71462	0.197	0.306	0.000189367	Pkdcc	0.793047	0.322	0.469	1.39934e-10	Rpl4	0.664576	0.994	0.993	2.00181e-53	Arhgap17	0.744366	0.188	0.322	4.02056e-07	Sf3b1	0.971457	0.559	0.822	7.6341e-68	Sesn2	0.823054	0.143	0.259
	Zmym5	0.695949	0.216	0.391	5.81176e-10	Ubl3	0.73961	0.278	0.48	4.23893e-12	Rnf167	0.713522	0.156	0.32	3.62729e-06	BC004004	0.821483	0.237	0.45	7.60767e-21	Ctsa	0.714269	0.374	0.55	2.52635e-12	Slc25a39	0.792323	0.447	0.613	5.05933e-17	Grpel1	0.657536	0.68	0.748	8.93534e-06	Tmem98	0.743167	0.212	0.345	8.88487e-07	Cops2	0.971299	0.333	0.576	6.11025e-37	Timp3	0.822273	0.379	0.55
	Pycr1	0.695688	0.182	0.335	2.72193e-08	Golga7	0.738788	0.284	0.533	3.0375e-18	Gnl2	0.712666	0.183	0.374	1.20901e-07	Klf7	0.820942	0.265	0.46	9.83738e-19	Frg1	0.713999	0.258	0.395	2.17577e-07	Tmem120a	0.791717	0.169	0.259	0.00206228	Tubb5	0.656293	0.686	0.792	3.42205e-05	Sbds	0.74299	0.199	0.298	0.00109647	Saraf	0.969409	0.521	0.771	2.03341e-57	Lgals3	0.822196	0.81	0.91
	Tspyl1	0.693462	0.171	0.339	6.34994e-11	Klk8	0.738515	0.14	0.258	2.39506e-05	Gnl1	0.712411	0.231	0.441	1.09443e-08	Rnf19b	0.820848	0.172	0.333	4.22423e-14	Dtx3	0.713478	0.208	0.345	1.36472e-07	Slc22a17	0.791141	0.174	0.274	0.000153901	Map1lc3a	0.654149	0.861	0.89	1.68018e-13	Gnl2	0.741303	0.151	0.253	0.000352242	Ramac	0.968781	0.278	0.49	1.14418e-27	Vbp1	0.821876	0.365	0.56
	Akr1a1	0.692667	0.794	0.953	3.31992e-41	Cd164	0.737981	0.343	0.567	2.46743e-14	Prpf38b	0.712075	0.345	0.565	6.62903e-08	Hbegf	0.820074	0.274	0.502	4.94454e-27	Prpf38b	0.712488	0.269	0.423	1.64161e-09	Tubb5	0.791121	0.747	0.85	3.03299e-30	Gnb2	0.65401	0.568	0.67	0.0153225	Golga5	0.741283	0.261	0.395	4.66895e-07	Iws1	0.968284	0.204	0.383	2.99426e-21	Leprotl1	0.821453	0.216	0.373
	Nufip1	0.692446	0.178	0.353	2.25359e-11	Cdkn1b	0.737586	0.317	0.54	1.1229e-15	Pim1	0.711789	0.225	0.408	5.35066e-07	Zfp787	0.819929	0.238	0.435	9.25122e-20	Rpn2	0.711757	0.676	0.843	3.50472e-29	Rnf11	0.789364	0.505	0.673	5.08503e-21	Larp7	0.64777	0.393	0.539	0.0300821	Ugdh	0.741214	0.466	0.6	2.6603e-09	1810026B05Rik	0.967535	0.173	0.32	8.84067e-16	Eef2	0.820907	0.978	0.996
	Isoc1	0.691941	0.151	0.274	3.98688e-06	Atxn10	0.736521	0.57	0.8	4.00501e-27	Mettl1	0.711422	0.473	0.758	1.89717e-16	Mdm4	0.819437	0.167	0.34	3.15199e-16	Dst	0.710759	0.235	0.376	5.1382e-08	Urm1	0.788208	0.257	0.39	1.41035e-07	Itm2b	0.647104	0.908	0.942	1.21572e-19	Hadhb	0.740503	0.168	0.277	5.49165e-05	Rnps1	0.966944	0.493	0.756	1.76972e-55	Pfkfb3	0.819923	0.152	0.265
	Avpi1	0.691525	0.18	0.337	4.45997e-09	Snx17	0.735723	0.249	0.455	1.11565e-12	Rhou	0.711299	0.159	0.294	0.000822223	Rcc2	0.817981	0.14	0.274	4.36049e-11	Polr1c	0.710414	0.294	0.443	6.61755e-09	Lrrc58	0.788004	0.279	0.405	1.34959e-07	Ppm1a	0.646138	0.521	0.637	0.00115944	4632427E13Rik	0.739764	0.312	0.433	1.12503e-05	Kansl3	0.966842	0.15	0.289	1.14693e-14	Ctdsp2	0.819698	0.388	0.589
	Paics	0.691505	0.51	0.744	1.16188e-17	Irak1bp1	0.734029	0.339	0.571	6.31942e-15	Pcdh9	0.711149	0.193	0.314	0.0389911	Gnl1	0.816843	0.229	0.418	2.47187e-18	Hdac2	0.709383	0.248	0.413	9.08864e-11	Spata7	0.787506	0.164	0.255	0.00126901	Cd109	0.645751	0.695	0.761	0.00167	Btaf1	0.738949	0.163	0.255	0.00666953	Atp13a3	0.966277	0.144	0.255	1.826e-10	Elavl1	0.816257	0.335	0.544
	Chd9	0.691319	0.256	0.448	1.55793e-11	Napa	0.732048	0.43	0.675	2.89562e-18	Kctd18	0.710747	0.269	0.468	1.22215e-07	Fbxl3	0.815436	0.269	0.496	5.34391e-25	Sf3b1	0.70871	0.669	0.836	2.20943e-29	Uck2	0.786186	0.31	0.428	2.10884e-06	Timm17a	0.645745	0.592	0.711	1.40378e-05	Id4	0.738445	0.208	0.314	0.00110174	Maco1	0.965273	0.158	0.302	6.55678e-16	Map7d1	0.816003	0.218	0.377
	Ogfr	0.691264	0.175	0.343	9.44029e-11	Zeb1	0.731892	0.173	0.332	1.188e-08	Fam45a	0.710541	0.195	0.375	1.14842e-06	Ccn6	0.815084	0.279	0.475	3.0167e-19	Nt5c3	0.708414	0.208	0.341	4.20367e-07	Ndfip2	0.785191	0.205	0.287	0.0160163	Nucb1	0.643503	0.562	0.69	0.00774136	Rbm7	0.737947	0.346	0.504	4.49116e-10	Rnf14	0.964781	0.128	0.252	1.20644e-12	Meg3	0.815553	1	1
	Elk3	0.691225	0.17	0.302	4.59027e-06	Zfp637	0.731745	0.237	0.42	4.90511e-10	Rad23a	0.710538	0.203	0.38	2.36031e-06	Ralbp1	0.814417	0.349	0.597	1.0701e-31	Slc41a1	0.708083	0.166	0.282	2.9302e-06	Map3k8	0.785054	0.28	0.398	3.0317e-06	Bag5	0.642072	0.491	0.623	0.00265829	Elk4	0.737654	0.147	0.26	1.04626e-05	Nt5c3	0.963882	0.196	0.354	2.60295e-17	Tagln2	0.814849	0.323	0.505
	Atf5	0.690146	0.389	0.519	0.000188386	Lpcat1	0.731264	0.226	0.393	1.05141e-08	Scmh1	0.709536	0.146	0.281	0.00064335	Ilf2	0.812394	0.456	0.73	2.96685e-40	Stxbp3	0.707843	0.18	0.287	0.000144944	Pcolce	0.784824	0.547	0.666	9.09042e-15	Ubc	0.64095	0.953	0.989	5.79356e-14	Cst3	0.737382	0.993	0.992	9.13178e-10	Slc30a5	0.962558	0.199	0.393	4.87303e-25	Zbed5	0.813199	0.155	0.297
	Ik	0.689599	0.306	0.519	9.17041e-13	Nans	0.731008	0.307	0.529	1.01735e-14	Pvt1	0.708881	0.129	0.287	2.87327e-06	Myo1c	0.812272	0.188	0.348	1.44242e-13	Sec14l1	0.707619	0.223	0.356	2.2993e-07	Txndc11	0.784812	0.249	0.361	6.24687e-06	Puf60	0.639989	0.577	0.703	4.82933e-05	Rchy1	0.737011	0.265	0.398	9.33267e-07	Ssrp1	0.961674	0.314	0.541	1.21863e-33	Snrnp48	0.812703	0.647	0.847
	Adipor1	0.688763	0.409	0.671	4.26315e-18	Rtcb	0.730871	0.317	0.534	1.04484e-13	Tob1	0.70886	0.416	0.661	4.19237e-12	Pea15a	0.811546	0.16	0.311	2.46217e-13	Irak1bp1	0.707257	0.375	0.528	9.68497e-10	Eif2b5	0.783643	0.181	0.292	1.35791e-05	Csnk1a1	0.639707	0.855	0.881	1.51315e-09	Hnrnpll	0.736534	0.241	0.363	3.28263e-05	Atp6v1a	0.959429	0.166	0.318	4.96608e-17	Tmx4	0.812248	0.249	0.398
	Apbb2	0.688379	0.171	0.312	3.04697e-07	Gm49708	0.730243	0.211	0.334	0.000144836	Aco2	0.707886	0.232	0.416	2.31194e-06	Cry2	0.811137	0.132	0.258	5.78081e-10	Tpp2	0.706102	0.203	0.335	1.83287e-07	Neu1	0.783561	0.227	0.314	0.00809262	Gabarapl1	0.638774	0.533	0.676	0.000228791	Tgfbi	0.736154	0.43	0.543	4.09787e-06	Ap2m1	0.958132	0.402	0.65	8.87124e-40	Nolc1	0.812058	0.321	0.552
	Pelo	0.687398	0.159	0.288	1.1972e-06	Ppp4c	0.728997	0.128	0.271	1.76541e-08	Hexb	0.706718	0.2	0.375	2.64836e-06	Ccnh	0.810716	0.16	0.297	1.82814e-11	P3h3	0.705405	0.64	0.809	5.48048e-27	Kdelr1	0.78235	0.758	0.867	5.07657e-44	Hdgf	0.63858	0.627	0.75	1.38921e-05	Srm	0.735341	0.749	0.872	2.92035e-34	Zpr1	0.956968	0.141	0.259	8.63717e-11	44815	0.811778	0.195	0.335
	Chst11	0.687062	0.219	0.412	2.34113e-12	Eif3l	0.727938	0.322	0.561	3.58899e-16	Gabpb1	0.704809	0.121	0.251	0.00027416	Rbm18	0.810248	0.357	0.602	8.58408e-29	Ddx6	0.702974	0.267	0.425	3.92743e-10	Wasf2	0.782047	0.308	0.449	7.7277e-09	Eif4a2	0.636466	0.814	0.881	1.72827e-12	H13	0.734679	0.44	0.608	5.31624e-13	Eif1ad	0.955981	0.206	0.38	4.22925e-20	Reep5	0.811597	0.589	0.754
	Neo1	0.685605	0.203	0.349	4.19631e-07	Tbrg1	0.727828	0.845	0.967	1.05483e-48	Pxdc1	0.704391	0.263	0.458	9.12575e-07	Tspo	0.808615	0.226	0.367	3.19644e-11	Snrnp48	0.702246	0.665	0.804	4.76191e-25	Pbxip1	0.78181	0.237	0.357	2.01952e-06	Ccdc59	0.634578	0.707	0.758	5.10257e-05	Derl1	0.734312	0.604	0.783	3.24863e-24	2610001J05Rik	0.955019	0.159	0.303	5.2714e-16	Desi2	0.811526	0.362	0.566
	Ppm1d	0.685278	0.144	0.276	1.84603e-07	Scarf2	0.727305	0.202	0.38	3.97194e-10	Jam3	0.704019	0.211	0.375	5.92449e-05	Txndc17	0.808238	0.614	0.867	4.10001e-60	Cd47	0.702185	0.582	0.714	6.98405e-15	4632427E13Rik	0.780017	0.443	0.593	2.75143e-14	Aga	0.628497	0.553	0.667	0.00124564	Rac1	0.732066	0.731	0.874	2.55063e-37	Cdc42ep3	0.954965	0.163	0.279	3.64983e-10	Tubb5	0.810768	0.57	0.737
	Gpx8	0.684395	0.437	0.639	2.61013e-12	Chad	0.727004	0.675	0.887	1.60579e-27	Pcbp1	0.703572	0.802	0.952	1.9658e-28	Golt1b	0.807787	0.576	0.845	2.26331e-55	Sox9	0.701614	0.773	0.877	4.21602e-23	Dpf2	0.778301	0.204	0.319	1.20965e-05	Cst3	0.628419	0.979	0.99	5.20825e-16	Mtf1	0.730901	0.154	0.252	0.00110674	Cops3	0.954932	0.287	0.512	4.41285e-30	Gnai3	0.810249	0.407	0.599
	Gabpb1	0.684301	0.148	0.298	1.38438e-09	Nr1d2	0.726878	0.236	0.442	1.40664e-12	Serpine2	0.703442	0.501	0.676	4.16333e-06	Smim13	0.805887	0.271	0.467	2.42078e-18	Aga	0.701419	0.475	0.669	3.60932e-17	Fdxacb1	0.777629	0.151	0.253	3.31983e-05	Sf3b1	0.625296	0.781	0.849	1.60483e-08	Tmem65	0.730141	0.205	0.308	0.000674219	Ggnbp2	0.954485	0.245	0.445	1.43021e-25	Ogfr	0.809945	0.188	0.344
	Kcnma1	0.684248	0.198	0.347	1.94135e-07	Golt1b	0.726873	0.579	0.824	6.38683e-30	Irak1bp1	0.703266	0.305	0.542	3.94772e-11	Scd1	0.804571	0.132	0.271	1.70901e-13	Tab2	0.701153	0.216	0.354	7.39645e-08	Ccnl1	0.777608	0.445	0.59	1.46708e-12	Ckap4	0.625152	0.846	0.869	3.63839e-09	Swap70	0.729867	0.197	0.301	0.000678157	Dcaf8	0.953849	0.294	0.485	1.18689e-23	Mapre2	0.809781	0.214	0.367
	Usp22	0.68341	0.211	0.396	4.52374e-11	Fam122a	0.72643	0.137	0.251	0.000271085	Cebpg	0.702385	0.575	0.818	1.16444e-16	Rce1	0.804478	0.25	0.479	1.16408e-23	Rprd1b	0.70114	0.159	0.283	4.3453e-07	Os9	0.776926	0.589	0.747	4.22061e-25	Hnrnpdl	0.624107	0.678	0.757	0.000385623	Slc25a51	0.729737	0.284	0.448	6.23413e-10	Rflna	0.952285	0.246	0.39	8.22299e-14	Zfand3	0.809209	0.199	0.326
	P4hb	0.683304	0.866	0.964	2.21069e-40	Col2a1	0.724814	1	1	6.86626e-100	Fam192a	0.702161	0.207	0.378	6.49864e-06	Acbd5	0.804022	0.137	0.273	2.31576e-11	Tnfrsf12a	0.700624	0.498	0.676	3.99066e-16	Eif3a	0.776735	0.7	0.847	8.50078e-39	Tmem165	0.62279	0.518	0.637	0.0117859	Rnf103	0.729713	0.162	0.262	0.00180385	Frs2	0.950045	0.223	0.384	1.35088e-17	Tnfrsf23	0.808384	0.194	0.308
	Fto	0.682564	0.197	0.363	1.37268e-09	Ppp2r2a	0.724772	0.421	0.638	2.29331e-16	Snd1	0.702153	0.229	0.45	1.05765e-08	Serinc3	0.803581	0.341	0.581	5.90595e-27	Atp6ap1	0.700565	0.192	0.32	1.32297e-06	Ahnak	0.776035	0.6	0.724	3.18628e-12	Ccnd3	0.620635	0.76	0.814	2.13291e-07	Hist1h2ac	0.729475	0.745	0.839	7.65852e-18	Morf4l2	0.948463	0.706	0.916	2.11459e-98	Atp13a3	0.807759	0.14	0.257
	Cyb5r3	0.682258	0.344	0.572	1.06237e-13	Aco2	0.724332	0.221	0.394	4.71247e-09	Psmg3	0.701261	0.128	0.254	0.000702364	Bod1l	0.803515	0.266	0.479	5.9402e-21	2510002D24Rik	0.699784	0.157	0.262	8.80918e-05	Eif3f	0.774447	0.987	0.992	5.96315e-140	Arl1	0.618265	0.87	0.898	6.84015e-17	Rbm42	0.728727	0.199	0.308	0.000198229	Ptbp3	0.948183	0.208	0.387	6.51096e-21	Cnbp	0.806795	0.855	0.967
	Gadd45b	0.682168	0.798	0.87	4.13879e-06	Hspb6	0.723736	0.148	0.282	1.19533e-06	Dcaf8	0.701061	0.297	0.52	1.68242e-09	Pdgfrl	0.803317	0.462	0.726	1.30375e-36	Nop16	0.697385	0.252	0.418	1.08888e-10	Golt1b	0.774224	0.61	0.776	9.18216e-26	Cct8	0.616975	0.63	0.723	0.000458457	Pcolce	0.728158	0.643	0.757	2.63893e-13	Hdgf	0.947981	0.483	0.704	2.47273e-41	Kdm5b	0.80673	0.263	0.433
	Htra1	0.681517	0.375	0.513	0.00025827	Lrrc8a	0.723439	0.178	0.329	1.50725e-07	Efhd2	0.700055	0.491	0.715	3.86629e-11	Csnk1g1	0.803048	0.123	0.259	2.41558e-12	Ell2	0.697287	0.194	0.303	5.0255e-05	Calr	0.771924	0.994	0.996	6.32349e-83	Actb	0.616133	0.994	0.974	9.21851e-08	Map1lc3a	0.727824	0.851	0.928	1.41455e-45	Txndc11	0.946696	0.204	0.38	1.21531e-20	Znrd2	0.806573	0.31	0.493
	Dcaf10	0.680791	0.176	0.349	4.58515e-11	Chpt1	0.722838	0.394	0.626	7.81895e-17	Mtf1	0.699957	0.12	0.261	1.64771e-05	AW549877	0.80284	0.151	0.288	1.23203e-11	Sik3	0.695841	0.164	0.265	0.000401038	Med7	0.771261	0.355	0.473	6.49243e-08	Reep5	0.614332	0.716	0.826	1.92921e-06	Sdad1	0.7277	0.205	0.311	0.000236633	Anapc2	0.946632	0.139	0.271	1.79521e-14	Elp5	0.806199	0.255	0.414
	Eif3d	0.680705	0.364	0.613	2.19614e-16	Coq7	0.722569	0.206	0.354	6.17391e-07	Washc1	0.699917	0.131	0.276	2.14644e-05	Ufl1	0.802623	0.317	0.551	2.56251e-25	Hmox1	0.695431	0.312	0.495	8.19399e-15	Mrps30	0.770974	0.342	0.5	1.37755e-11	Crtap	0.614286	0.763	0.804	0.000116452	Map2k3	0.72563	0.194	0.294	0.00070996	Gng2	0.946461	0.23	0.384	7.05826e-16	Cpm	0.805689	0.225	0.388
	Gosr1	0.680697	0.146	0.288	3.64338e-08	Creb3	0.722108	0.191	0.342	1.32602e-07	Fuca2	0.699756	0.305	0.509	1.1361e-07	Srm	0.802213	0.7	0.908	2.55988e-62	Rnf11	0.695244	0.43	0.621	1.31496e-14	Clk1	0.770902	0.787	0.88	1.61257e-35	Fam180a	0.613572	0.707	0.768	0.00318947	Ttc5	0.725018	0.162	0.268	0.000174472	Stk11	0.946044	0.126	0.267	5.43587e-16	Matn4	0.80539	0.472	0.614
	Tbce	0.680379	0.161	0.316	2.29722e-09	Pdia5	0.721952	0.208	0.378	3.19229e-09	Lum	0.699568	0.533	0.778	5.43522e-15	Cobll1	0.8015	0.163	0.312	5.08876e-13	Tspyl1	0.695066	0.175	0.273	0.00140787	Mat2a	0.769562	0.366	0.506	4.44258e-09	Trappc4	0.605381	0.607	0.693	0.00302032	Ppp1r15b	0.720845	0.298	0.444	1.08069e-07	Atp5b	0.945482	0.738	0.939	1.40314e-102	Htra1	0.805242	0.157	0.261
	Prdx3	0.680087	0.251	0.448	4.46624e-11	Blzf1	0.721908	0.227	0.423	1.03158e-11	Armcx5	0.699142	0.18	0.345	1.99832e-05	Sqstm1	0.801416	0.548	0.803	5.67995e-50	Sars	0.694823	0.542	0.692	4.84883e-14	Tspan4	0.769315	0.554	0.671	1.4475e-16	Snrnp48	0.603222	0.751	0.802	0.000123111	Fzd9	0.720308	0.26	0.354	0.01357	1810055G02Rik	0.944071	0.131	0.253	1.65001e-12	Ralgds	0.805116	0.19	0.347
	Tns2	0.679435	0.175	0.32	1.46291e-07	Yars	0.721826	0.272	0.452	3.26184e-09	Gpr108	0.698971	0.152	0.303	3.1129e-05	Skap2	0.801371	0.125	0.25	1.66383e-10	Eif2a	0.694804	0.284	0.461	1.89208e-11	Selenoi	0.768242	0.186	0.274	0.00401977	Ftl1	0.597439	1	0.999	2.50704e-40	Klf7	0.719232	0.395	0.525	1.53799e-08	Tmem98	0.943815	0.151	0.275	2.93914e-12	Gnpnat1	0.804796	0.23	0.375
	Rassf1	0.679091	0.265	0.471	1.66359e-12	Pafah1b3	0.72135	0.283	0.488	1.17597e-11	Magohb	0.698495	0.262	0.482	4.11758e-08	Luc7l2	0.800411	0.759	0.931	6.86469e-77	Braf	0.694495	0.148	0.255	2.14495e-05	Ctsz	0.767092	0.905	0.946	4.92746e-48	Hsp90ab1	0.59356	1	1	2.62201e-35	Josd1	0.718442	0.23	0.365	9.59859e-07	Znrd2	0.943206	0.268	0.443	4.50187e-21	Dnttip2	0.804651	0.313	0.503
	Trim28	0.679036	0.222	0.432	4.68841e-14	Ube2h	0.720942	0.354	0.594	1.7025e-17	Ctsd	0.697544	0.616	0.847	1.60439e-15	Sf3b2	0.799645	0.527	0.781	1.23525e-43	Bclaf1	0.694262	0.409	0.595	1.2404e-14	Cdk9	0.765933	0.206	0.325	1.50729e-06	Aprt	0.592998	0.683	0.721	0.025421	Mrps18b	0.718245	0.281	0.414	2.86374e-07	Vkorc1l1	0.942788	0.153	0.297	6.03865e-16	Map4	0.803715	0.299	0.475
	Fchsd2	0.678833	0.178	0.335	8.03657e-09	C1qtnf6	0.720502	0.231	0.425	3.53914e-12	Tmem98	0.697144	0.149	0.285	0.000804667	Rnf167	0.799143	0.163	0.321	4.06151e-14	Tspan31	0.694014	0.269	0.406	1.16107e-06	Hnrnpa1	0.764277	0.935	0.977	1.43412e-79	Ywhaq	0.592009	0.769	0.812	1.5711e-06	Twistnb	0.717771	0.379	0.507	2.48669e-06	Polr1c	0.942342	0.243	0.447	1.61177e-25	Eif3a	0.803094	0.6	0.823
	Zfpl1	0.678132	0.294	0.531	3.74487e-14	Galk1	0.720374	0.243	0.417	1.44799e-09	Vkorc1	0.695303	0.878	0.991	2.54612e-41	Golga5	0.798955	0.237	0.434	2.20165e-18	Rpl4	0.693628	0.989	0.998	1.0559e-133	Mrps18b	0.76424	0.37	0.502	1.18534e-08	Ywhaz	0.591848	0.565	0.703	0.000134851	Atp5b	0.717683	0.823	0.914	1.19784e-46	Nedd4l	0.941877	0.169	0.327	3.94389e-18	Cflar	0.800072	0.196	0.322
	Sec22a	0.677686	0.181	0.337	5.12299e-09	Gsk3b	0.720059	0.338	0.594	7.04433e-18	Klk8	0.693699	0.138	0.269	0.000249315	Dmac1	0.798837	0.316	0.553	2.67654e-25	Cflar	0.692909	0.174	0.272	0.000880795	Bzw2	0.763955	0.465	0.602	1.05862e-13	Matn1	0.590802	1	1	2.44907e-28	Topors	0.715576	0.261	0.39	2.66323e-06	Krr1	0.941418	0.14	0.266	1.4931e-12	Sf3b2	0.799895	0.563	0.79
	Fam192a	0.677415	0.178	0.345	3.28202e-10	Ssrp1	0.718971	0.375	0.603	1.77959e-14	Dcn	0.692983	0.834	0.971	1.50971e-24	Srek1	0.797835	0.354	0.581	4.56888e-25	Gnb1	0.692647	0.414	0.622	1.07041e-16	Mapk1ip1l	0.763163	0.334	0.489	1.52721e-11	Imp3	0.588451	0.737	0.777	1.4586e-05	Mrps30	0.715015	0.264	0.437	1.29925e-10	Lyrm4	0.941324	0.134	0.255	8.66089e-12	Ostf1	0.799437	0.416	0.615
	Coq10b	0.6773	0.331	0.523	7.08825e-11	Paics	0.717585	0.516	0.776	1.52888e-22	Slc3a2	0.692861	0.731	0.928	1.99991e-20	Tm9sf1	0.79691	0.125	0.268	1.22174e-13	Arnt	0.691749	0.162	0.263	0.000220537	Trp53	0.760412	0.3	0.427	2.61345e-07	Cdc42	0.586965	0.858	0.893	4.87857e-12	Kdelr1	0.714278	0.692	0.842	3.86857e-32	Cpm	0.941134	0.234	0.416	9.35772e-21	Tsr2	0.798957	0.153	0.261
	Ilk	0.676963	0.252	0.464	7.99886e-13	Gm48226	0.717387	0.141	0.308	1.32151e-10	Mcu	0.6928	0.221	0.398	9.50933e-06	Mgat2	0.796541	0.277	0.504	5.35025e-24	Nudt21	0.691596	0.469	0.665	1.51299e-17	Babam2	0.758627	0.174	0.256	0.0290648	Rnps1	0.585817	0.574	0.701	0.0195152	Gabpb1	0.714214	0.211	0.332	1.10853e-05	Sp1	0.940102	0.157	0.299	5.28529e-15	Akt2	0.798523	0.277	0.479
	Cavin1	0.676959	0.297	0.501	4.89992e-11	0610009B22Rik	0.716143	0.208	0.373	8.0158e-09	3830406C13Rik	0.692115	0.17	0.309	0.000514849	Wasf2	0.796482	0.344	0.595	1.07302e-29	Hoxc10	0.691373	0.327	0.477	8.75047e-09	Borcs6	0.758222	0.197	0.306	2.15274e-05	Hspa8	0.585057	0.991	1	6.78518e-14	Calml3	0.714086	0.238	0.338	0.00502967	Usp36	0.939787	0.146	0.296	2.37342e-17	Mpzl2	0.797686	0.206	0.345
	Polr2d	0.67335	0.243	0.475	1.49012e-15	Ralgds	0.716073	0.128	0.261	4.22398e-07	Col11a2	0.691456	0.951	1	1.72998e-50	Cd44	0.796199	0.243	0.439	7.99049e-20	Zfand5	0.689998	0.611	0.725	2.66653e-12	Sspn	0.758056	0.425	0.55	1.08385e-09	Yipf4	0.583376	0.728	0.784	0.000280744	Ciao1	0.714086	0.161	0.261	0.000548633	Dnajb9	0.938243	0.395	0.618	2.54357e-33	Itch	0.796762	0.332	0.544
	Slu7	0.673281	0.176	0.329	1.662e-08	Tmem39a	0.71504	0.302	0.517	5.28235e-13	Foxo3	0.690209	0.283	0.491	2.89623e-08	Hagh	0.794894	0.138	0.258	3.05144e-09	Cnn3	0.688032	0.468	0.63	3.01971e-12	Smim13	0.757844	0.356	0.508	6.06835e-10	Col2a1	0.582666	1	1	4.10784e-67	Capn2	0.713007	0.22	0.332	0.000150155	Adrm1	0.937349	0.137	0.266	4.86259e-13	R3hdm1	0.796643	0.398	0.587
	Wdr33	0.672063	0.433	0.677	2.31328e-17	Zfp385b	0.714042	0.264	0.443	9.94244e-10	Socs2	0.689754	0.398	0.595	3.81706e-07	Eif3l	0.794511	0.303	0.514	1.23926e-20	Ddost	0.687751	0.812	0.924	2.46397e-42	Ier3	0.757793	0.474	0.611	1.35919e-10	Rsl1d1	0.581408	0.683	0.721	0.0101565	Pnn	0.712598	0.424	0.592	2.69114e-12	Elavl1	0.935386	0.306	0.539	2.08457e-32	Hoxc10	0.795828	0.291	0.448
	Pip4p1	0.671932	0.23	0.406	1.19072e-09	F3	0.713518	0.374	0.636	2.51514e-20	Dusp1	0.688908	0.308	0.494	5.36214e-07	Cdk9	0.794447	0.218	0.42	1.06663e-19	Mcu	0.684885	0.174	0.274	0.000672716	Tmx3	0.75714	0.239	0.347	1.74891e-05	Rabac1	0.579091	0.888	0.912	2.56944e-13	Wsb2	0.711298	0.229	0.361	5.07304e-06	Kif5b	0.935146	0.396	0.657	2.34658e-44	Dnajb4	0.794932	0.169	0.291
	Tbc1d10a	0.671783	0.19	0.347	3.60953e-08	Fam114a2	0.712387	0.298	0.499	3.98689e-12	Pdia4	0.68779	0.55	0.797	1.58664e-17	Polr2d	0.794413	0.271	0.476	7.2627e-21	Iqgap1	0.684175	0.468	0.643	9.53126e-15	Marcks	0.756755	0.318	0.446	5.80267e-07	Gnl3	0.578841	0.713	0.788	4.07973e-05	Rnmt	0.710626	0.324	0.507	9.27489e-13	Sbno2	0.934233	0.422	0.604	4.16845e-25	Calr	0.794256	0.962	0.995
	Chd6	0.671132	0.194	0.343	1.30862e-07	Cpxm1	0.711747	0.273	0.504	1.15907e-17	Praf2	0.687727	0.288	0.485	7.29454e-07	Runx1	0.794375	0.411	0.624	1.18921e-23	Ccn6	0.684147	0.297	0.431	4.58902e-07	Plekha1	0.756511	0.165	0.266	0.000269539	Eif4b	0.577904	0.55	0.686	1.12224e-05	Cops2	0.710406	0.452	0.644	1.14194e-15	Nr1d2	0.934169	0.241	0.448	7.24821e-26	Rbm18	0.79403	0.371	0.597
	Tmem97	0.670278	0.379	0.566	2.34378e-10	Mdh2	0.711618	0.428	0.683	4.54984e-20	Zbtb10	0.685895	0.205	0.405	4.30283e-08	Pappa	0.793841	0.184	0.337	2.09614e-13	Riok3	0.684128	0.288	0.446	1.71002e-09	Runx1t1	0.755535	0.168	0.259	0.0039352	Cct2	0.57592	0.751	0.804	7.59351e-06	Itfg2	0.709597	0.233	0.375	1.33943e-07	Slc25a39	0.933846	0.267	0.47	2.81592e-24	Gemin7	0.7934	0.223	0.372
	Kat6b	0.669832	0.156	0.294	1.1991e-07	Fndc4	0.710217	0.183	0.333	2.36559e-07	Ccar1	0.684697	0.361	0.593	3.82617e-09	Wdr18	0.793428	0.148	0.294	1.4901e-12	Pa2g4	0.684125	0.436	0.608	2.24278e-14	Got1	0.754916	0.443	0.599	1.26539e-13	Serinc1	0.574989	0.71	0.787	0.000241107	Amn1	0.709587	0.228	0.343	0.000121915	Jmjd6	0.933722	0.13	0.252	1.11598e-12	Kmt5a	0.792674	0.169	0.31
	Ski	0.66916	0.258	0.465	5.05249e-12	Rchy1	0.709782	0.209	0.386	7.37221e-10	Derl1	0.684176	0.443	0.664	1.39008e-09	Tmem205	0.792642	0.147	0.28	1.14613e-10	Rcc2	0.684076	0.144	0.254	1.51137e-05	Idh3g	0.754904	0.336	0.487	1.26731e-10	Fam104a	0.573454	0.76	0.789	3.99458e-05	Fos	0.70915	0.999	1	3.61878e-79	4930453N24Rik	0.933469	0.162	0.312	2.86662e-16	Uqcrfs1	0.790774	0.482	0.711
	Arhgef25	0.668566	0.139	0.286	7.84593e-10	G6pc3	0.709311	0.153	0.301	7.14701e-08	Ptov1	0.683716	0.731	0.941	7.36231e-30	Hsp90b1	0.791659	0.984	0.991	1.03608e-49	Gnai2	0.683935	0.716	0.849	4.41147e-26	Eif4b	0.753869	0.704	0.832	9.6045e-37	Klf6	0.562562	0.867	0.916	2.071e-06	Odc1	0.709111	0.758	0.892	3.26222e-33	Plk2	0.933043	0.218	0.355	6.60975e-13	Gpr108	0.789811	0.151	0.277
	Zfp280d	0.667773	0.285	0.499	1.04066e-12	Gpx7	0.708354	0.479	0.74	1.3369e-22	Stx5a	0.682855	0.48	0.755	5.78029e-15	Rbms1	0.79157	0.329	0.544	8.00152e-22	Rnf167	0.683935	0.171	0.286	1.42222e-05	Rae1	0.75319	0.379	0.512	1.06399e-09	Copa	0.553844	0.63	0.731	0.000126684	Rab21	0.708098	0.382	0.542	2.96715e-09	Oaf	0.932463	0.178	0.31	1.00446e-12	Cct5	0.789652	0.598	0.836
	Cept1	0.66704	0.157	0.306	2.15515e-08	Cox4i2	0.707633	0.357	0.495	7.97979e-07	Armcx1	0.682829	0.197	0.372	3.81038e-06	Aph1a	0.790914	0.148	0.288	1.52547e-11	Adrm1	0.683069	0.222	0.376	3.71e-09	Crbn	0.751302	0.176	0.297	3.49577e-07	Cnmd	0.552826	1	1	1.49413e-38	Clk1	0.706538	0.675	0.844	9.66691e-29	Uba5	0.931824	0.287	0.509	4.48e-28	Creld2	0.789558	0.43	0.581
	Ctbp1	0.667023	0.301	0.521	5.69584e-13	Copg1	0.707349	0.254	0.436	6.81485e-10	Mfsd10	0.682528	0.217	0.398	3.4895e-06	Ssrp1	0.789617	0.294	0.522	3.63385e-23	Nr1d2	0.682397	0.203	0.334	6.80132e-07	Cdc42se2	0.750985	0.174	0.255	0.0252106	Hnrnpk	0.551774	0.87	0.909	3.21238e-11	Tnpo1	0.706377	0.225	0.344	5.17442e-05	Adipor1	0.93111	0.407	0.664	3.26485e-44	Pitx1	0.789397	0.227	0.379
	Ssr2	0.666643	0.857	0.974	9.5249e-38	Crlf2	0.707013	0.229	0.412	8.08152e-10	Wbp2	0.682503	0.3	0.539	4.02681e-09	Ppp1r14b	0.78943	0.471	0.707	4.81083e-33	Tubb2b	0.681001	0.261	0.378	0.000202913	Nfic	0.750847	0.537	0.682	1.52688e-17	Rack1	0.549189	0.994	0.997	1.91547e-44	Sgms1	0.7059	0.171	0.255	0.030687	Rnf13	0.931049	0.192	0.354	3.29939e-18	Map1lc3b	0.788566	0.892	0.959
	Golt1b	0.666022	0.459	0.692	1.44629e-16	Hadh	0.706516	0.264	0.467	7.06948e-12	Mars	0.681819	0.143	0.3	4.9449e-06	Txndc11	0.788258	0.195	0.372	4.45454e-16	Mtpn	0.680717	0.29	0.457	6.06024e-10	Rnf126	0.748544	0.293	0.413	1.22298e-06	Anapc5	0.548044	0.722	0.77	0.00129598	Polr1c	0.705722	0.31	0.461	8.69539e-09	Clic1	0.930904	0.662	0.864	1.07359e-63	Penk	0.786619	0.631	0.749
	Ak2	0.665807	0.373	0.623	1.07863e-15	Cry2	0.706088	0.131	0.26	2.23301e-06	Sec24a	0.681398	0.186	0.329	0.000885988	Arl5a	0.787477	0.168	0.318	7.31036e-13	Pcbp1	0.680388	0.734	0.882	7.68881e-34	Rin2	0.747975	0.228	0.318	0.00714135	Snhg1	0.547345	0.867	0.915	2.11811e-10	Ube2d2a	0.705241	0.551	0.727	4.72105e-17	Creld2	0.929436	0.417	0.559	9.44968e-14	Stxbp3	0.786385	0.172	0.291
	Dcaf13	0.665406	0.129	0.276	2.8638e-10	Rrs1	0.705475	0.284	0.456	1.12584e-08	Prr13	0.68092	0.127	0.261	0.000121315	Eif4b	0.787156	0.476	0.75	2.50787e-41	Wdfy1	0.680003	0.139	0.254	1.24407e-06	Lactb2	0.747011	0.262	0.359	0.000486297	Hapln1	0.54278	1	1	1.34052e-23	Rev3l	0.704403	0.155	0.256	0.000380493	Zfand5	0.92941	0.623	0.812	2.02261e-42	Glud1	0.78541	0.351	0.525
	Pten	0.665231	0.223	0.393	5.62931e-09	Ndufv2	0.704584	0.468	0.715	1.70061e-18	Csnk1e	0.680385	0.225	0.425	5.99204e-09	Rae1	0.786938	0.276	0.509	8.68367e-26	Scamp3	0.679212	0.179	0.297	7.9198e-06	Tmem222	0.746785	0.415	0.588	1.60104e-15	Mbnl2	0.54253	0.657	0.744	0.0027917	Slc25a36	0.704179	0.418	0.57	1.4928e-10	Fubp1	0.929137	0.538	0.793	3.34914e-54	Bub3	0.785087	0.269	0.452
	Tmem242	0.664767	0.138	0.272	2.02708e-07	Clu	0.703783	0.752	0.891	2.65676e-22	Aga	0.680147	0.415	0.67	1.23368e-11	Sbno2	0.78539	0.224	0.372	1.71637e-11	Luc7l2	0.678518	0.784	0.902	6.34634e-40	Gfpt2	0.74544	0.338	0.482	6.66059e-10	Eef1a1	0.539294	1	1	1.13284e-75	Pea15a	0.703778	0.239	0.357	0.000110089	Sqstm1	0.928715	0.521	0.721	3.76676e-38	Pou3f3	0.784341	0.246	0.345
	Fosl2	0.664015	0.16	0.284	1.40343e-05	Taf15	0.703024	0.339	0.561	5.57976e-14	Sec23ip	0.680117	0.153	0.291	0.000831209	Zfp871	0.782374	0.202	0.369	1.5359e-14	Ccnq	0.678494	0.175	0.292	6.82657e-06	Ythdf2	0.745289	0.161	0.252	0.00137502	Tbrg1	0.530673	0.888	0.91	9.94959e-09	Erf	0.699132	0.159	0.257	0.000617089	Cnot7	0.928449	0.198	0.364	2.64985e-18	Itfg2	0.784241	0.198	0.338
	Cdkn1c	0.663145	0.803	0.903	1.11852e-14	Mtpn	0.701566	0.327	0.572	6.00036e-16	C87436	0.679502	0.229	0.398	3.1763e-05	Ywhag	0.782208	0.463	0.704	6.52666e-32	Mthfd2	0.678296	0.664	0.755	1.04909e-13	Krit1	0.744076	0.321	0.445	7.64198e-07	Ssr1	0.528685	0.754	0.799	0.000113186	Arl6ip1	0.697867	0.37	0.532	8.38448e-09	Nemf	0.927358	0.148	0.291	6.36321e-16	Rilpl2	0.783966	0.164	0.274
	Dtx3	0.663011	0.217	0.406	1.15606e-10	Rnf187	0.701083	0.276	0.47	2.08621e-11	Tulp3	0.677783	0.203	0.374	1.29906e-05	Itpripl2	0.781625	0.132	0.258	2.89283e-10	Neat1	0.676546	0.686	0.79	4.22862e-15	Rbm15	0.743967	0.174	0.266	0.00332748	Akr1a1	0.527688	0.92	0.915	3.54461e-11	Irf2bp2	0.697766	0.219	0.317	0.00335221	Ggps1	0.927018	0.152	0.305	1.42473e-17	Gm48226	0.783152	0.178	0.309
	Colgalt1	0.662494	0.515	0.763	1.12116e-17	Ap2s1	0.700464	0.3	0.493	6.8653e-11	Fads1	0.677274	0.141	0.276	0.000264713	Pcbp1	0.781252	0.7	0.907	2.669e-69	Rtcb	0.676381	0.325	0.47	3.54253e-08	Pan3	0.743887	0.181	0.273	0.00349418	Rpl10	0.524278	1	1	6.02937e-63	Hapln1	0.696377	0.999	1	5.50235e-91	Amz2	0.926868	0.179	0.326	4.47089e-15	Cdo1	0.782526	0.23	0.368
	Rbbp6	0.662436	0.383	0.615	1.72606e-14	Snrnp48	0.700415	0.681	0.875	1.6049e-28	Tbcc	0.676464	0.165	0.303	0.00103914	Chd9	0.780968	0.216	0.4	8.89205e-17	Auh	0.676129	0.257	0.389	5.4012e-06	Zfp949	0.742834	0.273	0.413	1.79574e-08	Cebpg	0.520922	0.692	0.735	0.0206925	Mcl1	0.69634	0.605	0.751	7.63894e-19	Anxa2	0.92679	0.723	0.889	7.43812e-72	P3h1	0.782237	0.673	0.858
	Litaf	0.661718	0.275	0.438	7.85775e-07	Tet3	0.698995	0.221	0.399	8.3284e-10	Tspan6	0.674715	0.724	0.89	2.22467e-21	Napg	0.780941	0.211	0.407	4.2164e-19	Ube2e3	0.67525	0.501	0.653	2.14537e-12	Pip5k1a	0.742515	0.229	0.349	3.38778e-06	Srrm1	0.514227	0.751	0.791	0.00695537	Smim7	0.696185	0.625	0.799	8.74177e-23	Ube2f	0.926236	0.245	0.405	3.35627e-16	Tmem47	0.781927	0.149	0.258
	Oard1	0.660501	0.147	0.276	1.48828e-06	Fopnl	0.698409	0.243	0.423	1.80585e-08	Mdh1	0.674141	0.599	0.836	2.16429e-16	Trib1	0.780801	0.369	0.588	4.74275e-24	Pcnx4	0.674731	0.156	0.256	0.000161112	R3hcc1	0.742309	0.176	0.263	0.00488656	Snrnp70	0.511523	0.757	0.795	0.00235579	Adipor1	0.694096	0.537	0.734	9.17979e-22	Arf2	0.925013	0.236	0.428	3.83624e-22	Hnrnpll	0.781535	0.195	0.333
	Znrd2	0.659604	0.156	0.256	0.0050334	Ywhaq	0.696159	0.738	0.925	1.34573e-38	Zfp703	0.673237	0.183	0.309	0.0169172	P3h1	0.780486	0.548	0.794	1.2734e-41	Sdcbp	0.674519	0.508	0.692	7.84595e-17	Iws1	0.741982	0.242	0.341	0.00145279	Jmjd1c	0.509869	0.553	0.659	0.0351537	Ociad1	0.693235	0.531	0.721	1.51525e-20	Gosr1	0.922923	0.2	0.378	1.36247e-20	Mllt3	0.781507	0.168	0.278
	Plod1	0.659528	0.303	0.475	1.83149e-08	Nelfb	0.693187	0.156	0.317	1.15428e-09	Yif1a	0.671398	0.489	0.704	7.26781e-11	Ogt	0.780461	0.463	0.733	3.25774e-34	Ubl3	0.674173	0.226	0.381	1.43245e-09	Paics	0.740927	0.728	0.847	1.6496e-36	Polr1d	0.497128	0.84	0.836	7.46882e-05	Dbp	0.692225	0.242	0.354	0.000343833	Specc1l	0.920117	0.212	0.396	8.38284e-22	Lhfp	0.781199	0.268	0.421
	Erg	0.658774	0.227	0.361	1.53595e-05	Zfp36l2	0.692605	0.195	0.372	1.10838e-10	Akt2	0.669961	0.17	0.345	7.74847e-07	Tspan6	0.778307	0.576	0.799	1.4174e-40	Rcn1	0.674128	0.771	0.902	7.96693e-37	Rxrb	0.739784	0.201	0.315	1.40912e-05	Arf4	0.494096	0.973	0.963	9.82399e-16	Ccnt1	0.691277	0.257	0.381	2.35313e-05	Rtcb	0.919646	0.282	0.481	4.92633e-23	Sars	0.779557	0.492	0.719
	Fdps	0.658602	0.564	0.686	1.45191e-05	Rpl4	0.692558	0.993	0.998	5.15371e-124	Fam174a	0.669349	0.248	0.431	1.00254e-05	AI837181	0.778195	0.285	0.508	1.51112e-21	Sar1a	0.67393	0.853	0.954	6.74624e-52	Rbm39	0.739147	0.994	0.996	2.91862e-119	Col9a3	0.493776	1	1	4.70557e-62	Nucb1	0.686917	0.649	0.815	6.28269e-28	Chtop	0.919178	0.226	0.415	7.32941e-22	Pbxip1	0.778904	0.147	0.259
	Loxl2	0.658269	0.41	0.535	0.00759631	Apex1	0.690885	0.335	0.529	1.17248e-11	AI506816	0.66894	0.165	0.302	0.00218539	Srsf11	0.777645	0.852	0.973	1.93374e-104	Eif4a3	0.673454	0.351	0.526	1.16032e-11	Card19	0.739137	0.499	0.654	2.73348e-14	Col9a1	0.48998	1	1	2.26134e-59	Ywhaz	0.686905	0.547	0.708	4.43731e-15	Rtn4	0.918585	0.778	0.941	1.87032e-90	Golga7	0.778688	0.287	0.466
	Tor1aip2	0.657857	0.138	0.274	3.50222e-08	Arl2bp	0.690467	0.268	0.474	1.1221e-11	Kdelr3	0.668927	0.686	0.89	2.09028e-19	Pkig	0.776633	0.264	0.451	3.34008e-17	Dcaf8	0.673357	0.331	0.514	3.608e-12	Rnf6	0.738909	0.307	0.439	1.56582e-07	Sfr1	0.488762	0.979	0.987	2.5507e-13	Tsc22d2	0.685056	0.28	0.392	0.000485203	Gtf2f2	0.918533	0.249	0.403	1.44595e-14	Sec23ip	0.778619	0.193	0.315
	Nop53	0.656949	0.394	0.637	4.48839e-16	Snd1	0.689967	0.212	0.387	3.08253e-09	Phb	0.668508	0.138	0.255	0.014052	Psmd3	0.776259	0.21	0.384	7.25511e-15	Ewsr1	0.673341	0.342	0.534	5.38106e-13	Crk	0.738857	0.172	0.268	0.000914031	Hcfc1r1	0.485608	0.734	0.775	0.01788	Nup98	0.684778	0.311	0.471	9.02405e-10	Ddx6	0.917111	0.233	0.419	9.46743e-22	Nob1	0.778215	0.174	0.315
	Ppp1r12c	0.656875	0.143	0.252	0.000250348	Ddost	0.689831	0.771	0.951	2.54758e-42	Tcaf1	0.668427	0.201	0.39	1.9459e-07	Agpat4	0.775693	0.444	0.682	1.11407e-31	Gbf1	0.673289	0.315	0.452	5.65039e-07	Hapln1	0.73879	1	1	4.59745e-144	Ran	0.48341	0.79	0.818	0.000207645	Gar1	0.684483	0.397	0.556	1.50636e-09	Mapk3	0.916957	0.14	0.274	1.07637e-13	Usf2	0.777727	0.317	0.477
	Mmadhc	0.656621	0.274	0.475	1.63188e-10	Txnip	0.689758	0.746	0.912	1.47569e-25	Ppil2	0.668273	0.145	0.269	0.00966129	Gng12	0.77565	0.351	0.576	4.87929e-24	Cops5	0.673169	0.398	0.593	2.43128e-14	Meg3	0.738668	0.996	0.997	1.20906e-25	Gdi2	0.47266	0.737	0.791	0.00403197	Mkrn1	0.683936	0.374	0.52	1.02962e-07	Triap1	0.916829	0.131	0.26	3.4199e-13	Cox11	0.777707	0.17	0.289
	Copz2	0.656295	0.585	0.785	6.78592e-16	Usp29	0.688932	0.278	0.45	7.91424e-08	Mtfr1l	0.666994	0.242	0.425	1.5974e-05	Bach1	0.775607	0.246	0.428	7.28535e-17	Dnajb9	0.672955	0.422	0.614	2.46528e-14	Sobp	0.737908	0.538	0.674	1.29404e-13	Nfat5	0.470133	0.743	0.795	0.000431285	Jmjd1c	0.681628	0.491	0.63	4.74351e-11	Rbm33	0.916688	0.257	0.457	1.60809e-24	Supt4a	0.776786	0.509	0.709
	Tsc22d1	0.656119	0.787	0.882	7.88884e-10	Pdzd11	0.687087	0.251	0.446	1.53934e-10	Tmem39a	0.665525	0.343	0.596	3.15817e-10	Fam8a1	0.775569	0.201	0.372	1.91213e-14	Cpe	0.672813	0.791	0.904	2.94409e-31	Washc1	0.737681	0.201	0.313	1.92431e-05	App	0.467982	0.849	0.881	0.00127244	Akt2	0.679247	0.306	0.452	3.81802e-07	Map1lc3a	0.91645	0.752	0.91	1.75868e-71	Rbm39	0.776624	0.971	0.996
	Lhfp	0.65508	0.293	0.481	3.33756e-09	Ssna1	0.686674	0.313	0.498	1.40766e-09	Pex2	0.665111	0.235	0.432	1.04428e-06	Thap7	0.775356	0.166	0.309	1.27913e-11	Pip4p2	0.67273	0.219	0.337	2.66415e-05	Lzts2	0.737365	0.267	0.374	6.37438e-05	Rps6	0.466651	1	0.996	1.36211e-31	44628	0.678828	0.176	0.272	0.00335559	Rab11fip4	0.915461	0.131	0.272	1.92208e-16	Ist1	0.775556	0.153	0.278
	Mars	0.654546	0.204	0.369	1.30928e-08	Fads1	0.684445	0.162	0.267	0.00162985	Sox9	0.664507	0.688	0.878	3.16786e-13	Faf2	0.774346	0.339	0.596	1.44588e-29	Srprb	0.671212	0.241	0.375	6.87215e-07	Zfp395	0.737346	0.246	0.344	0.00162258	Ncl	0.466262	0.935	0.929	4.08017e-08	Nufip1	0.678053	0.239	0.343	0.00299404	Hmox1	0.91496	0.354	0.594	2.37466e-34	Iqgap1	0.775334	0.43	0.662
	Oaf	0.6544	0.216	0.41	3.4616e-12	Srxn1	0.68384	0.2	0.322	0.000488061	Smim13	0.664162	0.143	0.266	0.00306755	Eif4a2	0.774242	0.706	0.909	1.92727e-67	Sec23ip	0.670896	0.187	0.306	1.32879e-05	Lrif1	0.737165	0.262	0.356	0.00276209	Arf5	0.457154	0.846	0.851	4.70239e-05	Hspa14	0.676697	0.232	0.336	0.000742136	Ptrh2	0.914604	0.171	0.289	2.06476e-10	Casp4	0.77519	0.282	0.427
	Itm2a	0.653982	0.998	1	5.60548e-52	Ccni	0.683052	0.261	0.476	5.07521e-14	Chpt1	0.663681	0.323	0.562	9.05258e-10	Tbl1x	0.774161	0.207	0.369	7.18337e-14	Ctsf	0.66986	0.427	0.589	7.36673e-12	Tkt	0.736867	0.72	0.821	4.79648e-29	Pgk1	0.456714	0.964	0.973	1.87688e-09	Shisa5	0.676684	0.183	0.279	0.00795352	Commd9	0.914285	0.145	0.277	1.03852e-13	Dhx40	0.77503	0.222	0.387
	Crispld1	0.65398	0.553	0.706	5.29708e-08	Eif3f	0.682845	0.954	0.988	6.11077e-87	Prdx3	0.663006	0.28	0.474	2.23871e-06	Pabpc4	0.773898	0.231	0.413	6.95198e-17	Pabpc4	0.66953	0.225	0.367	9.18845e-08	Rbmx	0.736815	0.243	0.364	4.55527e-06	Btg1	0.454742	0.891	0.913	0.0465141	Atic	0.676187	0.185	0.299	0.000163251	Steap1	0.914123	0.435	0.638	4.62708e-30	Actr2	0.773199	0.181	0.315
	Setd5	0.653759	0.376	0.6	1.76399e-12	Rrp7a	0.682021	0.123	0.263	1.12036e-07	Ubald2	0.662944	0.29	0.542	1.36865e-11	Cops3	0.773876	0.312	0.545	1.48599e-24	Rbm42	0.669338	0.21	0.357	6.44975e-09	Wtap	0.736126	0.241	0.356	2.9223e-05	Btf3	0.451852	0.994	0.987	4.92912e-22	Tdp2	0.675007	0.166	0.268	0.000701407	Snx18	0.913804	0.216	0.389	2.61482e-19	0610030E20Rik	0.773112	0.131	0.252
	Fbxo4	0.65369	0.162	0.316	4.23059e-09	Tspan31	0.681822	0.263	0.484	1.69946e-13	Oard1	0.662232	0.219	0.389	5.6174e-05	Prelid1	0.773603	0.465	0.728	4.99592e-36	Card19	0.66773	0.423	0.58	7.29966e-11	Ubap1	0.735638	0.211	0.318	0.000203358	Sra1	0.450714	0.772	0.825	0.0264914	Emd	0.673602	0.43	0.577	6.14515e-11	Phip	0.913647	0.223	0.359	5.69166e-12	Atp6ap2	0.772367	0.224	0.379
	Cers2	0.653603	0.232	0.426	4.73375e-11	Saraf	0.680749	0.613	0.869	1.7672e-32	Pim3	0.661783	0.537	0.806	4.5036e-15	Sec24a	0.77127	0.181	0.346	3.93623e-14	Eif3l	0.665077	0.321	0.494	6.29945e-11	Acot7	0.735064	0.352	0.471	1.1844e-06	Ddost	0.448883	0.867	0.879	0.000566824	Maf1	0.673169	0.171	0.28	0.000124349	Trmt13	0.913136	0.163	0.303	1.27192e-14	Ppp1r12c	0.77212	0.133	0.25
	Gpc6	0.653581	0.515	0.742	6.95783e-17	Insig1	0.680525	0.681	0.888	4.43794e-23	Pnisr	0.660684	0.487	0.754	4.76662e-13	Ckap4	0.770383	0.764	0.944	7.32794e-74	Gtpbp4	0.663872	0.529	0.704	4.61393e-18	Herpud1	0.734927	0.981	0.993	1.53598e-52	Rpl17	0.437027	1	1	7.37603e-44	Nup54	0.671419	0.19	0.3	0.00083466	Wdr74	0.912842	0.217	0.387	7.50959e-19	Tcaf1	0.771833	0.154	0.257
	Mta1	0.653131	0.193	0.343	5.81525e-07	Zfand5	0.679391	0.714	0.891	6.97783e-24	Cxxc5	0.660333	0.138	0.252	0.0128729	Eif3d	0.770199	0.467	0.717	3.0155e-33	Nup54	0.663711	0.19	0.326	2.59141e-07	Mgat4a	0.734197	0.254	0.369	7.2372e-05	Slc38a2	0.435865	0.84	0.888	0.0199766	Dyrk1a	0.669492	0.17	0.259	0.0172807	Hdac2	0.912159	0.222	0.393	4.47785e-19	Zfp787	0.771265	0.277	0.454
	2610001J05Rik	0.652894	0.149	0.282	4.04419e-07	Srcap	0.677645	0.131	0.259	2.11525e-06	Mrpl45	0.659601	0.16	0.315	5.95081e-05	Ccnd3	0.769671	0.397	0.622	8.90956e-25	Rtn3	0.663643	0.302	0.454	1.57319e-08	Anapc5	0.734122	0.713	0.846	1.62794e-34	Hist1h2bc	0.435188	0.997	0.999	4.16262e-07	Smad1	0.668023	0.155	0.258	0.000534678	Cct3	0.911812	0.461	0.72	5.5796e-46	Ahctf1	0.771232	0.174	0.306
	Dctn2	0.652508	0.26	0.444	1.12853e-08	Fastk	0.677141	0.228	0.389	2.32313e-07	Tkt	0.658712	0.414	0.65	1.18275e-10	Cep85	0.769659	0.174	0.335	8.94988e-14	Rnps1	0.663484	0.518	0.718	2.99783e-18	Letm2	0.732908	0.288	0.414	1.04826e-06	Rcn1	0.427669	0.911	0.913	0.0044087	Igsf8	0.667995	0.267	0.372	0.00203767	Ube2d2a	0.911698	0.395	0.65	2.78156e-40	Nfat5	0.770833	0.565	0.759
	Hdac2	0.651803	0.228	0.418	1.03183e-10	Zfp638	0.676778	0.278	0.483	3.25381e-12	Nat9	0.658527	0.159	0.288	0.00362498	Ctsf	0.76963	0.35	0.61	7.29997e-31	Sap30bp	0.661645	0.209	0.317	0.00085702	Eno1	0.732852	0.993	0.993	5.36102e-86	Smoc2	0.424963	0.979	0.945	1.32772e-06	Eef1e1	0.667761	0.346	0.482	4.90773e-07	Pnn	0.911452	0.382	0.609	2.35863e-32	Mtch2	0.770769	0.308	0.515
	Mdh2	0.651761	0.412	0.657	5.81493e-15	Sec22a	0.676742	0.155	0.288	4.35779e-06	Sf3b2	0.658372	0.572	0.832	4.51449e-17	Jkamp	0.768388	0.224	0.407	1.2379e-16	Tet2	0.66131	0.204	0.327	6.9956e-06	Sp1	0.732666	0.25	0.366	9.45598e-06	Mrfap1	0.42231	0.899	0.927	1.50182e-06	Ptbp2	0.666734	0.286	0.416	6.75006e-06	Bub3	0.908759	0.243	0.428	7.74817e-22	Ssrp1	0.770698	0.354	0.58
	Pmp22	0.65127	0.656	0.85	9.09576e-21	Klf9	0.676659	0.42	0.725	4.72256e-27	Mkrn1	0.657205	0.197	0.369	6.27478e-06	Tkt	0.768008	0.479	0.706	4.7332e-30	Lrrc58	0.661289	0.257	0.418	1.61074e-09	Dlst	0.732512	0.205	0.311	0.000140371	Ube2s	0.421064	0.92	0.92	0.000143518	Rbbp6	0.665978	0.472	0.636	4.49341e-13	Ubald1	0.907681	0.144	0.269	2.87486e-12	Chmp2b	0.76982	0.336	0.546
	Rbm4	0.648371	0.228	0.377	3.26842e-06	Tor2a	0.676148	0.188	0.353	1.95986e-08	Stk25	0.656803	0.229	0.455	2.52581e-09	Akt2	0.767951	0.24	0.453	1.7151e-21	Rmnd5a	0.66075	0.186	0.302	1.36863e-05	Ddx6	0.73235	0.302	0.424	9.54935e-07	Rhoa	0.41818	0.932	0.927	4.02741e-05	Slc35a2	0.665816	0.577	0.747	4.68512e-19	Copa	0.905326	0.534	0.785	2.36322e-54	Frg1	0.769415	0.248	0.384
	Nr1h2	0.647503	0.16	0.321	7.41351e-10	Camk2d	0.675537	0.541	0.809	5.20714e-29	Zfp280d	0.655804	0.284	0.506	8.89828e-09	Drg1	0.767079	0.154	0.303	4.72447e-13	Impact	0.660238	0.196	0.309	2.33104e-05	P4ha3	0.732266	0.335	0.449	6.56542e-07	Ubb	0.408702	1	1	2.85372e-09	Rb1cc1	0.665645	0.272	0.401	5.12486e-06	Nop53	0.90448	0.392	0.637	6.58963e-38	Rtcb	0.76927	0.311	0.495
	Cdip1	0.6472	0.143	0.27	7.954e-07	Bnip3	0.675247	0.522	0.748	4.01829e-17	Calm3	0.65579	0.381	0.628	1.72722e-10	Cr1l	0.766998	0.241	0.428	7.78065e-17	Aimp2	0.659948	0.22	0.352	2.39183e-06	Naga	0.732216	0.477	0.661	4.51278e-18	Fth1	0.407721	1	1	8.41675e-13	Slc25a39	0.665611	0.356	0.505	3.37492e-08	Emd	0.904234	0.222	0.392	3.01465e-18	Midn	0.768771	0.158	0.268
	Ptpa	0.646992	0.161	0.296	8.48711e-07	Hspa5	0.674379	0.993	1	5.64764e-39	Serpina3n	0.655419	0.193	0.359	1.92847e-06	Sdc1	0.766682	0.209	0.354	3.13735e-11	Gnb4	0.659512	0.355	0.518	9.17443e-09	Timp3	0.731825	0.55	0.668	1.69663e-11	Cox7a2l	0.403795	0.873	0.868	0.000241675	Tubb2b	0.664212	0.451	0.6	5.56059e-10	Smim3	0.90414	0.338	0.521	1.96462e-21	Adrm1	0.768053	0.167	0.282
	Ctsb	0.644826	0.562	0.789	1.13687e-17	Scrg1	0.674148	0.898	0.992	5.4465e-70	Abhd17a	0.655098	0.297	0.541	3.79846e-10	Tspyl1	0.766088	0.134	0.273	9.82948e-12	Mef2d	0.658393	0.172	0.285	1.35907e-05	Mri1	0.731252	0.265	0.396	3.44341e-07	Rpl5	0.403326	1	0.999	7.75275e-29	Cep85	0.664199	0.174	0.266	0.0209483	Bcat1	0.904004	0.21	0.362	2.0588e-15	Mrpl50	0.767575	0.372	0.603
	Pdia3	0.643692	0.897	0.98	5.25653e-40	Nras	0.674058	0.339	0.602	5.86264e-18	P3h3	0.655094	0.592	0.826	1.23019e-17	Casp4	0.765825	0.151	0.274	1.38837e-09	Hist1h2bc	0.658048	0.975	0.982	1.59662e-18	Nufip2	0.730857	0.286	0.426	5.97729e-08	Anp32b	0.40322	0.935	0.93	8.15013e-05	Eif3f	0.663519	0.972	0.986	1.30322e-83	Gnl2	0.90377	0.16	0.301	2.57787e-14	Tor2a	0.765158	0.21	0.347
	Tug1	0.641733	0.155	0.284	5.40756e-06	Pdia4	0.674041	0.658	0.88	1.15906e-29	Wtap	0.654256	0.191	0.366	3.92309e-06	Ybx3	0.764518	0.76	0.939	2.55156e-67	1810026B05Rik	0.657391	0.341	0.445	0.00478108	Arl14ep	0.730792	0.276	0.405	2.86472e-07	Serbp1	0.397915	0.938	0.932	6.42461e-08	Pbdc1	0.662836	0.563	0.692	1.11575e-11	Tmem70	0.902927	0.281	0.484	1.3938e-25	Gadd45g	0.76513	0.344	0.466
	Ddx47	0.641545	0.162	0.337	5.81343e-12	Arhgap29	0.672642	0.137	0.256	2.99429e-05	Gale	0.654077	0.186	0.321	0.00133685	Ppan	0.764245	0.37	0.617	2.58063e-28	Eif4b	0.657197	0.522	0.717	2.7269e-18	Sars	0.730703	0.523	0.644	2.42228e-10	Eno1	0.396267	0.941	0.959	0.00185253	Hdac1	0.662582	0.311	0.43	3.80051e-05	Slc35b1	0.902831	0.186	0.336	3.67417e-15	Xpo4	0.764997	0.196	0.332
	Ssr1	0.640673	0.567	0.805	1.40411e-22	Mcu	0.672526	0.234	0.434	2.78753e-11	Mmp2	0.652993	0.717	0.91	3.12466e-22	Dcaf8	0.763115	0.312	0.525	9.51197e-22	Timp1	0.657011	0.794	0.89	4.43257e-25	Ogdh	0.730467	0.305	0.444	3.35499e-08	Atp6v0c	0.39509	0.956	0.916	0.000707743	Tbce	0.66251	0.418	0.577	4.52422e-10	Aebp2	0.902166	0.182	0.345	1.72225e-18	Slc35b1	0.763717	0.194	0.316
	Ndufs3	0.640254	0.395	0.649	9.18483e-16	Nudt21	0.672212	0.483	0.719	4.71101e-19	Rab11b	0.652709	0.28	0.53	8.05375e-11	D730003I15Rik	0.762778	0.139	0.254	5.2211e-08	Crebzf	0.656863	0.155	0.276	5.40251e-07	Prdx6	0.730361	0.631	0.748	2.05886e-17	Cd9	0.393359	0.97	0.98	3.45914e-06	Riok1	0.661468	0.362	0.533	2.78716e-10	Tsr3	0.902126	0.176	0.322	1.16216e-14	Wasf2	0.763242	0.26	0.421
	Plpp3	0.639566	0.233	0.396	1.5852e-08	Atf7ip	0.670597	0.253	0.436	1.6749e-10	Eef2	0.652256	0.968	0.995	8.04055e-46	Fabp5	0.762484	0.384	0.557	1.22517e-17	Atxn10	0.656592	0.573	0.753	1.74547e-19	Slc38a3	0.730305	0.189	0.286	0.00179202	Nktr	0.392418	0.867	0.865	0.000750727	Crebzf	0.661421	0.195	0.299	0.000800197	Tab2	0.901571	0.204	0.365	1.22558e-17	Prpf38b	0.762064	0.229	0.412
	Gabbr1	0.63846	0.195	0.367	1.14772e-09	Slc35b1	0.670277	0.221	0.401	3.78503e-09	Tmem205	0.65216	0.191	0.338	0.000302428	Snapc1	0.762152	0.266	0.469	2.62896e-20	Tead1	0.656455	0.244	0.383	1.33217e-07	Gtf2f1	0.729627	0.22	0.319	0.000672622	Npm1	0.38649	0.997	0.999	1.44042e-18	Azin1	0.66142	0.554	0.679	4.98662e-11	BC003965	0.900969	0.149	0.293	2.43419e-15	Kmt2e	0.761023	0.262	0.442
	Pip4p2	0.637211	0.187	0.347	7.63492e-09	Ccar1	0.670126	0.353	0.599	5.66627e-15	Sf3b4	0.65133	0.121	0.258	8.05478e-05	Zfand5	0.761398	0.665	0.858	1.35387e-38	Wwp2	0.656121	0.648	0.737	4.67871e-05	Ypel5	0.729164	0.24	0.361	3.08794e-06	Rpl7a	0.373426	1	1	1.22619e-26	Cct3	0.661092	0.47	0.616	1.08475e-09	Smad2	0.900669	0.244	0.411	1.19609e-17	Col25a1	0.760684	0.185	0.278
	Tiparp	0.636535	0.245	0.42	8.98351e-08	Idh3b	0.669532	0.287	0.501	2.40581e-12	Pck2	0.651033	0.249	0.428	2.16876e-05	Rgs3	0.761197	0.23	0.397	1.28278e-13	Ddx47	0.655978	0.174	0.281	0.000148266	Ptbp3	0.728938	0.31	0.434	3.79284e-07	Prdx4	0.372274	0.873	0.923	0.00154359	Vps51	0.660487	0.206	0.31	0.00272736	Zkscan3	0.899089	0.136	0.265	7.36186e-13	Gtpbp4	0.76054	0.553	0.751
	Lzts2	0.636067	0.241	0.436	8.47008e-11	Ak2	0.669398	0.473	0.687	1.14398e-12	Mat2a	0.650868	0.44	0.617	3.12481e-05	Tmbim6	0.75884	0.476	0.729	2.26568e-33	Tmbim6	0.65559	0.482	0.678	1.6651e-15	Scmh1	0.728893	0.181	0.272	0.00177659	Vkorc1	0.351003	0.973	0.954	0.000252293	Golga4	0.658799	0.303	0.417	7.2944e-05	Mrps34	0.899025	0.212	0.378	9.50757e-19	B3gnt2	0.760037	0.202	0.337
	Odf2	0.636001	0.162	0.302	1.68329e-07	Plscr1	0.669338	0.136	0.251	3.51372e-05	Cdk4	0.649973	0.62	0.878	8.73536e-19	Sdf2l1	0.757878	0.144	0.256	1.28121e-07	Marcks	0.655572	0.19	0.274	0.0384811	Rnf215	0.72872	0.167	0.257	0.00268395	Eef1g	0.339504	0.991	0.98	1.27926e-07	Rap1b	0.6587	0.469	0.632	2.29223e-13	Fdps	0.897465	0.73	0.831	1.05187e-30	Hapln1	0.759982	0.993	1
	Nemf	0.635778	0.211	0.373	4.43536e-08	Mars	0.668598	0.162	0.301	1.37801e-06	G6pc3	0.649778	0.149	0.276	0.00276509	Tulp3	0.757261	0.158	0.288	5.52651e-10	Hnrnpul1	0.654145	0.17	0.269	0.000706935	Zer1	0.728126	0.201	0.309	6.55162e-05	Atxn7l3b	0.330714	0.864	0.862	0.0383247	Rpn2	0.658432	0.843	0.944	1.34917e-37	Thoc1	0.895255	0.228	0.405	3.79947e-19	Tab2	0.75973	0.238	0.383
	Cep57	0.635693	0.188	0.327	2.05192e-06	Vps28	0.668418	0.294	0.5	3.09538e-11	Araf	0.649449	0.215	0.386	6.56741e-05	Gnb1	0.756064	0.454	0.71	5.8982e-34	Hnrnpk	0.653841	0.831	0.95	6.48355e-50	Fkbp4	0.727686	0.721	0.803	1.6997e-17	Bsg	0.328501	0.988	0.99	4.43446e-05	Zfp395	0.657548	0.199	0.294	0.0141572	Hsp90b1	0.894865	0.99	0.998	3.16795e-51	Phb2	0.759026	0.487	0.677
	Ube2g2	0.635164	0.159	0.296	3.21026e-07	Gaa	0.667289	0.443	0.655	3.41155e-14	Dazap2	0.649073	0.135	0.27	0.00036962	Ciao2b	0.755042	0.269	0.473	1.5257e-19	Gpn3	0.653418	0.177	0.28	0.000889668	Spin1	0.725494	0.338	0.478	2.61935e-08	Itm2a	0.327563	1	1	4.74712e-06	Sec23ip	0.656711	0.187	0.285	0.00181573	Derl1	0.894842	0.478	0.696	1.21333e-38	Lbp	0.757252	0.167	0.259
	Dnttip2	0.634696	0.305	0.507	2.29687e-10	Eif4b	0.666765	0.53	0.786	1.15859e-23	Csnk1g2	0.648983	0.274	0.494	1.83536e-07	Rpn2	0.75487	0.629	0.855	4.27144e-45	Nucb1	0.653026	0.581	0.752	1.36569e-18	Matn3	0.723498	0.967	0.981	1.49578e-52	Aldoa	0.321965	0.962	0.957	0.0019699	Hspa8	0.655918	0.997	0.999	6.0685e-37	Kdm5c	0.894783	0.137	0.257	2.94526e-11	Trim27	0.756976	0.294	0.481
	Thap3	0.634139	0.178	0.318	2.54346e-06	Tubb6	0.666138	0.165	0.332	2.86214e-09	Manbal	0.648786	0.229	0.428	1.12698e-06	Tmem11	0.754203	0.479	0.739	1.31901e-36	Msn	0.652944	0.24	0.384	4.93192e-08	9530068E07Rik	0.722916	0.6	0.755	1.58888e-23	Eif3h	0.316834	0.97	0.94	5.14532e-05	Fchsd2	0.655517	0.326	0.473	7.97411e-08	4632427E13Rik	0.894488	0.18	0.34	4.01394e-18	Hdgf	0.755843	0.512	0.732
	Camk1	0.634067	0.238	0.422	4.58847e-10	Rap2b	0.665982	0.158	0.256	0.0119705	Ssr1	0.648426	0.554	0.785	5.61994e-14	Cpm	0.7541	0.333	0.552	7.9302e-24	Bcl2	0.65288	0.23	0.352	1.09462e-05	Eif3l	0.722709	0.499	0.649	4.55723e-16	Hdlbp	0.297022	0.973	0.947	0.0452187	Slc29a1	0.655483	0.396	0.535	3.61117e-07	Snrnp40	0.893712	0.152	0.28	1.6345e-12	Dkc1	0.755328	0.326	0.494
	Cntln	0.633922	0.146	0.266	2.27148e-05	Sppl3	0.665273	0.143	0.268	2.30371e-05	G0s2	0.648107	0.172	0.299	0.00127395	Bgn	0.754039	0.998	1	1.62233e-161	Srebf2	0.652814	0.394	0.549	9.3343e-10	Pcbp1	0.722322	0.854	0.92	4.56349e-44	Gabarap	0.287333	0.988	0.986	2.93414e-08	Emp2	0.654967	0.357	0.483	1.90372e-05	Znhit6	0.893396	0.148	0.285	1.54032e-14	Aimp2	0.755211	0.209	0.342
	Snrpa	0.633541	0.213	0.369	3.01995e-07	Ogfr	0.665174	0.195	0.355	3.28792e-08	Get4	0.647214	0.165	0.312	0.000234672	Hax1	0.753862	0.348	0.578	3.19281e-25	Pmepa1	0.651794	0.412	0.561	9.54162e-10	Akap13	0.721971	0.259	0.365	0.000552325	Eef1d	0.274997	0.959	0.943	0.017209	Prdx6	0.654521	0.608	0.722	1.94983e-11	Fam168b	0.893099	0.174	0.328	1.34197e-16	Ppp6c	0.754131	0.27	0.43
	Ppp4r3b	0.633471	0.276	0.467	5.16918e-10	Pebp1	0.665067	0.919	0.985	3.05669e-73	Ccn1	0.646275	0.468	0.629	0.000290908	Ankrd40	0.753073	0.143	0.274	3.66282e-10	Ddit3	0.651515	0.638	0.749	2.43721e-10	Trmt1	0.721889	0.196	0.288	0.00413829	Gapdh	0.267088	0.997	0.994	0.000360119	Rnf113a2	0.654459	0.228	0.343	8.08336e-05	Nsd1	0.89306	0.281	0.486	1.63483e-24	Il1r1	0.753696	0.24	0.379
	Sf3b2	0.632785	0.57	0.799	1.08154e-17	Csnk1d	0.66503	0.299	0.537	6.68459e-15	Ndn	0.645593	0.55	0.778	1.66261e-12	Pip4p1	0.752951	0.2	0.367	6.38154e-14	Tubb4b	0.651095	0.346	0.487	2.12502e-08	Ccdc88a	0.721027	0.412	0.549	3.47837e-10						Rybp	0.654456	0.243	0.354	0.000558274	Khdc4	0.891776	0.176	0.325	2.36856e-15	Gsn	0.753424	0.23	0.388
	Anxa6	0.632527	0.288	0.533	2.42405e-16	Plekha1	0.662856	0.16	0.31	1.39953e-07	Neu1	0.644109	0.169	0.318	0.000350111	Wdr48	0.752892	0.197	0.363	1.74956e-14	Klhl7	0.651093	0.177	0.282	0.000155357	Akirin2	0.719935	0.518	0.68	3.82673e-18						Vezf1	0.654308	0.215	0.308	0.0248886	Tmed5	0.891544	0.148	0.285	1.7678e-14	Josd1	0.75325	0.181	0.323
	Trabd2b	0.632158	0.207	0.333	9.50431e-05	Dele1	0.662665	0.132	0.263	1.06387e-06	Nfic	0.642056	0.557	0.764	2.71314e-12	Dkc1	0.751429	0.36	0.59	7.77571e-24	Ssr1	0.651064	0.641	0.813	2.42844e-23	Cct5	0.717482	0.795	0.907	8.38695e-47						Uhrf2	0.65346	0.413	0.562	3.18456e-09	Sf3b2	0.891105	0.504	0.746	2.5999e-47	Serinc1	0.753135	0.587	0.798
	Gpsm2	0.631458	0.217	0.412	1.60162e-12	Zc3h14	0.662149	0.257	0.473	1.92657e-12	Spcs1	0.64042	0.851	0.976	3.06221e-35	Sars	0.7508	0.528	0.761	1.20879e-32	Cebpg	0.650807	0.532	0.698	1.95146e-15	Ywhaz	0.717347	0.517	0.682	1.64413e-18						Prpf40a	0.65265	0.395	0.547	1.67253e-09	Fnta	0.890362	0.278	0.491	3.58102e-25	Ppp2ca	0.75299	0.626	0.818
	Arhgdia	0.630942	0.427	0.653	1.07241e-12	Pias4	0.66183	0.158	0.313	3.99239e-08	Fundc1	0.64027	0.163	0.302	0.0020327	Ptbp2	0.750642	0.185	0.35	4.41168e-14	Rnf130	0.650701	0.293	0.441	1.14017e-07	Plod3	0.717003	0.381	0.536	1.42167e-11						Ctsa	0.650482	0.446	0.613	4.58482e-12	Meg3	0.888096	1	1	8.00784e-233	Gas1	0.752744	0.377	0.49
	Cops6	0.629441	0.283	0.485	1.49584e-10	Pdrg1	0.661218	0.611	0.838	1.54851e-23	Rbbp7	0.639391	0.557	0.802	1.33139e-14	Baalc	0.750464	0.199	0.34	4.78266e-10	Akr1a1	0.648149	0.838	0.959	2.52166e-47	Fuca2	0.716569	0.509	0.627	1.18509e-10						Nus1	0.649881	0.417	0.597	3.62858e-13	Ndufaf4	0.887515	0.197	0.351	2.48256e-16	Hnrnpa1	0.752279	0.808	0.948
	Faf1	0.62881	0.166	0.32	1.1471e-08	Arfip2	0.66104	0.125	0.251	4.57744e-06	Klf9	0.638459	0.489	0.721	3.30483e-13	Jund	0.749673	0.825	0.957	2.07643e-49	Gemin7	0.64806	0.212	0.337	8.29955e-06	Ngdn	0.716477	0.342	0.5	4.33106e-10						Snx1	0.648449	0.211	0.308	0.00635038	Crlf2	0.885976	0.178	0.313	2.46793e-13	P3h4	0.752232	0.805	0.924
	Tmem41b	0.627525	0.208	0.375	1.07076e-08	Aga	0.660704	0.431	0.687	2.36926e-19	Srp68	0.638256	0.27	0.47	2.22395e-06	Aldoa	0.74862	0.847	0.969	3.17034e-81	Maco1	0.648021	0.191	0.31	8.39388e-06	Kat6b	0.716162	0.189	0.288	0.00117592						Pde4dip	0.647682	0.454	0.613	4.33336e-11	Mpzl2	0.885681	0.228	0.362	9.01926e-12	Nrbf2	0.750402	0.225	0.378
	Elavl1	0.626212	0.343	0.554	2.17011e-11	Cct4	0.660388	0.637	0.867	6.32274e-31	Ergic1	0.63823	0.233	0.399	0.000208551	Tagln2	0.748222	0.535	0.711	1.2694e-21	Praf2	0.647563	0.267	0.406	1.85033e-06	Nup54	0.716035	0.227	0.341	7.10004e-06						Morf4l2	0.647657	0.849	0.951	1.02885e-42	Tagln2	0.88552	0.37	0.576	2.99177e-28	Fbxl3	0.749493	0.237	0.402
	Scd2	0.625768	0.345	0.511	5.96813e-07	Smarcad1	0.660244	0.312	0.544	5.39471e-14	Rev3l	0.637935	0.124	0.261	8.90714e-05	Eid2	0.748084	0.189	0.359	5.15671e-15	Ccdc80	0.647132	0.182	0.281	0.00214181	Fam76a	0.71456	0.288	0.398	6.53839e-05						Iws1	0.647147	0.209	0.331	3.72764e-05	Srpx	0.885083	0.706	0.868	1.97886e-54	Myd88	0.749077	0.198	0.313
	Tmem167b	0.625368	0.207	0.381	1.7369e-09	Derl1	0.657538	0.456	0.681	1.06908e-14	Fkbp11	0.637824	0.534	0.776	1.89056e-12	Fam117b	0.747801	0.131	0.259	3.45629e-10	Gaa	0.646564	0.444	0.648	1.43233e-16	Rpl4	0.714516	1	1	4.38795e-188						Mapkapk2	0.646851	0.335	0.486	3.33745e-08	Lrp6	0.884979	0.238	0.375	1.19872e-11	Nudt21	0.748596	0.486	0.708
	Cr1l	0.625337	0.285	0.515	5.33692e-14	Anapc2	0.656838	0.147	0.254	0.000734571	Plpp5	0.637273	0.331	0.55	6.72813e-08	Gnb2	0.747002	0.447	0.718	1.90212e-36	Ube2d2a	0.646369	0.461	0.639	3.66993e-13	Zdbf2	0.714287	0.18	0.274	0.00175108						Lbp	0.646064	0.2	0.294	0.0194563	Gfpt2	0.884478	0.197	0.352	1.53177e-15	Fam174a	0.748164	0.286	0.452
	Tpp2	0.624726	0.2	0.355	9.96791e-08	Rcn3	0.656488	0.888	0.985	1.4848e-58	Cops2	0.636199	0.339	0.593	1.44601e-11	Camk2n1	0.746026	0.14	0.267	7.27996e-10	Gm48226	0.645587	0.171	0.28	9.32125e-05	Cpox	0.714141	0.235	0.347	4.10342e-05						Timm9	0.645978	0.272	0.399	1.914e-05	Smim10l1	0.884461	0.419	0.646	4.3621e-35	Fkbp10	0.747906	0.737	0.869
	Mmgt2	0.623011	0.135	0.254	7.61508e-06	3110040N11Rik	0.656091	0.244	0.426	1.55091e-09	Capzb	0.633881	0.36	0.598	1.35791e-09	Gtf2f2	0.745752	0.209	0.354	6.6745e-11	Gigyf2	0.64505	0.242	0.361	9.5038e-05	Zfr	0.712807	0.581	0.719	8.00405e-19						R3hdm1	0.645889	0.506	0.662	1.01717e-11	Fam114a2	0.884169	0.231	0.371	2.16024e-13	Atp9b	0.747877	0.163	0.253
	D5Ertd579e	0.622056	0.183	0.343	1.05422e-08	Armcx1	0.655824	0.175	0.327	4.0826e-08	Sec22b	0.633541	0.664	0.902	5.33291e-20	Il13ra1	0.745039	0.168	0.31	5.90586e-11	Pcolce2	0.644889	0.666	0.817	6.55494e-19	Galt	0.712603	0.176	0.266	0.00132151						Timm8a1	0.644451	0.311	0.459	7.47251e-08	Emp3	0.884064	0.792	0.926	1.66369e-85	Cdk9	0.747438	0.216	0.351
	Ep300	0.620832	0.173	0.321	5.1928e-08	Hnrnpa1	0.655096	0.814	0.954	5.35943e-44	Ctsf	0.633454	0.35	0.611	1.3988e-11	Cd47	0.744917	0.488	0.701	1.6692e-26	Gars	0.643973	0.552	0.692	2.66328e-12	Pfkp	0.712594	0.25	0.348	0.000760336						Eif2s3x	0.644398	0.412	0.553	5.81227e-09	Mogs	0.883584	0.154	0.265	2.99617e-09	Rae1	0.747034	0.266	0.436
	Gdi2	0.620609	0.684	0.852	3.67397e-21	Decr1	0.654709	0.15	0.277	3.69448e-06	AI837181	0.632504	0.235	0.425	7.37441e-06	Tgfb2	0.744822	0.339	0.569	3.11143e-26	Smim3	0.643734	0.212	0.326	7.51023e-05	Srfbp1	0.712356	0.207	0.292	0.0139486						Bud31	0.643651	0.481	0.646	2.10664e-11	Dhx30	0.883476	0.14	0.268	1.07722e-12	Ywhaq	0.747025	0.672	0.841
	Fopnl	0.620569	0.204	0.373	1.29066e-08	Fcgrt	0.654659	0.491	0.725	1.48559e-17	Cdc16	0.632479	0.37	0.61	8.85304e-10	Scarf2	0.743816	0.143	0.266	7.35553e-09	Usp37	0.643142	0.199	0.31	0.000100085	Dyrk1a	0.711818	0.173	0.267	0.000579053						Ggnbp2	0.643352	0.297	0.428	1.26334e-05	Wasf2	0.882941	0.218	0.4	9.73032e-20	Abraxas2	0.746157	0.204	0.336
	Rprd1b	0.6201	0.152	0.296	4.27062e-08	Chchd6	0.65378	0.173	0.322	4.29576e-07	Pip5k1a	0.632011	0.166	0.296	0.00966099	Cebpb	0.743803	0.717	0.912	6.84359e-55	Seh1l	0.643029	0.187	0.303	1.65355e-05	Arhgef12	0.711805	0.274	0.376	0.000966348						Lin7c	0.642573	0.399	0.544	9.87971e-10	Rab1a	0.882848	0.456	0.714	1.16993e-43	Gabpb1	0.745306	0.19	0.319
	Lsm14a	0.619825	0.254	0.456	4.43123e-11	Snx1	0.653724	0.191	0.367	1.59342e-10	Cdc26	0.630907	0.516	0.767	3.16664e-13	Zfp1	0.743592	0.132	0.252	8.65406e-09	Smpdl3a	0.642966	0.352	0.505	8.51405e-08	P2rx4	0.711129	0.204	0.313	9.60743e-05						Wdr1	0.641031	0.318	0.469	2.36424e-08	Scamp3	0.882376	0.165	0.29	2.63619e-11	Fh1	0.745125	0.187	0.302
	Akt2	0.619658	0.195	0.363	1.56463e-09	Aldh2	0.653627	0.45	0.692	3.42176e-16	Anapc5	0.630819	0.541	0.82	1.93869e-14	Mapk1ip1l	0.743399	0.347	0.582	3.58432e-25	Rlim	0.641721	0.245	0.391	1.03654e-07	Mef2d	0.710406	0.219	0.325	0.000319245						Cab39	0.640864	0.296	0.41	0.000299902	Sec22a	0.882279	0.161	0.295	2.59123e-13	Cdr2	0.744929	0.162	0.262
	Pex2	0.619477	0.182	0.325	1.43386e-06	Cst3	0.651412	0.945	0.989	4.21284e-48	Galnt18	0.630607	0.187	0.377	8.67427e-07	Akr1a1	0.743028	0.751	0.952	2.47218e-76	Tpd52l1	0.641644	0.303	0.446	3.91641e-07	Aktip	0.709518	0.154	0.256	7.12747e-05						St3gal4	0.640758	0.157	0.251	0.00657864	Nfat5	0.882151	0.511	0.742	2.13548e-42	6330403K07Rik	0.744812	0.232	0.351
	Smo	0.619141	0.266	0.452	1.36175e-09	Tmem47	0.650725	0.152	0.282	8.04597e-06	Rsl24d1	0.630134	0.274	0.497	1.78661e-07	Syf2	0.742298	0.327	0.571	1.09308e-25	Wwtr1	0.640972	0.405	0.556	1.42412e-08	Map4k4	0.708987	0.389	0.54	2.10169e-10						Utp3	0.640375	0.382	0.493	1.0756e-05	Spryd3	0.882118	0.158	0.3	5.29262e-15	Trmt13	0.744746	0.217	0.352
	App	0.618891	0.803	0.931	4.01413e-26	Hmgn2	0.65044	0.687	0.884	3.50658e-27	Hspa8	0.629995	1	1	9.84031e-52	Rsf1	0.74227	0.149	0.27	1.50451e-08	Gnl2	0.640723	0.218	0.337	0.000108919	Actr2	0.707776	0.252	0.369	1.45765e-05						Slc16a1	0.640305	0.239	0.348	0.00131832	Setd5	0.881059	0.311	0.536	7.57547e-29	Sdcbp	0.743823	0.543	0.741
	Angptl2	0.618789	0.254	0.393	5.35474e-05	Cpm	0.648803	0.216	0.354	7.49497e-06	Slc20a1	0.629865	0.207	0.348	0.00141624	Mcub	0.742161	0.138	0.269	1.80021e-10	9930021J03Rik	0.640007	0.165	0.258	0.0028682	Ppm1a	0.707708	0.558	0.707	2.91256e-19						Zc3h13	0.639534	0.301	0.419	8.91156e-05	Map7d1	0.880643	0.184	0.334	1.24723e-15	Slc41a1	0.742943	0.295	0.445
	Pgk1	0.618714	0.695	0.85	1.07095e-17	Gosr1	0.64713	0.198	0.352	3.97449e-07	Pip4p2	0.629547	0.19	0.375	1.0244e-06	Pcyt1a	0.741663	0.188	0.357	2.01897e-14	Birc2	0.638574	0.383	0.535	5.85402e-09	Tmem39a	0.707572	0.39	0.538	3.86169e-11						Zfp638	0.639522	0.314	0.452	1.53578e-05	Sap30bp	0.880293	0.193	0.325	2.17664e-11	Actb	0.742634	0.947	0.961
	Blmh	0.617304	0.252	0.422	1.48416e-07	Tsc22d1	0.646118	0.875	0.948	5.6758e-24	Zfr	0.62898	0.475	0.727	3.26005e-12	Tfb2m	0.741447	0.159	0.291	5.02804e-10	Plekha5	0.637405	0.151	0.258	6.76802e-05	Birc2	0.70724	0.474	0.628	8.20938e-13						AI837181	0.638167	0.321	0.446	3.1253e-05	Birc2	0.88028	0.504	0.693	4.93476e-28	Camk1	0.7424	0.275	0.415
	Pnisr	0.61636	0.501	0.74	3.79626e-14	Tspan3	0.64604	0.818	0.953	1.23389e-38	Taf13	0.628375	0.179	0.321	0.00302568	Commd9	0.741285	0.145	0.266	3.7802e-09	Smo	0.637276	0.241	0.345	0.00182589	Arl6ip1	0.707135	0.337	0.448	1.12292e-05						Lamp2	0.637785	0.686	0.821	7.04946e-21	Kctd4	0.880097	0.175	0.298	4.29799e-11	Arhgef12	0.74135	0.259	0.385
	Cpq	0.615013	0.6	0.809	3.08986e-17	Gde1	0.645584	0.353	0.564	9.42046e-12	Elovl5	0.62763	0.139	0.251	0.0424595	Trim47	0.741075	0.363	0.597	4.87894e-25	Znrd2	0.636427	0.312	0.448	2.69082e-06	Itm2c	0.706884	0.65	0.785	2.92226e-21						Eps8	0.637658	0.256	0.362	0.000982021	Prmt7	0.879416	0.142	0.265	1.45399e-11	Akap13	0.741196	0.27	0.422
	Slc16a1	0.613378	0.148	0.264	4.49793e-05	Pvt1	0.645136	0.19	0.355	9.04603e-09	Pantr1	0.627341	0.353	0.565	5.96447e-07	Fam174a	0.740364	0.252	0.458	5.7569e-18	Ptbp2	0.635822	0.181	0.289	0.000196497	Uqcrc1	0.706742	0.326	0.449	1.63837e-06						Golt1b	0.637619	0.66	0.815	3.2729e-23	Nol11	0.879385	0.144	0.285	7.89453e-15	Ccnd3	0.740492	0.6	0.747
	Phf14	0.612797	0.186	0.333	4.82736e-07	Trappc6a	0.644857	0.34	0.546	3.58895e-11	Oaz2	0.625885	0.181	0.35	1.06471e-05	Gpd2	0.739465	0.187	0.356	5.24927e-15	Ube2j1	0.63573	0.236	0.378	8.90376e-07	Prpf19	0.706665	0.319	0.442	1.25003e-07						Tmx3	0.637313	0.2	0.303	0.00108115	Nsun2	0.878988	0.194	0.342	1.93716e-14	Pura	0.739678	0.471	0.662
	Sorbs2	0.612134	0.363	0.56	2.63868e-09	Sesn3	0.644343	0.238	0.409	1.69795e-08	Calr	0.624688	0.92	0.986	5.32184e-23	Tubb4b	0.739237	0.355	0.588	3.31344e-26	Rhoc	0.634979	0.602	0.738	1.65841e-14	Smim7	0.706046	0.674	0.828	4.37271e-29						Avl9	0.637091	0.249	0.354	0.00320243	Tmem243	0.878541	0.175	0.321	2.9724e-14	Nfkbib	0.739539	0.15	0.253
	Bag6	0.611832	0.155	0.312	1.79528e-09	E030030I06Rik	0.64409	0.142	0.267	1.80069e-05	Gpx8	0.624522	0.574	0.824	3.47848e-15	Ilk	0.739211	0.241	0.42	1.70931e-14	Tmem65	0.634439	0.153	0.261	0.000104654	Gnl1	0.705992	0.348	0.498	8.65281e-10						Mcu	0.636849	0.348	0.499	1.21519e-08	Igf2bp2	0.878082	0.204	0.382	6.89921e-20	Resf1	0.73902	0.265	0.465
	Pkdcc	0.611812	0.17	0.284	0.0010397	Akt2	0.643528	0.221	0.377	4.26487e-07	Nphp1	0.623615	0.228	0.386	0.000519811	Anxa8	0.735694	0.375	0.553	6.22728e-16	Eif3f	0.63395	0.948	0.98	1.21292e-67	Tbc1d10a	0.705762	0.405	0.569	2.15264e-12						Ik	0.636245	0.396	0.546	2.89915e-09	Mafg	0.878075	0.292	0.508	1.32934e-26	Paics	0.738802	0.489	0.692
	Siah1a	0.611604	0.183	0.345	1.10988e-08	Med10	0.643027	0.291	0.48	7.311e-10	Pdrg1	0.623032	0.591	0.844	1.3004e-13	Pvt1	0.734732	0.175	0.332	1.46911e-12	Tmem128	0.632063	0.284	0.439	1.34373e-08	Ube2d2a	0.705649	0.654	0.79	2.42004e-27						Mark3	0.635509	0.263	0.383	3.04516e-05	Larp7	0.877045	0.363	0.581	1.29538e-29	Grk3	0.7386	0.181	0.292
	Josd2	0.611447	0.198	0.337	2.4121e-05	Eif2a	0.642761	0.289	0.497	3.26784e-12	Stk11	0.62217	0.158	0.302	0.000505502	Dlgap4	0.734714	0.237	0.449	2.19273e-21	Eno1	0.631928	0.79	0.898	8.15162e-25	Shisa4	0.705468	0.622	0.773	1.87411e-23						Sec22a	0.63544	0.201	0.289	0.0490656	Atf2	0.876342	0.141	0.271	3.77657e-13	Lrrc58	0.738183	0.235	0.386
	Ythdf1	0.610221	0.233	0.402	3.42276e-08	Otub1	0.642294	0.248	0.439	2.04327e-10	Ppp1r15b	0.622097	0.231	0.431	4.75244e-07	Setd3	0.734375	0.211	0.378	3.88783e-14	Chmp2b	0.631866	0.325	0.482	2.04069e-09	Rab11b	0.705113	0.435	0.584	1.51621e-12						Dnajb9	0.63537	0.536	0.655	1.64658e-09	Ndfip2	0.873723	0.183	0.321	2.41989e-12	Pik3r1	0.73811	0.243	0.361
	Rtcb	0.609764	0.309	0.523	2.14234e-11	2810013P06Rik	0.641491	0.236	0.409	3.72749e-09	Mast4	0.620089	0.333	0.557	1.2003e-09	Arl2bp	0.733857	0.19	0.354	2.65621e-13	Sdc3	0.631515	0.234	0.37	1.77732e-06	Zfp507	0.705034	0.214	0.315	0.000943425						Ube2f	0.635121	0.25	0.362	0.00115705	Lsm14a	0.873286	0.138	0.251	7.51492e-10	Crlf2	0.737564	0.191	0.32
	Sumo3	0.60914	0.317	0.533	6.1657e-11	Fgfrl1	0.640505	0.451	0.7	8.81654e-17	Pfn1	0.618577	0.743	0.91	2.13567e-19	Nr1d2	0.733659	0.233	0.429	2.09445e-17	Cep57	0.631126	0.259	0.368	0.00129612	Scamp3	0.704771	0.284	0.401	7.60805e-06						Mthfd2	0.635002	0.632	0.736	1.62535e-11	Stxbp3	0.873112	0.139	0.262	1.37845e-11	Ruvbl2	0.737353	0.151	0.259
	Snx27	0.609014	0.15	0.288	1.53357e-07	Rab39b	0.639702	0.317	0.527	3.88264e-12	Gfpt2	0.617754	0.215	0.375	0.000132394	Uqcrfs1	0.733255	0.471	0.709	2.62796e-31	Nufip2	0.629851	0.264	0.41	1.78112e-07	Bclaf1	0.704769	0.555	0.702	7.23679e-18						Tead1	0.634507	0.274	0.385	0.00106873	Zfp326	0.873027	0.294	0.501	1.75853e-24	Paxx	0.737112	0.186	0.295
	Smu1	0.608607	0.203	0.373	1.36593e-08	Sc5d	0.63945	0.42	0.627	3.70768e-11	Col25a1	0.617003	0.158	0.287	0.00437075	Eif2s3x	0.731726	0.345	0.55	2.37898e-19	Pip4p1	0.628629	0.286	0.427	2.23767e-06	Prpf38b	0.704425	0.409	0.537	9.61195e-09						Ppp4r2	0.633657	0.464	0.626	4.4058e-11	Akap13	0.872593	0.27	0.46	1.81091e-22	Rdh11	0.737025	0.307	0.494
	Emb	0.607521	0.166	0.256	0.044883	Rpa2	0.639114	0.177	0.295	0.00142427	Eid1	0.616875	0.81	0.964	1.75666e-27	Twf1	0.73118	0.283	0.466	1.15257e-14	Copz1	0.627893	0.366	0.55	3.35914e-12	Cdr2	0.702811	0.173	0.268	0.00091653						Ankrd11	0.633318	0.532	0.679	2.7785e-12	Sbds	0.872488	0.169	0.302	1.00684e-12	Ppp2cb	0.736658	0.165	0.277
	Ech1	0.607096	0.381	0.606	5.88034e-12	Atp6ap1	0.63674	0.212	0.378	4.24757e-08	Mrpl2	0.616322	0.278	0.489	1.76318e-07	Cops5	0.730756	0.416	0.662	4.24671e-28	Eif4a2	0.627718	0.726	0.852	5.95843e-29	Ube2j2	0.701744	0.321	0.451	2.73204e-07						Plbd2	0.632924	0.419	0.584	6.24564e-10	Eef2	0.87173	0.977	0.998	1.78989e-189	Tnpo1	0.732228	0.25	0.406
	St6galnac4	0.606737	0.165	0.282	0.000146642	Gprasp1	0.636359	0.214	0.357	1.06939e-05	Gsk3b	0.616104	0.287	0.509	1.09575e-07	Nt5c3	0.730554	0.222	0.389	1.13775e-13	Pdha1	0.626852	0.204	0.317	7.59425e-05	Rrp7a	0.701468	0.196	0.288	0.00505413						Rbm39	0.632196	0.991	0.99	7.65046e-81	Cavin3	0.871377	0.486	0.709	5.20712e-36	Tsc22d2	0.732091	0.162	0.253
	Cars	0.606576	0.317	0.499	4.37823e-08	Lgr4	0.634748	0.153	0.263	0.000781963	Sh3gl1	0.616021	0.325	0.536	1.28799e-07	Prmt7	0.729811	0.156	0.299	4.81647e-12	Rnf187	0.626661	0.276	0.425	1.85897e-07	Tmem41b	0.697626	0.465	0.598	1.68665e-11						Atp13a3	0.632106	0.178	0.266	0.0279297	Shisa4	0.871046	0.222	0.368	8.28659e-14	Agpat4	0.731678	0.273	0.431
	Enah	0.606099	0.175	0.302	3.58631e-05	Dcaf8	0.634414	0.325	0.536	3.91327e-12	Eif2b1	0.615907	0.143	0.258	0.0196529	Fnta	0.72925	0.356	0.6	7.14303e-26	Nolc1	0.625673	0.327	0.499	2.11728e-10	C1qtnf6	0.697439	0.27	0.361	0.00272279						Pink1	0.632061	0.284	0.416	2.80358e-05	Tcp1	0.870428	0.646	0.845	4.65109e-62	Vezf1	0.731429	0.193	0.342
	Maz	0.605976	0.244	0.44	3.59507e-10	Krt10	0.634166	0.147	0.265	0.000231668	Cldnd1	0.615846	0.449	0.715	1.62464e-12	Ccdc85b	0.725562	0.482	0.707	4.85485e-25	Fam129b	0.625521	0.24	0.369	1.05763e-05	Ccnd3	0.697359	0.733	0.836	3.02368e-24						Sil1	0.630439	0.33	0.426	0.00709001	Bag5	0.869152	0.365	0.604	4.87038e-33	Sbds	0.731388	0.214	0.338
	Ndufv1	0.605222	0.206	0.385	5.68761e-10	Sp3	0.633846	0.248	0.446	4.66081e-11	Golt1b	0.615828	0.496	0.736	1.8034e-11	Fdx2	0.724055	0.207	0.373	3.88323e-14	Actg1	0.625276	0.935	0.975	5.55996e-19	Ccar1	0.69732	0.436	0.604	2.18552e-14						Rabl3	0.630381	0.211	0.305	0.0290517	Lpgat1	0.867435	0.145	0.257	7.42779e-10	Eid2	0.730897	0.159	0.274
	Ccdc88a	0.604703	0.419	0.653	3.45507e-14	9530068E07Rik	0.633771	0.444	0.682	8.74773e-17	Dnajc30	0.615181	0.15	0.288	0.000820237	Krt16	0.723875	0.132	0.294	1.32109e-18	Nfix	0.624741	0.575	0.722	1.16175e-14	Pot1a	0.696149	0.19	0.283	0.0040527						Ftl1	0.625864	1	0.999	2.46847e-121	Rab5a	0.86738	0.449	0.697	3.81225e-42	Napa	0.729305	0.417	0.631
	Thap7	0.604608	0.144	0.262	1.75473e-05	Amn1	0.633628	0.269	0.438	5.06298e-08	Sdha	0.614858	0.271	0.492	1.18751e-08	Thyn1	0.72196	0.191	0.344	2.15276e-11	Matn4	0.623726	0.441	0.564	3.69119e-05	Got2	0.695769	0.197	0.288	0.0117819						Sp1	0.625833	0.205	0.313	0.000806125	Lrrc59	0.866969	0.413	0.655	2.56633e-37	Bdp1	0.729138	0.163	0.278
	Prpf40a	0.603929	0.41	0.633	8.98378e-13	Sri	0.632988	0.365	0.566	1.0023e-10	Tbc1d23	0.614783	0.284	0.474	6.6318e-06	Pou3f3	0.721551	0.253	0.409	2.87805e-13	Gle1	0.623515	0.268	0.406	1.05639e-06	Morf4l2	0.694969	0.923	0.969	6.1156e-72						Fip1l1	0.625013	0.356	0.492	2.29018e-06	Nop58	0.866475	0.563	0.799	3.38543e-52	Fam168b	0.729056	0.179	0.306
	Ctdspl	0.603673	0.253	0.41	4.9285e-06	Phyh	0.632815	0.559	0.822	2.5423e-28	Pcolce2	0.61419	0.598	0.844	2.79348e-17	Mpst	0.72099	0.215	0.388	1.54501e-14	Rrp1	0.622922	0.427	0.601	9.02484e-12	Plrg1	0.694218	0.181	0.288	0.000115916						Lhfp	0.624018	0.327	0.43	0.00147075	Klf7	0.86632	0.191	0.33	4.14748e-13	Clic1	0.728997	0.715	0.851
	Bclaf1	0.602401	0.421	0.655	8.99145e-14	Tbcc	0.632416	0.166	0.272	0.00381907	Fgfr2	0.613936	0.572	0.769	1.50155e-10	Eif2a	0.720452	0.268	0.455	3.47752e-16	Psmd2	0.622821	0.288	0.426	2.37878e-07	St3gal4	0.694202	0.25	0.368	1.17327e-05						Cpq	0.62245	0.788	0.89	4.47085e-29	Adss	0.86545	0.305	0.502	2.15376e-22	Foxc1	0.728195	0.183	0.287
	Fmod	0.601906	0.971	0.988	2.63564e-31	Zfp560	0.632365	0.284	0.46	3.66903e-08	Snx18	0.613935	0.345	0.56	2.12894e-07	Tpd52l1	0.719934	0.294	0.461	6.84832e-13	Clic1	0.622187	0.718	0.848	1.83934e-24	Trim35	0.694081	0.382	0.506	5.13786e-06						Gnai2	0.622378	0.846	0.918	5.56701e-38	Lifr	0.865429	0.167	0.291	9.04908e-11	Tmem128	0.727892	0.29	0.467
	Itgb5	0.601767	0.214	0.389	8.16143e-09	Sec13	0.631407	0.423	0.624	5.83747e-11	Lats1	0.613292	0.142	0.285	0.000102274	Baz2b	0.718653	0.194	0.346	2.31817e-11	Hspa14	0.622064	0.227	0.322	0.0441055	Ppm1b	0.693006	0.259	0.378	2.36518e-05						Cnmd	0.622008	1	1	1.13069e-133	Rnmt	0.865373	0.328	0.557	1.0315e-29	Pi4k2b	0.727261	0.221	0.363
	Uck2	0.601299	0.169	0.288	0.000145855	Cops7a	0.631315	0.281	0.48	1.50448e-10	Copb2	0.612705	0.653	0.883	2.97694e-19	Fam50a	0.718005	0.191	0.342	1.35754e-11	Rnf2	0.621897	0.182	0.274	0.0132173	44627	0.691992	0.338	0.485	1.1614e-08						Phip	0.621579	0.286	0.397	0.00276754	Tbrg1	0.864733	0.749	0.923	3.69611e-87	Exosc3	0.727202	0.214	0.374
	Anxa2	0.601217	0.782	0.903	1.14337e-19	Rab11b	0.630964	0.287	0.49	1.85873e-10	Usf2	0.611253	0.311	0.503	2.8874e-05	Pip4p2	0.715771	0.182	0.325	2.65437e-11	Chd6	0.621122	0.232	0.355	3.13804e-05	Snapc1	0.691871	0.261	0.373	0.000133407						P3h3	0.621361	0.774	0.897	4.50318e-33	Tiparp	0.864525	0.242	0.387	4.1841e-13	Cttnbp2nl	0.726475	0.154	0.257
	Sirt2	0.600966	0.225	0.398	1.19632e-08	Drg1	0.630652	0.133	0.267	5.44731e-07	Gmppa	0.611196	0.148	0.29	0.000346416	Slc7a5	0.715244	0.212	0.382	3.00597e-14	Fh1	0.620873	0.212	0.314	0.00289793	Chadl	0.69097	0.901	0.954	2.09127e-49						Zfr	0.620105	0.534	0.674	4.75238e-12	Ccni	0.863406	0.215	0.387	2.09192e-17	Rab11b	0.726024	0.248	0.419
	Kdm5b	0.598477	0.31	0.501	1.79985e-09	Yif1b	0.630575	0.512	0.72	2.85274e-14	Zfp354c	0.611021	0.153	0.282	0.00289419	Bmp2	0.715194	0.221	0.352	1.61997e-07	Tcp1	0.620721	0.704	0.85	3.5617e-24	Hist1h1c	0.690237	0.991	0.998	1.67372e-68						Ghr	0.61992	0.471	0.594	5.20356e-07	Amn1	0.863254	0.187	0.326	4.12608e-13	Ppp4r3a	0.725153	0.162	0.284
	Neat1	0.598264	0.737	0.824	8.73161e-05	Adipor1	0.630304	0.426	0.698	3.91431e-19	Napa	0.610149	0.461	0.683	1.21633e-08	Glud1	0.71511	0.452	0.698	8.91374e-31	App	0.620356	0.762	0.885	1.62413e-32	Slc39a7	0.689955	0.614	0.731	5.84632e-18						Gnas	0.619269	1	1	3.09038e-81	Mea1	0.862765	0.154	0.281	6.11062e-12	Gar1	0.724796	0.434	0.635
	Bmpr2	0.597652	0.164	0.314	6.27716e-08	Ik	0.62974	0.38	0.59	4.71411e-11	Ppig	0.609758	0.518	0.736	7.64577e-09	Raf1	0.714952	0.173	0.323	3.59935e-12	Wtap	0.620134	0.206	0.33	2.49807e-05	Nt5dc2	0.688704	0.461	0.58	2.03083e-10						Sertad1	0.618407	0.373	0.498	1.96941e-05	Napg	0.862312	0.183	0.322	3.81622e-13	Bgn	0.72369	0.999	1
	Hnrnpdl	0.595967	0.699	0.84	6.4409e-16	Ubc	0.629363	0.918	0.973	1.04899e-18	Raf1	0.60974	0.184	0.372	2.4135e-07	Cst3	0.714856	0.932	0.986	2.62927e-64	Sec22a	0.619764	0.174	0.267	0.00862369	Kmt2e	0.68842	0.464	0.567	4.83428e-06						Rflna	0.618373	0.362	0.502	2.59154e-06	Pim1	0.861181	0.174	0.317	1.45248e-13	Rnf130	0.723377	0.319	0.499
	Grsf1	0.595665	0.19	0.327	8.94866e-06	Pip5k1a	0.628029	0.162	0.293	4.00702e-06	Snapin	0.607977	0.219	0.371	0.00150603	Osmr	0.714585	0.392	0.625	3.29829e-23	Fam120a	0.619736	0.201	0.314	0.000197334	Rabl3	0.687689	0.25	0.368	4.83457e-05						Resf1	0.618138	0.259	0.363	0.00455184	Crebbp	0.86066	0.292	0.482	9.56759e-22	Pi4k2a	0.722652	0.235	0.405
	Cdc16	0.595594	0.29	0.464	5.27585e-08	Ctsh	0.627666	0.227	0.412	1.68845e-11	Lsm14a	0.60753	0.219	0.389	8.60731e-05	Srebf2	0.713775	0.42	0.654	3.27301e-24	Airn	0.619657	0.316	0.432	0.000100706	Ube2v1	0.687483	0.329	0.462	5.80053e-07						Fbln7	0.617225	0.474	0.582	1.08193e-05	Lgals3	0.860552	0.781	0.904	2.03477e-47	Dnajc18	0.722565	0.177	0.284
	Trim47	0.5955	0.445	0.6	3.20052e-06	Kctd20	0.627296	0.133	0.277	1.0247e-07	Gtf2f2	0.60691	0.226	0.38	0.000335493	Tax1bp3	0.713744	0.166	0.291	3.6686e-08	Ccpg1	0.619254	0.239	0.361	6.15854e-05	Tax1bp3	0.687227	0.231	0.329	0.00272452						Cavin3	0.617108	0.558	0.672	1.00517e-06	Psmd3	0.859179	0.199	0.367	2.44897e-18	Triap1	0.722289	0.173	0.277
	Mlec	0.595477	0.339	0.527	3.36374e-07	Cops5	0.627114	0.421	0.659	2.26975e-14	Clk1	0.606595	0.714	0.889	3.0438e-15	Ensa	0.713273	0.342	0.584	6.54775e-25	Adamts1	0.618552	0.209	0.311	0.00198739	Laptm4b	0.68722	0.171	0.259	0.0112048						Eif3d	0.616781	0.457	0.62	1.37695e-11	Rock2	0.859055	0.481	0.692	8.45463e-36	Snhg16	0.721674	0.349	0.543
	Csnk1g2	0.594968	0.248	0.454	1.23435e-11	Luc7l2	0.626497	0.809	0.943	4.95051e-38	Arf6	0.606541	0.46	0.712	3.88219e-10	Golga4	0.712954	0.231	0.41	3.21721e-15	Nsd3	0.618499	0.232	0.344	0.000394599	Irs2	0.687134	0.358	0.482	1.40054e-06						Efr3a	0.616723	0.161	0.253	0.0176785	Rraga	0.858253	0.352	0.56	8.21294e-26	Srsf3	0.721167	0.6	0.796
	Cdc42bpa	0.594689	0.137	0.254	1.55785e-05	Kdm5b	0.626267	0.319	0.557	4.31653e-14	Txndc11	0.606091	0.205	0.362	0.000213384	Plbd2	0.712628	0.281	0.494	4.91556e-18	Leprot	0.618168	0.255	0.382	2.48242e-05	Mt1	0.686732	0.921	0.938	7.40431e-10						Ube2h	0.616307	0.387	0.553	1.99764e-10	Rnf4	0.857622	0.158	0.287	7.72254e-12	Mef2d	0.720164	0.164	0.296
	Sdc1	0.594643	0.263	0.434	1.48998e-07	Ndufs2	0.625949	0.379	0.635	2.10204e-16	Vps37b	0.606	0.359	0.568	5.2375e-08	Riok3	0.712176	0.314	0.518	8.34392e-19	Ppie	0.617768	0.301	0.431	1.6155e-05	Fastk	0.686712	0.375	0.482	3.24262e-06						Pabpc4	0.615491	0.306	0.452	4.39861e-07	Josd1	0.856843	0.177	0.32	7.76908e-14	Tbrg1	0.719922	0.836	0.943
	Lta4h	0.594064	0.2	0.341	8.27818e-06	Mfsd10	0.625659	0.246	0.425	7.28394e-09	Abhd8	0.605105	0.152	0.284	0.00100315	Nudt21	0.711508	0.454	0.713	1.3525e-31	Itfg2	0.617686	0.189	0.29	0.00165666	Vrk3	0.685516	0.18	0.275	0.00143806						Tmem70	0.6154	0.345	0.475	4.01616e-06	Xpo4	0.856265	0.18	0.33	1.93476e-15	Smarcad1	0.718589	0.393	0.602
	Irf2bp1	0.593328	0.135	0.268	9.99281e-08	Phb	0.624829	0.188	0.345	2.00407e-07	Tmem214	0.603808	0.201	0.372	1.59933e-05	Surf1	0.711397	0.145	0.269	7.63166e-09	1600012H06Rik	0.617338	0.152	0.254	0.000301189	Coa7	0.685512	0.181	0.262	0.0367214						Riok3	0.614523	0.35	0.485	8.77077e-06	Nsmce3	0.855535	0.271	0.488	9.1083e-27	Eif3l	0.718238	0.328	0.522
	Gmds	0.593134	0.282	0.475	2.47505e-09	Dusp8	0.624278	0.162	0.271	0.00104079	Hoxa10	0.602915	0.21	0.36	0.000972255	Cep57	0.710102	0.176	0.318	2.11933e-10	Tsc22d2	0.615778	0.151	0.251	0.000148616	Cast	0.685427	0.256	0.371	4.23885e-05						Tmem167b	0.614352	0.434	0.599	8.22713e-10	Anxa11	0.855073	0.146	0.265	1.66034e-10	Serpinb6a	0.717898	0.411	0.606
	Tef	0.592626	0.147	0.282	4.21876e-07	Sdha	0.624245	0.237	0.426	1.51368e-10	Tlk2	0.602494	0.198	0.347	0.00219075	Rnf103	0.709868	0.139	0.256	2.12839e-08	Pdhb	0.615703	0.287	0.458	5.12189e-09	Efemp2	0.685413	0.65	0.776	2.60828e-22						Ccnq	0.613898	0.167	0.267	0.000926022	Herpud1	0.85453	0.893	0.987	2.33147e-94	Blmh	0.717657	0.256	0.411
	Hist1h2ae	0.592219	0.159	0.292	1.0999e-06	Scamp3	0.623964	0.216	0.369	2.18e-06	Aldh2	0.601965	0.414	0.643	1.87606e-09	Gmfb	0.709684	0.281	0.492	1.02616e-19	Txnip	0.614916	0.778	0.871	4.10157e-06	Iqcb1	0.6845	0.236	0.344	0.000100458						Cry1	0.613807	0.243	0.349	0.0026038	Gclm	0.854448	0.154	0.263	6.38378e-09	Akr1a1	0.717027	0.851	0.941
	Eif2a	0.591922	0.292	0.483	9.78713e-10	Ccdc124	0.623942	0.172	0.287	0.00040914	Nucb1	0.601016	0.519	0.775	1.85484e-12	Nufip2	0.708794	0.318	0.52	2.17582e-18	Aen	0.614469	0.144	0.253	3.35375e-05	Hspa2	0.68384	0.385	0.473	0.00241496						Hnrnpa1	0.613036	0.833	0.931	9.60701e-37	Larp1	0.854099	0.23	0.396	3.99963e-17	Stk25	0.71609	0.202	0.354
	G3bp2	0.591602	0.176	0.286	0.00658095	Rbm42	0.623809	0.209	0.396	5.90108e-10	Ier2	0.600353	0.634	0.782	2.24266e-06	Tbc1d10a	0.708514	0.195	0.353	3.02604e-12	Ctdnep1	0.613378	0.264	0.389	2.15587e-05	Zc3h13	0.683377	0.321	0.427	0.000113923						Rtcb	0.61297	0.323	0.463	1.161e-06	Uqcrfs1	0.853822	0.441	0.68	4.92644e-37	Ptbp2	0.715035	0.218	0.354
	Il17d	0.591401	0.5	0.704	2.12968e-10	Gnb1	0.62224	0.486	0.706	6.45719e-17	Tm7sf3	0.600298	0.263	0.455	4.01064e-06	Cdo1	0.707951	0.173	0.334	3.51343e-15	Atg12	0.613113	0.299	0.447	4.2585e-07	Ap3b1	0.683023	0.204	0.309	0.000368486						Hist1h2bc	0.612133	0.999	0.999	2.82953e-41	Serpinh1	0.853767	0.997	0.999	1.07766e-185	Arl5a	0.714835	0.193	0.325
	Mdm4	0.591269	0.172	0.318	2.23291e-07	Cops2	0.622181	0.368	0.615	6.45464e-15	Metap1d	0.599544	0.153	0.281	0.0042873	Dst	0.706906	0.347	0.553	7.96407e-20	Emc10	0.611632	0.549	0.726	2.29963e-15	Fdps	0.682845	0.916	0.923	5.44271e-20						Atp6v1a	0.612055	0.319	0.446	8.5666e-05	Arl8b	0.853525	0.181	0.313	9.04414e-12	Fbl	0.712566	0.375	0.557
	Atxn10	0.591247	0.495	0.71	4.47565e-13	Smad7	0.62214	0.191	0.325	3.14787e-05	Acat1	0.59944	0.383	0.625	1.97171e-09	Nfu1	0.706803	0.221	0.409	2.67352e-16	Rbbp6	0.610946	0.392	0.555	2.16889e-09	Igsf8	0.68271	0.241	0.339	0.000518448						Mrpl50	0.61138	0.427	0.586	4.8165e-09	Kcnq1ot1	0.853382	0.451	0.63	4.47977e-23	Cept1	0.712385	0.144	0.259
	Sox6	0.590873	0.405	0.59	5.55439e-08	Sf3a1	0.621487	0.172	0.308	5.30299e-06	Tssc4	0.599066	0.221	0.38	0.000460892	Fdps	0.706189	0.697	0.861	8.79214e-31	Tsen34	0.610608	0.227	0.34	0.000568641	Mdh2	0.682687	0.612	0.742	3.08282e-17						Cr1l	0.611066	0.319	0.463	4.11037e-06	Jmy	0.853304	0.191	0.343	2.38543e-15	Sec14l1	0.712348	0.242	0.387
	Wsb1	0.590781	0.32	0.477	6.14633e-06	Cd82	0.62043	0.232	0.375	4.53938e-06	Tmx4	0.598845	0.241	0.396	0.00119659	Psip1	0.70608	0.201	0.335	2.51366e-09	Gatad2b	0.610474	0.296	0.459	2.71287e-09	Nr3c1	0.682577	0.354	0.456	0.000218557						Naa20	0.610781	0.226	0.335	0.00253471	Sspn	0.853276	0.392	0.584	1.28747e-22	Ik	0.712348	0.339	0.512
	Adrm1	0.590635	0.236	0.442	4.61327e-11	Srm	0.619683	0.637	0.826	2.06531e-18	Faap20	0.598828	0.188	0.348	7.76828e-05	Cd109	0.705642	0.699	0.869	7.66779e-41	Ndrg2	0.610321	0.347	0.498	2.78909e-08	Dhcr7	0.682552	0.222	0.326	0.000557271						Oser1	0.61009	0.385	0.517	7.5554e-07	Usf2	0.853172	0.284	0.495	1.08444e-25	Rfxap	0.711374	0.214	0.345
	Slc39a6	0.590384	0.188	0.333	9.62467e-07	Akirin2	0.619181	0.387	0.607	1.82945e-12	Mab21l2	0.598716	0.193	0.368	9.12974e-06	Clu	0.705205	0.499	0.65	7.26443e-13	Elavl1	0.609579	0.371	0.53	1.90994e-09	Phip	0.682171	0.307	0.425	1.89791e-05						Luc7l2	0.609746	0.883	0.939	9.95874e-42	Mxd4	0.8515	0.265	0.431	2.62226e-17	Ngdn	0.710133	0.274	0.452
	Ldlrad3	0.589209	0.219	0.367	2.65087e-06	Tmed1	0.619039	0.504	0.734	5.77583e-17	Tmem65	0.598235	0.278	0.45	0.000377978	Tsg101	0.70473	0.201	0.367	1.18134e-13	Socs2	0.609238	0.416	0.528	0.000119296	Bscl2	0.681509	0.165	0.26	0.00269275						Rab11b	0.609496	0.397	0.545	1.66187e-07	Lsg1	0.851373	0.225	0.41	4.04382e-21	Rtn4	0.709353	0.742	0.895
	Dazap2	0.589027	0.16	0.292	6.34943e-06	Elovl5	0.618621	0.168	0.274	0.00355379	Rpp14	0.597902	0.138	0.254	0.0267933	Nub1	0.704089	0.294	0.516	1.3199e-21	Ggps1	0.608119	0.217	0.33	6.93791e-05	Spsb1	0.680652	0.178	0.262	0.0190502						Mapk3	0.608313	0.256	0.366	0.0013218	Pdcd6ip	0.850638	0.217	0.371	9.35984e-15	Snx1	0.708612	0.197	0.31
	St7l	0.588095	0.161	0.292	4.54885e-06	Araf	0.617099	0.208	0.369	1.45661e-07	1110032A03Rik	0.597792	0.225	0.395	0.000240266	Morf4l2	0.70401	0.709	0.929	2.65525e-63	Ppp6c	0.608105	0.267	0.423	3.62624e-08	Gatad2b	0.680282	0.381	0.519	8.45349e-09						Copb1	0.607937	0.551	0.679	2.67797e-10	Supt4a	0.850541	0.458	0.673	5.36389e-31	Net1	0.706887	0.29	0.388
	Ptov1	0.586818	0.603	0.813	9.40965e-18	Abhd11	0.615583	0.15	0.286	4.71411e-06	Cd164	0.597733	0.328	0.532	4.3751e-06	Klhl7	0.703683	0.173	0.303	6.13053e-09	Jmjd1c	0.607936	0.376	0.539	2.57562e-09	Riok1	0.679676	0.353	0.498	3.56193e-09						Arhgap31	0.60735	0.227	0.324	0.0174901	Rfxap	0.849554	0.174	0.324	2.56847e-15	Rbm42	0.705666	0.185	0.311
	Bcat1	0.585933	0.256	0.43	4.11681e-08	Pmm1	0.614309	0.228	0.405	1.70198e-08	Eri3	0.596013	0.257	0.444	2.15863e-05	Mpzl2	0.702536	0.259	0.436	2.31132e-14	Cdc5l	0.607582	0.277	0.395	9.42966e-05	Nucb1	0.679094	0.681	0.801	1.06146e-24						Nol11	0.607132	0.207	0.327	0.000119029	S100a11	0.849531	0.89	0.958	1.3606e-69	Eif2b1	0.704598	0.169	0.271
	Cd164	0.585888	0.278	0.46	1.03696e-07	Fosl2	0.614179	0.238	0.392	2.31608e-06	Capn6	0.593684	0.813	0.967	1.39172e-22	Pdia4	0.702532	0.566	0.788	3.96821e-26	Akirin2	0.607436	0.327	0.478	5.02404e-07	Spryd3	0.678736	0.181	0.268	0.00729423						Tle5	0.60628	0.292	0.382	0.0496734	Kdelr1	0.848439	0.558	0.775	3.16132e-46	Dph5	0.704114	0.2	0.336
	Ufd1	0.585543	0.209	0.367	1.70589e-07	Tulp3	0.613799	0.224	0.378	2.99714e-06	Ccnl2	0.593648	0.643	0.871	1.72215e-15	Paxx	0.700326	0.163	0.293	6.00597e-09	Htra1	0.606897	0.161	0.258	0.000601828	Sdhd	0.678295	0.511	0.68	2.74754e-16						Smarcad1	0.605968	0.488	0.648	1.17002e-10	H13	0.845472	0.324	0.544	4.65305e-27	Cfl2	0.701676	0.546	0.761
	Manf	0.585487	0.77	0.842	0.00238249	Snx5	0.613689	0.369	0.588	4.72559e-13	Clk3	0.59363	0.145	0.278	0.000878154	Arrdc3	0.699997	0.14	0.25	5.88902e-07	Ppm1a	0.606824	0.393	0.556	8.18585e-09	Retreg2	0.677913	0.262	0.394	8.62472e-07						Cd109	0.605411	0.586	0.681	1.06778e-07	Cry1	0.845385	0.197	0.339	2.82953e-13	Srebf2	0.701448	0.39	0.601
	Ormdl3	0.584933	0.372	0.6	3.12256e-12	3830406C13Rik	0.612688	0.228	0.369	1.96456e-05	Sar1a	0.592672	0.71	0.901	2.13021e-16	Snrnp48	0.698707	0.684	0.878	1.37336e-47	Zfp787	0.60661	0.232	0.375	4.60996e-07	Ddx47	0.677867	0.201	0.3	0.00171641						Nr1d2	0.604563	0.305	0.406	0.0242461	Neat1	0.845195	0.649	0.801	3.76295e-36	Ramac	0.700667	0.359	0.54
	Nfib	0.582661	0.608	0.797	5.03848e-11	Hs2st1	0.612565	0.239	0.369	0.000219461	Nabp2	0.592376	0.248	0.431	1.5747e-05	Crlf2	0.698349	0.207	0.367	1.72115e-12	Klf3	0.606094	0.332	0.45	0.000181463	Serinc3	0.676908	0.352	0.479	2.66512e-06						Mdk	0.604403	0.346	0.448	0.0097547	Srek1	0.844977	0.348	0.554	2.69412e-26	Swap70	0.70023	0.162	0.264
	Cbx6	0.582494	0.154	0.268	0.000396279	Htra2	0.61246	0.237	0.382	1.19868e-05	Kansl3	0.591006	0.155	0.288	0.00151149	Rbm42	0.695592	0.167	0.335	6.91424e-14	Zfyve21	0.604266	0.571	0.732	5.76879e-16	1810026B05Rik	0.674891	0.69	0.75	5.98674e-11						Ube2e3	0.603976	0.565	0.692	7.95493e-09	Polr2d	0.843543	0.254	0.456	7.30544e-23	Anxa11	0.698968	0.202	0.32
	Pgrmc1	0.582465	0.362	0.57	1.54068e-09	Metap1d	0.612392	0.152	0.258	0.00140137	Cd320	0.590544	0.228	0.396	8.51901e-05	Tgif1	0.694896	0.299	0.524	8.45414e-21	Hspa13	0.604113	0.16	0.256	0.00210002	Tax1bp1	0.674212	0.524	0.647	1.39503e-11						Gcn1	0.603851	0.187	0.287	0.00411028	Spg20	0.84354	0.308	0.508	6.94104e-23	Rxrb	0.698659	0.145	0.271
	Gna13	0.582293	0.231	0.412	1.52063e-09	Cdc42	0.610675	0.812	0.941	7.24719e-38	Sfpq	0.590024	0.523	0.749	2.62281e-09	Fkbp1a	0.693429	0.702	0.892	2.85568e-53	Ube2d3	0.603657	0.843	0.94	1.5401e-38	Hmbs	0.673821	0.17	0.258	0.00959375						Shisa4	0.60372	0.491	0.624	1.73231e-08	Crebrf	0.843526	0.316	0.512	1.0114e-23	A430005L14Rik	0.697607	0.322	0.497
	Yipf3	0.58227	0.446	0.696	5.34313e-15	Rack1	0.609618	0.999	1	1.83331e-121	Snrnp70	0.589648	0.643	0.859	6.84621e-16	Atg101	0.693335	0.139	0.263	1.08441e-08	Leprotl1	0.602824	0.226	0.33	0.00420298	Mcl1	0.673433	0.631	0.768	4.18885e-18						Trim35	0.603515	0.383	0.527	2.47507e-07	Qars	0.842345	0.148	0.269	7.23744e-11	Dnajb11	0.697434	0.552	0.692
	Ptbp1	0.582077	0.246	0.418	2.3513e-08	Ndufa9	0.609563	0.176	0.297	0.000229766	Maip1	0.589477	0.181	0.327	0.000860613	0610009B22Rik	0.693243	0.146	0.275	6.07236e-10	Spire1	0.602718	0.229	0.352	3.43059e-05	Smarcad1	0.672635	0.466	0.623	1.57351e-12						Grn	0.602945	0.332	0.461	1.49646e-05	Dlk1	0.842076	0.999	1	2.29793e-162	Psmc2	0.69662	0.331	0.518
	Cdk9	0.581319	0.22	0.379	9.10348e-07	Amotl2	0.607675	0.18	0.278	0.0229838	Tbrg1	0.589016	0.817	0.964	2.0153e-22	Sar1a	0.692907	0.864	0.976	4.63949e-87	Vamp8	0.602568	0.425	0.58	1.13613e-08	Clock	0.672231	0.209	0.306	0.00200088						Vamp2	0.602399	0.313	0.456	5.46053e-07	Qsox1	0.841592	0.276	0.458	1.57905e-19	Serpine2	0.696036	0.495	0.604
	Grb10	0.581085	0.585	0.805	5.27755e-15	Ngdn	0.606889	0.271	0.467	1.00243e-09	1810026B05Rik	0.588905	0.689	0.877	2.82516e-13	Lrrc8c	0.692226	0.211	0.363	2.39676e-11	Sp3	0.600841	0.202	0.314	0.000248779	Fbxl3	0.671404	0.376	0.493	5.72353e-07						Ccnl1	0.60239	0.467	0.634	8.66566e-11	Ube2j1	0.841416	0.206	0.361	5.05606e-15	Ptrh2	0.695796	0.228	0.335
	Ggnbp2	0.580928	0.364	0.542	5.25299e-07	Zfp787	0.606797	0.224	0.372	3.75286e-06	Ogfod3	0.588673	0.253	0.449	4.97235e-06	Ssbp2	0.691429	0.162	0.271	2.40823e-06	Rnmt	0.600806	0.344	0.494	2.18186e-07	Fbxo4	0.671129	0.169	0.256	0.023069						Atp6v1h	0.601792	0.226	0.324	0.00880388	Prpf40a	0.841407	0.347	0.547	8.40881e-23	Utp3	0.695783	0.336	0.507
	Nfyb	0.580608	0.228	0.41	1.65485e-09	Serinc1	0.606438	0.566	0.821	1.15448e-23	Crebzf	0.588672	0.169	0.327	5.5477e-05	Oaf	0.691411	0.358	0.534	2.65113e-14	Ppp2ca	0.599754	0.633	0.806	8.19908e-22	Srsf11	0.671123	0.925	0.966	1.54081e-61						Arl6ip5	0.601471	0.362	0.484	0.000192735	Ctsb	0.840697	0.745	0.908	1.45271e-63	Chd9	0.694694	0.23	0.372
	Pura	0.580212	0.542	0.775	1.17339e-14	Trip6	0.605761	0.162	0.259	0.0180356	Atrx	0.587433	0.487	0.728	4.79269e-11	Ifi30	0.690565	0.364	0.561	2.70238e-18	Gnl1	0.599683	0.261	0.406	7.8374e-07	Pgk1	0.67073	0.993	0.995	1.11705e-63						Hnrnpa0	0.601423	0.871	0.941	8.68247e-36	Sypl	0.840157	0.226	0.385	6.20721e-16	Bmp1	0.694257	0.256	0.411
	Rxrb	0.579505	0.137	0.27	2.4822e-07	Rps6	0.605737	0.999	1	1.62582e-113	Vgll4	0.586752	0.281	0.498	6.74312e-07	Pdha1	0.690534	0.265	0.441	1.90407e-14	Szrd1	0.599615	0.2	0.311	0.000287996	Eif2a	0.670115	0.396	0.544	1.40763e-10						Jagn1	0.600879	0.201	0.303	0.00328346	Mrto4	0.839692	0.33	0.529	5.54903e-23	Dhrs3	0.694095	0.313	0.458
	Nabp2	0.579415	0.211	0.375	1.41162e-07	Srsf11	0.605508	0.843	0.963	2.38449e-40	Grn	0.586158	0.208	0.396	2.17476e-06	Crebbp	0.690277	0.324	0.535	1.16645e-18	Tgfbi	0.599125	0.61	0.717	6.17e-06	Phgdh	0.670007	0.523	0.65	7.01353e-13						Rnf11	0.600554	0.515	0.648	1.45785e-07	Rbmxl1	0.839198	0.242	0.415	2.7378e-18	Neat1	0.693605	0.738	0.883
	Hspa14	0.578841	0.183	0.308	0.000112966	Chmp2b	0.604892	0.364	0.59	2.81087e-13	Nsun2	0.586109	0.195	0.338	0.0044144	Copz1	0.690063	0.328	0.538	8.19087e-19	Tpd52l2	0.598948	0.504	0.659	4.55875e-12	Maged1	0.669741	0.903	0.932	5.69988e-38						Txndc11	0.600443	0.262	0.384	0.000612283	Rpf1	0.839079	0.161	0.297	4.09693e-13	Rnps1	0.693108	0.555	0.756
	Cox11	0.577576	0.149	0.254	0.0017466	Exosc3	0.603736	0.251	0.419	2.45913e-07	Retreg1	0.585979	0.314	0.491	2.40414e-06	Sec22a	0.689691	0.166	0.312	3.74387e-11	Zfp280d	0.598923	0.265	0.41	3.49045e-07	Ubb	0.669458	1	1	2.15789e-50						Rhoc	0.600345	0.605	0.744	2.771e-14	Chd9	0.838375	0.192	0.335	7.20406e-14	Ndfip2	0.692363	0.19	0.305
	Safb2	0.577185	0.2	0.351	2.28315e-06	Eid1	0.603048	0.741	0.931	3.42901e-35	Rae1	0.585942	0.25	0.453	1.67094e-06	Rnd3	0.689018	0.17	0.283	6.18163e-07	Ndufv2	0.597357	0.484	0.68	1.03183e-13	Cdadc1	0.669342	0.326	0.467	2.70539e-08						Bri3bp	0.599771	0.286	0.412	6.87792e-05	Lin7c	0.837652	0.264	0.464	1.1608e-22	Eno1	0.691845	0.85	0.952
	Mpst	0.577116	0.199	0.355	2.04612e-07	44627	0.60216	0.312	0.551	2.27451e-14	Pcolce	0.58499	0.641	0.781	8.49503e-08	Csnk1d	0.687882	0.302	0.486	1.18695e-14	Pdgfrl	0.596288	0.537	0.684	8.89123e-13	Sfpq	0.669309	0.625	0.745	4.00824e-19						Slc1a1	0.598714	0.255	0.361	0.00273708	Crebzf	0.837288	0.16	0.294	9.48474e-13	Pten	0.691793	0.212	0.36
	Arf4	0.577045	0.907	0.968	2.64381e-40	Pigk	0.601426	0.195	0.337	9.55287e-06	0610009B22Rik	0.583195	0.225	0.408	1.48159e-05	Nedd4l	0.687784	0.214	0.381	1.17232e-13	Mfge8	0.595923	0.862	0.944	4.4023e-21	Elp5	0.668808	0.365	0.497	9.70397e-08						Rin2	0.598269	0.263	0.367	0.00319443	Nol8	0.83695	0.199	0.356	6.81569e-16	Nhp2	0.691503	0.415	0.625
	44627	0.576578	0.305	0.513	7.47522e-10	Tmbim6	0.601025	0.489	0.711	2.08346e-15	Smim10l1	0.58298	0.467	0.725	3.6288e-11	Arpc4	0.687654	0.235	0.415	1.27145e-14	Rab39b	0.595486	0.289	0.417	1.34595e-05	Srp72	0.668805	0.746	0.85	2.25384e-31						Ctsd	0.597987	0.846	0.881	1.69117e-16	Zranb1	0.836399	0.242	0.39	1.22301e-13	Fkbp7	0.691409	0.347	0.519
	Chd8	0.576515	0.156	0.282	1.17671e-05	Surf1	0.600048	0.193	0.342	1.13277e-06	Ddit3	0.582848	0.654	0.877	4.29035e-16	Sil1	0.687358	0.2	0.342	5.73275e-10	Cops3	0.594568	0.366	0.523	7.75483e-08	Maz	0.667837	0.348	0.481	7.35816e-08						Dohh	0.597789	0.2	0.298	0.011145	Plpbp	0.835916	0.234	0.403	5.55103e-17	Cav1	0.691361	0.194	0.29
	Mogs	0.576452	0.135	0.264	4.39421e-07	Pth1r	0.599116	0.18	0.318	7.19323e-06	Eif4ebp1	0.582349	0.646	0.815	2.62097e-07	Fbxo3	0.68668	0.143	0.269	4.26638e-09	Ube2v1	0.594564	0.287	0.43	5.34066e-07	Otub1	0.667376	0.459	0.572	2.66398e-08						Leo1	0.596965	0.254	0.355	0.0101687	Gnb1	0.835408	0.379	0.6	1.63764e-30	Eif4b	0.690425	0.531	0.741
	Actg1	0.575781	0.936	0.984	2.68663e-06	Tcerg1	0.59906	0.208	0.387	1.59186e-09	Brd2	0.582195	0.464	0.662	6.24556e-06	Bloc1s4	0.686041	0.156	0.293	1.07384e-10	Atp6ap2	0.594467	0.25	0.385	9.50315e-06	Eif4e	0.667361	0.536	0.648	2.9687e-10						Osbp	0.595982	0.227	0.331	0.00469868	Gas1	0.834129	0.364	0.454	0.000479313	Zfyve21	0.689582	0.557	0.747
	Drg1	0.575192	0.146	0.278	9.84395e-07	Ndn	0.597801	0.423	0.627	5.82096e-11	Gpx7	0.581435	0.47	0.706	4.06494e-10	Chac1	0.685931	0.361	0.488	4.71142e-07	Clk1	0.594239	0.541	0.689	4.01995e-11	Atp5a1	0.667346	0.903	0.963	2.01387e-61						Pura	0.595267	0.548	0.676	1.83206e-09	Ccdc88a	0.833434	0.265	0.428	1.90985e-15	Cir1	0.689529	0.404	0.571
	Pde4dip	0.5749	0.317	0.503	6.12536e-09	Mvb12a	0.597731	0.322	0.52	9.65106e-10	Mynn	0.581274	0.18	0.344	5.18453e-05	Pi4k2b	0.685213	0.256	0.438	4.85065e-15	Mgat4a	0.594217	0.168	0.258	0.0174771	Snhg17	0.666853	0.306	0.411	0.00050142						Get4	0.594541	0.239	0.339	0.00651599	Cd164	0.833093	0.407	0.604	7.31077e-26	Pycr2	0.689523	0.204	0.338
	Zc3h13	0.574838	0.271	0.458	9.43301e-09	Arf6	0.597636	0.453	0.687	2.981e-15	Tor1aip2	0.580817	0.159	0.312	6.71491e-05	Socs2	0.685018	0.293	0.44	1.02553e-10	Mkln1	0.593899	0.293	0.422	2.55269e-05	Map4	0.666705	0.3	0.416	1.90218e-05						Saraf	0.594272	0.692	0.827	1.97944e-20	Rab21	0.832617	0.271	0.46	7.77767e-21	Trp53	0.688798	0.21	0.341
	Plod3	0.57432	0.377	0.584	2.15494e-09	Ube2d2a	0.597621	0.484	0.715	1.71355e-17	Acan	0.580432	0.904	0.983	9.5676e-21	Lrrc58	0.684089	0.273	0.473	3.84468e-16	Fam168b	0.593809	0.193	0.304	0.000102387	Bri3bp	0.666601	0.338	0.443	0.000145279						Wwtr1	0.593446	0.506	0.665	7.09538e-11	Arglu1	0.832348	0.317	0.524	1.95775e-24	Tmbim6	0.688787	0.481	0.686
	Snx7	0.573947	0.167	0.312	4.3931e-07	Capns1	0.595712	0.591	0.81	9.06415e-21	Arl1	0.580294	0.805	0.95	3.26487e-24	1110032A03Rik	0.683857	0.162	0.291	1.9487e-09	Zkscan3	0.593689	0.16	0.266	0.000211953	Tbce	0.665785	0.415	0.557	2.2235e-09						Praf2	0.593227	0.445	0.574	6.86933e-07	Eprs	0.831153	0.722	0.902	2.94879e-67	Pde4dip	0.688774	0.27	0.434
	Lrrc58	0.572926	0.265	0.452	3.82549e-09	Zfp280d	0.595182	0.294	0.496	8.33148e-10	Arl8a	0.580273	0.156	0.282	0.00857325	Prdx3	0.683205	0.219	0.387	4.68628e-13	Pycr1	0.593196	0.218	0.342	1.89777e-05	Ptbp2	0.665494	0.284	0.407	5.67747e-06						Ctdnep1	0.592484	0.319	0.451	8.514e-06	Ezr	0.831016	0.213	0.336	4.63827e-10	Shisa5	0.688096	0.182	0.292
	Slc39a13	0.572281	0.194	0.335	7.88117e-06	Auh	0.594551	0.223	0.366	0.000100101	Smim19	0.579655	0.332	0.523	2.07961e-05	Sdc3	0.682965	0.215	0.371	1.62572e-11	Tnfaip6	0.593125	0.175	0.313	1.0385e-09	Jmjd1c	0.665404	0.441	0.562	7.14034e-08						Cd63	0.592446	0.992	0.998	1.12861e-86	Shisa5	0.829624	0.161	0.295	1.85005e-12	Fcf1	0.688066	0.248	0.37
	Ergic3	0.57082	0.542	0.75	1.1689e-12	Ndufs3	0.594523	0.459	0.655	1.42663e-11	P4ha2	0.579631	0.526	0.76	1.69784e-11	Nfat5	0.682444	0.492	0.71	2.32333e-24	Oaf	0.592411	0.234	0.349	0.000448949	Srprb	0.664214	0.275	0.39	1.96843e-05						Map1lc3b	0.592143	0.953	0.955	8.84878e-24	Bdp1	0.829478	0.17	0.299	2.65975e-12	Bzw1	0.687961	0.753	0.895
	Cope	0.570288	0.59	0.771	7.74474e-14	Dlk1	0.594311	0.998	0.999	1.28792e-06	Mettl9	0.579191	0.539	0.784	1.95347e-10	Cdc16	0.682416	0.383	0.604	4.54333e-22	Atic	0.592019	0.243	0.375	1.37487e-05	Rnf115	0.663062	0.168	0.262	0.00307254						Slc39a7	0.59151	0.533	0.674	7.86335e-11	Rad23b	0.827525	0.304	0.493	8.15071e-21	Tmem70	0.687603	0.323	0.521
	Ggps1	0.569333	0.239	0.418	1.01071e-08	Cybrd1	0.593941	0.214	0.344	0.0004591	Tent5a	0.578371	0.595	0.766	8.0808e-07	Slc20a1	0.682177	0.172	0.294	4.13824e-08	Itga6	0.591923	0.235	0.368	3.14508e-06	Rnf113a2	0.662827	0.33	0.439	0.00018875						Noct	0.591248	0.191	0.301	0.000239744	Pcolce	0.825987	0.66	0.799	5.36298e-34	Sp1	0.687196	0.188	0.302
	Mbnl2	0.568365	0.718	0.88	5.30724e-22	Pik3r1	0.593319	0.161	0.288	2.01191e-05	Bzw1	0.578092	0.664	0.857	1.48768e-13	Snx4	0.682034	0.14	0.278	1.46297e-11	Raph1	0.591367	0.327	0.452	0.000138682	Cabin1	0.662674	0.21	0.326	2.60707e-05						9530068E07Rik	0.590647	0.548	0.712	1.29849e-13	Gmps	0.8254	0.222	0.379	3.6026e-15	Ssna1	0.686312	0.266	0.408
	Mxra8	0.568139	0.384	0.588	4.99974e-09	Lsp1	0.592826	0.157	0.279	4.73452e-05	Farsa	0.578032	0.159	0.306	0.000341606	Col2a1	0.681945	1	1	2.3497e-203	Cct5	0.591221	0.632	0.799	2.96068e-19	Zbtb38	0.662616	0.181	0.27	0.00496551						9930021J03Rik	0.590308	0.188	0.279	0.0151135	Slc1a5	0.825261	0.174	0.294	2.94347e-09	Dmac1	0.685279	0.373	0.563
	Khdrbs1	0.567615	0.318	0.503	1.10545e-06	Leo1	0.592662	0.219	0.397	9.4411e-09	Srsf1	0.577502	0.248	0.42	0.000146836	Tmsb10	0.680947	0.793	0.948	5.56972e-59	Pdlim4	0.591088	0.436	0.591	9.30376e-10	Fcgrt	0.662219	0.683	0.785	3.12878e-19						Socs2	0.589966	0.455	0.583	2.35533e-06	Nufip2	0.824725	0.254	0.438	8.31586e-20	Get4	0.685122	0.175	0.319
	1810026B05Rik	0.567424	0.322	0.493	2.39642e-06	Ywhah	0.592175	0.595	0.81	1.57339e-17	Rnf121	0.576479	0.198	0.357	0.000326897	Sgms2	0.680749	0.428	0.691	1.45761e-33	Apex1	0.589619	0.358	0.523	2.93948e-09	Txndc5	0.662209	0.506	0.639	2.66471e-12						Raf1	0.589656	0.222	0.324	0.00433407	Il1r1	0.824297	0.307	0.474	5.23401e-17	Ywhah	0.685065	0.563	0.749
	Braf	0.567016	0.16	0.286	4.74619e-05	Stt3a	0.59155	0.525	0.754	3.68752e-15	Rraga	0.576336	0.401	0.674	2.58576e-11	Fkbp10	0.680294	0.603	0.804	3.68083e-33	Rab34	0.589555	0.373	0.528	1.21385e-07	Pura	0.661333	0.581	0.72	1.83657e-16						Pcbp1	0.588249	0.766	0.877	3.06675e-19	Ebna1bp2	0.823317	0.377	0.616	1.34233e-30	Wwp2	0.684694	0.625	0.729
	Srsf2	0.566848	0.52	0.744	1.03327e-11	Pten	0.590359	0.213	0.358	2.3376e-05	Mvb12a	0.575724	0.354	0.578	7.18716e-08	Oard1	0.680264	0.198	0.306	9.61844e-05	Camk1	0.589239	0.264	0.391	0.000108306	Cr1l	0.660881	0.403	0.536	1.33503e-08						Pycr2	0.58784	0.227	0.33	0.0039832	Gle1	0.82288	0.225	0.38	2.19269e-14	Nufip1	0.684579	0.24	0.381
	Snrnp70	0.565714	0.626	0.844	4.58722e-17	Dkc1	0.590342	0.292	0.485	8.88076e-10	Ctsz	0.575427	0.575	0.785	7.42773e-10	Katnbl1	0.680214	0.167	0.297	8.47677e-09	Srek1	0.589183	0.364	0.548	4.27968e-12	Seh1l	0.660743	0.281	0.398	0.000109528						Krit1	0.587614	0.298	0.408	0.000825562	Akt2	0.822118	0.288	0.48	7.08754e-22	Kansl3	0.684508	0.182	0.322
	Serpine2	0.565259	0.383	0.527	1.70203e-05	Mtch1	0.590219	0.409	0.592	4.113e-10	Thoc3	0.575126	0.18	0.326	0.00082728	Cars	0.680099	0.366	0.572	2.76159e-18	Gar1	0.589132	0.438	0.61	8.24185e-11	Adipor2	0.660474	0.296	0.419	1.12088e-05						P3h1	0.586375	0.795	0.903	9.41979e-26	Mrpl43	0.820802	0.182	0.317	1.11277e-11	Plscr1	0.68209	0.196	0.312
	Acat1	0.564736	0.332	0.533	1.46671e-08	Ssbp2	0.589707	0.192	0.331	2.46417e-05	Tob2	0.574575	0.169	0.315	0.000331232	Shisa5	0.678795	0.176	0.323	4.67276e-11	Taok1	0.58894	0.181	0.28	0.00142266	Mthfd2	0.659843	0.563	0.683	6.51097e-11						Rsl24d1	0.586239	0.312	0.422	0.000903531	Rbfox2	0.820764	0.38	0.567	1.23318e-23	Irak1bp1	0.682027	0.356	0.54
	Capzb	0.564193	0.36	0.554	8.47891e-09	Ndufs8	0.589512	0.299	0.467	7.69417e-07	Lsm10	0.574455	0.172	0.308	0.00432178	Fdft1	0.678296	0.441	0.625	2.47143e-17	Rack1	0.588802	0.999	1	1.62171e-135	Ube2j1	0.659389	0.283	0.419	1.71282e-06						Scamp3	0.586209	0.239	0.346	0.0048557	B3gnt9	0.820718	0.221	0.381	5.44025e-16	Srek1	0.681893	0.362	0.516
	Tle5	0.564089	0.326	0.521	1.22746e-07	Riok1	0.589495	0.318	0.515	2.26262e-10	Rtcb	0.571644	0.297	0.483	5.55518e-05	Smco4	0.677684	0.181	0.307	7.02831e-08	Bud31	0.587676	0.444	0.619	7.83587e-12	Iqgap1	0.659329	0.557	0.696	1.73708e-14						Tmcc1	0.58537	0.189	0.289	0.00696147	Copb2	0.819577	0.653	0.859	2.63116e-58	Mxd4	0.681784	0.277	0.433
	Leprot	0.563768	0.322	0.509	2.81911e-07	Hax1	0.588171	0.343	0.533	6.50212e-09	Hoxc10	0.570288	0.419	0.646	2.4827e-08	Abraxas2	0.677541	0.22	0.373	4.99874e-11	Rnf13	0.587263	0.259	0.393	4.21225e-06	Sqle	0.658516	0.593	0.687	6.30305e-08						B2m	0.584728	0.447	0.579	5.08615e-06	Jun	0.819535	0.617	0.732	8.51596e-19	Mrps34	0.681394	0.222	0.357
	Lysmd3	0.562146	0.231	0.396	3.71569e-07	Dynlt3	0.587901	0.353	0.574	4.2534e-11	Fem1c	0.569753	0.149	0.299	3.68861e-05	Hddc2	0.677238	0.207	0.334	6.93861e-08	Puf60	0.586929	0.503	0.677	1.74636e-12	Trim28	0.658508	0.259	0.362	0.000328434						Sdk2	0.584581	0.299	0.419	0.00012383	Kdm1a	0.819175	0.297	0.485	4.90331e-21	BC004004	0.680804	0.31	0.479
	Mapk1ip1l	0.561737	0.272	0.456	8.76042e-08	Tspan4	0.587522	0.444	0.613	1.6604e-07	2610037D02Rik	0.569726	0.156	0.294	0.000843676	Lamc1	0.67684	0.146	0.27	8.9002e-09	Fdps	0.586915	0.666	0.765	3.8382e-07	Rtcb	0.656535	0.514	0.631	4.23045e-10						Nab1	0.584209	0.254	0.378	6.12329e-05	Psap	0.818844	0.729	0.919	3.72957e-77	Atp5a1	0.680143	0.761	0.92
	9930021J03Rik	0.561693	0.198	0.345	1.49113e-06	Impdh2	0.587312	0.561	0.789	3.09508e-18	Cyp51	0.568783	0.668	0.836	3.04934e-09	Gja1	0.676293	0.499	0.712	3.84982e-23	Sypl	0.58635	0.266	0.399	9.63336e-06	Kansl3	0.65408	0.228	0.323	0.00205264						Ube2d3	0.583547	0.903	0.952	4.85776e-40	Arnt	0.818217	0.171	0.323	3.22163e-15	Kars	0.679815	0.165	0.275
	Rapgef2	0.56139	0.165	0.304	4.77855e-07	Bod1l	0.5858	0.272	0.431	2.30936e-06	Serinc1	0.56878	0.477	0.739	2.0155e-10	Gle1	0.673967	0.217	0.374	8.10611e-12	Tmcc1	0.586167	0.182	0.292	0.000343781	Pes1	0.653666	0.177	0.27	0.00521314						Emp3	0.583136	0.892	0.919	2.52967e-18	Hnrnpf	0.818136	0.787	0.933	1.05105e-84	Ube2e3	0.679526	0.491	0.692
	Selenoi	0.560953	0.19	0.321	5.11948e-05	Bmp2	0.585614	0.367	0.513	0.000458933	B3gat3	0.568565	0.215	0.372	0.000535693	Otub1	0.673958	0.221	0.378	1.1026e-10	Snrpc	0.586069	0.445	0.628	6.9035e-12	Gnl2	0.652621	0.277	0.389	8.68419e-05						Rbm6	0.581652	0.211	0.313	0.0131498	Eef1e1	0.817459	0.372	0.58	6.78583e-27	Slc35e1	0.678653	0.159	0.265
	Ube4b	0.560453	0.168	0.304	3.26168e-06	Calm3	0.585144	0.463	0.671	1.5074e-12	Scfd1	0.568253	0.461	0.701	1.27672e-09	Hexb	0.673871	0.178	0.317	3.36852e-10	Trim28	0.58594	0.202	0.324	3.56684e-05	Hspg2	0.652009	0.762	0.858	2.34736e-30						Col9a1	0.580919	1	1	8.14479e-168	Vps37a	0.817276	0.158	0.272	2.7346e-09	Slc35f5	0.67847	0.146	0.252
	Kcnq1ot1	0.559679	0.493	0.655	6.61795e-07	Gpr108	0.584541	0.138	0.263	1.41235e-05	Aldoa	0.568084	0.813	0.931	7.0383e-15	Cpe	0.673307	0.809	0.937	2.30181e-50	Dcaf10	0.58577	0.17	0.274	0.000499141	Lpcat1	0.651958	0.198	0.289	0.0181262						Sars	0.580185	0.549	0.695	6.5356e-11	Sec23ip	0.816594	0.17	0.282	1.54241e-08	Dlk1	0.678442	1	0.998
	Mrpl40	0.559307	0.139	0.26	1.2816e-05	Armh4	0.584389	0.223	0.38	4.55794e-06	Scrg1	0.567136	0.886	0.992	1.30925e-29	Rb1cc1	0.672091	0.29	0.476	2.54327e-15	Lpcat1	0.585413	0.245	0.377	5.26194e-06	Tmem128	0.651602	0.348	0.487	3.33529e-07						Aga	0.579628	0.638	0.769	1.82546e-14	Bgn	0.81618	1	1	2.12702e-231	Klhl7	0.678307	0.181	0.29
	Bzw2	0.558135	0.241	0.416	4.85527e-08	1810026B05Rik	0.584328	0.413	0.618	1.14955e-10	Csde1	0.567122	0.449	0.689	5.65203e-10	Tram1	0.671606	0.398	0.596	1.12177e-17	Micu1	0.585132	0.178	0.272	0.0130514	Cops2	0.650327	0.523	0.674	1.94139e-15						Penk	0.579172	0.842	0.872	4.06904e-05	Wbp2	0.816148	0.189	0.342	4.64761e-15	Hexb	0.678297	0.202	0.324
	Col1a2	0.557855	0.959	0.97	1.97143e-11	Vgll4	0.584135	0.252	0.449	1.6494e-10	Efcab1	0.566517	0.249	0.399	0.00402375	Yif1a	0.671478	0.467	0.691	2.87292e-23	Hnrnpa0	0.584607	0.821	0.919	2.07179e-33	Rab21	0.64999	0.417	0.558	3.53024e-09						Kansl3	0.578963	0.215	0.321	0.00481439	Adgra3	0.816073	0.16	0.3	2.51962e-13	Qars	0.678224	0.179	0.28
	Sp1	0.557379	0.204	0.341	2.85444e-05	Elp5	0.583025	0.264	0.438	1.12876e-07	U2af1l4	0.566056	0.183	0.315	0.0116318	Prkca	0.670497	0.424	0.635	1.18556e-19	Zfr	0.583747	0.481	0.629	1.42579e-09	Stip1	0.649703	0.445	0.552	5.68091e-07						Stt3a	0.578315	0.655	0.773	8.62437e-14	Timm8a1	0.815649	0.337	0.522	4.09533e-20	Fabp5	0.677846	0.499	0.645
	Tsg101	0.557319	0.239	0.398	1.84571e-06	Cmtm5	0.582154	0.307	0.505	3.15792e-11	Bud31	0.564952	0.468	0.718	3.33369e-11	Irak1bp1	0.668739	0.301	0.488	1.14607e-15	Atrx	0.583347	0.447	0.583	8.29014e-08	Aebp2	0.649328	0.213	0.307	0.00283999						Rpl4	0.576915	0.998	0.995	3.91423e-98	Jagn1	0.814508	0.198	0.348	8.21459e-14	Cnep1r1	0.677573	0.166	0.262
	Slc25a36	0.556332	0.203	0.381	5.65364e-10	Ypel5	0.581101	0.157	0.321	5.31816e-09	Pdgfrl	0.564715	0.48	0.7	1.50256e-07	Ccpg1	0.668689	0.192	0.316	1.78612e-07	Cnot7	0.582972	0.206	0.319	0.000277685	Ankrd28	0.647525	0.242	0.325	0.0312183						Tmf1	0.576237	0.353	0.454	0.015513	Ube2h	0.814467	0.313	0.509	1.48808e-21	Srp72	0.676743	0.558	0.761
	Atf4	0.555999	0.907	0.931	7.45803e-21	Tmem205	0.580518	0.223	0.348	0.00123206	Trpc4ap	0.564607	0.256	0.419	0.00105682	Dcn	0.667651	0.937	0.992	7.25245e-58	H13	0.58183	0.419	0.564	7.33993e-08	Pld3	0.646489	0.261	0.365	0.00138179						Anxa11	0.576193	0.239	0.336	0.0326691	Hnrnpll	0.813532	0.183	0.317	3.45373e-12	Rbbp6	0.676639	0.405	0.595
	Tgfbi	0.555263	0.706	0.799	0.000231259	Grn	0.580259	0.283	0.456	4.62989e-07	Fndc4	0.564502	0.152	0.272	0.0459828	Mea1	0.66747	0.198	0.363	4.81969e-13	Mgat2	0.579586	0.23	0.337	0.00245319	Amd1	0.646418	0.232	0.338	0.000145924						Hax1	0.575659	0.369	0.51	7.78143e-06	Tmx4	0.813214	0.238	0.355	1.05127e-07	Smo	0.676477	0.188	0.301
	Vegfa	0.553745	0.206	0.331	0.000186075	Tubb5	0.580174	0.594	0.783	8.25899e-15	Mapk3	0.564369	0.163	0.299	0.00499142	Fam129b	0.666523	0.303	0.52	3.04026e-20	Lum	0.579557	0.74	0.847	1.56505e-17	Rnf187	0.645973	0.439	0.57	3.69374e-08						Xpo4	0.575168	0.231	0.346	0.00103292	Vbp1	0.813139	0.327	0.521	2.94947e-22	Mfsd10	0.676077	0.223	0.357
	Farsa	0.553374	0.152	0.288	8.87339e-07	Tmem128	0.579499	0.256	0.451	1.62048e-09	Arhgef25	0.562806	0.215	0.374	0.000943059	Maz	0.665849	0.176	0.322	1.61834e-10	Rrs1	0.579553	0.297	0.416	0.000143511	Sf3b2	0.645743	0.752	0.85	3.06744e-27						Mdm2	0.575026	0.258	0.361	0.0212682	Tgfbi	0.813084	0.53	0.681	6.50217e-20	Ak2	0.676076	0.545	0.711
	Idh3g	0.552928	0.148	0.266	7.99959e-05	Mtfr1l	0.578552	0.262	0.432	1.39318e-07	Ldlr	0.562589	0.349	0.566	4.44086e-06	Tubb6	0.665769	0.219	0.376	6.24066e-12	Kcnq1ot1	0.578994	0.51	0.61	7.43505e-05	Papss2	0.645663	0.814	0.888	4.60325e-30						Got1	0.574532	0.346	0.438	0.0303531	Blmh	0.812079	0.234	0.399	1.26288e-16	Tob1	0.674145	0.262	0.404
	Dnm1	0.55267	0.273	0.402	0.00178342	Pld3	0.578125	0.226	0.378	5.38573e-06	Gpsm2	0.562549	0.248	0.392	0.0195447	Ywhaq	0.665338	0.742	0.905	2.54647e-48	Crls1	0.578451	0.184	0.27	0.0412622	Gadd45g	0.645458	0.587	0.676	0.022724						Rnf167	0.574271	0.207	0.3	0.0263072	Utp11	0.811624	0.401	0.636	1.35678e-31	Mdk	0.673804	0.257	0.376
	Scp2	0.552663	0.355	0.572	7.51594e-10	Eci2	0.578019	0.264	0.447	2.996e-08	Snrnp48	0.562133	0.64	0.851	1.50321e-09	Pkm	0.66515	0.709	0.901	5.80566e-39	Gmfb	0.578263	0.286	0.412	5.02778e-05	Psap	0.645131	0.747	0.85	3.94832e-23						Eif6	0.573595	0.376	0.486	0.00164512	Plec	0.811201	0.268	0.433	9.25438e-16	Pdia4	0.672803	0.735	0.869
	Nufip2	0.552122	0.332	0.525	2.52877e-08	Itm2b	0.576971	0.916	0.984	2.09661e-43	Gtpbp4	0.562124	0.423	0.661	9.41932e-08	Tent5a	0.663452	0.286	0.385	0.000354319	Sp1	0.577993	0.19	0.294	0.00250025	Rce1	0.644397	0.347	0.481	8.23509e-08						Col9a3	0.57348	1	1	2.19071e-170	Uba52	0.810777	0.986	0.995	5.24372e-159	Braf	0.672195	0.162	0.295
	Prpf38b	0.55201	0.33	0.521	5.37674e-08	Nup50	0.576513	0.209	0.353	9.86797e-06	Mtpap	0.560453	0.143	0.267	0.00912309	44815	0.663268	0.279	0.475	2.4725e-16	Dlgap4	0.577794	0.153	0.253	0.000813124	Zfp280d	0.644201	0.4	0.545	1.08862e-08						Dnajb4	0.573457	0.297	0.425	4.56804e-05	Pi4k2b	0.810617	0.209	0.338	1.03952e-10	Polr2d	0.670667	0.282	0.453
	Mlf2	0.551655	0.408	0.602	1.37188e-08	Ero1l	0.576184	0.202	0.34	3.66561e-05	Thrap3	0.560183	0.405	0.658	1.7565e-09	Fuca2	0.663091	0.2	0.33	3.2512e-08	Arf1	0.576916	0.827	0.929	1.1244e-33	Samd4b	0.644186	0.344	0.478	2.90163e-07						Serinc1	0.573119	0.692	0.835	2.17781e-21	Gem	0.809659	0.317	0.458	1.46925e-11	Pip4p2	0.670257	0.205	0.321
	Epn1	0.550263	0.165	0.306	8.52725e-07	Ascc1	0.575644	0.181	0.298	0.000873316	Hspb8	0.559208	0.235	0.41	1.32598e-05	Tspan31	0.662939	0.203	0.356	1.04586e-10	Arpc4	0.576909	0.251	0.365	0.00144049	Cep57	0.643328	0.351	0.464	1.19292e-05						Hbp1	0.571826	0.384	0.515	7.05752e-05	Fip1l1	0.809021	0.302	0.493	5.69723e-21	Wtap	0.669783	0.172	0.281
	Abhd17a	0.550055	0.248	0.442	7.07689e-10	Wbp2	0.575611	0.263	0.443	1.00819e-08	Idh2	0.558646	0.451	0.62	0.000159641	Srprb	0.662651	0.222	0.398	1.92173e-14	Eif6	0.576353	0.436	0.585	1.16457e-08	Amz2	0.643142	0.274	0.386	8.12991e-05						Ell2	0.570039	0.33	0.447	0.000618518	Rpp14	0.808885	0.208	0.369	9.49901e-16	Rab21	0.669637	0.33	0.528
	Tmem107	0.550036	0.326	0.511	5.78454e-08	Morf4l2	0.575141	0.81	0.955	5.01927e-33	Nfix	0.557284	0.657	0.859	5.12294e-11	Smad7	0.662164	0.157	0.256	5.24087e-05	Fgfrl1	0.576055	0.518	0.637	2.51327e-07	Mphosph10	0.641634	0.27	0.36	0.0125926						Calr	0.569668	0.995	0.996	2.94065e-39	C4b	0.807571	0.46	0.613	3.74087e-18	Ube2v1	0.669514	0.238	0.383
	Rsf1	0.549217	0.238	0.41	1.35587e-07	Map1lc3a	0.574815	0.764	0.92	1.69604e-24	Tmem259	0.557232	0.16	0.293	0.00467888	Nsmce4a	0.662159	0.239	0.405	3.47505e-13	Ncoa2	0.576035	0.173	0.266	0.00690603	Hexb	0.641062	0.275	0.378	0.00205824						Ctdsp2	0.568658	0.504	0.616	4.14745e-06	Psmc2	0.807133	0.286	0.478	2.23232e-21	Rab1a	0.669257	0.483	0.715
	Marcks	0.548188	0.152	0.278	1.313e-05	Rprd1b	0.574714	0.153	0.263	0.00163538	Sf3b1	0.556799	0.793	0.962	1.04235e-22	Metrnl	0.661302	0.177	0.336	1.26896e-13	Nufip1	0.575845	0.252	0.375	9.93751e-05	Ssr1	0.640108	0.77	0.872	4.78775e-30						Rock2	0.568565	0.512	0.609	3.68907e-06	Paics	0.807079	0.433	0.648	2.05291e-30	Csnk1a1	0.669161	0.725	0.899
	Bnip3	0.547658	0.385	0.552	3.93797e-05	Tob1	0.574666	0.33	0.522	5.43998e-09	Cnn3	0.556698	0.501	0.727	9.52918e-08	Gpi1	0.661276	0.453	0.679	8.15007e-24	Ppp1cb	0.575803	0.506	0.648	2.02579e-09	Psmd8	0.639768	0.673	0.784	5.45347e-21						Rbmxl1	0.568507	0.332	0.475	5.46858e-06	Fam8a1	0.806969	0.167	0.294	5.16163e-11	Rnmt	0.668516	0.348	0.539
	Echs1	0.547191	0.293	0.501	6.85952e-10	Srebf2	0.574569	0.459	0.648	6.34356e-10	Puf60	0.556358	0.509	0.761	2.46148e-10	Pi4k2a	0.660008	0.21	0.385	2.25858e-14	Arhgef12	0.575185	0.217	0.328	0.00106535	Srek1	0.638963	0.427	0.56	2.16761e-08						Crk	0.568129	0.161	0.253	0.035146	Pabpc4	0.806716	0.237	0.406	1.53034e-17	Iqcb1	0.668437	0.17	0.281
	Exosc3	0.546889	0.167	0.31	1.11911e-06	Meg3	0.574549	1	0.999	2.14226e-27	Snhg16	0.555482	0.371	0.587	2.36774e-07	F3	0.658841	0.481	0.67	1.53133e-19	Ctbp1	0.57441	0.234	0.354	0.000181871	Gnb2	0.638752	0.802	0.887	4.8014e-32						Eif4a3	0.567955	0.342	0.471	6.69164e-05	Nsmce4a	0.806612	0.225	0.382	1.14681e-14	Cd82	0.668256	0.23	0.345
	Peg3	0.546621	0.967	0.988	1.24649e-15	Tm7sf3	0.574285	0.233	0.384	2.40189e-06	Mta1	0.555096	0.191	0.372	3.98399e-06	Hibadh	0.658703	0.252	0.413	6.29859e-12	Lmbrd1	0.574167	0.214	0.331	0.000103603	Mcu	0.637954	0.348	0.48	1.57819e-07						Ergic3	0.567755	0.762	0.891	1.94587e-26	Ube2e3	0.806359	0.447	0.664	1.44726e-29	Blzf1	0.667836	0.25	0.407
	Eci2	0.546267	0.226	0.391	1.39515e-07	Tspyl1	0.574171	0.202	0.349	1.47811e-06	Srrm1	0.554778	0.595	0.806	3.55319e-11	Fus	0.657931	0.674	0.899	2.4057e-44	Cnot2	0.573252	0.249	0.386	2.4261e-05	Atp6ap2	0.637265	0.255	0.35	0.0173337						Cdc5l	0.567104	0.297	0.39	0.043338	Phb	0.806001	0.152	0.25	6.82345e-07	Serinc3	0.667708	0.349	0.51
	Ccnl1	0.546163	0.427	0.625	2.03702e-08	Bgn	0.573981	1	0.999	4.56013e-55	Sgta	0.554346	0.274	0.476	2.65704e-06	Zfp622	0.657713	0.243	0.421	3.57373e-14	Commd2	0.572834	0.206	0.304	0.00853143	Etf1	0.637126	0.471	0.588	3.67066e-08						Mllt3	0.56696	0.282	0.377	0.0211352	Nus1	0.805829	0.324	0.536	3.06376e-25	Os9	0.666917	0.55	0.756
	Hnrnpul1	0.54557	0.21	0.349	6.25779e-05	Stbd1	0.573979	0.19	0.315	9.354e-05	Kazald1	0.554295	0.511	0.706	1.95138e-06	A430005L14Rik	0.657118	0.269	0.443	2.6599e-13	Gpatch8	0.572083	0.317	0.457	3.07694e-06	Ugdh	0.636308	0.603	0.711	7.16936e-14						Ssr1	0.566476	0.781	0.883	4.84098e-24	Srsf1	0.80565	0.206	0.373	7.88043e-17	Setd5	0.666906	0.328	0.481
	Tmem43	0.545173	0.163	0.29	2.02108e-05	Cops6	0.573923	0.387	0.594	2.09423e-11	Pik3r1	0.554126	0.236	0.386	0.00116224	Praf2	0.653749	0.238	0.397	3.51494e-11	Ywhaz	0.571852	0.429	0.605	2.13646e-11	Kdm1a	0.635886	0.503	0.615	1.01441e-07						Slc1a5	0.565726	0.219	0.317	0.0142677	Reep5	0.805002	0.497	0.707	1.20239e-32	Tcp1	0.666843	0.684	0.863
	Copa	0.543988	0.571	0.783	1.60004e-13	Leprotl1	0.57321	0.261	0.414	8.36944e-06	Rnmt	0.553326	0.246	0.434	2.45781e-05	Igsf8	0.653402	0.177	0.321	1.87742e-10	Htatsf1	0.571429	0.43	0.561	1.1057e-06	Ppp4c	0.635695	0.212	0.312	0.00270675						Nifk	0.565362	0.413	0.534	5.06497e-05	Grn	0.804994	0.262	0.419	2.20003e-14	Tgfbi	0.666145	0.576	0.733
	Nktr	0.543651	0.732	0.866	5.8284e-17	AW549877	0.573067	0.186	0.346	7.27182e-08	Gem	0.553175	0.657	0.863	3.36312e-12	Tmem65	0.652889	0.243	0.411	1.75949e-12	Eif4a1	0.571386	0.811	0.875	1.61449e-19	Ddx39b	0.6355	0.756	0.834	6.988e-26						Strap	0.564523	0.531	0.641	1.58631e-05	Commd2	0.803192	0.155	0.275	4.21979e-10	Ctdnep1	0.665418	0.29	0.449
	Tnpo3	0.542278	0.157	0.29	2.27096e-06	Urm1	0.572808	0.14	0.267	8.843e-06	Mt1	0.553101	0.712	0.796	0.0126894	N4bp1	0.652699	0.189	0.346	3.62541e-12	Lta4h	0.570297	0.205	0.3	0.0121841	Ctsb	0.634263	0.724	0.817	4.10421e-18						Larp7	0.563162	0.439	0.563	2.5279e-05	Ik	0.802901	0.266	0.427	1.99814e-14	Rbm7	0.664363	0.337	0.534
	Tab2	0.542262	0.234	0.393	2.78879e-06	Cep170	0.572312	0.158	0.267	0.00257306	App	0.552762	0.755	0.932	1.77243e-17	Ddx6	0.652465	0.317	0.532	9.03655e-19	Wdr18	0.568124	0.174	0.269	0.00712919	Dnttip2	0.633707	0.369	0.504	6.34485e-07						Pnisr	0.56247	0.525	0.678	1.91045e-09	Srebf2	0.802686	0.386	0.594	1.89692e-25	Tmem167b	0.664175	0.296	0.471
	Anxa11	0.542218	0.248	0.422	8.55077e-08	Kmt2e	0.572277	0.329	0.551	1.00557e-11	R3hdm1	0.552678	0.411	0.619	1.59647e-06	Pafah1b3	0.652458	0.259	0.412	1.92776e-10	Tor1a	0.567982	0.199	0.297	0.0103898	Vegfa	0.632605	0.259	0.377	1.27161e-05						Mfge8	0.561875	0.881	0.94	9.82041e-21	Vezf1	0.802102	0.167	0.308	1.0869e-13	Pmm1	0.663733	0.198	0.325
	Fam45a	0.541086	0.156	0.276	8.10305e-05	Chid1	0.572109	0.177	0.311	2.77204e-05	Dctn6	0.550758	0.25	0.431	7.42854e-05	Nob1	0.65177	0.226	0.397	5.10423e-13	Phb	0.567912	0.182	0.282	0.00221155	Ctdnep1	0.631898	0.321	0.434	8.53903e-05						Tfg	0.561437	0.437	0.573	3.16272e-07	Clpp	0.801597	0.211	0.346	9.21404e-12	Gfpt2	0.662268	0.226	0.376
	Csnk1d	0.540608	0.236	0.4	2.46175e-07	Bud31	0.572087	0.449	0.673	5.53521e-14	Zc3h14	0.550557	0.278	0.462	0.000279217	Pdhb	0.650762	0.259	0.445	4.15575e-14	Ccnt1	0.566516	0.258	0.397	3.84679e-06	Wdr1	0.631131	0.413	0.536	1.86901e-07						Ccnd3	0.561204	0.794	0.867	2.88554e-19	Sfxn1	0.799672	0.182	0.304	4.69552e-10	Ppp1cb	0.660944	0.483	0.676
	Tceal8	0.539258	0.562	0.744	3.77541e-12	Pbxip1	0.571085	0.172	0.294	0.000210101	Zfp869	0.548682	0.288	0.491	2.11771e-05	Cops2	0.65068	0.364	0.586	9.25989e-21	Rps6	0.566282	0.997	0.998	1.07946e-110	Fndc3a	0.631	0.307	0.412	0.00223584						Sdhd	0.560649	0.436	0.562	2.36572e-06	Mapkapk2	0.798633	0.273	0.442	1.73516e-16	Naa20	0.660179	0.2	0.337
	Shisa5	0.538906	0.201	0.337	1.87806e-05	Asrgl1	0.571054	0.232	0.399	2.42055e-07	Mapk1ip1l	0.548178	0.284	0.471	0.000396508	Plcd1	0.650616	0.142	0.271	1.87992e-09	Capn2	0.565824	0.168	0.269	0.00102211	Smc4	0.629996	0.301	0.422	1.20234e-05						Pmepa1	0.56045	0.52	0.611	0.00106311	Rac1	0.798628	0.6	0.799	8.86455e-48	Prpf19	0.660096	0.174	0.293
	Hnrnpk	0.538594	0.821	0.939	1.95484e-23	Fam174a	0.570688	0.304	0.499	2.10709e-09	Leng1	0.547845	0.195	0.363	2.10276e-05	Wbp2	0.649793	0.186	0.348	8.57636e-14	Hsp90b1	0.565391	0.981	0.987	5.30479e-13	Ankrd11	0.629575	0.614	0.693	7.26051e-12						Lrrc58	0.55973	0.302	0.419	0.00148705	Pa2g4	0.798605	0.444	0.621	1.65648e-24	Ppig	0.659849	0.541	0.731
	Herc1	0.538072	0.153	0.258	0.00352981	Tpp2	0.569107	0.246	0.407	2.02807e-06	Khk	0.547494	0.287	0.437	0.012853	Tcerg1	0.649074	0.229	0.381	1.29802e-10	Polr2d	0.565162	0.321	0.439	0.00120052	Kars	0.628511	0.251	0.34	0.0159251						Mkln1	0.559707	0.324	0.437	0.00239319	Cox11	0.797942	0.148	0.262	2.48219e-09	Slc30a5	0.659328	0.246	0.391
	Nans	0.537981	0.288	0.46	2.77956e-07	Tmem179b	0.568748	0.324	0.503	5.55706e-07	Ube2v1	0.54747	0.249	0.428	9.31923e-05	Efhd2	0.648324	0.694	0.902	2.54911e-46	Nub1	0.563817	0.279	0.389	0.0015365	Ppp1r15b	0.627745	0.286	0.402	3.94586e-05						Prpf19	0.557759	0.227	0.332	0.00487093	Itfg2	0.797431	0.167	0.295	1.54282e-11	Mkln1	0.659327	0.267	0.406
	Tspan4	0.536869	0.315	0.458	0.00318987	Pde4dip	0.568398	0.332	0.513	1.30282e-07	Lta4h	0.547366	0.222	0.372	0.00246624	Pcolce2	0.648237	0.646	0.834	5.33749e-30	Hnrnpc	0.562754	0.662	0.808	2.29468e-16	Cyth2	0.627318	0.25	0.351	0.00408895						Ccni	0.557578	0.333	0.472	1.10133e-05	Rnf167	0.796775	0.146	0.262	8.79343e-10	Hsp90b1	0.659078	0.992	0.992
	Snrpc	0.536388	0.396	0.578	4.52575e-07	Prps1	0.568075	0.183	0.321	8.14927e-06	Iqcb1	0.547184	0.201	0.347	0.00380281	Zfpl1	0.647291	0.368	0.59	2.40654e-20	Ppp4r3b	0.562684	0.211	0.326	0.00021641	Zfp945	0.626801	0.219	0.308	0.0364135						Syne1	0.557403	0.25	0.359	0.00154747	Sltm	0.796441	0.227	0.363	2.20045e-11	Eif3f	0.658928	0.962	0.994
	Xylt1	0.536378	0.411	0.609	4.37317e-09	Stk25	0.567662	0.211	0.362	5.68742e-06	Rce1	0.546745	0.266	0.476	3.65288e-07	Atf7ip	0.6469	0.148	0.266	7.53343e-08	Gadd45b	0.562173	0.787	0.882	5.70086e-14	Ing3	0.625784	0.435	0.547	1.50309e-06						Syncrip	0.556779	0.402	0.54	7.03613e-07	Ankrd11	0.796123	0.461	0.686	7.62164e-34	Fastk	0.658629	0.23	0.376
	Cdc26	0.535509	0.53	0.757	2.71394e-13	Pdhb	0.567373	0.281	0.467	1.35321e-08	Sra1	0.546375	0.689	0.899	2.96191e-15	Rcn1	0.646585	0.759	0.922	7.43263e-50	Ahnak	0.561687	0.529	0.677	6.24957e-11	Nsd3	0.625584	0.26	0.359	0.00361732						Per1	0.556731	0.176	0.28	0.00138783	Mt1	0.794619	0.63	0.72	2.21783e-16	Actl6a	0.657885	0.149	0.252
	Ythdf2	0.53546	0.187	0.312	0.000264282	Litaf	0.566289	0.429	0.658	5.27858e-13	Vbp1	0.546018	0.326	0.545	1.55522e-06	B3gnt2	0.646187	0.173	0.305	6.146e-09	Srp72	0.561488	0.553	0.711	6.12508e-13	Eif3e	0.625277	0.916	0.957	9.90374e-56						Hsp90ab1	0.556421	1	1	8.41818e-51	Pmm1	0.794598	0.209	0.344	5.0764e-11	Kdm1a	0.657472	0.326	0.468
	Mrpl2	0.535162	0.247	0.406	8.45957e-06	Hars	0.565938	0.141	0.251	0.000411671	Pdcd6	0.545753	0.619	0.827	8.52328e-11	Mcm6	0.645963	0.166	0.281	1.80817e-07	Tssc4	0.56091	0.232	0.361	2.43657e-05	Clec11a	0.625212	0.422	0.507	0.00378438						Maged1	0.556141	0.835	0.862	3.72324e-12	Frg1	0.794456	0.186	0.326	7.5842e-13	Eif4a3	0.657397	0.304	0.453
	Zkscan3	0.535148	0.194	0.325	0.000205335	Ptbp2	0.565599	0.219	0.389	2.55721e-07	Mrfap1	0.545546	0.904	0.983	6.34692e-31	Copz2	0.645234	0.655	0.871	6.15804e-40	Ube2f	0.56073	0.247	0.349	0.0139572	Itfg2	0.624611	0.315	0.451	1.14632e-06						Anapc5	0.555828	0.773	0.879	1.29636e-24	Clk1	0.792153	0.542	0.762	2.96573e-39	Syf2	0.656794	0.386	0.57
	Fgfr3	0.534743	0.185	0.284	0.0302913	Ccs	0.565254	0.222	0.371	8.17581e-06	Sp1	0.544908	0.169	0.308	0.00162741	Rmnd5a	0.644602	0.202	0.345	2.11295e-10	B430010I23Rik	0.560263	0.24	0.349	0.00122589	Ftl1	0.624508	1	1	5.84777e-99						Prnp	0.555769	0.39	0.528	1.08072e-05	Wapl	0.791562	0.258	0.417	4.21475e-15	Sesn3	0.65654	0.227	0.348
	Zbtb7a	0.534472	0.354	0.475	0.0162002	Klhl7	0.565229	0.167	0.303	7.85668e-06	Ube2g2	0.544895	0.307	0.489	0.000170823	Klf9	0.644453	0.32	0.549	4.35547e-25	Sfxn1	0.560156	0.213	0.321	0.000465825	Rab5b	0.624263	0.21	0.296	0.0211306						Rnps1	0.555606	0.64	0.772	3.24899e-15	Psma6	0.791516	0.339	0.533	3.92979e-21	Praf2	0.654977	0.29	0.448
	Hnrnpll	0.533724	0.263	0.456	6.42853e-09	Crtap	0.564593	0.713	0.891	2.2085e-21	Josd2	0.544495	0.286	0.497	2.82024e-06	Hspa9	0.644301	0.723	0.885	2.54079e-37	Bri3bp	0.559849	0.203	0.304	0.0068892	Ctnnd1	0.622907	0.205	0.296	0.0195184						Iqgap1	0.554947	0.549	0.682	4.53281e-09	Tsc22d2	0.790595	0.153	0.275	1.59078e-10	Fuca2	0.653257	0.265	0.392
	Ccnt1	0.533599	0.25	0.408	2.79889e-06	Grb10	0.564444	0.693	0.885	5.89393e-24	Ormdl3	0.544163	0.443	0.68	2.4269e-07	Fbl	0.643758	0.41	0.647	1.6225e-21	Zfp91	0.559322	0.414	0.55	2.46188e-07	Tmem259	0.622884	0.218	0.303	0.022446						Tsc22d1	0.554829	0.965	0.971	1.38875e-29	Tia1	0.790395	0.204	0.361	1.89146e-15	Plpp5	0.652801	0.309	0.458
	Rpl17	0.533182	0.996	1	1.52261e-80	Ralb	0.563345	0.183	0.324	4.31809e-06	Rab4b	0.544029	0.262	0.443	0.000154161	9930021J03Rik	0.643386	0.199	0.354	2.04193e-11	Cdc42	0.559222	0.755	0.889	6.76338e-26	Mtx1	0.622766	0.311	0.398	0.0363638						Adamts1	0.553891	0.371	0.542	7.76455e-11	Hnrnpa1	0.790157	0.785	0.938	8.38352e-79	Pabpc4	0.652263	0.259	0.418
	Sppl3	0.532057	0.17	0.327	2.3053e-08	2810001G20Rik	0.562402	0.258	0.428	1.00404e-07	Plekhf1	0.543665	0.262	0.401	0.0446926	Gpx8	0.643181	0.632	0.84	1.79825e-34	Gnpnat1	0.559066	0.276	0.416	2.08104e-05	4933434E20Rik	0.622626	0.403	0.529	1.83286e-06						Pld3	0.553089	0.314	0.439	0.000344149	Gigyf2	0.79014	0.215	0.372	1.30233e-14	Scarf2	0.651546	0.22	0.348
	A430005L14Rik	0.532042	0.251	0.414	1.523e-06	Tmem176b	0.562203	0.596	0.813	1.65709e-16	Cdo1	0.542536	0.191	0.326	0.00312992	Cd82	0.642942	0.217	0.37	1.3417e-10	Fkbp9	0.558882	0.861	0.947	2.34712e-36	Dtx3	0.622484	0.286	0.402	9.31237e-05						Trim27	0.552494	0.337	0.451	0.0028279	Taf7	0.789348	0.376	0.564	1.02004e-22	Amn1	0.651513	0.225	0.361
	Zbtb20	0.531533	0.569	0.73	1.87125e-09	Cnot8	0.562038	0.157	0.264	0.00586117	Cops3	0.541081	0.336	0.539	1.36216e-05	Eif3f	0.641492	0.938	0.992	6.25872e-107	Emp2	0.55877	0.379	0.523	2.30977e-07	Mfge8	0.621397	0.892	0.923	5.20094e-27						Tkt	0.552202	0.58	0.716	2.8504e-12	Ralgds	0.788407	0.209	0.336	3.24239e-10	Hnrnpul1	0.651429	0.162	0.255
	Capns1	0.531081	0.507	0.742	2.23168e-13	Mettl1	0.561779	0.496	0.734	1.38282e-15	Mgat4a	0.540937	0.203	0.351	0.00103176	Zbtb21	0.641284	0.172	0.302	3.95216e-09	Impdh2	0.55844	0.596	0.753	8.35994e-14	Zmym5	0.621252	0.218	0.309	0.0174832						Sdc3	0.551432	0.261	0.374	0.00187557	Zfp644	0.787569	0.291	0.493	1.06445e-22	Psap	0.651237	0.759	0.907
	Igfbp4	0.530677	0.254	0.373	0.0220678	Tmem242	0.558951	0.161	0.281	0.00029008	Qars	0.540011	0.148	0.282	0.00193378	Gaa	0.64089	0.397	0.602	6.55855e-18	Syf2	0.558106	0.418	0.548	7.03932e-06	Mcm7	0.62089	0.235	0.328	0.0052991						D16Ertd472e	0.550565	0.198	0.299	0.00448327	Otub1	0.786168	0.192	0.348	2.34977e-14	Ahsa1	0.650743	0.294	0.447
	Sdc2	0.530582	0.337	0.538	1.3843e-08	Abca5	0.558681	0.143	0.251	0.00214073	Cd200	0.539732	0.18	0.324	0.000291652	Pten	0.64086	0.193	0.354	4.27414e-12	Phb2	0.557669	0.516	0.687	1.07801e-10	Dph5	0.620605	0.188	0.271	0.0314574						Rdh11	0.550306	0.454	0.574	1.13613e-05	Fh1	0.785759	0.176	0.301	2.02803e-10	Ets2	0.65074	0.248	0.393
	Emd	0.530003	0.248	0.416	3.04643e-07	Pdk3	0.558096	0.193	0.332	5.10336e-05	Mkln1	0.539492	0.277	0.474	7.81038e-06	Med9	0.640333	0.302	0.502	1.19475e-16	Slc35b1	0.557599	0.171	0.266	0.00318573	Cyth3	0.619955	0.22	0.309	0.0268985						Fdft1	0.549006	0.605	0.706	2.60108e-07	Dohh	0.78523	0.146	0.258	4.04603e-09	Nus1	0.650679	0.348	0.522
	Trmt1	0.529933	0.167	0.292	8.95418e-05	Pip4p2	0.557134	0.229	0.365	0.000323854	Tceal3	0.537291	0.377	0.595	1.08315e-06	Fh1	0.640103	0.21	0.358	5.6605e-10	Pdk3	0.557396	0.188	0.288	0.00580292	Tead1	0.61949	0.271	0.378	0.000291615						Ppig	0.547699	0.573	0.694	7.03214e-09	Itm2c	0.785009	0.584	0.785	5.91874e-38	Fam192a	0.650332	0.192	0.305
	Eid1	0.52992	0.687	0.844	8.70285e-10	Slc25a11	0.557058	0.143	0.25	0.00182139	Gnb4	0.537169	0.366	0.566	1.90373e-06	Ap2s1	0.639808	0.229	0.391	3.13643e-11	Smu1	0.556906	0.183	0.283	0.0039149	Apmap	0.618233	0.181	0.281	0.00301298						Serpine2	0.547	0.751	0.797	1.00217e-11	Mllt3	0.784533	0.196	0.326	3.67331e-11	Copz1	0.649951	0.397	0.588
	Prdx4	0.529396	0.823	0.933	4.61036e-19	Rraga	0.556747	0.387	0.6	2.64418e-11	Fus	0.536746	0.692	0.893	8.01979e-16	Dlk1	0.638872	1	1	2.55445e-73	Fnta	0.556671	0.384	0.52	1.98365e-06	P3h1	0.617819	0.814	0.886	1.00828e-26						Ifnar2	0.546687	0.31	0.438	0.000225406	Ino80	0.784457	0.248	0.414	7.03195e-16	Crip2	0.649777	0.156	0.253
	Fxyd6	0.529285	0.512	0.712	1.8419e-09	Snhg16	0.556689	0.307	0.494	3.08074e-08	Appbp2	0.536253	0.359	0.554	2.87679e-05	Pnrc2	0.638293	0.145	0.266	3.6389e-08	Nat9	0.556581	0.184	0.282	0.0141124	Qk	0.617116	0.667	0.774	1.04638e-17						Gatad2b	0.544565	0.323	0.435	0.0033842	Cr1l	0.78406	0.283	0.449	6.79737e-15	Ggps1	0.649572	0.192	0.302
	Rint1	0.528918	0.244	0.383	0.000776615	Snapin	0.556653	0.203	0.355	2.47077e-06	Ppie	0.534722	0.277	0.443	0.00129266	Coq10b	0.637609	0.381	0.609	2.70918e-21	Aldoa	0.556549	0.866	0.94	8.7761e-32	Commd10	0.616376	0.184	0.266	0.0390097						Rack1	0.544171	1	1	8.81895e-109	Spp1	0.783108	0.175	0.258	7.35669e-05	Fam114a2	0.64844	0.27	0.412
	Commd2	0.528758	0.208	0.383	1.04783e-07	Rlim	0.556261	0.345	0.532	1.41952e-08	Gm49708	0.533677	0.259	0.414	0.00513547	Ftl1	0.636411	1	1	2.76298e-136	Sdha	0.55651	0.238	0.356	0.000261591	Nub1	0.615187	0.292	0.398	0.00037794						Arhgef12	0.543509	0.28	0.397	0.00164829	Runx1	0.782907	0.447	0.627	6.14539e-20	Klhdc2	0.64684	0.515	0.709
	Arf1	0.528688	0.837	0.927	5.69385e-23	Csnk1a1	0.556027	0.729	0.906	1.65944e-23	Mapre2	0.533398	0.398	0.611	1.0587e-06	Nipsnap3b	0.635685	0.146	0.282	1.55391e-10	Tmem45a	0.556177	0.412	0.557	1.03086e-07	Vgll4	0.614215	0.386	0.493	2.13754e-05						Pten	0.543473	0.267	0.378	0.00487036	Map3k8	0.78242	0.166	0.265	8.72857e-07	Rnpc3	0.646652	0.183	0.303
	Tulp3	0.528473	0.148	0.254	0.00132481	Gnb2	0.555734	0.571	0.793	1.90943e-18	Cope	0.532668	0.733	0.917	4.69778e-16	Klf6	0.635064	0.77	0.883	5.44728e-31	Cyth2	0.555523	0.16	0.258	0.00479614	Azin1	0.61409	0.454	0.616	6.38268e-11						Rps6	0.543328	1	1	1.25658e-104	Ctdsp2	0.782249	0.401	0.591	1.32269e-23	Hnrnpk	0.646615	0.849	0.96
	Psma6	0.5279	0.414	0.615	1.04364e-07	Sec22b	0.555254	0.61	0.838	4.03132e-17	Zfp655	0.532432	0.242	0.422	2.85437e-05	Eid1	0.634854	0.669	0.863	9.21031e-38	Pnisr	0.554835	0.464	0.623	2.33648e-10	Stk25	0.613438	0.331	0.459	1.18156e-05						Ngrn	0.542384	0.267	0.369	0.00739008	Irak1bp1	0.782092	0.299	0.473	2.59313e-17	Commd9	0.645787	0.179	0.281
	Gpd2	0.526138	0.137	0.268	5.31107e-07	Mdm4	0.554984	0.195	0.352	3.68952e-07	Akirin2	0.532046	0.378	0.572	0.000110228	Fem1b	0.634686	0.164	0.277	1.96774e-06	Hist1h1c	0.553903	0.828	0.872	0.000184462	Fkbp11	0.612923	0.781	0.833	3.18094e-15						Gaa	0.538786	0.586	0.716	2.62591e-10	Golga4	0.7818	0.219	0.37	5.65945e-14	4930453N24Rik	0.645724	0.241	0.373
	Clk1	0.526084	0.507	0.712	6.97302e-11	Ing4	0.554827	0.146	0.258	0.000562922	Ints12	0.53157	0.146	0.269	0.0173228	Tor2a	0.634201	0.178	0.301	1.33462e-07	Mpst	0.553339	0.284	0.407	0.000139197	Ppp2r5e	0.612824	0.197	0.285	0.0228832						Tcp1	0.537804	0.762	0.854	2.86589e-19	Hnrnpa0	0.781369	0.817	0.949	4.818e-83	Phb	0.6453	0.168	0.259
	Boc	0.525881	0.286	0.462	1.74214e-07	Brd4	0.554752	0.304	0.524	1.58761e-11	Cpe	0.531329	0.807	0.934	1.45247e-15	B430010I23Rik	0.634076	0.287	0.454	2.35649e-12	Cd63	0.552545	0.982	0.999	1.73306e-74	CAAA01118383.1	0.612284	0.232	0.324	0.0319182						Csnk1d	0.537686	0.351	0.473	0.000726169	Lsm2	0.780673	0.262	0.442	1.83759e-17	Ank2	0.644602	0.162	0.253
	Rnmt	0.524505	0.26	0.438	2.96059e-07	Get4	0.554633	0.203	0.359	1.52097e-06	Rftn2	0.531077	0.179	0.308	0.0254877	P3h3	0.633459	0.597	0.8	2.55797e-31	Tbc1d23	0.552213	0.342	0.482	6.08117e-06	Atrx	0.611302	0.662	0.759	1.13312e-15						Pim3	0.536981	0.559	0.662	6.34664e-06	Polr2h	0.78014	0.31	0.492	7.20146e-19	Ptpra	0.643997	0.23	0.345
	Scoc	0.523955	0.296	0.491	9.31036e-09	Rbm14	0.554352	0.146	0.258	0.0010596	Eprs	0.530307	0.651	0.866	3.01138e-12	Chpt1	0.632717	0.317	0.483	5.82264e-11	Plpp5	0.552045	0.337	0.472	1.50351e-05	Rbm42	0.609484	0.331	0.46	4.10131e-06						Jak1	0.536706	0.285	0.382	0.0451055	Fkbp10	0.778291	0.702	0.863	1.04765e-50	Cdc42	0.643988	0.805	0.939
	Ccdc6	0.523727	0.15	0.252	0.00508442	Tpm1	0.554153	0.527	0.724	1.29222e-11	Commd8	0.529956	0.172	0.308	0.00617839	Gar1	0.632476	0.516	0.745	1.27456e-27	Copb2	0.551833	0.738	0.858	8.9987e-23	Cotl1	0.608901	0.253	0.346	0.0070981						Gnl3	0.536662	0.676	0.773	1.02706e-08	Pdhb	0.776731	0.235	0.41	2.52106e-18	Szrd1	0.643709	0.217	0.335
	Tceal3	0.523083	0.241	0.394	1.71666e-05	Nfyb	0.553966	0.309	0.463	1.41312e-05	Acot1	0.529848	0.444	0.658	1.84527e-06	Rpl4	0.632115	0.992	0.999	3.61557e-163	Arf2	0.551225	0.266	0.372	0.0062294	Nob1	0.6084	0.224	0.318	0.00693166						App	0.5363	0.913	0.952	1.12613e-27	Oser1	0.775548	0.277	0.455	2.53376e-18	Cnmd	0.643264	0.999	1
	Usp36	0.52293	0.206	0.333	0.000256682	Abhd17a	0.552972	0.358	0.563	5.96507e-10	Pdzd11	0.52945	0.243	0.414	0.000237988	Elp5	0.632084	0.259	0.42	5.41725e-11	Bod1l	0.551181	0.345	0.487	2.24939e-06	Mat2b	0.608302	0.419	0.541	2.8448e-06						Col6a3	0.535945	0.431	0.557	1.51047e-05	Abraxas2	0.775251	0.201	0.333	3.67406e-11	Tmem60	0.642469	0.295	0.454
	Derl1	0.522669	0.408	0.606	4.99712e-09	Nemf	0.552033	0.202	0.344	3.0321e-05	Erh	0.529365	0.423	0.646	2.27085e-06	Mcu	0.631842	0.206	0.325	7.3191e-07	Mob2	0.550717	0.194	0.3	0.00172168	Lamp2	0.608134	0.638	0.751	3.70834e-15						Blzf1	0.53435	0.34	0.463	0.000264321	Tiprl	0.775203	0.386	0.598	1.66603e-24	Tox4	0.642461	0.278	0.414
	Nfat5	0.522594	0.518	0.698	2.6636e-09	Kdelr3	0.551647	0.64	0.861	4.63547e-20	Spag7	0.529153	0.349	0.535	9.55453e-05	Ppm1b	0.631738	0.16	0.299	9.60283e-10	Zfp638	0.550648	0.262	0.384	0.000334839	Pnn	0.607915	0.456	0.599	7.87091e-10						Gpx7	0.534094	0.716	0.799	6.09972e-14	Pfdn2	0.774218	0.585	0.794	1.88619e-41	Raph1	0.641937	0.343	0.515
	Laptm4a	0.521747	0.912	0.982	6.5227e-31	Mcm7	0.551549	0.173	0.296	0.000711186	Scnm1	0.528552	0.143	0.276	0.00187179	Mllt3	0.631606	0.175	0.282	1.55067e-05	Naa20	0.550415	0.269	0.402	3.98207e-05	Dlk1	0.607696	0.999	0.999	3.6831e-10						Ogdh	0.533672	0.249	0.352	0.00420791	Arf1	0.774094	0.82	0.948	1.68278e-81	Pdpk1	0.641541	0.184	0.296
	N4bp1	0.521657	0.2	0.329	0.000616249	Ppan	0.550698	0.286	0.476	1.5728e-08	Psma6	0.526434	0.467	0.721	2.03149e-09	Polr1c	0.631375	0.279	0.468	1.0204e-13	2410002F23Rik	0.55038	0.258	0.359	0.00796385	Naa20	0.605171	0.288	0.395	0.000809331						Qk	0.533638	0.632	0.759	1.19588e-11	Errfi1	0.773856	0.404	0.525	1.80323e-09	Snapc1	0.640178	0.302	0.424
	Aurkaip1	0.52164	0.269	0.428	1.80946e-05	Pmp22	0.550177	0.596	0.778	4.0252e-13	Dapk3	0.525942	0.231	0.398	0.000435115	Ik	0.63128	0.279	0.46	1.13843e-13	Tbrg1	0.550371	0.821	0.919	2.31282e-27	Map1lc3b	0.603051	0.97	0.974	1.31473e-40						Pik3ip1	0.533196	0.236	0.335	0.0292485	Hapln1	0.773737	0.997	1	4.06863e-173	Copg1	0.640049	0.286	0.426
	Tnpo1	0.521634	0.19	0.337	4.44074e-06	Runx1	0.549482	0.292	0.454	1.73186e-06	Samd4b	0.525196	0.342	0.538	3.78947e-05	Tsc22d3	0.63076	0.255	0.393	1.51394e-08	Gtf2f2	0.54963	0.208	0.301	0.0365742	Eef1a1	0.602729	1	1	8.32815e-263						Tpd52l2	0.531844	0.499	0.606	0.000744306	Surf1	0.773085	0.188	0.312	3.57689e-10	Maz	0.640016	0.183	0.285
	Galnt18	0.521055	0.172	0.294	0.000102618	Eif4ebp1	0.548934	0.817	0.944	2.38004e-25	Cdc5l	0.524689	0.273	0.443	0.000587454	Umps	0.630657	0.186	0.325	8.79306e-10	Ubald1	0.548938	0.192	0.297	0.000880259	Rgs3	0.602563	0.508	0.566	0.0333874						Khdc4	0.531524	0.255	0.37	0.00350388	Sdcbp	0.772928	0.544	0.775	3.53556e-41	Ddx6	0.639741	0.282	0.41
	Shmt2	0.520573	0.157	0.282	3.04647e-05	Hsp90aa1	0.548309	0.983	1	7.60026e-42	Manf	0.524635	0.813	0.929	3.68348e-07	Ccni	0.629995	0.241	0.422	1.86781e-14	Rbm7	0.548726	0.352	0.516	5.45865e-08	Rbfox2	0.602421	0.371	0.486	1.39666e-05						Kmt2e	0.531134	0.378	0.492	0.00119039	Zc3h13	0.772565	0.231	0.395	5.26702e-15	Cacfd1	0.639295	0.2	0.297
	Ddit3	0.520562	0.485	0.615	0.000986974	Baz2b	0.548135	0.219	0.357	0.000105245	Hspa9	0.52446	0.509	0.701	3.67206e-05	Lpgat1	0.629876	0.271	0.45	8.21605e-14	Thbs3	0.548304	0.563	0.666	1.04192e-06	Kctd18	0.60212	0.226	0.318	0.00806968						Hadh	0.530083	0.441	0.546	0.000532035	Sec13	0.771795	0.339	0.53	1.52439e-20	Rbm14	0.638488	0.192	0.299
	Elp5	0.520319	0.193	0.353	8.8436e-08	Copz1	0.547423	0.378	0.571	8.54165e-08	Ddx49	0.524433	0.183	0.335	0.00131729	Rhoa	0.629544	0.899	0.975	1.3918e-61	Tm7sf3	0.546961	0.234	0.344	0.00153785	Lrrc42	0.60138	0.365	0.476	3.1757e-05						Atp5a1	0.529263	0.826	0.913	1.65503e-24	Exosc4	0.771207	0.273	0.447	2.43436e-16	Rab11a	0.638283	0.396	0.552
	Trmt13	0.520307	0.164	0.276	0.00162428	Fcf1	0.54699	0.256	0.428	2.81654e-07	Ube2j1	0.524353	0.187	0.332	0.00597758	Bcat1	0.628508	0.254	0.414	2.63414e-11	Trim27	0.545902	0.318	0.467	8.70513e-07	Nrbf2	0.600784	0.372	0.495	1.81634e-05						Bzw2	0.529001	0.397	0.5	0.00348262	Zfp593	0.771012	0.412	0.585	3.2263e-20	Chchd4	0.637455	0.181	0.308
	Spcs1	0.520145	0.832	0.937	5.40764e-23	Vkorc1	0.546285	0.914	0.988	2.32792e-37	Polr2e	0.524234	0.401	0.656	2.49071e-09	Atp5a1	0.628454	0.721	0.908	3.83768e-47	Ckap4	0.545774	0.764	0.854	3.20447e-17	Pip4p1	0.600698	0.589	0.716	5.82933e-10						Metrn	0.528787	0.322	0.44	0.00303091	Penk	0.770674	0.732	0.826	1.33137e-22	Cdkn1b	0.63712	0.263	0.387
	Atrx	0.51985	0.471	0.675	1.87285e-08	Apoe	0.545846	0.35	0.481	0.000269901	Rnps1	0.524097	0.48	0.715	3.71214e-08	Mapkapk2	0.628074	0.292	0.499	1.27393e-16	Atxn2l	0.545264	0.321	0.472	2.01593e-06	Vamp2	0.600399	0.389	0.522	1.72644e-07						Fbl	0.528096	0.378	0.474	0.0111656	Cfl2	0.770467	0.505	0.734	3.37951e-37	Bri3bp	0.63688	0.203	0.31
	Irak1bp1	0.519688	0.271	0.444	1.74759e-06	Zpr1	0.54572	0.143	0.277	6.45356e-06	Fkbp7	0.522779	0.361	0.562	4.52065e-05	Pdia5	0.627306	0.224	0.385	1.2154e-11	Safb	0.544816	0.21	0.316	0.00452182	Ccnl2	0.600092	0.729	0.828	8.03817e-21						Csnk1a1	0.528087	0.862	0.925	9.93388e-26	Ssr1	0.770165	0.644	0.85	6.6792e-54	Ccni	0.636512	0.256	0.392
	Ppan	0.519138	0.222	0.367	2.01589e-05	Nub1	0.545194	0.269	0.437	5.78468e-07	Rpa2	0.522737	0.167	0.288	0.020299	Mrps18b	0.627099	0.315	0.542	2.8702e-21	Gdi2	0.543992	0.717	0.822	2.46402e-17	Ccnt1	0.599883	0.285	0.408	5.16659e-05						Cd164	0.527475	0.435	0.552	1.60309e-05	Pnrc2	0.76953	0.152	0.268	8.94748e-10	Lrrc59	0.636508	0.474	0.671
	Fgfr1	0.518304	0.412	0.629	1.28794e-09	Rad23a	0.543947	0.196	0.332	5.32834e-05	Tgfb1i1	0.521486	0.143	0.26	0.0391494	Grwd1	0.626102	0.158	0.283	4.20819e-08	Papss2	0.543101	0.388	0.508	4.3056e-05	Lpin2	0.59987	0.375	0.484	0.000231061						Plpbp	0.5274	0.35	0.481	0.000139126	Slc39a1	0.768852	0.223	0.37	7.73986e-13	Tubb4b	0.635869	0.364	0.51
	Fstl1	0.517969	0.672	0.821	3.64874e-09	Yipf6	0.543928	0.229	0.382	5.82544e-06	Pld3	0.521221	0.264	0.423	0.00800137	Ppp1r12c	0.6253	0.136	0.251	1.81126e-07	Yipf4	0.542331	0.674	0.815	9.55136e-18	Ik	0.599744	0.508	0.655	8.11263e-12						Rnf6	0.526603	0.336	0.451	0.00167766	Ist1	0.768239	0.171	0.294	7.16568e-10	Asf1a	0.635622	0.196	0.302
	Rcn2	0.517185	0.618	0.791	7.01389e-10	Kars	0.543755	0.168	0.294	0.000145194	2310022B05Rik	0.520772	0.15	0.285	0.00137768	Morc4	0.624933	0.182	0.299	2.80476e-07	Snhg16	0.541981	0.35	0.474	0.000240662	Gars	0.599278	0.507	0.642	7.98705e-10						Ubxn4	0.525641	0.679	0.772	1.06215e-09	Gm48226	0.768205	0.169	0.285	9.64005e-09	Trim28	0.635423	0.188	0.284
	Ubn2	0.517069	0.386	0.58	1.33796e-07	Arl2	0.543652	0.258	0.403	2.67473e-05	Hnrnpk	0.52018	0.838	0.962	2.10821e-22	Tgm2	0.62455	0.147	0.266	3.73493e-08	Cdk4	0.541965	0.62	0.765	3.3252e-12	Arl6ip5	0.598742	0.371	0.475	0.000581016						Zfp280d	0.525432	0.356	0.481	7.97788e-05	Tsr2	0.767081	0.141	0.264	4.40802e-11	Tpd52l2	0.635331	0.465	0.641
	Hspg2	0.515784	0.597	0.779	1.63214e-12	Fuom	0.543646	0.242	0.382	0.000137986	Ggps1	0.519654	0.2	0.344	0.00311733	Itfg2	0.624283	0.183	0.311	2.01555e-08	Arf4	0.541551	0.953	0.978	1.33248e-48	Nsmce3	0.597648	0.454	0.522	0.0146917						Ddx42	0.524993	0.368	0.487	0.00183143	Sdad1	0.766722	0.25	0.413	6.79651e-15	Lpcat1	0.635127	0.35	0.465
	Nras	0.514912	0.281	0.438	2.40759e-05	Lamtor1	0.543374	0.332	0.53	6.63498e-09	Cdkn1c	0.519519	0.941	0.997	8.91994e-19	Gatad2b	0.623528	0.281	0.468	1.09308e-14	Gnai3	0.540861	0.364	0.521	1.4382e-07	Prpf40a	0.597538	0.517	0.634	5.89219e-10						2610001J05Rik	0.524051	0.301	0.408	0.01092	Tram2	0.766682	0.331	0.504	3.57048e-17	P3h3	0.633355	0.693	0.847
	Rhobtb3	0.51459	0.217	0.361	3.59622e-05	Nucb1	0.54333	0.564	0.785	5.32149e-16	Rab1a	0.519326	0.557	0.794	3.64922e-09	Iqgap1	0.623111	0.638	0.846	4.69745e-36	Desi2	0.540822	0.431	0.567	2.16864e-05	Aldoa	0.597455	0.989	0.989	8.80571e-68						P4ha2	0.523751	0.89	0.927	2.48664e-23	Rab11a	0.766228	0.334	0.543	1.29329e-23	Nfatc2	0.632348	0.261	0.381
	Golga5	0.514275	0.255	0.446	2.04721e-08	Glo1	0.543162	0.438	0.643	1.77278e-10	Nufip1	0.519272	0.181	0.324	0.00330466	Arl1	0.6229	0.839	0.962	9.87086e-66	Ilf3	0.540314	0.241	0.368	1.21487e-05	B2m	0.597235	0.446	0.552	1.23284e-05						Zfp36l1	0.522487	0.447	0.534	0.0193477	Gnl1	0.76551	0.241	0.405	1.65699e-15	Rabggtb	0.632264	0.535	0.734
	Col27a1	0.513686	0.71	0.852	6.11671e-11	Tmco3	0.542898	0.171	0.285	0.00232256	Plbd2	0.519124	0.233	0.399	0.000969324	Copg1	0.621485	0.231	0.388	9.57249e-11	Golga5	0.540122	0.278	0.397	0.000572733	Cct2	0.597225	0.896	0.944	4.14288e-45						Psmd8	0.52143	0.559	0.721	9.67925e-11	Pdpk1	0.764622	0.176	0.303	3.34212e-10	Anapc5	0.632224	0.637	0.816
	Ube2v1	0.512888	0.279	0.471	2.0097e-08	Clk1	0.542042	0.559	0.793	1.08712e-16	Dhx30	0.519107	0.166	0.3	0.00661698	Wwtr1	0.621352	0.406	0.627	2.79675e-21	Klf7	0.539336	0.273	0.378	0.00838736	Creb3	0.597123	0.324	0.426	0.00282996						Bub3	0.521399	0.356	0.459	0.0207064	Prdx6	0.763218	0.506	0.678	1.82719e-23	Syncrip	0.631236	0.403	0.581
	Rflnb	0.5124	0.188	0.331	2.52938e-06	Efcab1	0.541894	0.298	0.476	4.33406e-08	Dcaf10	0.518571	0.158	0.3	0.000640241	Desi2	0.620781	0.447	0.663	2.61191e-20	Oser1	0.539049	0.342	0.496	3.15853e-07	Usp53	0.596617	0.551	0.661	3.47933e-08						Exosc4	0.520959	0.43	0.561	1.60927e-05	Ddx23	0.762836	0.183	0.317	4.38113e-11	Wdr1	0.630497	0.215	0.35
	Fat1	0.512321	0.258	0.408	1.93292e-05	Aip	0.540321	0.2	0.325	0.000279324	Mtx1	0.518354	0.177	0.315	0.0042267	Wdr1	0.620722	0.266	0.454	2.80912e-14	Arl1	0.538589	0.864	0.939	1.86691e-33	0610030E20Rik	0.595443	0.199	0.291	0.0193912						Arpc1a	0.519534	0.361	0.471	0.00314874	Rpf2	0.762126	0.175	0.31	7.91084e-12	Pbdc1	0.630483	0.496	0.666
	Ppie	0.511842	0.215	0.369	2.69164e-06	Pts	0.538651	0.238	0.416	4.3096e-08	Fkbp14	0.517538	0.3	0.492	5.55665e-05	Naa20	0.619288	0.243	0.414	2.07507e-12	Ap2s1	0.538301	0.307	0.411	0.0332102	Smad2	0.595355	0.191	0.281	0.0400137						Zfp869	0.517482	0.368	0.489	0.000638306	Klhdc2	0.760852	0.501	0.695	3.99686e-31	Nsun2	0.63027	0.233	0.368
	Pabpc4	0.511703	0.185	0.302	0.00455558	Ogt	0.537659	0.468	0.715	1.20548e-15	Tmed1	0.517238	0.54	0.758	2.33882e-09	Chil1	0.618702	0.483	0.73	7.10639e-26	Ech1	0.538128	0.41	0.566	9.33498e-08	Ube2d3	0.594576	0.915	0.964	4.38903e-51						Uqcrfs1	0.517415	0.59	0.726	2.62847e-11	Tmem263	0.76078	0.528	0.725	5.1941e-31	Phf3	0.628338	0.347	0.537
	Ppp6c	0.51127	0.244	0.42	1.69214e-07	Mmp2	0.537433	0.732	0.892	2.39796e-20	Hadh	0.517125	0.333	0.53	2.37278e-05	Rhob	0.618264	0.313	0.47	8.93816e-10	Dynlt3	0.538093	0.336	0.489	1.46674e-06	Lmcd1	0.594557	0.351	0.435	0.0166357						Mgat4a	0.517388	0.276	0.387	0.0110786	Ubxn4	0.760436	0.639	0.822	2.21467e-43	Col9a3	0.62801	1	1
	Tex261	0.511027	0.283	0.454	1.92675e-06	Nfat5	0.537074	0.547	0.745	3.66981e-11	1700025G04Rik	0.517118	0.388	0.599	1.55108e-05	Serpine2	0.61814	0.548	0.705	2.77369e-15	Fam114a2	0.537647	0.316	0.451	2.74139e-05	Cd164	0.594525	0.398	0.513	0.000282559						Paics	0.517371	0.55	0.633	0.00077121	Copb1	0.760011	0.506	0.723	5.22252e-34	Sntb2	0.627602	0.26	0.414
	Cnot7	0.510808	0.191	0.316	0.000330679	Trib2	0.536897	0.177	0.284	0.0147557	Apoe	0.516601	0.322	0.471	0.00185798	Snrpc	0.615537	0.404	0.639	5.2293e-24	Sec22b	0.537434	0.612	0.783	2.80191e-15	Sf3a1	0.594485	0.258	0.353	0.0238698						Bmp1	0.517134	0.367	0.501	3.85781e-05	Eif4g1	0.75981	0.339	0.514	2.24872e-17	Ap2s1	0.626887	0.264	0.413
	Ptrh2	0.510794	0.156	0.26	0.00465156	AI837181	0.536103	0.256	0.427	4.45974e-07	Papss1	0.516474	0.392	0.587	5.22117e-05	Slc39a1	0.615344	0.176	0.311	3.06847e-09	Zmiz1	0.537088	0.195	0.304	0.000784657	A430005L14Rik	0.594302	0.463	0.578	4.72443e-07						Nop58	0.517002	0.555	0.649	2.57438e-05	Gnai3	0.75905	0.389	0.595	1.25747e-23	Lnpk	0.626799	0.155	0.271
	Lmbrd1	0.510358	0.223	0.389	2.45796e-07	Pex2	0.53592	0.168	0.285	0.0014774	Rnf34	0.516361	0.139	0.267	0.00265363	Arpc1a	0.615129	0.274	0.474	4.19775e-16	Bzw1	0.537054	0.758	0.858	2.65443e-18	Ipo5	0.594183	0.232	0.325	0.0183825						Crlf2	0.516834	0.243	0.351	0.00335393	Ctbp1	0.758584	0.21	0.362	4.1618e-13	Ifrd2	0.626762	0.164	0.259
	Chpf2	0.510089	0.152	0.264	0.000699129	Plbd2	0.534986	0.297	0.482	1.25756e-07	Ckap4	0.516292	0.724	0.874	5.20225e-08	Qars	0.614639	0.15	0.251	2.17889e-05	Aldh18a1	0.536595	0.19	0.28	0.0372792	Hist1h2bc	0.593702	1	1	1.05278e-66						Rcn1	0.516306	0.958	0.978	1.06974e-35	Swap70	0.757687	0.145	0.251	6.05596e-08	Zfr	0.626713	0.447	0.638
	Ptbp2	0.509922	0.143	0.254	0.000387883	Riok3	0.534729	0.375	0.579	5.35435e-10	Ubqln1	0.516049	0.34	0.541	1.01086e-05	Zfp560	0.614291	0.213	0.383	2.37006e-13	Zranb1	0.536451	0.296	0.431	3.49414e-05	Rif1	0.593455	0.172	0.258	0.0371352						Tspan31	0.516303	0.398	0.522	0.00056432	Cdkn1b	0.756814	0.201	0.349	1.32104e-13	Aga	0.626285	0.512	0.684
	Hnrnpa1	0.509193	0.745	0.901	9.87602e-16	Ybx1	0.534715	0.968	0.993	5.47741e-54	Ik	0.515569	0.385	0.605	5.36288e-07	Cyth2	0.614233	0.198	0.342	1.43264e-09	Bnip3l	0.535953	0.564	0.706	1.30786e-10	Csnk1d	0.593397	0.451	0.573	1.09745e-07						Ngdn	0.515686	0.301	0.425	0.000925445	Elp5	0.756468	0.234	0.387	7.14812e-14	Khdrbs1	0.625936	0.313	0.466
	Zfp148	0.508698	0.256	0.42	3.38487e-06	Akt1	0.534302	0.368	0.565	7.96259e-09	Mapkapk2	0.51498	0.239	0.423	4.66409e-05	Dgcr6	0.614095	0.19	0.314	6.95482e-07	Copa	0.534438	0.599	0.744	2.45812e-12	Fkbp7	0.593125	0.516	0.647	2.20748e-10						Gbf1	0.515489	0.412	0.54	7.17939e-05	Rbms1	0.756464	0.209	0.354	8.62969e-13	Rabl3	0.625821	0.164	0.261
	Etfa	0.508244	0.208	0.347	9.97398e-05	Ergic1	0.533204	0.234	0.378	6.79051e-05	Emc10	0.514654	0.551	0.755	4.40918e-07	Commd2	0.613975	0.189	0.322	2.19501e-08	Mapk6	0.533579	0.158	0.258	0.00164392	Zyx	0.592414	0.242	0.327	0.0481188						Fdps	0.51469	0.877	0.892	1.4524e-09	Purb	0.755493	0.473	0.674	8.91449e-28	Abhd17a	0.625766	0.335	0.478
	Impad1	0.507757	0.266	0.4	0.00141219	Mapkapk2	0.533184	0.296	0.48	2.71171e-07	Loxl3	0.514085	0.418	0.601	0.00117473	Bdp1	0.613972	0.25	0.412	6.1199e-11	Csnk1a1	0.532194	0.693	0.833	4.2774e-15	Crebzf	0.591505	0.227	0.318	0.0174572						Gpsm2	0.514628	0.294	0.405	0.004093	Rabggtb	0.755407	0.472	0.696	2.17818e-32	Cdip1	0.62551	0.202	0.326
	Tmem214	0.507664	0.214	0.371	2.31497e-06	Wwtr1	0.532848	0.469	0.662	8.97711e-08	Csnk1a1	0.513948	0.671	0.851	1.7567e-10	Copb2	0.613309	0.695	0.887	1.25063e-40	Plod3	0.531808	0.357	0.488	4.54689e-05	Atp6v1h	0.591029	0.247	0.342	0.0135417						Clic1	0.513465	0.787	0.857	3.57386e-10	Vps29	0.7551	0.216	0.359	1.40997e-12	Arf1	0.625106	0.85	0.946
	Sh3gl1	0.506961	0.3	0.477	1.90057e-07	Hivep2	0.532809	0.286	0.457	4.96888e-07	Rnh1	0.512812	0.488	0.698	1.54415e-05	Rcl1	0.613074	0.154	0.279	4.05127e-08	Stk25	0.531229	0.227	0.326	0.0130791	Ythdf1	0.588725	0.227	0.32	0.0462041						Serinc3	0.512327	0.376	0.521	9.65153e-06	Rbp4	0.754096	0.192	0.28	0.00029098	Gars	0.624434	0.517	0.713
	Rspry1	0.506753	0.191	0.318	0.000188601	Dst	0.532069	0.286	0.454	3.48105e-07	Ghr	0.512765	0.363	0.545	0.000478541	Rrp1	0.613058	0.46	0.682	4.67559e-20	Prdx3	0.531165	0.284	0.417	2.64856e-05	Kcnq1ot1	0.58834	0.674	0.745	1.22399e-10						Nsmce3	0.511383	0.391	0.525	2.71122e-05	Gmfb	0.753601	0.274	0.451	4.60828e-17	Specc1l	0.623809	0.216	0.324
	Mras	0.506627	0.44	0.602	1.54114e-05	Tet2	0.531931	0.234	0.375	0.00011407	Tor1a	0.512612	0.173	0.305	0.0116832	Unc50	0.612838	0.512	0.705	1.33169e-21	Tmem251	0.530592	0.203	0.313	0.00135341	1600020E01Rik	0.587305	0.263	0.373	0.000549548						Itm2b	0.511186	0.958	0.976	4.74667e-34	Brix1	0.753187	0.494	0.728	8.41315e-35	Phip	0.623352	0.253	0.395
	Cdr2	0.506626	0.185	0.335	8.91465e-07	Zbtb10	0.53185	0.143	0.27	2.29551e-05	Prkcsh	0.512415	0.433	0.617	0.000316309	Nop53	0.612794	0.432	0.68	1.13537e-24	Slc30a5	0.530461	0.24	0.362	0.000175596	Sil1	0.587146	0.358	0.454	0.00466399						Mbnl2	0.509335	0.747	0.859	3.43761e-18	Zfp207	0.75247	0.381	0.584	1.25755e-22	Krit1	0.622927	0.316	0.474
	Naxe	0.505906	0.241	0.41	3.96184e-07	Dgcr6	0.531811	0.224	0.39	3.53315e-07	Nid2	0.512012	0.184	0.317	0.0302471	Cflar	0.612052	0.17	0.294	5.77067e-08	Fastk	0.530434	0.236	0.358	0.000226899	Pkm	0.586457	0.994	0.986	1.1779e-51						Dcaf8	0.508868	0.396	0.516	0.000812037	Tmf1	0.752228	0.312	0.484	5.28237e-16	Hdac2	0.622878	0.264	0.416
	Ddt	0.505785	0.285	0.42	0.00255863	Tmem50a	0.531347	0.52	0.734	7.1853e-11	Rpl4	0.51162	0.972	1	1.02809e-45	Emc10	0.611772	0.479	0.708	1.78537e-24	Zfpl1	0.530292	0.436	0.585	5.35971e-08	Trip6	0.586018	0.292	0.384	0.00678613						Ppp6c	0.508846	0.328	0.462	9.72825e-05	Puf60	0.751985	0.496	0.719	2.60425e-31	H13	0.621468	0.389	0.556
	Bmp1	0.505208	0.219	0.363	2.32327e-05	Tlcd1	0.530192	0.171	0.289	0.00152785	Triqk	0.511449	0.211	0.351	0.0392483	Timm17a	0.61168	0.566	0.801	1.38347e-31	Ngdn	0.530201	0.286	0.412	0.000142611	Ifrd1	0.586005	0.858	0.894	1.2558e-14						Gnb1	0.50766	0.605	0.733	1.83469e-11	Bzw1	0.750552	0.743	0.889	2.66092e-49	Maged1	0.62145	0.716	0.831
	Bbx	0.503687	0.283	0.467	1.06029e-07	Arl1	0.530159	0.799	0.956	1.86176e-29	Bnip3	0.51136	0.54	0.776	2.07121e-08	Cdr2	0.611235	0.191	0.323	1.86087e-08	Phip	0.530072	0.248	0.363	0.00111858	Fip1l1	0.585661	0.436	0.552	2.63232e-05						Sar1a	0.507128	0.921	0.96	8.45786e-32	Slc35a2	0.750291	0.429	0.632	2.00611e-23	Polr1c	0.621425	0.31	0.454
	Pofut2	0.503661	0.564	0.759	2.33173e-09	Taf11	0.529231	0.31	0.49	5.57277e-07	Htatsf1	0.511042	0.39	0.593	1.96857e-05	Zfr	0.611096	0.449	0.676	2.98179e-23	Gpx7	0.528921	0.519	0.7	1.44422e-10	Fus	0.585505	0.803	0.885	3.69896e-26						Zfpl1	0.505911	0.48	0.646	1.87464e-09	Tax1bp1	0.750203	0.449	0.653	6.39439e-24	Adipor2	0.621113	0.196	0.33
	Slbp	0.503201	0.317	0.452	0.00370494	Tmem42	0.52892	0.273	0.42	4.01441e-05	Csrp1	0.510691	0.246	0.419	0.00023125	Avpi1	0.610982	0.194	0.296	0.00013487	Arl2bp	0.528778	0.242	0.352	0.0017405	Atp2a2	0.584702	0.472	0.583	1.5805e-05						Plod3	0.504682	0.398	0.531	6.58752e-06	Imp3	0.750125	0.618	0.831	2.22544e-47	Tspan31	0.620662	0.278	0.437
	Surf4	0.502941	0.531	0.736	1.38054e-10	Tmem238	0.528612	0.218	0.362	2.1922e-05	Rbm39	0.51029	0.916	0.994	1.42918e-30	Adamts1	0.610963	0.356	0.471	1.6948e-05	Cops7a	0.527624	0.329	0.464	5.89262e-05	Plekhf2	0.583762	0.265	0.363	0.00829365						Akirin2	0.504657	0.422	0.532	0.00439228	Eif5	0.748235	0.869	0.969	2.95848e-77	Oser1	0.620612	0.342	0.517
	Gpc3	0.502793	0.502	0.696	1.56216e-09	Psma6	0.528371	0.449	0.648	3.99498e-10	Tmem107	0.509583	0.381	0.61	1.5347e-06	Hnrnpa0	0.60935	0.854	0.965	2.36223e-59	Hibadh	0.52756	0.323	0.447	0.002246	Zfp638	0.582975	0.351	0.468	5.52078e-05						Arhgdia	0.503743	0.473	0.574	0.000625712	Ssna1	0.748073	0.237	0.38	1.39448e-11	Psma6	0.620335	0.419	0.59
	Cap1	0.502246	0.157	0.288	7.61825e-06	Eef1g	0.525692	0.969	0.995	1.92507e-55	Plagl1	0.508751	0.895	0.986	1.17985e-15	Vbp1	0.60924	0.355	0.564	2.14427e-16	Sdad1	0.527361	0.268	0.4	4.35987e-05	Slc29a1	0.582838	0.417	0.525	0.000130814						Cflar	0.503437	0.29	0.397	0.0136042	Eif2s3x	0.748014	0.37	0.581	4.36199e-22	Ghitm	0.619226	0.54	0.689
	Rab4b	0.502164	0.22	0.365	0.000100437	Vamp8	0.525576	0.416	0.6	9.02333e-08	Pde4dip	0.508552	0.314	0.508	0.000165543	Osbpl9	0.608994	0.377	0.604	2.12069e-20	Csnk1d	0.527283	0.281	0.41	6.08962e-05	Gnai3	0.582388	0.419	0.498	0.0462763						Polr2d	0.501594	0.363	0.476	0.00697352	Zfp397	0.747254	0.141	0.25	1.55685e-08	Gle1	0.619068	0.265	0.397
	Rae1	0.501701	0.233	0.383	2.2168e-05	Bnip3l	0.525248	0.577	0.778	7.86813e-15	Ccni	0.508228	0.238	0.395	0.00207501	Cdk4	0.608881	0.513	0.742	2.05662e-25	Tmem176b	0.526806	0.633	0.754	3.09012e-10	Zfp36l1	0.581088	0.453	0.551	0.000283208						Aopep	0.500446	0.375	0.484	0.00873517	Pou3f3	0.746571	0.282	0.398	1.09571e-08	Cuta	0.618555	0.513	0.639
	B3gat3	0.50083	0.156	0.258	0.0197178	Ooep	0.524972	0.231	0.348	0.00583594	Snx5	0.507398	0.328	0.502	0.0098169	Smarcad1	0.608675	0.369	0.584	2.84926e-18	Hspg2	0.526128	0.615	0.761	2.90325e-15	Oser1	0.580693	0.487	0.608	9.05073e-07						BC005561	0.499237	0.451	0.556	0.000753551	Rab11b	0.746096	0.222	0.374	1.02189e-13	Rbfox2	0.618179	0.409	0.571
	Prxl2c	0.500398	0.24	0.391	4.70262e-05	Zfp507	0.524326	0.175	0.289	0.00103456	Rcn3	0.507237	0.885	0.989	5.3109e-23	Pdzd11	0.608624	0.221	0.368	5.01808e-10	Fkbp7	0.524764	0.373	0.5	5.1186e-05	C030034I22Rik	0.580313	0.229	0.343	0.000388743						Crebrf	0.498993	0.446	0.565	0.000584773	Rela	0.74608	0.172	0.285	3.27049e-08	Tubb2b	0.617833	0.271	0.39
	Gpx7	0.500078	0.395	0.568	5.62491e-06	Gdi2	0.524187	0.729	0.897	7.79844e-23	4632427E13Rik	0.507178	0.325	0.563	3.32868e-08	Vkorc1l1	0.608506	0.231	0.384	2.14646e-09	Ywhah	0.523772	0.456	0.621	8.48173e-09	Ppp4r2	0.580129	0.468	0.584	8.54569e-07						Rab1a	0.498357	0.628	0.744	3.71805e-09	Ndel1	0.745536	0.438	0.648	3.37142e-26	Bclaf1	0.617004	0.435	0.631
	Dgcr6	0.499657	0.144	0.254	0.000812048	Mapk1ip1l	0.524013	0.32	0.502	1.45812e-07	Akt1s1	0.507162	0.294	0.473	0.000891599	Nus1	0.608018	0.355	0.578	1.01304e-18	Hnrnpf	0.523433	0.813	0.897	1.91408e-24	BC004004	0.579856	0.483	0.587	9.45064e-07						Srp72	0.49835	0.675	0.776	3.26715e-09	Rbm8a	0.744963	0.473	0.692	3.95718e-30	Zranb1	0.616812	0.279	0.407
	Pcbp1	0.499471	0.747	0.876	9.06343e-15	Tmed9	0.523185	0.925	0.986	4.79346e-47	9530068E07Rik	0.506991	0.447	0.661	1.39641e-06	Zfand3	0.607579	0.168	0.275	2.49659e-05	Ncam1	0.523144	0.216	0.314	0.0182654	Tmed4	0.577727	0.282	0.376	0.0220395						Card19	0.498088	0.435	0.556	2.87634e-05	Hs2st1	0.744615	0.373	0.522	3.33139e-14	Khdc4	0.616344	0.213	0.35
	Emc4	0.4992	0.25	0.41	3.9601e-06	Fam173a	0.522973	0.206	0.324	0.00378972	Nans	0.506945	0.271	0.432	0.00518093	Rfxap	0.607027	0.188	0.32	2.62366e-08	Sdf2l1	0.522059	0.239	0.335	0.024705	Slk	0.575855	0.252	0.338	0.0398868						Zfp266	0.497119	0.433	0.567	1.52704e-05	Zfp131	0.744432	0.187	0.31	2.0413e-09	Slc35a2	0.615536	0.469	0.633
	Creld2	0.499066	0.356	0.521	0.000204535	Zfp869	0.522789	0.242	0.403	1.44634e-06	Copa	0.506875	0.557	0.775	6.78362e-08	Ppp2r2a	0.606837	0.422	0.639	9.79602e-21	Larp4b	0.519593	0.236	0.337	0.00448268	Slc44a2	0.575711	0.327	0.431	0.00644583						Mtch2	0.49685	0.399	0.517	0.000556035	Arl5a	0.742939	0.176	0.3	9.35444e-10	Dld	0.615361	0.261	0.412
	Sdc3	0.498619	0.183	0.312	0.000145099	Kti12	0.522761	0.171	0.33	1.57502e-07	Tspan4	0.506614	0.401	0.565	0.00942194	Epn2	0.603559	0.179	0.297	1.90002e-06	Siah2	0.519134	0.207	0.314	0.00301859	Psip1	0.574337	0.361	0.447	0.0248873						Stk38l	0.496728	0.566	0.686	8.03407e-07	Pdlim4	0.741246	0.385	0.568	3.43743e-18	Tspan6	0.61494	0.776	0.901
	Araf	0.498504	0.189	0.339	3.54128e-07	Map3k8	0.522546	0.171	0.278	0.0149589	Zfyve21	0.506556	0.406	0.589	0.000138831	Sugt1	0.603024	0.457	0.665	6.5688e-19	Mtfr1	0.519061	0.186	0.281	0.0138396	Tsg101	0.574087	0.341	0.437	0.00512334						Eif4b	0.496018	0.601	0.714	4.68736e-07	Mrpl51	0.741067	0.359	0.539	1.36805e-18	Crebzf	0.614795	0.169	0.265
	Tia1	0.497648	0.273	0.426	3.50058e-05	Psap	0.522264	0.696	0.867	6.24224e-17	Leo1	0.506095	0.233	0.431	7.52929e-07	Gm48226	0.602814	0.167	0.294	5.13504e-08	Lamp2	0.518288	0.624	0.78	2.04324e-14	Thbs3	0.57365	0.692	0.798	1.02115e-16						Uap1	0.495062	0.483	0.617	3.7362e-06	Tspan7	0.74098	0.169	0.282	1.49318e-08	Crtap	0.613649	0.775	0.899
	Lgals3	0.497565	0.704	0.795	4.29213e-07	Cdip1	0.522042	0.187	0.334	7.07167e-06	Tsfm	0.505902	0.162	0.294	0.00954227	Slc35e1	0.602398	0.153	0.262	1.96874e-06	Fus	0.517267	0.712	0.857	7.73513e-20	Rps6	0.5734	1	1	5.98876e-153						Eif4a2	0.49345	0.8	0.895	4.25166e-18	Fam192a	0.740974	0.158	0.264	1.01733e-07	Atf7ip	0.613135	0.224	0.34
	Pdrg1	0.497283	0.394	0.536	0.00481954	Zyx	0.52198	0.185	0.308	0.000536395	Mmp16	0.50527	0.191	0.33	0.00588436	Crtap	0.602142	0.709	0.889	4.31061e-36	Cox11	0.517075	0.199	0.29	0.03607	Pim3	0.572779	0.689	0.77	1.26518e-09						Zfp330	0.492862	0.429	0.528	0.0291684	Ilf3	0.740768	0.223	0.376	1.29601e-13	Rpl4	0.612908	0.997	0.999
	Sar1a	0.497084	0.765	0.87	3.72792e-18	Fkbp4	0.521458	0.748	0.872	4.05544e-11	Maf1	0.504794	0.153	0.275	0.0329557	G6pc3	0.602023	0.162	0.272	3.40194e-06	Tsg101	0.516768	0.224	0.329	0.0255809	Pfn1	0.572484	0.872	0.908	3.31984e-28						Emc10	0.492841	0.688	0.814	2.87654e-14	Zfp871	0.740542	0.186	0.303	8.23242e-09	Atf4	0.612873	0.961	0.989
	Atf7	0.495975	0.235	0.367	0.00152722	Prkcsh	0.521293	0.54	0.738	3.60484e-11	A2m	0.50447	0.308	0.468	0.00190901	Hspa14	0.601569	0.179	0.306	4.70159e-08	Rsrp1	0.516344	0.73	0.85	1.50368e-13	Rftn2	0.572428	0.346	0.457	0.000608345						Copz1	0.489299	0.516	0.641	5.36061e-06	Arl4a	0.740394	0.367	0.505	4.11318e-11	Chd6	0.612642	0.196	0.291
	Mrps18b	0.495766	0.253	0.414	1.75641e-05	Ccnl2	0.521173	0.636	0.825	2.91088e-14	Rac1	0.504317	0.619	0.812	2.62075e-12	Rgcc	0.601554	0.411	0.543	7.66179e-09	C1qtnf3	0.515559	0.751	0.874	2.81957e-14	Rbbp6	0.572333	0.531	0.653	8.77216e-09						Rab6a	0.488361	0.529	0.664	1.96815e-06	Hist1h2bc	0.739911	0.996	1	5.8585e-53	Ubald1	0.611433	0.172	0.266
	Lmna	0.495453	0.861	0.939	8.63035e-13	Gnas	0.520703	1	1	3.93009e-74	Tex261	0.504194	0.294	0.482	4.27274e-05	Rbfox2	0.598961	0.407	0.621	4.29569e-17	Ppig	0.514699	0.577	0.694	2.05543e-09	Dynlt3	0.569531	0.49	0.594	7.36603e-06						Impdh2	0.488274	0.628	0.73	8.75251e-09	Vegfa	0.739521	0.201	0.328	2.46864e-09	Ankrd11	0.611265	0.475	0.646
	Cald1	0.49478	0.401	0.564	8.80784e-05	Mllt3	0.519255	0.15	0.258	0.00329496	Surf1	0.503731	0.218	0.389	0.000148101	Hnrnpa1	0.598566	0.799	0.953	1.90524e-50	Mrpl50	0.514504	0.424	0.556	8.86914e-05	Atic	0.567962	0.3	0.39	0.0194522						Fxyd6	0.488109	0.57	0.653	0.00238007	Dnajc7	0.738936	0.227	0.387	1.22616e-14	Rpa2	0.611254	0.25	0.356
	Raf1	0.494733	0.23	0.381	2.79511e-05	Zfr	0.518148	0.471	0.697	1.97359e-11	Itm2a	0.502047	0.992	0.998	6.8892e-23	Ddost	0.598333	0.756	0.917	1.06744e-39	Raf1	0.514399	0.216	0.317	0.00855534	Cavin3	0.567351	0.701	0.758	4.88587e-09						Dst	0.488047	0.358	0.464	0.00851243	Csnk1a1	0.738772	0.666	0.85	5.68511e-49	Sys1	0.61084	0.447	0.6
	Rnh1	0.494486	0.588	0.722	0.00114548	Slc39a14	0.518083	0.223	0.344	0.00927402	Myo6	0.501982	0.148	0.264	0.0275898	Mrps34	0.59824	0.212	0.364	1.05906e-10	Sec23a	0.513787	0.314	0.448	0.000602462	Pabpc1	0.566573	0.898	0.938	4.31666e-39						Brix1	0.487242	0.563	0.66	2.61545e-05	B3gnt2	0.738408	0.173	0.28	1.96683e-07	Rabif	0.610516	0.166	0.265
	Sntb2	0.494363	0.196	0.341	1.23939e-05	Bhlhb9	0.517723	0.153	0.259	0.00360215	6330403K07Rik	0.500849	0.29	0.464	0.000166116	Galk1	0.59808	0.184	0.288	6.37763e-05	Ankrd11	0.513674	0.542	0.662	6.06928e-06	Uqcrfs1	0.566395	0.672	0.766	2.67037e-13						Bag5	0.486097	0.519	0.65	2.67863e-06	Syncrip	0.737957	0.389	0.59	1.88471e-22	Snhg15	0.61022	0.336	0.489
	Hbp1	0.493982	0.326	0.521	3.73162e-08	Larp7	0.51756	0.405	0.614	2.78342e-10	Abhd11	0.500031	0.153	0.281	0.014847	Alkbh5	0.597841	0.23	0.398	3.06064e-13	Cdkn1b	0.512816	0.319	0.438	0.00801109	Rbm7	0.565707	0.437	0.547	1.1944e-05						Ak2	0.48549	0.599	0.718	3.73044e-06	Ube2d3	0.737385	0.833	0.967	7.85354e-85	Akap8l	0.609683	0.171	0.287
	Crim1	0.493304	0.323	0.46	0.0151766	Smpdl3a	0.517486	0.355	0.562	1.36628e-09	Alkbh5	0.499934	0.3	0.453	0.0229075	Sh3bgrl3	0.597174	0.57	0.734	2.74408e-18	Kti12	0.512547	0.209	0.313	0.00508962	Cdc42	0.564522	0.928	0.951	1.75725e-47						Zfx	0.485416	0.3	0.411	0.00870565	Nifk	0.737074	0.364	0.575	1.17548e-23	Mthfd2	0.609169	0.656	0.794
	Cuta	0.493003	0.342	0.55	1.90705e-07	S100a11	0.517476	0.8	0.904	1.27824e-14	Rbbp6	0.499307	0.443	0.676	1.03985e-06	Anxa3	0.59714	0.143	0.259	7.42128e-08	Ftl1	0.512535	0.999	1	1.67425e-69	Prnp	0.564424	0.435	0.539	2.797e-05						Pigt	0.483919	0.398	0.51	0.00365951	Nsd3	0.734884	0.19	0.32	2.53704e-10	Shox2	0.607326	0.414	0.559
	Leo1	0.492061	0.189	0.306	0.00417873	Amz2	0.517155	0.209	0.332	0.00540531	Fcgrt	0.498391	0.482	0.673	0.000332784	Larp4b	0.596885	0.246	0.412	1.18287e-11	Prpf40a	0.511901	0.412	0.556	9.78163e-07	Rpf1	0.564007	0.304	0.397	0.041263						Tma16	0.483616	0.327	0.448	0.00162451	Cdc42	0.734488	0.782	0.926	1.86474e-68	Cnn3	0.607058	0.491	0.659
	Tbl1x	0.491203	0.244	0.414	1.25543e-06	Polr2g	0.516801	0.377	0.57	6.4849e-09	Gle1	0.497482	0.193	0.347	0.00101169	Srpx	0.596851	0.603	0.742	3.61071e-14	Utp14a	0.511725	0.195	0.294	0.0123632	Pigt	0.563463	0.329	0.433	0.00549307						Rbm4b	0.482908	0.295	0.417	0.000763249	Lama4	0.733996	0.163	0.265	9.95731e-07	B3gat3	0.606852	0.175	0.275
	Pgam1	0.491015	0.475	0.677	2.04259e-07	Ddit3	0.51612	0.612	0.789	1.24288e-08	Spsb3	0.497337	0.146	0.269	0.011293	2810013P06Rik	0.596841	0.177	0.3	3.11784e-07	Pdcd6	0.510683	0.667	0.799	3.82467e-13	Fbl	0.563212	0.569	0.693	5.3174e-11						Sf3b2	0.48159	0.691	0.808	2.126e-11	Hras	0.733511	0.232	0.363	5.72257e-10	Tlr2	0.606816	0.183	0.277
	Ago3	0.490682	0.185	0.31	0.000248036	Tmem259	0.515658	0.146	0.253	0.00189724	Gabbr1	0.497319	0.2	0.347	0.00594264	Pdk3	0.596496	0.162	0.271	9.0897e-06	Srfbp1	0.510343	0.183	0.292	0.00106839	Mtch2	0.562785	0.467	0.571	1.61716e-05						Adipor2	0.481585	0.244	0.345	0.0420418	Sec14l1	0.733085	0.228	0.376	2.44132e-12	Ech1	0.606502	0.363	0.548
	Ing3	0.488785	0.2	0.333	0.00013998	Paip2	0.514899	0.843	0.966	2.14825e-35	Srsf6	0.497227	0.512	0.719	2.362e-07	Ppm1a	0.595762	0.488	0.72	1.22268e-23	BC004004	0.510062	0.343	0.474	0.000552049	Emc10	0.561872	0.73	0.831	2.11932e-17						Rabac1	0.480969	0.941	0.975	8.57757e-26	Mterf3	0.732873	0.138	0.253	1.51825e-09	Xpr1	0.606075	0.234	0.351
	Slc25a5	0.488682	0.378	0.552	1.72973e-05	Manf	0.514231	0.89	0.964	2.81686e-13	Trnau1ap	0.497044	0.245	0.402	0.00359471	Smpdl3a	0.595691	0.293	0.475	1.90122e-13	Larp7	0.509563	0.376	0.489	0.00299707	Ptch1	0.561679	0.229	0.328	0.00628852						Etf1	0.480524	0.469	0.596	3.54622e-05	Wwtr1	0.732843	0.364	0.55	8.54172e-19	Clk1	0.60496	0.593	0.769
	Pi4k2a	0.487638	0.171	0.294	0.000248479	Tsen34	0.514208	0.192	0.306	0.00680021	Rdh14	0.495522	0.214	0.398	2.43041e-05	Fabp7	0.595328	0.154	0.28	1.1875e-08	Sbds	0.509525	0.22	0.315	0.0444891	Srsf2	0.561228	0.65	0.736	5.93536e-10						Mdh2	0.479373	0.537	0.661	1.81912e-05	Sys1	0.73257	0.39	0.559	7.11793e-17	Arl1	0.604432	0.872	0.96
	Amotl1	0.486532	0.225	0.349	0.00216172	Psmd8	0.514154	0.542	0.763	4.46756e-14	Mrps18b	0.494972	0.245	0.41	0.00115114	Sbds	0.59509	0.25	0.443	7.43988e-16	Csde1	0.50937	0.471	0.636	1.12285e-09	Rock2	0.561111	0.482	0.584	6.11995e-05						Sp3	0.478263	0.271	0.373	0.0375228	Hipk1	0.732471	0.219	0.357	8.65422e-11	Nup54	0.603402	0.199	0.32
	Eif4a3	0.485516	0.332	0.531	9.89159e-08	Hoxc10	0.513194	0.309	0.503	6.26961e-09	Osmr	0.494724	0.191	0.324	0.0110857	Cdc42	0.594845	0.811	0.948	2.75867e-52	Fopnl	0.507893	0.284	0.416	0.000198502	Hnrnpul1	0.560787	0.241	0.34	0.00689473						Usf2	0.477922	0.489	0.625	7.27933e-06	Tpd52l2	0.730979	0.452	0.631	4.75854e-22	Slc1a1	0.602879	0.202	0.313
	Tmf1	0.48543	0.378	0.566	8.65779e-07	Psip1	0.511275	0.278	0.419	0.000308451	Dtx3	0.494336	0.277	0.446	0.00822966	Foxn2	0.594557	0.147	0.283	3.21533e-10	Arf6	0.507319	0.347	0.509	1.6047e-07	Leprot	0.559837	0.304	0.426	8.3554e-05						Setd5	0.476673	0.427	0.547	0.00308626	Ube2v1	0.729441	0.234	0.377	4.19695e-11	Prpf40a	0.601781	0.38	0.555
	Ndufs8	0.485245	0.202	0.353	8.14352e-06	Nr1h2	0.510973	0.131	0.253	4.91934e-05	Bzw2	0.493582	0.241	0.404	0.00190285	Rlim	0.594476	0.315	0.493	4.79062e-13	Ets2	0.506792	0.279	0.398	0.000662637	B3gat3	0.558994	0.336	0.437	0.00502206						Ppm1a	0.476441	0.511	0.62	0.000322512	Dynlt3	0.729139	0.317	0.508	6.68689e-19	Nt5c3	0.601438	0.233	0.359
	Tmem230	0.484893	0.286	0.465	1.66952e-06	C87436	0.51096	0.182	0.314	8.51147e-05	Elavl1	0.49243	0.402	0.592	0.000400456	Ube2j1	0.594069	0.262	0.428	4.60324e-11	Snx17	0.50624	0.327	0.456	0.000466403	Ubr4	0.558598	0.188	0.274	0.0429847						Eef1a1	0.474552	1	1	1.99582e-131	Tox4	0.728079	0.234	0.379	9.09756e-12	4632427E13Rik	0.601109	0.243	0.389
	Prkg1	0.484688	0.192	0.31	0.00273345	Wdr1	0.510846	0.249	0.393	1.4899e-05	Thbs3	0.492138	0.512	0.673	0.0100142	Bmp1	0.593866	0.215	0.351	1.24858e-08	Ptov1	0.504993	0.68	0.799	1.26639e-11	Rab11a	0.558207	0.464	0.585	3.60886e-06						Rabggtb	0.474006	0.573	0.695	2.28509e-07	Gosr2	0.72774	0.192	0.332	3.04678e-11	Slc16a1	0.598697	0.211	0.325
	Rchy1	0.484673	0.199	0.339	1.92606e-05	Fam117b	0.510703	0.155	0.263	0.00250077	Rnf126	0.491808	0.162	0.296	0.00592064	Ubc	0.593783	0.92	0.983	1.50295e-39	Rab11a	0.504381	0.363	0.48	0.000624769	1110012L19Rik	0.556992	0.465	0.562	0.000353235						Tiprl	0.47279	0.558	0.665	7.28073e-05	Ddx39b	0.727274	0.373	0.548	6.88103e-18	Lta4h	0.598597	0.172	0.275
	Smad1	0.484396	0.192	0.351	1.31823e-07	Washc3	0.510127	0.244	0.387	0.000162476	Arf1	0.491393	0.831	0.958	2.20382e-17	Sf3a3	0.593724	0.168	0.296	7.55357e-08	Eif3e	0.503883	0.868	0.941	6.84917e-31	Napa	0.556516	0.601	0.709	4.63814e-10						Atp2a2	0.470983	0.503	0.597	0.0481295	Ak2	0.726251	0.488	0.719	5.42591e-32	Tnfaip6	0.597768	0.353	0.533
	Mapre2	0.483576	0.238	0.367	0.00197889	Anapc5	0.51008	0.636	0.827	2.12926e-15	Gga2	0.490816	0.224	0.381	0.00421085	Rpf2	0.593545	0.207	0.341	3.48547e-08	Ramac	0.503217	0.405	0.549	1.07303e-05	Rnps1	0.556305	0.655	0.789	6.18871e-17						Hcfc1r1	0.470628	0.778	0.861	2.99186e-10	Mob4	0.725627	0.346	0.549	5.90833e-21	S100a6	0.597736	0.54	0.639
	Smpdl3a	0.483328	0.393	0.58	6.90154e-07	Ifi30	0.50985	0.387	0.567	1.9886e-08	Jmy	0.490351	0.218	0.408	1.55456e-05	Bnip3l	0.593277	0.468	0.676	4.24997e-18	Igf2bp2	0.502911	0.213	0.309	0.035895	P3h4	0.5527	0.919	0.948	1.24695e-36						Eif2a	0.470207	0.332	0.437	0.0264238	Atxn7l3b	0.725574	0.71	0.889	8.68893e-51	Ptbp3	0.597714	0.257	0.405
	Yif1a	0.483025	0.369	0.55	1.49523e-06	Brk1	0.509343	0.603	0.824	3.86547e-16	Bmp1	0.49018	0.264	0.453	4.85731e-05	Tmem60	0.593149	0.261	0.431	2.35862e-11	Guf1	0.502123	0.177	0.267	0.044253	Dhx40	0.552013	0.298	0.402	0.00756004						Malsu1	0.467614	0.601	0.7	5.32949e-05	Arl6ip5	0.72498	0.405	0.59	8.03346e-19	Thbs3	0.597291	0.505	0.659
	Klf7	0.482731	0.303	0.44	0.00228947	Acot1	0.508696	0.343	0.522	1.04939e-07	Siah2	0.489947	0.291	0.479	0.000106918	Khdrbs1	0.591755	0.323	0.506	1.67382e-13	Sgta	0.50197	0.232	0.335	0.0215199	Nemf	0.551488	0.259	0.361	0.00510035						Lum	0.466812	0.901	0.92	1.03917e-11	Osbpl9	0.724808	0.327	0.512	2.61112e-18	Rmnd5a	0.596827	0.207	0.328
	Cox4i2	0.482034	0.369	0.515	0.000386145	Rce1	0.508504	0.259	0.453	1.81145e-08	Smyd2	0.489379	0.218	0.381	0.00281845	Ngrn	0.591134	0.224	0.359	4.56498e-08	Rabggtb	0.501508	0.498	0.641	5.8805e-08	Snhg16	0.551287	0.511	0.645	1.59173e-08						Eif5	0.465687	0.913	0.954	4.23717e-19	Atf7ip	0.724489	0.166	0.275	5.41523e-08	Arnt	0.596789	0.188	0.301
	Mmp2	0.480764	0.602	0.779	6.42927e-09	Puf60	0.50829	0.483	0.706	8.1492e-12	Map1lc3a	0.488686	0.738	0.887	2.11e-10	Sgta	0.591023	0.174	0.285	1.10828e-05	Txndc5	0.501226	0.407	0.527	0.00106688	Sirt2	0.550541	0.36	0.478	0.000155423						Wdr33	0.465552	0.602	0.731	3.78995e-09	Nfyb	0.724482	0.288	0.447	3.47051e-14	Lin7c	0.596756	0.318	0.471
	Rce1	0.480329	0.243	0.4	7.76205e-05	Dctd	0.508092	0.153	0.259	0.00550923	Anxa2	0.488387	0.707	0.877	1.42856e-11	Serpina3n	0.590966	0.38	0.561	2.42937e-14	Tram1	0.500886	0.404	0.564	1.32474e-07	Timp1	0.55014	0.644	0.697	0.00763214						Lrrc59	0.464653	0.58	0.683	1.68895e-06	Tmem60	0.723591	0.246	0.398	3.69632e-12	Wipi1	0.594939	0.289	0.443
	Atf7ip	0.479961	0.208	0.335	0.000679479	Tmem167b	0.506704	0.281	0.449	8.98332e-06	Marf1	0.487836	0.138	0.257	0.0130489	Mthfd2	0.590066	0.772	0.906	1.40578e-33	Dohh	0.500787	0.214	0.316	0.00684745	App	0.549742	0.866	0.906	6.36841e-23						Tmem128	0.46439	0.376	0.507	0.000369646	5430416N02Rik	0.723229	0.311	0.454	1.17904e-11	Snrpc	0.594765	0.457	0.626
	Triap1	0.47977	0.151	0.266	0.00112627	Stk11	0.506155	0.168	0.286	0.000966956	Fkbp4	0.486757	0.831	0.94	5.77651e-11	Fastk	0.589536	0.201	0.332	6.27324e-08	Rbm8a	0.500527	0.566	0.727	2.40071e-10	Hcfc1r1	0.548712	0.801	0.847	9.53559e-13						Eif3e	0.464356	0.885	0.945	4.81707e-21	Zbed5	0.722784	0.165	0.278	9.63786e-09	Fndc3a	0.594363	0.257	0.378
	Poglut2	0.479509	0.19	0.316	0.000354426	B3gat3	0.505542	0.217	0.374	4.18827e-06	Rnf13	0.486425	0.242	0.411	0.000795882	Pld3	0.589359	0.196	0.335	6.89629e-09	Mafg	0.499972	0.306	0.453	2.68722e-05	Pdk3	0.546056	0.248	0.345	0.0140107						Itm2a	0.463834	1	1	2.13083e-36	Srp72	0.722056	0.555	0.739	5.13937e-32	Golga4	0.594297	0.251	0.361
	Eif3l	0.478389	0.322	0.529	4.18462e-08	Pgam1	0.504476	0.584	0.764	1.93819e-11	Pnrc2	0.48579	0.235	0.392	0.0050995	Ywhah	0.58834	0.592	0.819	4.89509e-33	Samd4b	0.49822	0.229	0.338	0.0061937	Akr1a1	0.545866	0.981	0.984	6.69906e-57						Cnn3	0.462303	0.55	0.634	0.00753179	Pwp1	0.721099	0.193	0.327	8.1007e-11	Col9a1	0.593814	0.999	1
	Lman2	0.477838	0.383	0.582	3.5459e-07	Nedd4	0.504341	0.913	0.977	5.11623e-39	Pigt	0.483984	0.214	0.359	0.0111049	Maip1	0.587286	0.154	0.271	9.4332e-07	Map4	0.497864	0.295	0.405	0.00846287	Itch	0.545789	0.395	0.506	0.000243746						Tmbim6	0.461943	0.662	0.763	2.68429e-10	Zfp787	0.721012	0.269	0.428	8.69868e-14	Impdh2	0.593513	0.607	0.777
	Aldoa	0.477579	0.844	0.927	1.5274e-12	Hsp90ab1	0.503782	1	1	4.17648e-37	Luc7l	0.48356	0.363	0.554	0.000615416	Mapre2	0.586213	0.215	0.352	2.05181e-08	Rhoa	0.497531	0.885	0.94	1.82572e-27	Rhoa	0.545529	0.987	0.979	1.40022e-52						Fastk	0.461286	0.33	0.437	0.0425863	9930021J03Rik	0.720933	0.154	0.26	1.50314e-07	Prdx6	0.593277	0.538	0.704
	Zfyve21	0.477143	0.512	0.714	1.59638e-09	Thyn1	0.501764	0.244	0.4	8.64591e-06	Ssna1	0.482392	0.339	0.527	0.000302538	Snx18	0.585674	0.207	0.344	1.50331e-08	Rab1a	0.497285	0.507	0.686	2.86876e-10	Cct6a	0.545442	0.827	0.911	7.77697e-27						Ifrd1	0.461185	0.9	0.911	1.28256e-09	Nktr	0.720232	0.739	0.896	9.92496e-55	Prdx3	0.593173	0.288	0.432
	Parl	0.476891	0.172	0.314	3.03279e-06	Cldnd1	0.501548	0.549	0.766	8.64029e-12	Sumo3	0.482265	0.525	0.757	9.28766e-08	Cox11	0.585594	0.158	0.294	2.42402e-09	Adgra3	0.497274	0.231	0.344	0.00306501	Larp7	0.545351	0.51	0.618	7.06296e-07						Tmem45a	0.461026	0.654	0.78	3.67807e-10	Fndc3a	0.719989	0.236	0.37	7.16634e-10	Puf60	0.592358	0.551	0.724
	H19	0.47651	0.967	0.982	1.22081e-13	Ilk	0.501085	0.294	0.48	8.30451e-08	Tmed4	0.481088	0.143	0.276	0.00276767	Cct5	0.585314	0.682	0.895	2.5331e-38	Prdx6	0.496386	0.545	0.679	1.41715e-06	Nsmce4a	0.545145	0.429	0.54	1.29433e-05						Hnrnpdl	0.460785	0.764	0.853	2.13222e-13	Tnfaip6	0.717836	0.38	0.546	5.3295e-17	Igf2bp2	0.591788	0.211	0.326
	Fasn	0.476091	0.159	0.262	0.0129194	Atf5	0.500374	0.288	0.46	1.79001e-06	Rprd1b	0.480896	0.148	0.276	0.00838717	Bnip3	0.584895	0.369	0.568	2.21187e-15	Dap	0.496379	0.754	0.856	3.19488e-15	Scarf2	0.544136	0.364	0.463	0.00230379						Prdx4	0.460311	0.956	0.978	4.79343e-28	Eif4a1	0.717833	0.741	0.871	6.83413e-37	Nsd1	0.591148	0.323	0.487
	Arl1	0.474808	0.806	0.919	4.03105e-15	Mea1	0.500058	0.195	0.328	7.73672e-05	Rbm42	0.480508	0.26	0.45	3.37245e-06	Vezf1	0.584625	0.247	0.433	4.72277e-15	Rbm39	0.496288	0.97	0.987	3.66252e-43	Pdia3	0.544095	0.973	0.983	1.12598e-43						Rsrp1	0.458554	0.834	0.891	6.37487e-13	Calr	0.717812	0.977	0.996	6.84411e-73	Ebag9	0.590528	0.163	0.257
	Ist1	0.474692	0.199	0.345	1.56995e-05	Dcn	0.498067	0.872	0.977	2.81428e-15	Pura	0.479144	0.494	0.703	9.69492e-06	Impact	0.584606	0.152	0.266	6.53145e-07	Copb1	0.496164	0.583	0.722	2.34349e-10	Stt3a	0.543946	0.69	0.778	4.97644e-14						Psmd7	0.457887	0.619	0.735	7.51271e-07	Gm49708	0.717748	0.229	0.336	3.64163e-06	Hspa8	0.590471	0.994	0.999
	Glt8d1	0.474596	0.294	0.456	4.90207e-05	Marf1	0.498017	0.18	0.282	0.0347387	Hmgcr	0.478651	0.603	0.763	3.64141e-06	Ccnt1	0.584533	0.265	0.451	4.88107e-14	Cavin3	0.496034	0.558	0.708	6.03093e-10	Setd5	0.543921	0.442	0.577	1.74345e-06						Sqle	0.456632	0.62	0.692	0.00424781	Syf2	0.716835	0.333	0.508	6.50359e-17	Polr2e	0.590289	0.431	0.613
	Pbdc1	0.474506	0.371	0.574	2.65854e-07	Ndrg1	0.497995	0.31	0.539	2.96404e-12	Akirin1	0.47742	0.177	0.327	0.000404681	Hoxc10	0.583888	0.243	0.394	8.51924e-10	Dcn	0.495605	0.945	0.977	5.98399e-17	Nsun2	0.543789	0.381	0.477	0.00152909						Cops8	0.455688	0.375	0.495	0.00190908	Zfx	0.716455	0.206	0.34	7.24185e-11	Araf	0.589859	0.193	0.305
	Lamtor1	0.473683	0.342	0.536	3.03552e-07	Tsg101	0.497528	0.226	0.402	1.15801e-08	Golga7	0.476374	0.294	0.497	4.72243e-05	Atf4	0.583878	0.941	0.987	1.6644e-63	Tmem263	0.495444	0.564	0.705	1.32651e-09	Ppp6c	0.542587	0.402	0.514	5.92444e-05						Fubp1	0.45496	0.713	0.811	2.30225e-09	Cdc16	0.714857	0.394	0.58	3.54658e-19	Sdha	0.589378	0.258	0.373
	Rnf130	0.47349	0.259	0.432	2.50502e-06	Ube2m	0.496746	0.515	0.722	4.13188e-10	Pnp	0.475508	0.519	0.685	0.00068983	Prdx6	0.582253	0.459	0.685	2.95738e-20	Khdrbs1	0.495179	0.318	0.439	0.000894942	Fkbp8	0.542416	0.434	0.556	1.4175e-06						Fkbp11	0.454632	0.683	0.775	2.80761e-07	A430005L14Rik	0.714745	0.298	0.448	2.91393e-13	Pdcl3	0.589013	0.448	0.546
	Copb1	0.473126	0.6	0.732	1.17167e-05	Arl5a	0.49649	0.173	0.307	2.75181e-05	Rnf11	0.475062	0.43	0.695	1.59776e-09	C1d	0.581615	0.517	0.753	3.6421e-24	Hnrnpll	0.495113	0.269	0.37	0.025139	Ube2s	0.542311	0.942	0.97	1.4444e-39						Mpp6	0.454588	0.574	0.69	9.65988e-05	Serpine2	0.714694	0.593	0.725	2.58496e-21	Tlk2	0.588837	0.157	0.261
	Tmem59	0.472101	0.88	0.966	1.15823e-22	Hspg2	0.496201	0.665	0.837	3.30219e-15	Lzts2	0.474883	0.242	0.393	0.0102319	Araf	0.580194	0.178	0.307	2.71267e-08	Armcx3	0.494772	0.414	0.561	1.84264e-06	Btg1	0.542266	0.921	0.954	3.60113e-28						Snrnp70	0.454269	0.758	0.844	1.42842e-09	Tkt	0.714438	0.454	0.65	1.82844e-24	Smad2	0.588402	0.269	0.393
	Med9	0.471799	0.221	0.351	0.00169599	Map4k4	0.496023	0.343	0.553	1.60935e-09	Sf1	0.474811	0.281	0.48	4.79345e-05	Brk1	0.580155	0.536	0.756	6.84304e-24	Aopep	0.49472	0.464	0.609	4.91403e-08	H13	0.541931	0.491	0.616	2.53811e-07						Fkbp7	0.453835	0.387	0.507	0.00259889	Bri3bp	0.713205	0.182	0.291	5.46709e-07	Sc5d	0.588032	0.339	0.476
	Taf15	0.47061	0.305	0.473	3.74956e-05	Mrps18b	0.495769	0.298	0.47	1.54216e-06	Kcnq1ot1	0.474552	0.526	0.727	2.24345e-07	Slc35f5	0.580023	0.195	0.334	4.32747e-09	Rbm33	0.494506	0.277	0.407	7.29744e-05	Tcp1	0.54093	0.799	0.886	6.60309e-26						Kif5b	0.452079	0.484	0.576	0.0175861	Tor1aip1	0.711328	0.294	0.44	4.67152e-11	Ppp1r2	0.587976	0.261	0.395
	Pggt1b	0.470406	0.163	0.272	0.00614189	Emp1	0.495697	0.691	0.841	1.32664e-11	Txn2	0.474371	0.594	0.806	4.6482e-08	Eif4a1	0.579926	0.872	0.957	4.39417e-48	Glud1	0.49429	0.362	0.467	0.0120718	Dnajb4	0.540862	0.429	0.53	0.00059589						Yipf6	0.451256	0.402	0.515	0.000419547	Exosc3	0.710949	0.197	0.339	8.78e-12	Gosr2	0.587481	0.231	0.333
	C1qtnf12	0.470275	0.155	0.252	0.0248334	Tmem41b	0.494718	0.345	0.526	1.61141e-05	Mest	0.473538	0.871	0.97	1.21973e-08	Immp1l	0.579844	0.309	0.5	1.35715e-14	Pmp22	0.494239	0.657	0.775	3.73203e-10	Strap	0.540702	0.583	0.692	1.28609e-09						BC005537	0.450437	0.331	0.442	0.00223091	Fdx1	0.710599	0.237	0.379	1.88017e-11	Srrm1	0.587262	0.599	0.779
	Fuca1	0.469412	0.448	0.669	3.90386e-08	Naxe	0.494633	0.286	0.469	2.29107e-07	Ube2m	0.473276	0.539	0.743	4.82461e-06	Pdpk1	0.579543	0.228	0.4	1.46474e-13	Erc1	0.4942	0.188	0.282	0.0227001	Cnbp	0.540697	0.919	0.953	4.90767e-37						Klhl24	0.450297	0.459	0.596	3.7211e-05	Camk2g	0.710329	0.192	0.307	1.0137e-07	Rdh14	0.586095	0.262	0.378
	Bex3	0.468882	0.567	0.746	2.03488e-08	Szrd1	0.494123	0.207	0.358	2.25668e-05	Urm1	0.472636	0.145	0.276	0.00440437	Dapk3	0.579339	0.245	0.38	2.26821e-07	Nsmce1	0.493816	0.25	0.347	0.0370864	Srm	0.539688	0.786	0.85	8.29027e-17						Taf11	0.449838	0.44	0.565	0.000487589	Lmbrd1	0.710002	0.179	0.302	5.72716e-09	Rhoc	0.585692	0.613	0.762
	Xpo4	0.467957	0.153	0.26	0.0048669	Tspyl4	0.493577	0.146	0.25	0.00683376	Cep57	0.472121	0.283	0.458	0.00113059	Tet2	0.579292	0.181	0.323	2.87692e-10	Lsm14a	0.49271	0.202	0.303	0.0293352	Kras	0.539637	0.395	0.49	0.00235622						Tusc3	0.449698	0.448	0.564	0.000592736	Ubc	0.70983	0.922	0.979	3.84948e-47	Rbm8a	0.585404	0.569	0.716
	Mrpl9	0.467897	0.175	0.32	2.90871e-06	Tlk2	0.491427	0.227	0.373	2.91843e-05	Dnttip2	0.471941	0.332	0.511	0.00631223	Trp53i13	0.579203	0.353	0.546	2.40381e-15	Tbl1x	0.492692	0.221	0.326	0.0147425	Prelid1	0.539262	0.822	0.883	1.37918e-21						Thoc1	0.449277	0.301	0.414	0.010245	E030030I06Rik	0.709793	0.171	0.287	1.48024e-08	Insig1	0.585086	0.706	0.797
	Inpp1	0.467324	0.173	0.296	0.000528532	Ergic3	0.49122	0.636	0.835	1.15013e-13	Ppp1cb	0.471842	0.491	0.721	4.28954e-07	Gdi2	0.578858	0.641	0.84	8.89518e-30	Tmf1	0.492105	0.36	0.477	0.00357373	Ctsf	0.538299	0.47	0.555	0.00212631						Gosr1	0.449097	0.286	0.405	0.00950537	Bud31	0.709698	0.376	0.567	5.15509e-21	Kif5b	0.584959	0.467	0.64
	Snx1	0.467237	0.201	0.361	4.51579e-07	Acp1	0.490694	0.56	0.775	1.51129e-13	Gnb2	0.471808	0.655	0.877	4.08599e-10	Pfdn4	0.578793	0.262	0.429	2.89802e-11	Nemf	0.49149	0.21	0.315	0.00718802	Cox6b2	0.537646	0.214	0.308	0.0160426						Pmp22	0.448133	0.74	0.819	5.52485e-07	Agpat4	0.70957	0.298	0.433	4.45877e-10	Tmem30a	0.584536	0.409	0.555
	Tmem128	0.467231	0.234	0.412	9.71038e-08	Maz	0.490189	0.223	0.369	5.25283e-05	Senp2	0.471713	0.298	0.492	0.000139332	Erf	0.578135	0.145	0.25	6.1214e-06	Smarca1	0.491241	0.221	0.317	0.025427	Ddost	0.536674	0.922	0.952	6.23343e-40						Atp6ap1	0.44712	0.318	0.429	0.0357079	P3h4	0.709199	0.831	0.936	4.50153e-60	Cpe	0.584425	0.874	0.947
	Sdk2	0.466685	0.542	0.73	4.41878e-08	Hoxa10	0.490162	0.153	0.271	0.000948437	Cops7a	0.471549	0.305	0.464	0.0304372	Triqk	0.578084	0.228	0.363	1.33699e-07	Meltf	0.490386	0.41	0.532	0.00026253	Snd1	0.535755	0.373	0.474	0.00731908						Rraga	0.445944	0.511	0.639	0.000170923	Ppp4r3b	0.708651	0.159	0.258	3.09458e-06	Ing3	0.583704	0.249	0.363
	Stat3	0.465987	0.287	0.42	0.0119796	Prkca	0.489868	0.465	0.688	5.30701e-11	Ctsb	0.471314	0.624	0.842	1.63153e-09	Jmy	0.578046	0.224	0.384	1.84339e-10	Cd9	0.489351	0.975	0.987	1.96953e-31	Hnrnpk	0.53571	0.959	0.961	4.08622e-43						Yif1b	0.445882	0.615	0.708	1.33276e-05	Dnajc3	0.708506	0.583	0.775	1.60588e-30	Zfp326	0.583673	0.362	0.534
	Mysm1	0.465594	0.192	0.316	0.00046443	Mras	0.489752	0.549	0.749	2.36438e-12	Ndufs8	0.47119	0.294	0.459	0.0100302	Ctsa	0.577449	0.336	0.526	4.24381e-13	Hivep3	0.489215	0.19	0.297	0.00132939	Atf7ip	0.535167	0.37	0.487	0.000359448						Litaf	0.445497	0.591	0.706	2.86375e-06	Tigd2	0.708122	0.175	0.28	1.90303e-06	Copa	0.583572	0.597	0.777
	Arl2	0.465098	0.158	0.27	0.001201	Eif1b	0.4894	0.526	0.692	2.73771e-06	Ccnt1	0.471149	0.287	0.474	0.000891947	Cd81	0.577145	0.868	0.959	7.25412e-49	9530068E07Rik	0.489197	0.446	0.578	1.89364e-05	Ctsd	0.535091	0.812	0.861	1.14687e-09						Pik3r1	0.444066	0.395	0.491	0.0275065	Thrap3	0.707184	0.35	0.525	1.85389e-17	Tnfrsf11b	0.583101	0.318	0.442
	Tcf4	0.464991	0.747	0.874	5.7228e-07	Phb2	0.489388	0.541	0.743	1.04908e-10	Camk2d	0.470564	0.364	0.577	1.16784e-06	Kmt5a	0.576964	0.254	0.429	1.29275e-12	Ssna1	0.489025	0.351	0.463	0.0331054	Rangrf	0.53475	0.317	0.414	0.0245633						Sfpq	0.443425	0.497	0.593	0.0305313	Tbl1x	0.707098	0.197	0.308	7.13154e-08	Mcm6	0.582843	0.17	0.263
	Rdh14	0.464006	0.227	0.385	6.02478e-06	Myl6	0.48747	0.936	0.989	3.32646e-30	Epm2aip1	0.469908	0.212	0.356	0.0108745	Copa	0.576519	0.569	0.781	4.72629e-25	Ostf1	0.488899	0.401	0.548	5.49807e-06	Lrrc59	0.534748	0.642	0.727	6.61922e-10						Fus	0.442118	0.763	0.843	4.84309e-12	Ubr2	0.706075	0.204	0.296	0.000310221	Rnf13	0.582502	0.24	0.379
	Elf1	0.46363	0.161	0.284	0.000165126	Kat6b	0.487349	0.16	0.286	0.000219799	Tmem179b	0.46978	0.346	0.568	6.23031e-06	Tsn	0.575831	0.584	0.805	5.22954e-30	Scarf2	0.488378	0.221	0.328	0.00779678	Pnpla8	0.534019	0.526	0.613	3.18649e-06						Rpl10	0.442081	1	1	3.30515e-108	Pdcl3	0.706063	0.412	0.572	1.5608e-15	Arglu1	0.582054	0.355	0.518
	Thyn1	0.463306	0.162	0.276	0.000665565	Neat1	0.486795	0.794	0.934	1.13913e-19	Ndufs3	0.469504	0.501	0.725	1.36982e-06	Gpr107	0.575453	0.22	0.353	1.14701e-07	Dnajc7	0.488358	0.303	0.432	0.000370748	Hspd1	0.533962	0.948	0.956	6.96521e-15						Gnai3	0.4409	0.458	0.574	0.00235189	Slc1a1	0.705621	0.217	0.34	2.03106e-08	Nol8	0.581896	0.223	0.361
	Ddx6	0.463107	0.321	0.489	3.82348e-05	Impact	0.486683	0.203	0.354	2.55497e-06	Cxcl14	0.468566	0.477	0.632	0.00138628	Nsfl1c	0.575182	0.332	0.523	9.44009e-14	Rpl17	0.488151	0.999	1	3.46281e-128	Copz1	0.53395	0.542	0.666	6.53637e-08						Atxn10	0.440641	0.75	0.844	3.19135e-11	Cdv3	0.705491	0.521	0.732	1.81971e-30	Cdk4	0.581715	0.611	0.796
	Ngdn	0.462671	0.253	0.41	2.71277e-05	Wsb2	0.486083	0.181	0.304	0.000454008	Ccs	0.467817	0.273	0.45	0.00214301	Hist3h2a	0.572812	0.166	0.265	0.000216315	Nans	0.488112	0.324	0.466	7.52413e-06	Rpl10	0.532498	1	1	1.1672e-203						Akr1a1	0.439294	0.927	0.964	4.76101e-24	Chmp2b	0.705463	0.324	0.519	1.00898e-19	Rela	0.581223	0.181	0.292
	Mrps34	0.461878	0.229	0.367	0.000463258	Mapre2	0.486059	0.338	0.513	3.41027e-06	Polr2m	0.467666	0.495	0.679	0.000239423	Penk	0.572194	0.609	0.784	6.96401e-28	Anapc5	0.48776	0.602	0.752	3.83846e-11	Chad	0.53187	0.811	0.848	7.40583e-13						Itch	0.436078	0.441	0.546	0.0167932	Nhp2	0.704881	0.391	0.586	6.35782e-20	Sat1	0.580383	0.556	0.736
	Ss18	0.461614	0.207	0.333	0.0021328	Spag7	0.485399	0.349	0.544	1.98584e-07	Hddc2	0.467584	0.208	0.345	0.0157649	Phb2	0.572042	0.5	0.711	5.25131e-22	Insig1	0.487669	0.635	0.727	0.000301686	Kif5b	0.531832	0.495	0.597	1.25314e-05						Kdm5b	0.434596	0.464	0.574	0.0186406	Zc3h14	0.704196	0.257	0.428	6.8795e-16	Pnisr	0.580281	0.435	0.621
	BC005537	0.46114	0.251	0.408	1.39232e-05	Anxa11	0.485005	0.327	0.504	1.8064e-07	Sars	0.467363	0.447	0.656	0.000127104	Gpcpd1	0.571686	0.153	0.261	3.50037e-06	Ik	0.487609	0.355	0.478	0.0041237	Vezf1	0.531575	0.265	0.355	0.0393559						Eprs	0.433209	0.805	0.884	1.46777e-11	Pbdc1	0.703956	0.465	0.68	5.69272e-28	Ndrg2	0.580077	0.364	0.534
	Golph3	0.461082	0.311	0.469	5.71977e-05	Nt5c3	0.484946	0.216	0.335	0.00526391	Prdx6	0.466502	0.544	0.71	0.000311364	4930523C07Rik	0.571014	0.652	0.839	6.14755e-26	Amn1	0.48678	0.197	0.295	0.0317538	Ubxn4	0.531504	0.728	0.792	5.93514e-11						Lamp1	0.432623	0.817	0.901	2.02319e-16	Klf3	0.703733	0.33	0.463	1.71177e-10	Vegfa	0.57955	0.252	0.376
	Zfp950	0.459977	0.163	0.27	0.00648207	A430005L14Rik	0.484607	0.328	0.493	1.18176e-05	Eif4h	0.466461	0.52	0.716	1.71509e-06	Psap	0.570528	0.694	0.879	1.34899e-36	Tmem50a	0.485997	0.479	0.621	7.18096e-06	Tmbim6	0.531098	0.658	0.772	1.34932e-15						Cmtm5	0.431416	0.557	0.64	0.00218098	Cop1	0.703499	0.189	0.312	1.07111e-08	Fnta	0.579487	0.35	0.515
	Trappc5	0.459689	0.164	0.292	8.80715e-05	Csrp2	0.484327	0.289	0.438	1.39392e-05	Klf7	0.464984	0.316	0.491	0.0028067	Mmp2	0.570337	0.728	0.895	7.16108e-36	Cald1	0.485991	0.404	0.508	0.0259041	Cct7	0.531021	0.827	0.886	5.30571e-24						Hspg2	0.431013	0.763	0.862	7.6552e-14	Tubb2b	0.703327	0.162	0.262	5.3776e-07	Atf2	0.579207	0.16	0.252
	Amz2	0.459331	0.149	0.268	0.00015986	Rcn2	0.4839	0.789	0.925	3.6924e-20	Hspa1a	0.463082	1	1	1.36957e-18	Lum	0.57003	0.747	0.912	1.49383e-31	Serpinb6a	0.485428	0.457	0.571	0.00365995	Tbl1x	0.530887	0.304	0.4	0.0403794						Copa	0.430877	0.699	0.798	2.43585e-08	Fdft1	0.70294	0.444	0.605	1.31681e-17	Sec13	0.57718	0.399	0.559
	Copb2	0.45844	0.669	0.819	3.34265e-12	Prdx6	0.483644	0.559	0.767	9.99673e-12	Rnf6	0.462908	0.165	0.3	0.00502659	Mdk	0.569278	0.28	0.413	1.44325e-07	Smndc1	0.485421	0.41	0.532	0.0013628	Rad23a	0.53064	0.311	0.422	0.00107979						Rpl5	0.430874	1	0.999	7.76212e-81	Alkbh5	0.702883	0.232	0.373	2.25222e-11	Gnb2	0.576983	0.535	0.711
	Nrk	0.458425	0.666	0.821	9.20685e-09	Zfyve21	0.483621	0.532	0.714	4.18575e-09	Nktr	0.462871	0.706	0.905	3.85539e-11	Smim10l1	0.569225	0.468	0.683	8.19075e-21	Gpx8	0.485341	0.679	0.82	2.73223e-13	Pdia4	0.53061	0.888	0.92	7.69394e-19						Ivns1abp	0.430796	0.683	0.753	3.49405e-05	Pnp	0.702534	0.469	0.648	6.8052e-24	Ddost	0.57683	0.844	0.93
	Nup50	0.458387	0.166	0.28	0.00349045	Ubb	0.483568	0.999	0.999	1.11723e-09	Sox11	0.46263	0.409	0.625	1.23149e-06	Il1r1	0.569134	0.324	0.496	6.38818e-12	Fip1l1	0.484852	0.372	0.498	0.000296576	0610010K14Rik	0.529987	0.404	0.493	0.0213662						Vkorc1	0.429492	0.986	0.99	1.52728e-40	Aopep	0.702216	0.395	0.573	2.46775e-17	Atp6ap1	0.576488	0.208	0.314
	2700062C07Rik	0.458246	0.156	0.27	0.00210413	Lysmd3	0.48317	0.307	0.473	3.61182e-06	Slc39a1	0.46218	0.155	0.275	0.0420609	Blzf1	0.568951	0.252	0.412	5.75851e-11	Polr2e	0.483173	0.49	0.608	0.000225555	Armcx3	0.528954	0.55	0.638	3.26716e-05						Sf3b1	0.429489	0.786	0.873	7.88646e-09	Osbp	0.70166	0.204	0.342	1.17919e-10	Pkig	0.575496	0.351	0.467
	Atic	0.458131	0.206	0.32	0.00980177	Slc20a1	0.482984	0.176	0.314	1.10924e-05	Cuta	0.462085	0.509	0.695	0.000666472	Nav2	0.568677	0.212	0.343	1.53925e-07	Hspa8	0.481492	0.986	0.996	1.52998e-22	R3hdm1	0.527947	0.507	0.624	3.0211e-07						Dcn	0.428867	0.998	0.998	2.70254e-28	Palld	0.701453	0.192	0.3	1.47396e-06	Med7	0.574124	0.195	0.305
	Csad	0.458101	0.26	0.408	0.000386624	Nabp2	0.482556	0.212	0.351	4.88735e-05	Tmem263	0.460498	0.482	0.688	2.08436e-05	Sap30bp	0.56779	0.264	0.426	1.97975e-10	Map2k3	0.480969	0.266	0.391	0.00142466	Rack1	0.527837	1	1	2.74286e-149						Gars	0.428757	0.522	0.647	0.000577149	Fbxl3	0.700628	0.234	0.386	4.50529e-13	Tma16	0.573693	0.356	0.516
	Igsf8	0.457661	0.218	0.353	0.000296112	Rpl17	0.480717	1	1	3.21401e-101	Prpf8	0.460196	0.163	0.285	0.0468022	Fgfrl1	0.56778	0.396	0.585	2.68218e-14	Tmem70	0.480651	0.345	0.481	0.000203904	Cyhr1	0.52688	0.342	0.452	0.000718682						Col6a1	0.428208	0.84	0.88	4.77661e-09	Eif3l	0.700329	0.317	0.493	7.84303e-16	Cdc5l	0.573557	0.263	0.378
	Ndufv2	0.457473	0.441	0.665	4.9144e-09	Rnf167	0.480683	0.197	0.351	2.93075e-06	Ilk	0.459991	0.307	0.48	0.00269308	Cdkn1b	0.566704	0.217	0.355	6.59017e-08	Lin7c	0.479831	0.301	0.424	0.00237168	Eif4a1	0.526389	0.902	0.918	7.56675e-22						Rhoa	0.427671	0.949	0.976	2.42666e-26	Dld	0.700043	0.226	0.378	6.5552e-13	Ube2f	0.573251	0.277	0.388
	Rpl4	0.457345	0.973	0.994	2.4121e-38	Cd81	0.480664	0.914	0.982	3.25275e-33	Rab24	0.459679	0.408	0.62	1.20957e-05	Gnl2	0.566689	0.282	0.455	1.69698e-11	Cct3	0.479637	0.529	0.671	6.70095e-08	Mta1	0.525926	0.289	0.392	0.0114412						Reep5	0.426039	0.791	0.871	1.09562e-11	Tbc1d23	0.699223	0.347	0.53	1.69717e-17	Fam49b	0.573237	0.241	0.374
	Dcaf8	0.456921	0.342	0.525	4.57137e-07	Gpi1	0.480543	0.567	0.763	3.67062e-13	Cnbp	0.459426	0.805	0.959	1.7717e-15	Rlf	0.565784	0.187	0.327	3.70207e-09	Snrnp70	0.479192	0.659	0.801	2.37131e-13	Rab1a	0.525877	0.677	0.793	3.29293e-14						Ech1	0.424024	0.504	0.605	0.024801	Pik3r1	0.698832	0.221	0.303	0.00459684	Nop16	0.572699	0.247	0.401
	Mcrip1	0.456776	0.617	0.803	1.10946e-09	Gnb4	0.480447	0.363	0.587	1.56901e-11	Naa20	0.459356	0.226	0.371	0.0119275	Prpf40a	0.564882	0.391	0.582	4.48822e-14	Aldh2	0.479167	0.406	0.566	2.88907e-07	Gapdh	0.525679	1	1	2.24075e-63						Cops5	0.423624	0.474	0.585	0.0138996	Smarcad1	0.698578	0.382	0.562	3.49096e-18	Hnrnpa0	0.57217	0.824	0.926
	Bmpr1a	0.456534	0.203	0.333	0.00073886	Ssr1	0.48028	0.643	0.854	7.0083e-15	Bex3	0.459181	0.788	0.931	2.68378e-13	Arhgef5	0.563948	0.154	0.266	7.74728e-07	Slc29a1	0.478913	0.501	0.601	0.0060749	Hnrnpa0	0.525591	0.896	0.937	2.8841e-33						Ssrp1	0.423464	0.473	0.571	0.0116856	Ccnl1	0.698337	0.443	0.633	1.52657e-21	Rraga	0.571902	0.414	0.587
	Cldnd1	0.455678	0.526	0.72	3.06435e-08	Orai1	0.480005	0.218	0.359	2.14887e-05	Aph1a	0.459007	0.225	0.383	0.00259839	Csnk1a1	0.563865	0.74	0.889	2.79508e-34	Pfdn2	0.478332	0.624	0.751	3.79004e-10	Gaa	0.524884	0.57	0.67	4.824e-08						Ccdc85b	0.423326	0.61	0.691	0.00721193	Ghitm	0.698141	0.495	0.703	2.82385e-27	Bud31	0.571758	0.455	0.613
	Tcp1	0.454802	0.645	0.838	5.53067e-10	Crls1	0.478469	0.135	0.258	4.59679e-05	Prpf39	0.458883	0.232	0.387	0.00389027	Gapdh	0.563103	0.971	0.996	2.70342e-58	Ankrd28	0.478081	0.318	0.443	0.000612888	Nipbl	0.52454	0.462	0.544	0.0377196						Rcn3	0.422717	0.986	0.991	1.45232e-38	Rap1b	0.697744	0.489	0.682	1.54149e-25	Emp3	0.571466	0.814	0.896
	Ogdh	0.454722	0.184	0.314	0.000138609	Eif4a2	0.478308	0.686	0.87	5.09889e-15	Zfp593	0.458398	0.338	0.502	0.0205321	Ncor2	0.562314	0.149	0.256	2.86676e-05	Spag7	0.476742	0.364	0.471	0.0102037	Snrnp70	0.524372	0.796	0.864	1.40418e-17						Nfat5	0.421965	0.763	0.83	1.03682e-06	Noct	0.69733	0.209	0.334	9.27181e-09	Snx17	0.571369	0.302	0.436
	Stx5a	0.452735	0.43	0.633	1.12094e-06	Hnrnph2	0.47817	0.294	0.472	7.40691e-07	Brk1	0.458258	0.63	0.832	4.52904e-08	Bod1	0.562149	0.273	0.441	7.72801e-11	Ube2e1	0.476293	0.327	0.447	0.00115089	Kcmf1	0.523899	0.507	0.631	5.07007e-07						Ywhaq	0.420785	0.837	0.885	3.05667e-14	Nsmce1	0.697136	0.231	0.351	6.49183e-08	Mphosph10	0.571298	0.292	0.462
	Plbd2	0.452614	0.256	0.426	3.03981e-06	Nop53	0.47724	0.454	0.681	2.82532e-11	Arfgap1	0.458232	0.302	0.474	0.000500617	Clic1	0.562036	0.813	0.958	1.24422e-54	Nfu1	0.47591	0.319	0.434	0.00937137	Copb1	0.52308	0.68	0.762	3.7913e-13						Cct2	0.41999	0.794	0.838	3.00734e-09	Plekhf1	0.69608	0.16	0.257	8.1843e-06	Pcolce	0.571142	0.691	0.768
	Mtmr2	0.452559	0.167	0.272	0.0171618	Mdm2	0.476654	0.228	0.369	3.98719e-05	Mrps34	0.457302	0.238	0.384	0.0302306	Tmem107	0.561978	0.346	0.527	2.16203e-12	Cpsf6	0.475601	0.3	0.432	0.000208221	Eif4a3	0.523024	0.483	0.575	0.000415914						Lysmd3	0.419348	0.42	0.54	0.000511847	Pum2	0.696057	0.244	0.373	3.20404e-09	Cops3	0.568966	0.347	0.485
	Hspb1	0.451121	0.834	0.544	1.53524e-34	Prmt1	0.47635	0.46	0.621	1.37684e-06	Stat3	0.457036	0.463	0.635	0.0446931	Rnpc3	0.56186	0.212	0.348	3.96908e-08	Psma6	0.475556	0.464	0.614	2.02309e-06	Myo1e	0.521869	0.228	0.329	0.00589092						Gdi2	0.417618	0.839	0.903	9.56761e-14	Kcmf1	0.695899	0.324	0.522	2.52531e-18	Txnip	0.568605	0.797	0.883
	Tgfb1i1	0.450829	0.217	0.359	8.38216e-05	Prdx4	0.475543	0.867	0.965	5.2527e-25	Ypel3	0.456808	0.55	0.712	8.19394e-05	AW209491	0.561852	0.175	0.297	5.29637e-07	Srsf5	0.475412	0.493	0.631	1.59898e-06	Idi1	0.521102	0.897	0.939	6.43178e-12						Ppp1cb	0.417586	0.613	0.71	4.96605e-05	Pycr1	0.695579	0.196	0.313	3.75478e-08	Rhoa	0.568526	0.877	0.954
	Slc20a1	0.450615	0.156	0.256	0.0266481	Mtx2	0.475475	0.151	0.261	0.00226677	Nob1	0.456738	0.132	0.255	0.00747708	Ogfr	0.561841	0.213	0.372	1.06471e-10	Fbxl3	0.475253	0.28	0.4	0.000617061	Wipi1	0.52073	0.348	0.48	1.82275e-05						Brk1	0.414205	0.79	0.868	4.63112e-11	Nipbl	0.693715	0.394	0.589	2.78714e-19	Bhlhb9	0.567812	0.155	0.253
	Eif3f	0.450392	0.926	0.972	1.09584e-24	Pcbp1	0.47535	0.793	0.921	9.81427e-15	Gabarapl1	0.456189	0.398	0.616	2.11832e-06	Neat1	0.561055	0.728	0.897	2.32576e-38	Rab11fip4	0.475003	0.214	0.309	0.0345321	Impdh2	0.520223	0.704	0.815	8.46368e-14						Arf1	0.413607	0.914	0.958	5.67685e-22	Cnmd	0.692797	1	1	3.25966e-249	Chad	0.567385	0.836	0.919
	Gstm5	0.450335	0.489	0.667	3.58161e-05	Lnpk	0.475266	0.171	0.301	0.000156176	Laptm4a	0.455568	0.931	0.983	1.97583e-22	Myl6	0.560861	0.92	0.979	4.88479e-41	Reep5	0.474496	0.565	0.711	2.96709e-09	Eif2s3x	0.519974	0.425	0.518	0.0082747						Pnpla8	0.410539	0.532	0.64	0.00109796	Sec23a	0.692691	0.27	0.428	2.69203e-13	Nup98	0.566863	0.295	0.406
	Faf2	0.450263	0.35	0.527	1.72933e-05	Rpl10	0.474368	1	1	1.6729e-120	Ncam1	0.45459	0.21	0.369	0.000762438	1810055G02Rik	0.560662	0.192	0.29	0.0011586	Matn3	0.473985	0.875	0.964	2.7508e-16	Mbnl2	0.518404	0.775	0.849	5.1193e-17						Yipf3	0.410422	0.628	0.711	0.00242684	Crtap	0.691782	0.798	0.918	8.05932e-58	Nucb1	0.566603	0.59	0.768
	Tox4	0.449985	0.247	0.402	2.86709e-05	Fus	0.473541	0.677	0.847	7.52729e-14	Dmac1	0.454503	0.329	0.53	0.000443133	Mien1	0.560591	0.356	0.524	1.59527e-11	Med9	0.473053	0.347	0.464	0.00517929	Ptbp1	0.518093	0.433	0.551	1.15261e-05						Rbm25	0.408612	0.726	0.811	2.07545e-09	Socs2	0.691635	0.532	0.692	7.92603e-19	Rack1	0.565857	1	1
	Prorsd1	0.449317	0.363	0.525	3.50724e-05	Ap3b1	0.473482	0.14	0.264	8.06639e-05	Lin7c	0.454399	0.288	0.471	0.000217278	Lnpk	0.560435	0.161	0.267	4.09105e-05	Alkbh5	0.472924	0.285	0.389	0.0426529	Eprs	0.517739	0.797	0.865	3.65457e-17						Phb2	0.408545	0.578	0.689	4.36349e-05	Golga7	0.691159	0.292	0.452	2.51605e-14	Litaf	0.565839	0.622	0.794
	Arl5a	0.449261	0.17	0.278	0.0159854	Smim19	0.473354	0.315	0.479	2.64565e-05	Nsmce3	0.454249	0.345	0.559	9.56918e-06	Cyhr1	0.559808	0.182	0.326	5.4749e-10	Vamp3	0.472823	0.414	0.54	0.00026252	Cirbp	0.517109	0.807	0.877	1.468e-19						Thrap3	0.407687	0.503	0.597	0.0264788	Plscr1	0.691027	0.217	0.327	9.76442e-07	Arl2bp	0.565173	0.258	0.372
	Vcp	0.449056	0.579	0.763	1.50506e-08	Mrpl27	0.472983	0.393	0.567	1.66326e-06	Snrpc	0.454176	0.45	0.655	0.000247244	Ube2e3	0.55965	0.486	0.689	1.29494e-17	Pnp	0.472562	0.351	0.453	0.0187095	Sec13	0.516995	0.626	0.719	7.27039e-09						Mettl1	0.405724	0.638	0.736	0.000166799	U2af1	0.690817	0.649	0.838	1.01495e-38	Eif3e	0.564116	0.854	0.949
	Plpbp	0.448884	0.204	0.333	0.000779789	Eif2s3x	0.472191	0.315	0.47	0.000202533	Ryk	0.454035	0.425	0.656	2.68194e-06	Rif1	0.559296	0.152	0.252	6.6325e-05	Stat3	0.47246	0.379	0.485	0.0147274	Akt1	0.516881	0.539	0.607	0.00130669						Purb	0.404904	0.629	0.703	0.000975487	Maged1	0.690571	0.654	0.789	1.30102e-23	Rrp1	0.563971	0.4	0.535
	Tram1	0.448829	0.444	0.641	6.84526e-08	2300009A05Rik	0.472159	0.167	0.271	0.00857175	Tecr	0.453567	0.447	0.652	0.000139868	Zfp385b	0.559004	0.347	0.527	3.16224e-13	Chd9	0.471816	0.275	0.377	0.0489203	Fkbp1a	0.516495	0.871	0.908	1.32515e-24						Rbm18	0.404532	0.462	0.602	3.97599e-05	Dst	0.690263	0.352	0.533	2.2039e-18	Birc2	0.563389	0.524	0.676
	Gapdh	0.448825	0.958	0.978	2.51997e-19	Mettl9	0.471729	0.562	0.757	3.76683e-10	Rpf1	0.453556	0.19	0.329	0.0145652	Nsun2	0.558358	0.256	0.418	2.45115e-10	Ghitm	0.471785	0.525	0.658	1.41119e-06	Fgfrl1	0.515443	0.596	0.691	1.75668e-07						Actg1	0.402385	0.992	0.995	1.86355e-06	Tmem167b	0.690028	0.307	0.495	1.67645e-17	Gadd45b	0.562792	0.84	0.943
	Ufl1	0.448213	0.308	0.471	2.89628e-05	Naa20	0.471625	0.254	0.438	3.30886e-08	Zfx	0.451898	0.266	0.434	0.00210843	Tbc1d23	0.558091	0.279	0.461	2.19911e-12	P4ha2	0.471158	0.592	0.727	4.02384e-06	Gatad1	0.515148	0.35	0.451	0.00292453						Ddx39b	0.39995	0.551	0.662	0.0191636	Srsf3	0.689271	0.497	0.687	1.12734e-21	Ilf3	0.562653	0.264	0.386
	Csnk2b	0.448116	0.395	0.607	3.74151e-08	Uqcrfs1	0.470132	0.525	0.715	3.09499e-09	Rrp1	0.451264	0.387	0.575	0.000732371	Pnpla8	0.55735	0.496	0.714	5.19275e-19	Rbm25	0.47111	0.695	0.831	3.02337e-15	Msmo1	0.515118	0.961	0.972	2.66099e-31						Eif1a	0.399798	0.854	0.915	1.02505e-14	Ube2e1	0.689058	0.277	0.427	1.17112e-11	Nans	0.562382	0.32	0.476
	Cdc5l	0.446635	0.273	0.43	6.45212e-05	Atp6v1b2	0.4697	0.183	0.31	0.000245389	Furin	0.450897	0.233	0.387	0.0084469	Stard3nl	0.557035	0.225	0.37	4.22273e-09	Pkm	0.470914	0.793	0.872	6.07e-10	Lin7c	0.51492	0.437	0.541	0.000448657						Eif3l	0.398557	0.379	0.503	0.00889985	Naa50	0.68794	0.363	0.543	4.26295e-17	Dnajc3	0.56055	0.653	0.791
	Zfp1	0.446512	0.143	0.262	8.1286e-05	Nipa2	0.469474	0.229	0.36	0.00171253	Coq10b	0.45037	0.536	0.745	3.30623e-07	Rack1	0.556611	0.998	1	2.90119e-159	Cr1l	0.470275	0.314	0.431	0.0181844	Phb	0.513331	0.35	0.441	0.0165682						Gigyf2	0.396918	0.25	0.351	0.0426688	Lnpep	0.687057	0.185	0.304	7.61815e-09	Tkt	0.559965	0.482	0.625
	Mef2c	0.445952	0.325	0.527	4.81701e-08	Tmem107	0.469462	0.421	0.604	7.09317e-07	Capns1	0.450194	0.606	0.79	1.70923e-06	Gadd45b	0.556609	0.771	0.915	5.93296e-35	Pcnp	0.470103	0.456	0.601	1.1618e-05	Ppig	0.513327	0.623	0.725	2.52797e-08						Hnrnph1	0.395798	0.511	0.627	0.00163697	Ss18l2	0.687041	0.439	0.612	6.34658e-17	Snrnp40	0.559749	0.19	0.3
	Snhg16	0.44583	0.3	0.46	8.30014e-05	Elavl1	0.469434	0.367	0.561	1.11994e-07	Tsn	0.449644	0.603	0.823	4.88461e-08	Atxn10	0.556487	0.508	0.701	6.49003e-18	Dctn2	0.469751	0.257	0.357	0.0294573	Gosr2	0.513036	0.305	0.408	0.00615247						Copz2	0.393117	0.945	0.952	1.56132e-17	Dnajb11	0.686946	0.529	0.66	2.89826e-15	Hnrnpf	0.559592	0.838	0.912
	Qdpr	0.445347	0.147	0.252	0.00654915	Btf3l4	0.468577	0.161	0.278	0.000774599	Zkscan3	0.44918	0.17	0.302	0.0182047	Tcp1	0.556145	0.691	0.887	2.05109e-37	Araf	0.46911	0.204	0.303	0.0357915	Rchy1	0.512259	0.37	0.465	0.0164992						Rab11a	0.392208	0.447	0.559	0.020302	Ppp4r2	0.686675	0.443	0.609	8.19999e-17	Cd63	0.559514	0.994	1
	Ube2f	0.445306	0.216	0.333	0.030419	Rbm18	0.468326	0.364	0.55	5.9012e-07	Fopnl	0.449034	0.28	0.462	0.000648469	Tiprl	0.555591	0.485	0.682	3.48169e-18	Rcn3	0.468932	0.94	0.977	9.24102e-34	Ndufv2	0.51123	0.69	0.784	1.18175e-13						Manf	0.391129	0.956	0.965	0.000383529	Crtc3	0.68504	0.205	0.345	7.92246e-12	Eif2a	0.558409	0.287	0.421
	Aimp2	0.445288	0.206	0.327	0.00904834	Rlf	0.467772	0.192	0.325	0.000305682	Aasdhppt	0.448893	0.291	0.47	0.0020694	Ccdc88a	0.555576	0.341	0.498	3.62782e-08	Eif5	0.468758	0.896	0.95	1.17808e-26	Odc1	0.511219	0.81	0.871	5.62842e-11						Gnb2	0.390456	0.691	0.776	0.000336708	Sh3gl1	0.685036	0.253	0.39	4.09269e-10	Ythdf1	0.557004	0.208	0.319
	H3f3b	0.444902	0.997	0.994	0.000236301	Acat1	0.466161	0.37	0.54	4.49016e-06	Pafah1b3	0.447917	0.352	0.55	0.0015015	Eif3a	0.555247	0.699	0.906	4.17377e-39	Rsl24d1	0.468728	0.326	0.45	0.00408949	Stt3b	0.511022	0.373	0.483	0.000950376						Grpel1	0.390289	0.717	0.797	5.05729e-06	Gpr107	0.684901	0.188	0.309	1.89821e-08	Ctr9	0.556586	0.206	0.308
	Fam193a	0.444851	0.227	0.363	0.00051963	Sdf2l1	0.46578	0.339	0.459	0.0495333	Akap8l	0.447881	0.205	0.353	0.00874279	Rsbn1l	0.555196	0.265	0.415	1.03569e-08	Faf2	0.46844	0.342	0.473	0.00010943	Ubxn6	0.510949	0.42	0.507	0.0033791						Pgk1	0.39025	0.972	0.981	5.38025e-10	Akr1a1	0.684863	0.813	0.941	1.73476e-62	Pdk3	0.55648	0.199	0.305
	Pigx	0.443957	0.209	0.347	0.000203622	Pdcl3	0.465315	0.458	0.619	9.82501e-06	Colec12	0.447464	0.343	0.572	1.21201e-06	Fam168b	0.554094	0.211	0.366	1.24674e-10	Ccdc85b	0.46785	0.429	0.549	0.000781	Usf2	0.510538	0.498	0.619	2.48112e-05						Hnrnpc	0.387651	0.774	0.859	3.3823e-07	Txnl4a	0.684235	0.506	0.674	3.23554e-20	Sar1a	0.556095	0.889	0.949
	Efr3a	0.442271	0.166	0.272	0.0118378	Rhoa	0.464838	0.906	0.978	1.47797e-29	Bcl7c	0.447028	0.615	0.818	6.54308e-07	Pfdn2	0.553944	0.62	0.837	2.98826e-30	Actr3	0.466082	0.347	0.46	0.00509573	Adss	0.510111	0.396	0.523	6.54188e-06						Cox7a2l	0.386896	0.894	0.929	1.26979e-16	Pla2g7	0.683819	0.327	0.481	3.78392e-12	Twistnb	0.555961	0.495	0.692
	Gtf2b	0.442039	0.225	0.367	0.000216314	Psmb7	0.464779	0.368	0.56	1.15888e-06	Aldh6a1	0.446835	0.169	0.3	0.0282581	Naxe	0.553138	0.205	0.359	4.30336e-10	Kansl3	0.465504	0.179	0.268	0.0445321	Cdk12	0.509528	0.332	0.434	0.00986346						Wwp2	0.386762	0.786	0.828	0.0312272	Copg1	0.683674	0.233	0.369	2.10559e-10	Chpt1	0.555859	0.426	0.587
	Dap	0.441903	0.709	0.868	9.51066e-12	Bmp1	0.464448	0.237	0.388	6.46272e-05	Tram1	0.44672	0.336	0.526	0.000667432	Eif4a3	0.553	0.342	0.533	1.57355e-13	Blmh	0.464412	0.302	0.417	0.00769787	Sc5d	0.507512	0.625	0.687	0.000171696						Hnrnpf	0.386317	0.818	0.892	3.59532e-09	Rpl4	0.683529	0.993	0.998	6.45287e-187	Seh1l	0.555561	0.242	0.361
	Atraid	0.441885	0.607	0.807	8.27416e-10	Rint1	0.464137	0.324	0.479	0.000221927	Mcrip1	0.44643	0.627	0.838	9.49602e-08	Plekha5	0.552547	0.207	0.334	2.4948e-07	Vcp	0.463353	0.557	0.7	6.74015e-08	Golga5	0.506191	0.275	0.383	0.00286772						Sf3b3	0.385726	0.457	0.561	0.0488145	Uhrf1bp1l	0.6829	0.163	0.28	1.10857e-08	Gmfb	0.555155	0.272	0.392
	Tbc1d23	0.441677	0.235	0.379	0.000204356	Ngrn	0.463449	0.233	0.398	3.83378e-06	Ywhaq	0.446278	0.747	0.881	4.19913e-12	C4b	0.552319	0.34	0.455	5.01325e-05	Safb2	0.4627	0.196	0.299	0.011929	Ghitm	0.505325	0.573	0.675	9.04799e-06						Imp3	0.383506	0.788	0.86	4.33329e-09	Rab22a	0.682234	0.173	0.296	2.92751e-09	Mob2	0.554897	0.162	0.26
[truncated: 777 more rows]
[truncated: 121 more columns]

## Sheet: DE Downregulated in Aga2
Dataset S4. Differential expression of downregulated genes for each of the cell clusters identified in scRNA-seq of cells extracted from femoral and tibial growth plates in P5 mice. Logarithmic fold-change values (avg_logFC) of average gene expression levels between the indicated Aga2 cluster and WT cluster in the dataset are reported along with the percentage of cells expressing the gene within …
[truncated: 582 more rows]
[truncated: 121 more columns]
