# Supplementary material for: Altered Sox9 and FGF signaling gene expression in Aga2 OI mice negatively affects linear growth
Source: JCI Insight. 2023 Nov 8;8(21):e171984. doi: 10.1172/jci.insight.171984 (PMC10721276; doi:10.1172/jci.insight.171984)
Supplement: Supplemental data set 5 [file jciinsight-8-171984-s148.xlsx]

## Sheet: Articular Cartilage
Dataset S??. KEGG Pathway Analysis of KEGG 2019 mouse terms in Aga2 mutant compared to control mice.
	Upregulated KEGG Terms							Downregulated KEGG Terms
	KEGG 2019 Mouse Term	Adjusted P value	Odds Ratio	Combined Score	log10pval	KEGG 2019 Mouse Genes		KEGG 2019 Mouse Term	Adjusted P value	Odds Ratio	Combined Score	log10pval	KEGG 2019 Mouse Genes
1	Protein processing in endoplasmic reticulum	3.17985e-12	6.4765	207.742	13.9306	PPP1R15A;HSP90AB1;RPN2;PRKCSH;DERL1;UBE2D2A;HSP90B1;HERPUD1;DNAJB1;OS9;SSR1;SIL1;PDIA3;HSPA8;SEC13;HSP90AA1;HSPA5;SSR2;UBE4B;HSPA2;DDOST;PDIA4;DNAJA1;DDIT3;STT3A;BCL2;CALR;P4HB;CRYAB;HSPA1B;ATF4;HSPA1A		Ribosome	4.03934e-41	25.0451	2462.51	42.7012	RPL30;RPL32;RPL31;RPL34;RPL12;RPL36A;RPS27L;RPS15;RPS14;RPS17;RPS16;RPS15A;RPS19;RPL36AL;RPS18;RPL36;RPL35;RPLP2;RPL38;RPL37;RPS2;RPS11;RPS27A;RPL39;RPS13;RPS12;RPL41;RPL23;RPL22;RPL35A;RPL23A;RPS26;RPS25;RPS28;RPS27;RPS29;RPL27A;RPS27RT;RPL37A;RPL24;RPL27;RPS20;RPL26;FAU;RPS21;RPS24;RPS23
2	Apoptosis	7.44557e-08	5.38286	114.773	9.26004	JUN;GADD45B;GADD45A;CTSZ;HTRA2;PIK3R1;FOS;ACTB;ACTG1;GADD45G;BBC3;TNFRSF1A;NRAS;TUBA1A;DDIT3;BCL2;AKT1;PMAIP1;FAS;CTSF;CTSD;BIRC2;ATF4;CTSB		Oxidative phosphorylation	1.05119e-14	12.5766	462.898	15.9848	COX8A;NDUFA13;COX7B;ATP6V0B;NDUFA6;NDUFA5;NDUFA4;NDUFA2;ATP5K;NDUFB2;NDUFA1;ATP5J;COX7A2;NDUFC1;UQCR11;UQCR10;COX6C;COX7C;UQCRH;ATP5J2;COX6B1;ATP5L;ATP5E
3	Pathways in cancer	2.65721e-07	2.75139	53.6117	8.46237	RET;GSK3B;HSP90AB1;SLC2A1;CALML3;ETS1;BBC3;CCND3;CCND1;MYC;PIM1;AKT1;RAC1;HSP90AA1;MMP2;FOS;ITGA6;MET;BIRC2;CAMK2D;HDAC1;GSTP1;PIK3R1;CSF2RA;HSP90B1;GNAI2;CDC42;GNA13;NRAS;GNG2;HMOX1;PMAIP1;FGF21;JUN;GADD45B;STAT1;GADD45A;STAT3;FZD9;GADD45G;BMP2;CDK4;GNB2;BCL2;GNAS;GNB4;FAS;CALM3;FGFR2;GSTM5		Thermogenesis	1.4436e-10	7.02443	188.77	11.6709	COX8A;COX7B;NDUFA13;NDUFA6;NDUFA5;NDUFA4;NDUFA2;ATP5K;NDUFB2;NDUFA1;ATP5J;UQCR11;COX7A2;NDUFC1;UQCR10;COX6C;COX7C;UQCRH;ATP5L;COX6B1;ATP5J2;ATP5E;KRAS;CREB5
4	Fluid shear stress and atherosclerosis	2.65721e-07	5.02193	97.2077	8.40648	JUN;HSP90AA1;HSP90AB1;SDC4;CAV2;DUSP1;MMP2;GSTP1;CALML3;PIK3R1;FOS;ACTB;KLF2;ACTG1;HSP90B1;TNFRSF1A;SUMO3;BCL2;AKT1;HMOX1;CALM3;RAC1;GSTM5		Alzheimer disease	1.66301e-10	8.20749	217.04	11.4845	COX8A;NDUFA13;COX7B;NDUFA6;NDUFA5;NDUFA4;NDUFA2;NDUFB2;NDUFA1;ATP5J;COX7A2;NDUFC1;UQCR11;UQCR10;COX6C;COX7C;UQCRH;COX6B1;ATP5E;CALM1;CALM2
5	p53 signaling pathway	3.48839e-07	7.57548	142.884	8.19137	CD82;GADD45B;SIVA1;GADD45A;SERPINE1;SIAH1A;BBC3;GADD45G;CCND3;CCND1;SESN3;CDK4;BCL2;PMAIP1;FAS;SFN		Parkinson disease	2.67923e-10	9.10601	234.426	11.1805	COX8A;NDUFA13;COX7B;NDUFA6;NDUFA5;NDUFA4;NDUFA2;NDUFB2;NDUFA1;ATP5J;COX7A2;NDUFC1;UQCR11;UQCR10;COX6C;COX7C;UQCRH;COX6B1;ATP5E
6	Estrogen signaling pathway	1.34088e-06	4.85775	84.1972	7.52743	HSPA8;JUN;HSP90AA1;HSP90AB1;MMP2;CALML3;PIK3R1;HSPA2;FOS;HSP90B1;GNAI2;NRAS;GNAS;BCL2;AKT1;CALM3;FKBP4;CTSD;HSPA1B;ATF4;HSPA1A		Huntington disease	6.68132e-10	7.3851	182.028	10.7045	COX8A;NDUFA13;COX7B;NDUFA6;NDUFA5;NDUFA4;NDUFA2;NDUFB2;NDUFA1;ATP5J;CLTA;COX7A2;NDUFC1;UQCR11;UQCR10;COX6C;COX7C;UQCRH;COX6B1;ATP5E;CREB5
7	Central carbon metabolism in cancer	2.9058e-06	7.27356	118.417	7.07051	RET;PGAM1;SLC2A1;PDHB;PIK3R1;SLC7A5;NRAS;LDHA;PFKL;PKM;MYC;AKT1;MET;FGFR2		Non-alcoholic fatty liver disease (NAFLD)	3.11235e-08	7.55044	155.936	8.96931	COX8A;NDUFA13;COX7B;NDUFA6;NDUFA5;NDUFA4;NDUFA2;NDUFB2;NDUFA1;COX7A2;NDUFC1;UQCR11;UQCR10;COX6C;COX7C;UQCRH;COX6B1
8	PI3K-Akt signaling pathway	2.9058e-06	2.96031	48.1686	7.06661	GSK3B;HSP90AB1;PPP2R2A;PIK3R1;FOXO3;HSP90B1;THBS3;COMP;NRAS;CCND3;GNG2;CCND1;YWHAQ;PPP2R1A;MYC;CHAD;SPP1;AKT1;RAC1;FGF21;HSP90AA1;RPS6;EFNA1;NR4A1;COL2A1;CDK4;GNB2;COL9A1;GNB4;BCL2;COL9A3;ITGA6;COL9A2;MET;FGFR2;ATF4		Protein digestion and absorption	1.19365e-06	9.04458	152.603	7.32753	COL1A1;COL15A1;COL3A1;COL1A2;COL5A1;COL14A1;COL6A2;COL12A1;COL6A1;COL5A2;COL6A3;SLC38A2
9	Glycolysis / Gluconeogenesis	4.71472e-06	6.86078	107.506	6.80527	TPI1;PGAM1;AKR1A1;ENO1;PDHB;LDHB;LDHA;PFKL;PKM;ALDH2;PGK1;ALDOC;ALDOA;GAPDH		Cardiac muscle contraction	2.05445e-05	8.59833	119.593	6.04056	COX8A;COX7B;TPM3;UQCR11;COX7A2;UQCR10;COX6C;COX7C;UQCRH;COX6B1
10	HIF-1 signaling pathway	8.9035e-06	5.08683	75.9393	6.48341	CAMK2D;PFKFB3;SERPINE1;RPS6;STAT3;SLC2A1;ENO1;PIK3R1;PDHB;LDHA;PFKL;PGK1;BCL2;AKT1;HMOX1;ALDOA;GAPDH		ECM-receptor interaction	0.0117256	5.33529	39.7832	3.23836	ITGB1;COL1A1;COL1A2;COL6A2;COL6A1;TNC;COL6A3
11	Proteoglycans in cancer	1.82224e-05	3.507	49.5086	6.13097	CD63;CAMK2D;SDC4;CAV2;LUM;MMP2;STAT3;RPS6;FZD9;PIK3R1;ACTB;DCN;ACTG1;CDC42;NRAS;MRAS;CCND1;MYC;AKT1;TIMP3;FAS;RAC1;EZR;MET		Retrograde endocannabinoid signaling	0.0221941	3.70707	24.9235	2.91987	NDUFA13;NDUFA6;GNG5;NDUFA5;NDUFA4;NDUFA2;NDUFB2;NDUFA1;NDUFC1
12	Colorectal cancer	2.09142e-05	5.33857	74.165	6.03335	GSK3B;JUN;GADD45B;GADD45A;FOS;PIK3R1;BBC3;GADD45G;NRAS;CCND1;MYC;BCL2;AKT1;PMAIP1;RAC1		PI3K-Akt signaling pathway	0.0243922	2.56685	16.7918	2.84106	ITGB1;CDKN1A;YWHAB;IGF2;TNC;COL1A1;COL1A2;CCND2;GNG5;COL6A2;COL6A1;COL6A3;PKN2;KRAS;CREB5
13	AGE-RAGE signaling pathway in diabetic complications	2.33932e-05	4.89412	67.0506	5.94994	EGR1;JUN;STAT1;MMP2;SERPINE1;STAT3;PIK3R1;F3;CDC42;NRAS;CCND1;CDK4;PIM1;BCL2;AKT1;RAC1		RNA transport	0.0392826	3.30532	19.7831	2.59935	UPF2;EIF5B;EIF1AX;SUMO2;EIF3J1;EIF2S2;EIF3C;THOC7;EIF4G2
14	Focal adhesion	3.60095e-05	3.41402	45.0472	5.73042	GSK3B;JUN;CAV2;PIK3R1;ACTB;ACTG1;THBS3;COMP;CDC42;CCND3;COL2A1;CCND1;CHAD;COL9A1;SPP1;BCL2;AKT1;COL9A3;ITGA6;COL9A2;RAC1;MET;BIRC2		Renal cell carcinoma	0.092311	4.5733	23.126	2.19611	CDKN1A;ELOB;KRAS;PAK2;RBX1
15	MAPK signaling pathway	4.33554e-05	2.86917	37.1274	5.61983	HSPB1;DUSP16;CDC42;NRAS;MYC;AKT1;RAC1;FGF21;HSPA8;JUN;JUND;GADD45B;GADD45A;DUSP1;FOS;HSPA2;DUSP8;GADD45G;TNFRSF1A;EFNA1;NR4A1;MRAS;DDIT3;FAS;MET;HSPA1B;FGFR2;ATF4;HSPA1A		Relaxin signaling pathway	0.0996547	3.262	15.8665	2.11242	COL1A1;NFKBIA;COL3A1;COL1A2;GNG5;KRAS;CREB5
16	Influenza A	9.31055e-05	3.52107	42.6448	5.25987	FDPS;HSPA8;GSK3B;JUN;STAT1;PIK3R1;HSPA2;ACTB;ACTG1;TNFRSF1A;SOCS3;DNAJB1;DDX39B;AKT1;FAS;NUP98;RAE1;HSPA1B;H2-AB1;HSPA1A		Focal adhesion	0.0996547	2.74413	13.2998	2.10488	COL1A1;ITGB1;COL1A2;CCND2;COL6A2;COL6A1;TNC;COL6A3;PAK2
17	Alcoholism	0.00010245	3.24252	38.7645	5.19201	H3F3B;HDAC1;CALML3;HIST1H2BR;HIST1H2AP;HIST2H2AA1;GNAI2;NRAS;HIST3H2A;GNG2;GNB2;PPP1R1B;GNAS;GNB4;FOSB;HIST1H2BE;HIST1H4I;CALM3;HIST1H2BB;HIST1H2AC;ATF4;HIST1H2BC		Salmonella infection	0.134018	3.9448	17.7113	1.94989	DYNC1I2;ARPC1B;IFNGR2;CXCL1;PKN2
18	Kaposi sarcoma-associated herpesvirus infection	0.000112617	3.11053	36.7144	5.12609	GSK3B;GABARAPL1;JUN;STAT1;STAT3;H2-Q4;CALML3;PIK3R1;FOS;TNFRSF1A;NRAS;ZFP36;GNG2;CCND1;UBB;CDK4;MYC;GNB2;GNB4;AKT1;FAS;CALM3;RAC1		Protein export	0.136608	6.88772	30.3988	1.91675	SEC61G;SEC61B;SEC62
19	Measles	0.000115575	3.71642	43.5686	5.09135	HSPA8;GSK3B;JUN;STAT1;STAT3;PIK3R1;HSPA2;FOS;BBC3;CCND3;CCND1;CDK4;BCL2;RACK1;AKT1;FAS;HSPA1B;HSPA1A		Cell cycle	0.212988	2.9556	11.572	1.70039	STAG1;CDKN1A;CCND2;STAG2;YWHAB;RBX1
20	Prolactin signaling pathway	0.000194293	5.17868	57.7554	4.84348	SOCS2;GSK3B;SOCS3;NRAS;SOCS1;CCND1;STAT1;STAT3;AKT1;FOS;PIK3R1;FOXO3		Human papillomavirus infection	0.233782	1.99928	7.53895	1.63765	COL1A1;ITGB1;CDKN1A;ATP6V0B;COL1A2;CCND2;COL6A2;COL6A1;TNC;COL6A3;KRAS;CREB5
21	Non-alcoholic fatty liver disease (NAFLD)	0.000202778	3.51953	38.9295	4.80373	GSK3B;JUN;COX4I2;NDUFA4L2;SDHD;PIK3R1;SDHA;ADIPOR1;TNFRSF1A;CDC42;SOCS3;DDIT3;NDUFS3;AKT1;FAS;RAC1;NDUFV2;ATF4		Proteoglycans in cancer	0.236709	2.36902	8.74167	1.60255	COL1A1;ITGB1;CDKN1A;DDX5;COL1A2;RDX;IGF2;KRAS
22	Apelin signaling pathway	0.000214829	3.65098	40.0029	4.75845	EGR1;GABARAPL1;SERPINE1;RPS6;CALML3;KLF2;GNAI2;GNA13;NRAS;MRAS;GNG2;CCND1;GNB2;GNB4;SPP1;AKT1;CALM3		Thyroid cancer	0.236709	5.06218	18.5432	1.59086	CDKN1A;TPM3;KRAS
23	Mitophagy	0.000243253	5.47235	59.0359	4.68518	GABARAPL1;NRAS;JUN;PINK1;MRAS;UBB;CITED2;BNIP3;FOXO3;TBC1D17;ATF4		Aminoacyl-tRNA biosynthesis	0.239806	3.70693	13.3659	1.56591	NARS;LARS2;LARS;TARS
24	Hippo signaling pathway	0.000358704	3.31845	34.3695	4.49802	WWTR1;GSK3B;SERPINE1;FZD9;PPP2R2A;CSNK1E;ACTB;ACTG1;BBC3;CCND3;BMP2;CCND1;YWHAQ;PPP2R1A;MYC;ID2;SNAI2;BIRC2		HIF-1 signaling pathway	0.289239	2.90493	9.80604	1.46603	CDKN1A;IFNGR2;ELOB;HK2;RBX1
25	Spliceosome	0.000405538	3.58041	36.497	4.427	HSPA8;SF3B2;RBM8A;BUD31;HSPA2;PRPF19;HNRNPK;DDX39B;PUF60;PCBP1;HNRNPA1;SLU7;SF3B1;SNRPA;HSPA1B;HSPA1A		Mineral absorption	0.317703	4.19641	13.5008	1.39723	FTH1;ATP2B1;ATOX1
26	Neurotrophin signaling pathway	0.000511303	3.67023	36.3544	4.30177	BEX3;GSK3B;JUN;CAMK2D;MAGED1;CALML3;PIK3R1;FOXO3;CDC42;NRAS;BCL2;AKT1;CALM3;RAC1;ATF4		Glioma	0.317703	3.23555	10.3594	1.3905	CDKN1A;KRAS;CALM1;CALM2
27	Toxoplasmosis	0.000511303	3.86005	37.9465	4.26936	HSPA8;STAT1;STAT3;HSPA2;TNFRSF1A;GNAI2;SOCS1;BCL2;AKT1;ITGA6;BIRC2;HSPA1B;H2-AB1;HSPA1A		C-type lectin receptor signaling pathway	0.336319	2.68664	8.34756	1.34938	NFKBIA;KRAS;CALM1;CALM2;RELB
28	Endometrial cancer	0.000511303	5.3833	52.8283	4.26189	GSK3B;NRAS;CCND1;GADD45B;GADD45A;MYC;AKT1;PIK3R1;FOXO3;GADD45G		Human immunodeficiency virus 1 infection	0.396987	2.0049	5.81699	1.26006	NFKBIA;GNG5;ELOB;KRAS;CALM1;CALM2;PAK2;RBX1
29	Legionellosis	0.000511303	5.3833	52.8283	4.26189	EEF1A1;EEF1G;CLK1;HSPA8;BNIP3;HSPA2;SEC22B;HSPA1B;HSPD1;HSPA1A		Alcoholism	0.396987	2.09937	5.99008	1.23916	GNG5;H2AFZ;KRAS;CALM1;HIST1H4D;CALM2;CREB5
30	Epstein-Barr virus infection	0.000520442	2.76823	27.0228	4.23948	PDIA3;JUN;GADD45B;GADD45A;STAT1;HDAC1;STAT3;H2-Q4;PIK3R1;GADD45G;CCND3;CCND1;CDK4;MYC;NEDD4;BCL2;AKT1;FAS;CIR1;CALR;RAC1;H2-AB1		Neurotrophin signaling pathway	0.396987	2.47705	7.02458	1.2316	NFKBIA;RIPK2;KRAS;CALM1;CALM2
31	Cellular senescence	0.00065126	2.97544	28.2807	4.12785	GADD45B;GADD45A;SERPINE1;H2-Q4;CALML3;PIK3R1;FOXO3;ETS1;ZFP36L2;ZFP36L1;GADD45G;CCND3;NRAS;MRAS;CCND1;CDK4;MYC;AKT1;CALM3		Protein processing in endoplasmic reticulum	0.416996	2.19807	6.05327	1.196	SELENOS;SEC61G;DNAJA2;SEC61B;SEC62;RBX1
32	Hepatocellular carcinoma	0.000704146	3.05626	28.7133	4.08016	GSK3B;GADD45B;GADD45A;CSNK1A1;GSTP1;FZD9;PIK3R1;ACTB;ACTG1;GADD45G;NRAS;CCND1;CDK4;MYC;AKT1;HMOX1;MET;GSTM5		Phototransduction	0.497547	4.57843	11.6497	1.10506	CALM1;CALM2
33	Human cytomegalovirus infection	0.000820701	2.58234	23.685	3.98332	PDIA3;GSK3B;STAT3;H2-Q4;CALML3;PIK3R1;GNAI2;TNFRSF1A;GNA13;NRAS;GNG2;CCND1;CDK4;MYC;GNB2;GNAS;GNB4;AKT1;FAS;CALM3;CALR;RAC1;ATF4		Kaposi sarcoma-associated herpesvirus infection	0.497547	1.92693	4.83726	1.09023	NFKBIA;CDKN1A;GNG5;CXCL1;KRAS;CALM1;CALM2
34	Human papillomavirus infection	0.000820701	2.28908	20.9291	3.97077	ATP6V1A;GSK3B;HDAC1;H2-Q4;PPP2R2A;PIK3R1;THBS3;COMP;CDC42;NRAS;CCND3;CCND1;PPP2R1A;CHAD;SPP1;AKT1;CSNK1A1;STAT1;FZD9;TNFRSF1A;COL2A1;PKM;CDK4;COL9A1;GNAS;FAS;COL9A3;ITGA6;COL9A2		Neomycin, kanamycin and gentamicin biosynthesis	0.497547	14.2812	35.4876	1.07918	HK2
35	Glioma	0.000820701	4.4435	40.5423	3.96248	CAMK2D;NRAS;CCND1;GADD45B;GADD45A;CDK4;AKT1;CALML3;CALM3;PIK3R1;GADD45G		Prostate cancer	0.499061	2.46738	6.02344	1.06021	NFKBIA;CDKN1A;KRAS;CREB5
36	Pancreatic cancer	0.000820701	4.4435	40.5423	3.96248	CDC42;CCND1;GADD45B;STAT1;GADD45A;CDK4;STAT3;AKT1;RAC1;PIK3R1;GADD45G		Tuberculosis	0.499061	2.00484	4.86116	1.05304	EEA1;ATP6V0B;RIPK2;IFNGR2;CALM1;CALM2
37	Glucagon signaling pathway	0.00083772	3.78157	34.2208	3.93009	CAMK2D;PGAM1;SLC2A1;CALML3;PDHB;LDHB;LDHA;PFKL;PKM;GNAS;AKT1;CALM3;ATF4		Phagosome	0.50565	1.98159	4.7245	1.03544	ITGB1;EEA1;DYNC1I2;ATP6V0B;SEC61G;SEC61B
38	Longevity regulating pathway	0.00083772	3.78157	34.2208	3.93009	HSPA8;HDAC1;PIK3R1;HSPA2;FOXO3;ADIPOR1;NRAS;SESN3;AKT1;CRYAB;HSPA1B;ATF4;HSPA1A		Mitophagy	0.507062	2.86477	6.74202	1.02208	CSNK2A1;TOMM7;KRAS
39	FoxO signaling pathway	0.000933623	3.32326	29.5885	3.86673	CDKN2D;GABARAPL1;GADD45B;GADD45A;PLK2;BNIP3;STAT3;CSNK1E;PIK3R1;FOXO3;KLF2;GADD45G;NRAS;CCND1;AKT1		AGE-RAGE signaling pathway in diabetic complications	0.507062	2.36515	5.50788	1.01137	COL1A1;COL3A1;COL1A2;KRAS
40	Antigen processing and presentation	0.000933623	3.97986	35.3797	3.86074	PDIA3;HSPA8;HSP90AA1;HSP90AB1;HSPA5;H2-Q4;HSPA2;CALR;HSPA1B;CTSB;HSPA1A;H2-AB1		Aldosterone synthesis and secretion	0.507665	2.34089	5.38793	0.999597	ATP2B1;CALM1;CALM2;CREB5
41	Viral carcinogenesis	0.00107473	2.62597	22.9095	3.78889	JUN;HDAC1;STAT3;H2-Q4;PIK3R1;HIST1H2BR;CDC42;NRAS;CCND3;HNRNPK;PKM;CCND1;YWHAQ;CDK4;HIST1H2BE;PMAIP1;HIST1H4I;RAC1;HIST1H2BB;ATF4;HIST1H2BC		Viral carcinogenesis	0.507665	1.81288	4.12895	0.989135	NFKBIA;CDKN1A;CCND2;YWHAB;KRAS;HIST1H4D;CREB5
42	Non-small cell lung cancer	0.00108879	4.61233	40.068	3.77278	NRAS;CCND1;GADD45B;GADD45A;CDK4;STAT3;AKT1;PIK3R1;FOXO3;GADD45G		Leishmaniasis	0.512114	2.68517	5.94652	0.961779	ITGB1;NFKBIA;IFNGR2
43	Dopaminergic synapse	0.00110226	3.23967	28.0274	3.75722	GSK3B;CAMK2D;CALML3;PPP2R2A;FOS;GNAI2;GNG2;PPP2R1A;GNB2;PPP1R1B;GNAS;GNB4;AKT1;CALM3;ATF4		Long-term potentiation	0.512114	2.68517	5.94652	0.961779	KRAS;CALM1;CALM2
44	Amphetamine addiction	0.00133864	4.45282	37.5552	3.66285	CAMK2D;JUN;HDAC1;PPP1R1B;GNAS;FOSB;CALML3;CALM3;FOS;ATF4		Amphetamine addiction	0.512114	2.64372	5.76758	0.947461	CALM1;CALM2;CREB5
45	Lysosome	0.00145022	3.29583	27.4592	3.61832	CTSA;CD164;CD63;GAA;CTSZ;HEXA;NAGA;LITAF;LAPTM4A;PSAP;CTSF;AGA;CTSD;CTSB		Adrenergic signaling in cardiomyocytes	0.512114	2.00658	4.36582	0.944917	TPM3;ATP2B1;CALM1;CALM2;CREB5
46	Fructose and mannose metabolism	0.00162751	6.44068	52.7133	3.55445	GMPPB;PFKL;PFKFB3;TPI1;ALDOC;ALDOA;KHK		Bacterial invasion of epithelial cells	0.583474	2.41957	4.83169	0.867253	ITGB1;ARPC1B;CLTA
47	Prostate cancer	0.00162751	3.65077	29.8366	3.54935	GSK3B;HSP90AA1;NRAS;HSP90AB1;CCND1;GSTP1;BCL2;AKT1;PIK3R1;FGFR2;ATF4;HSP90B1		Pathways in cancer	0.583474	1.43522	2.85662	0.864409	ITGB1;CDKN1A;TPM3;IFNGR2;IGF2;RBX1;NFKBIA;CCND2;GNG5;ELOB;KRAS;CALM1;CALM2
48	Melanoma	0.00197716	4.16468	33.1384	3.45569	NRAS;CCND1;GADD45B;GADD45A;CDK4;AKT1;PIK3R1;MET;FGF21;GADD45G		Oocyte meiosis	0.583474	2.04682	4.01056	0.850962	YWHAB;CALM1;CALM2;RBX1
49	Thyroid cancer	0.00221271	6.01068	47.0266	3.39785	RET;NRAS;CCND1;GADD45B;GADD45A;MYC;GADD45G		Chronic myeloid leukemia	0.583474	2.35304	4.56475	0.842504	NFKBIA;CDKN1A;KRAS
50	Breast cancer	0.00240301	2.94331	22.7256	3.35324	GSK3B;JUN;GADD45B;GADD45A;CSNK1A1;FZD9;PIK3R1;FOS;GADD45G;NRAS;CCND1;CDK4;MYC;AKT1;FGF21		Pertussis	0.583474	2.35304	4.56475	0.842504	ITGB1;CALM1;CALM2
51	Pyruvate metabolism	0.00252229	5.81648	44.5129	3.3236	LDHB;LDHA;PKM;ALDH2;MDH1;MDH2;PDHB		Hepatitis B	0.586705	1.81469	3.42157	0.818857	NFKBIA;CDKN1A;YWHAB;KRAS;CREB5
52	Chagas disease (American trypanosomiasis)	0.00257075	3.409	25.9576	3.30691	JUN;PPP2R1A;SERPINE1;GNAS;AKT1;FAS;PPP2R2A;PIK3R1;CALR;FOS;TNFRSF1A;GNAI2		Salivary secretion	0.586705	2.29006	4.31684	0.818661	ATP2B1;CALM1;CALM2
53	Arginine and proline metabolism	0.00258154	4.91019	37.1825	3.2887	ALDH2;GOT1;P4HA2;P4HA3;ODC1;PYCR1;SAT2;SRM		Human cytomegalovirus infection	0.586705	1.62065	3.04057	0.814801	NFKBIA;CDKN1A;GNG5;KRAS;CALM1;CALM2;CREB5
54	Cysteine and methionine metabolism	0.00258154	4.91019	37.1825	3.2887	LDHB;LDHA;GOT1;MDH1;MDH2;CTH;MRI1;SRM		Bladder cancer	0.591378	2.9328	5.42427	0.803237	CDKN1A;KRAS
55	Chronic myeloid leukemia	0.0026592	3.91146	29.3953	3.2638	NRAS;CCND1;GADD45B;HDAC1;GADD45A;CDK4;MYC;AKT1;PIK3R1;GADD45G		Vasopressin-regulated water reabsorption	0.608904	2.78945	4.95059	0.770768	DYNC1I2;CREB5
56	Gastric cancer	0.0026592	2.87745	21.5995	3.26003	GSK3B;GADD45B;GADD45A;CSNK1A1;FZD9;PIK3R1;GADD45G;NRAS;CCND1;MYC;BCL2;AKT1;MET;FGFR2;FGF21		Platelet activation	0.608904	1.8937	3.3538	0.769149	COL1A1;ITGB1;COL3A1;COL1A2
57	Small cell lung cancer	0.00319183	3.5078	25.6288	3.17306	CCND1;GADD45B;GADD45A;CDK4;MYC;BCL2;AKT1;ITGA6;PIK3R1;BIRC2;GADD45G		Regulation of actin cytoskeleton	0.608904	1.631	2.85657	0.760631	ITGB1;ARPC1B;TMSB4X;RDX;KRAS;PAK2
58	Cell cycle	0.00350404	3.05628	21.9915	3.12497	CDKN1C;CDKN2D;GSK3B;GADD45B;GADD45A;HDAC1;GADD45G;CCND3;CCND1;YWHAQ;CDK4;MYC;SFN		Hedgehog signaling pathway	0.608904	2.72289	4.73522	0.755255	CCND2;GAS1
59	Renal cell carcinoma	0.0044925	3.93412	27.2631	3.00963	CDC42;NRAS;JUN;SLC2A1;AKT1;RAC1;PIK3R1;ETS1;MET		ErbB signaling pathway	0.608904	2.11977	3.67095	0.752095	CDKN1A;KRAS;PAK2
60	Hepatitis C	0.00464467	2.6776	18.3065	2.96923	GSK3B;STAT1;STAT3;PPP2R2A;PIK3R1;TNFRSF1A;SOCS3;NRAS;CCND1;YWHAQ;PPP2R1A;CDK4;MYC;AKT1;FAS		Necroptosis	0.638239	1.67561	2.79476	0.724361	H2AFZ;FTH1;IFNGR2;VPS4B;HMGB1
61	Wnt signaling pathway	0.00464467	2.6776	18.3065	2.96923	GSK3B;JUN;CAMK2D;CSNK1A1;SIAH1A;FZD9;CSNK1E;CCND3;SFRP1;SFRP2;CCND1;BAMBI;MYC;SFRP5;RAC1		Spliceosome	0.644469	1.7895	2.93263	0.711722	DDX5;SNRPG;SNRPE;SNRPF
62	Osteoclast differentiation	0.00464467	2.92263	19.9385	2.9628	JUN;JUND;STAT1;PIK3R1;FOS;FOSL2;TNFRSF1A;SOCS3;SOCS1;AKT1;FOSB;RAC1;JUNB		Estrogen signaling pathway	0.644469	1.76179	2.82431	0.696214	KRAS;CALM1;CALM2;CREB5
63	Citrate cycle (TCA cycle)	0.00464467	5.93791	40.4828	2.96088	MDH1;MDH2;IDH2;PDHB;SDHD;SDHA		GnRH signaling pathway	0.644469	1.97298	3.1444	0.692148	KRAS;CALM1;CALM2
64	ECM-receptor interaction	0.00464467	3.53509	24.0926	2.95983	COMP;COL2A1;SDC4;CHAD;SPP1;COL9A1;ITGA6;COL9A3;COL9A2;THBS3		Dopaminergic synapse	0.644469	1.74825	2.77196	0.688603	GNG5;CALM1;CALM2;CREB5
65	Relaxin signaling pathway	0.00562331	2.84788	18.8204	2.87006	JUN;MMP2;PIK3R1;FOS;GNAI2;NRAS;GNG2;GNB2;GNAS;GNB4;AKT1;RLN1;ATF4		Small cell lung cancer	0.644469	1.92844	2.99051	0.673477	ITGB1;NFKBIA;CDKN1A
66	Terpenoid backbone biosynthesis	0.00586159	7.14089	46.7857	2.84541	FDPS;IDI1;HMGCS1;PMVK;HMGCR		Ras signaling pathway	0.644469	1.51479	2.32414	0.666335	GNG5;IGF2;KRAS;CALM1;CALM2;PAK2
67	GnRH signaling pathway	0.0082507	3.2246	19.976	2.6904	CDC42;EGR1;CAMK2D;NRAS;JUN;MMP2;GNAS;CALML3;CALM3;ATF4		Apelin signaling pathway	0.644469	1.70885	2.62181	0.666319	GNG5;KRAS;CALM1;CALM2
68	mTOR signaling pathway	0.00827858	2.58552	15.97	2.6825	ATP6V1A;GSK3B;SEC13;RPS6;FZD9;CASTOR1;PIK3R1;TNFRSF1A;SLC7A5;NRAS;RRAGD;GRB10;AKT1;RICTOR		Cellular senescence	0.644469	1.59109	2.43919	0.665785	CDKN1A;CCND2;KRAS;CALM1;CALM2
69	IL-17 signaling pathway	0.00870415	3.18462	19.4643	2.65439	GSK3B;HSP90AA1;CEBPB;JUN;HSP90AB1;JUND;FOSB;FOS;IL17B;HSP90B1		Insulin signaling pathway	0.645026	1.6961	2.57394	0.65907	KRAS;CALM1;CALM2;HK2
70	Parathyroid hormone synthesis, secretion and action	0.00902249	2.95739	17.9267	2.63254	GNA13;EGR1;JUND;MAFB;GNAS;BCL2;PDE4B;FOS;PTHLH;ATF4;GNAI2		Circadian entrainment	0.688137	1.78719	2.52146	0.612726	GNG5;CALM1;CALM2
71	Human T-cell leukemia virus 1 infection	0.00924862	2.17862	13.1212	2.61563	EGR1;FDPS;JUN;SLC2A1;H2-Q4;PIK3R1;FOS;ETS1;TNFRSF1A;NRAS;CCND3;ZFP36;CCND1;CDK4;MYC;AKT1;CALR;ATF4;H2-AB1		Endocrine and other factor-regulated calcium reabsorption	0.688137	2.15655	3.03155	0.610505	CLTA;ATP2B1
72	Alzheimer disease	0.00981471	2.42467	14.4251	2.58376	GSK3B;COX4I2;ATP5A1;NDUFA4L2;CALML3;SDHD;SDHA;TNFRSF1A;ATP5B;NDUFS3;FAS;CALM3;APOE;NDUFV2;GAPDH		Melanogenesis	0.688137	1.76867	2.4622	0.604589	KRAS;CALM1;CALM2
73	Glutathione metabolism	0.00992689	3.67996	21.8007	2.57283	GSTP1;ODC1;IDH2;GPX8;GPX7;CHAC1;SRM;GSTM5		Human T-cell leukemia virus 1 infection	0.688137	1.43785	1.99772	0.603399	NFKBIA;CDKN1A;CCND2;KRAS;RELB;CREB5
74	AMPK signaling pathway	0.0104729	2.71795	15.9068	2.54171	PFKL;PFKFB3;CCND1;PPP2R1A;AKT1;PPP2R2A;PIK3R1;SCD1;HMGCR;FOXO3;ADIPOR1;EEF2		T cell receptor signaling pathway	0.688137	1.75054	2.40467	0.596579	NFKBIA;KRAS;PAK2
75	TNF signaling pathway	0.0104729	2.86733	16.7555	2.53784	SOCS3;JUN;CEBPB;AKT1;FAS;PIK3R1;FOS;JUNB;BIRC2;ATF4;TNFRSF1A		Glucagon signaling pathway	0.688137	1.73277	2.3488	0.588694	CALM1;CALM2;CREB5
76	Cholinergic synapse	0.0126431	2.78256	15.6781	2.447	CAMK2D;NRAS;GNG2;GNB2;GNB4;BCL2;AKT1;PIK3R1;FOS;ATF4;GNAI2		NF-kappa B signaling pathway	0.688137	1.73277	2.3488	0.588694	NFKBIA;CSNK2A1;RELB
77	Ferroptosis	0.0126431	4.53886	25.549	2.44462	MAP1LC3B;MAP1LC3A;ACSL1;PCBP1;HMOX1;SAT2		Endometrial cancer	0.688137	2.04071	2.71469	0.577726	CDKN1A;KRAS
78	JAK-STAT signaling pathway	0.0128493	2.41189	13.5063	2.43199	STAT1;STAT3;PIK3R1;CSF2RA;SOCS2;SOCS3;CCND3;SOCS1;CCND1;MYC;PIM1;BCL2;AKT1;PTPN2		Legionellosis	0.688137	2.04071	2.71469	0.577726	NFKBIA;CXCL1
79	Human immunodeficiency virus 1 infection	0.0137557	2.11803	11.6678	2.39244	PDIA3;JUN;H2-Q4;CALML3;PIK3R1;FOS;GNAI2;TNFRSF1A;NRAS;GNG2;GNB2;GNB4;BCL2;AKT1;FAS;CALM3;CALR;RAC1		Oxytocin signaling pathway	0.701555	1.52532	1.96713	0.560089	CDKN1A;KRAS;CALM1;CALM2
80	Thyroid hormone signaling pathway	0.0137557	2.72876	15.0073	2.38848	GSK3B;NRAS;CCND1;HDAC1;STAT1;MYC;SLC2A1;AKT1;PIK3R1;ACTB;ACTG1		Amoebiasis	0.701555	1.66513	2.14075	0.558344	COL1A1;COL3A1;COL1A2
81	Circadian entrainment	0.0137557	2.89715	15.9169	2.386	CAMK2D;GNG2;PER3;GNB2;GNAS;GNB4;CALML3;CALM3;FOS;GNAI2		Toxoplasmosis	0.714772	1.63325	2.04526	0.543851	NFKBIA;ITGB1;IFNGR2
82	Circadian rhythm	0.0160548	5.13957	27.3715	2.3129	PER3;BHLHE40;BHLHE41;NR1D1;CSNK1E		TNF signaling pathway	0.714772	1.60256	1.95494	0.529789	NFKBIA;CXCL1;CREB5
83	Steroid biosynthesis	0.0160548	6.84717	36.3929	2.30829	SQLE;SC5D;MSMO1;FDFT1		Hepatitis C	0.714772	1.4662	1.77275	0.525096	NFKBIA;CDKN1A;YWHAB;KRAS
84	Oxytocin signaling pathway	0.0177417	2.38047	12.3656	2.256	JUN;CAMK2D;CALML3;FOS;EEF2;ACTB;ACTG1;GNAI2;RGS2;NRAS;CCND1;GNAS;CALM3		Wnt signaling pathway	0.714772	1.4662	1.77275	0.525096	CCND2;CSNK2A1;WIF1;RBX1
85	B cell receptor signaling pathway	0.0177417	3.21862	16.7089	2.25455	GSK3B;NRAS;JUN;AKT1;RAC1;FOS;PIK3R1;MALT1		cAMP signaling pathway	0.714772	1.38842	1.6708	0.522621	NFKBIA;ATP2B1;CALM1;CALM2;CREB5
86	Rap1 signaling pathway	0.0182889	2.14329	11.0363	2.23628	CALML3;PIK3R1;ACTB;GNAI2;ACTG1;EFNA1;CDC42;NRAS;MRAS;GNAS;AKT1;CALM3;RAC1;MET;FGFR2;FGF21		Central carbon metabolism in cancer	0.714772	1.84266	2.20133	0.51883	KRAS;HK2
87	Ubiquitin mediated proteolysis	0.0186472	2.45755	12.5784	2.22284	KLHL9;SOCS3;UBE2H;SOCS1;NEDD4;SIAH1A;UBE4B;WWP2;UBE2D2A;PRPF19;BIRC2;UBE2M		Cholinergic synapse	0.721954	1.55861	1.8284	0.509467	GNG5;KRAS;CREB5
88	Sphingolipid signaling pathway	0.0221216	2.51024	12.3905	2.14367	GNA13;NRAS;PPP2R1A;BCL2;AKT1;PPP2R2A;PIK3R1;RAC1;CTSD;TNFRSF1A;GNAI2		Non-small cell lung cancer	0.722222	1.78489	2.05879	0.500937	CDKN1A;KRAS
89	Ras signaling pathway	0.0221687	2.03507	10.0177	2.13784	CALML3;PIK3R1;ETS1;EFNA1;CDC42;NRAS;MRAS;GNG2;GNB2;GNB4;AKT1;CALM3;RAC1;MET;FGFR2;ARF6;FGF21		Ribosome biogenesis in eukaryotes	0.722222	1.53062	1.74955	0.496411	CSNK2A1;WDR43;GNL3
90	Systemic lupus erythematosus	0.0237596	2.36314	11.4425	2.10289	C4B;HIST3H2A;H3F3B;HIST1H2BE;HIST1H4I;HIST1H2BB;HIST1H2BR;HIST1H2AP;HIST1H2AC;HIST2H2AA1;HIST1H2BC;H2-AB1		Endocytosis	0.722222	1.30502	1.48619	0.494583	EEA1;SH3KBP1;ARPC1B;VPS4B;CLTA;SMAP1
91	Parkinson disease	0.0247857	2.34511	11.2301	2.07973	ATP5B;PINK1;UBB;COX4I2;ATP5A1;NDUFS3;NDUFA4L2;HTRA2;SDHD;SDHA;NDUFV2;GNAI2		cGMP-PKG signaling pathway	0.754489	1.36063	1.447	0.461862	ATP2B1;CALM1;CALM2;CREB5
92	Cocaine addiction	0.026265	3.67279	17.335	2.0498	JUN;PPP1R1B;GNAS;FOSB;GNAI2;ATF4		p53 signaling pathway	0.754489	1.65513	1.75122	0.459506	CDKN1A;CCND2
93	Transcriptional misregulation in cancer	0.0278083	2.1386	9.94864	2.02031	CEBPB;TAF15;GADD45B;H3F3B;GADD45A;FUS;HDAC1;MLF1;GADD45G;EWSR1;MYC;DDIT3;ID2;MET		B cell receptor signaling pathway	0.754489	1.6314	1.69694	0.451741	NFKBIA;KRAS
94	T cell receptor signaling pathway	0.0401322	2.51863	10.7656	1.85635	CDC42;GSK3B;JUN;NRAS;CDK4;AKT1;PIK3R1;FOS;MALT1		Melanoma	0.754489	1.6314	1.69694	0.451741	CDKN1A;KRAS
95	Acute myeloid leukemia	0.0425269	2.90355	12.2119	1.82658	NRAS;CCND1;MYC;STAT3;PIM1;AKT1;PIK3R1		Prolactin signaling pathway	0.754489	1.6314	1.69694	0.451741	CCND2;KRAS
96	Necroptosis	0.0449231	2.05681	8.50708	1.79627	HSP90AA1;CAMK2D;HSP90AB1;STAT1;STAT3;HIST1H2AP;HIST2H2AA1;TNFRSF1A;HIST3H2A;BCL2;FAS;HIST1H2AC;BIRC2		MicroRNAs in cancer	0.754489	1.2473	1.28544	0.447572	CDKN1A;CCND2;RDX;TNC;KRAS;SLC7A1
97	Insulin signaling pathway	0.0449231	2.21434	9.14568	1.79373	SOCS2;SOCS3;GSK3B;NRAS;SOCS1;RPS6;AKT1;CALML3;CALM3;PIK3R1;SORBS1		Epstein-Barr virus infection	0.75526	1.27567	1.29878	0.442162	SEM1;NFKBIA;CDKN1A;CCND2;RELB
98	Adipocytokine signaling pathway	0.0473332	2.81252	11.4204	1.76347	SOCS3;ACSL1;STAT3;SLC2A1;AKT1;ADIPOR1;TNFRSF1A		Gastric acid secretion	0.75526	1.58592	1.59468	0.436692	CALM1;CALM2
99	Chemokine signaling pathway	0.0473332	1.97354	8.00773	1.76217	GSK3B;STAT1;STAT3;PIK3R1;FOXO3;CXCL14;GNAI2;CDC42;NRAS;GNG2;GNB2;GNB4;AKT1;RAC1		AMPK signaling pathway	0.75526	1.39295	1.38229	0.430971	RAB2A;RAB14;CREB5
100	Bladder cancer	0.0494458	3.5671	14.2821	1.73884	NRAS;CCND1;CDK4;MYC;MMP2		Pancreatic cancer	0.75526	1.56412	1.54649	0.429399	CDKN1A;KRAS

## Sheet: Articular Chondrocytes
Dataset S??. KEGG Pathway Analysis of KEGG 2019 mouse terms in Aga2 mutant compared to control mice.
	Upregulated KEGG Terms							Downregulated KEGG Terms
	KEGG 2019 Mouse Term	Adjusted P value	Odds Ratio	Combined Score	log10pval	KEGG 2019 Mouse Genes		KEGG 2019 Mouse Term	Adjusted P value	Odds Ratio	Combined Score	log10pval	KEGG 2019 Mouse Genes
1	PI3K-Akt signaling pathway	2.94009e-12	4.22248	135.466	13.933	YWHAE;GSK3B;CDKN1A;HSP90AB1;PPP2R2A;LAMC2;HSP90B1;PPP2CA;COMP;NRAS;CCND3;GNG2;CCND1;YWHAQ;PPP2R1A;MYC;CHAD;SPP1;EIF4EBP1;RAC1;YWHAG;EIF4B;PCK2;YWHAH;HSP90AA1;RPS6;PRKCA;GNG12;OSMR;NGF;YWHAZ;EFNA1;CREB3;COL2A1;RHEB;GNB2;GNB1;COL9A1;GNB4;MDM2;COL9A3;ITGA6;KRAS;COL9A2;MET;FGFR2;ATF4;FGFR1		Ribosome	1.35803e-57	44.4611	6038.55	58.9844	RPL30;RPL32;RPL31;RPL34;RPLP1;RPS15;RPS14;RPS17;RPS16;RPS19;RPL36AL;RPS18;RPL36;RPL35;RPLP2;RPL38;RPL37;RPS11;RPL39;RPS10;RPS13;RPS12;RPS8;RPL23;RPL22;MRPS21;RPL37A;RPL24;RPL27;RPL26;RPL28;RPL12;RPL36A;RPS27L;RPS15A;RPS2;RPS27A;RPL41;RPL35A;RPL23A;RPS26;RPS25;RPS28;RPS27;RPS29;RPL27A;RPS27RT;RPS20;RPL22L1;FAU;RPS21;RPS24;RPS23
2	Proteoglycans in cancer	2.10697e-11	5.40054	158.881	12.7767	CD63;CDKN1A;CAMK2D;SDC4;ROCK2;IQGAP1;ACTB;ACTG1;CDC42;NRAS;CCND1;MYC;TIMP3;RAC1;EIF4B;TGFB2;CAV2;LUM;CAV1;MMP2;RPS6;MSN;PRKCA;HSPG2;RHOA;MRAS;MDM2;FAS;KRAS;EZR;MET;CD44;HBEGF;FGFR1		Oxidative phosphorylation	1.36271e-37	34.7007	3090.73	38.6818	NDUFA13;COX7B;NDUFA11;UQCRB;NDUFB4;COX17;NDUFB3;ATP5K;NDUFB2;ATP5J;COX7A2;UQCR11;ATP5H;UQCR10;COX5B;COX7C;ATP5G1;UQCRH;ATP5L;ATP5E;NDUFV3;COX8A;NDUFA7;NDUFA6;NDUFA5;NDUFA4;NDUFA3;NDUFA2;NDUFA1;NDUFC1;COX6C;ATP5J2;COX6B1;UQCRQ;NDUFS6;NDUFS5;NDUFAB1
3	Human cytomegalovirus infection	2.28256e-09	4.2652	103.767	10.5659	GSK3B;CDKN1A;ROCK2;H2-K1;GNAI3;H2-Q4;PTGS2;GNAI2;GNA13;PPP3CA;AKAP13;NRAS;GNG2;CCND1;MYC;EIF4EBP1;RAC1;PDIA3;IL1R1;NFATC2;PRKCA;GNG12;RHOA;TNFRSF1A;CREB3;RHEB;GNB2;GNB1;GNAS;GNB4;MDM2;FAS;KRAS;CALR;ATF4		Parkinson disease	1.29304e-30	26.5351	1926.38	31.5285	NDUFA13;COX7B;NDUFA11;UQCRB;NDUFB4;NDUFB3;NDUFB2;ATP5J;COX7A2;UQCR11;ATP5H;UQCR10;COX5B;COX7C;ATP5G1;UQCRH;ATP5E;NDUFV3;COX8A;NDUFA7;NDUFA6;NDUFA5;NDUFA4;NDUFA3;NDUFA2;NDUFA1;NDUFC1;COX6C;COX6B1;UQCRQ;NDUFS6;NDUFS5;NDUFAB1
4	Protein processing in endoplasmic reticulum	2.30295e-08	5.04622	109.653	9.43706	PPP1R15A;TRAM1;HSP90AB1;SAR1A;RPN2;UBE2D3;DERL1;UBE2D2A;HSP90B1;DNAJB1;OS9;SSR1;PDIA3;HSPA8;HSP90AA1;HSPA5;UBE4B;CKAP4;DDOST;PDIA4;DDIT3;CALR;CRYAB;HSPA1B;ATF4;HSPA1A		Huntington disease	2.82409e-30	20.8341	1490.23	31.0643	NDUFA13;COX7B;NDUFA11;UQCRB;NDUFB4;NDUFB3;NDUFB2;ATP5J;COX7A2;UQCR11;ATP5H;UQCR10;COX5B;COX7C;ATP5G1;UQCRH;ATP5E;POLR2F;NDUFV3;POLR2I;POLR2L;COX8A;NDUFA7;NDUFA6;NDUFA5;NDUFA4;NDUFA3;NDUFA2;NDUFA1;NDUFC1;COX6C;COX6B1;UQCRQ;NDUFS6;NDUFS5;NDUFAB1
5	MAPK signaling pathway	7.83472e-07	3.37295	60.1565	7.74564	HSPB1;CDC42;PPP3CA;NRAS;DUSP10;MYC;RAC1;HSPA8;JUN;TGFB2;JUND;GADD45B;IL1R1;GADD45A;DUSP1;PRKCA;FOS;GNG12;NGF;TNFRSF1A;EFNA1;PPM1A;MRAS;DDIT3;MAPKAPK2;FAS;KRAS;MET;HSPA1B;FGFR2;ATF4;HSPA1A;FGFR1		Thermogenesis	7.1123e-30	17.907	1260.32	30.5663	COX7B;NDUFA13;NDUFA11;UQCRB;NDUFB4;COX17;NDUFB3;ATP5K;NDUFB2;ATP5J;UQCR11;COX7A2;ATP5H;UQCR10;COX5B;COX7C;ATP5G1;UQCRH;ATP5L;ATP5E;COX14;NDUFV3;COX8A;NDUFA7;NDUFA6;NDUFA5;NDUFA4;NDUFA3;NDUFA2;NDUFA1;NDUFC1;COX6C;COX6B1;ATP5J2;UQCRQ;NDUFS6;NDUFS5;NDUFAB1
6	Pathways in cancer	7.83472e-07	2.65398	47.2334	7.72923	GSK3B;CDKN1A;RALA;CAMK2D;HSP90AB1;ROCK2;GNAI3;SLC2A1;LAMC2;PTGS2;ETS1;BBC3;HSP90B1;GNAI2;CDC42;GNA13;NRAS;CCND3;GNG2;CCND1;MYC;PIM1;CTNNA1;RAC1;RALGDS;CREBBP;JUN;HSP90AA1;TGFB2;GADD45B;GADD45A;MMP2;PRKCA;FOS;GNG12;RHOA;RUNX1;GNB2;GNB1;MDM2;GNAS;GNB4;FAS;ITGA6;KRAS;MET;FGFR2;FGFR1		Alzheimer disease	6.13135e-28	20.7095	1361.49	28.5516	NDUFA13;COX7B;NDUFA11;UQCRB;NDUFB4;NDUFB3;NDUFB2;ATP5J;COX7A2;UQCR11;ATP5H;UQCR10;COX5B;COX7C;ATP5G1;UQCRH;ATP5E;NDUFV3;COX8A;NDUFA7;NDUFA6;NDUFA5;NDUFA4;NDUFA3;NDUFA2;NDUFA1;NDUFC1;COX6C;COX6B1;UQCRQ;NDUFS6;NDUFS5;NDUFAB1
7	Kaposi sarcoma-associated herpesvirus infection	1.37979e-06	3.79347	64.7815	7.41649	GSK3B;CDKN1A;H2-K1;H2-Q4;PTGS2;PPP3CA;NRAS;ZFP36;GNG2;CCND1;UBB;MYC;RAC1;GABARAPL1;CREBBP;JUN;NFATC2;FOS;GNG12;TNFRSF1A;RCAN1;GNB2;MAPKAPK2;GNB1;GNB4;FAS;KRAS		Non-alcoholic fatty liver disease (NAFLD)	8.55356e-25	20.8257	1215.13	25.34	NDUFA13;COX7B;NDUFA11;UQCRB;NDUFB4;NDUFB3;NDUFB2;COX7A2;UQCR11;UQCR10;COX5B;COX7C;UQCRH;NDUFV3;COX8A;NDUFA7;NDUFA6;NDUFA5;NDUFA4;NDUFA3;NDUFA2;NDUFA1;NDUFC1;COX6C;COX6B1;UQCRQ;NDUFS6;NDUFS5;NDUFAB1
8	Adherens junction	1.6163e-06	6.92069	116.166	7.28979	CREBBP;IQGAP1;BAIAP2;ACTB;RHOA;ACTG1;CDC42;CTNNA1;SNAI2;FYN;RAC1;MET;WASF2;NECTIN3;FGFR1		Retrograde endocannabinoid signaling	1.10957e-11	11.382	318.926	12.169	NDUFA13;NDUFA7;NDUFA6;NDUFA11;NDUFA5;NDUFA4;NDUFB4;NDUFA3;NDUFB3;NDUFA2;NDUFB2;NDUFA1;NDUFC1;GNG5;NDUFS6;NDUFS5;NDUFAB1;NDUFV3
9	Oxytocin signaling pathway	1.80287e-06	4.40825	72.9933	7.19119	JUN;CDKN1A;CAMK2D;ROCK2;PRKAG1;GNAI3;NFATC2;PRKCA;FOS;EEF2;PTGS2;ACTB;RHOA;ACTG1;GNAI2;RCAN1;PPP3CA;MYL6;NRAS;CCND1;GNAS;KRAS		Cardiac muscle contraction	3.90507e-09	14.848	327.234	9.5714	COX8A;COX7B;UQCRB;UQCRQ;UQCR11;COX7A2;UQCR10;COX5B;COX6C;COX7C;UQCRH;COX6B1
10	Hippo signaling pathway	2.897e-06	4.24626	67.8496	6.93945	YWHAE;WWTR1;GSK3B;TGFB2;SERPINE1;PPP2R2A;CSNK1E;YWHAZ;ACTB;ACTG1;BBC3;PPP2CA;CCND3;CCND1;YWHAQ;PPP2R1A;MYC;CTNNA1;SNAI2;CCN2;YWHAG;YWHAH		Protein digestion and absorption	0.0129775	5.68623	39.3325	3.00408	COL1A1;COL3A1;COL14A1;COL12A1;COL6A1;COL5A2
11	Viral carcinogenesis	2.91118e-06	3.54692	56.2412	6.88633	YWHAE;CDKN1A;H2-K1;H2-Q4;CDC42;NRAS;CCND3;CCND1;YWHAQ;RAC1;YWHAG;YWHAH;CREBBP;JUN;GSN;MRPS18B;YWHAZ;RHOA;CREB3;HNRNPK;PKM;MAPKAPK2;MDM2;HIST1H2BE;KRAS;ATF4;HIST1H2BC		Spliceosome	0.0175215	4.4668	29.1308	2.83231	LSM6;SNRPD2;SNRPG;SNRNP27;SNRPE;SNRPF;LSM5
12	Colorectal cancer	2.91118e-06	5.84758	92.342	6.85815	GSK3B;CDKN1A;RALA;TGFB2;JUN;GADD45B;GADD45A;FOS;RHOA;BBC3;NRAS;CCND1;MYC;KRAS;RAC1;RALGDS		Protein export	0.0522751	9.46656	49.8082	2.28503	SEC61G;SEC61B;SEC62
13	Apoptosis	5.53747e-06	4.36227	65.7326	6.54415	JUN;GADD45B;GADD45A;CTSZ;FOS;NGF;ACTB;ACTG1;BBC3;TNFRSF1A;NRAS;TUBA1A;CASP6;DDIT3;LMNA;FAS;KRAS;CTSF;ATF4;CTSB		RNA polymerase	0.0522751	9.46656	49.8082	2.28503	POLR2F;POLR2I;POLR2L
14	Focal adhesion	7.63034e-06	3.62925	53.2546	6.37273	GSK3B;JUN;CAV2;ROCK2;CAV1;PRKCA;LAMC2;ACTB;RHOA;ACTG1;COMP;CDC42;CCND3;COL2A1;CCND1;CHAD;COL9A1;SPP1;COL9A3;ITGA6;FYN;COL9A2;RAC1;MET		Protein processing in endoplasmic reticulum	0.165713	3.03102	12.226	1.75179	SELENOS;SEC61G;BAG1;SEC61B;SEC62;RBX1
15	Dopaminergic synapse	1.07154e-05	4.31796	61.5966	6.1953	GSK3B;CAMK2D;GNAI3;PPP2R2A;PRKCA;FOS;GNG12;GNAI2;PPP2CA;PPP3CA;CREB3;GNG2;PPP2R1A;KIF5B;GNB2;GNB1;GNAS;GNB4;ATF4		Cytosolic DNA-sensing pathway	0.367647	4.07359	12.9042	1.37575	NFKBIA;POLR2F;POLR2L
16	Apelin signaling pathway	1.41605e-05	4.20844	58.5895	6.0462	GABARAPL1;SERPINE1;RPS6;PRKAG1;GNAI3;GNG12;KLF2;GNAI2;GNA13;NRAS;MRAS;GNG2;CCND1;GNB2;GNB1;GNB4;SPP1;KRAS;CCN2		Neomycin, kanamycin and gentamicin biosynthesis	0.504969	19.5863	54.5648	1.20989	HK2
17	Tight junction	1.65436e-05	3.79635	52.0317	5.95232	ACTR3;JUN;ROCK2;PRKAG1;NEDD4L;MSN;PPP2R2A;CLDN1;YBX3;ACTB;RHOA;ACTG1;RUNX1;PPP2CA;CDC42;MYL6;TUBA1A;CCND1;PPP2R1A;RAC1;EZR		Relaxin signaling pathway	0.607815	2.48174	6.11765	1.07056	COL1A1;NFKBIA;COL3A1;GNG5
18	Fluid shear stress and atherosclerosis	2.18061e-05	4.03769	53.9935	5.80755	TXN1;JUN;HSP90AA1;HSP90AB1;SDC4;IL1R1;CAV2;DUSP1;CAV1;MMP2;FOS;ACTB;RHOA;KLF2;ACTG1;HSP90B1;TNFRSF1A;RAC1;SQSTM1		ECM-receptor interaction	0.607815	2.95005	7.16462	1.05475	ITGB1;COL1A1;COL6A1
19	Human papillomavirus infection	2.63699e-05	2.68282	35.2152	5.70064	GSK3B;CDKN1A;H2-K1;H2-Q4;PPP2R2A;LAMC2;PTGS2;PPP2CA;COMP;CDC42;NRAS;CCND3;CCND1;PPP2R1A;CHAD;SPP1;EIF4EBP1;CREBBP;CSNK1A1;TNFRSF1A;CREB3;COL2A1;PKM;RHEB;COL9A1;GNAS;MDM2;FAS;COL9A3;ITGA6;KRAS;COL9A2;ATP6V0C		RNA degradation	0.607815	2.95005	7.16462	1.05475	LSM6;CNOT3;LSM5
20	Parathyroid hormone synthesis, secretion and action	2.63699e-05	4.62208	60.3199	5.66771	CDKN1A;JUND;GNAI3;PRKCA;FOS;RHOA;PTHLH;GNAI2;GNA13;AKAP13;CREB3;GNAS;PDE4B;ATF4;FGFR1;HBEGF		HIF-1 signaling pathway	0.950091	2.33418	4.50651	0.838476	ELOB;HK2;RBX1
21	Hepatitis C	2.63699e-05	3.7665	49.0707	5.65807	YWHAE;GSK3B;CDKN1A;CD81;PPP2R2A;CLDN1;YWHAZ;TNFRSF1A;PPP2CA;SOCS3;NRAS;CCND1;YWHAQ;PPP2R1A;MYC;FAS;KRAS;EIF3E;YWHAG;YWHAH		Aminoacyl-tRNA biosynthesis	0.970382	2.45057	3.90384	0.691845	NARS;LARS2
22	Estrogen signaling pathway	2.85111e-05	4.08507	52.7121	5.60396	HSPA8;JUN;HSP90AA1;HSP90AB1;MMP2;GNAI3;FOS;HSP90B1;GNAI2;CREB3;NRAS;KRT16;GNAS;KRAS;HSPA1B;ATF4;HBEGF;HSPA1A		Cell cycle	0.970382	1.9627	3.11775	0.689878	ANAPC13;STAG1;RBX1
23	Prostate cancer	3.17291e-05	4.80446	61.2675	5.53822	GSK3B;CREBBP;CDKN1A;HSP90AA1;HSP90AB1;HSP90B1;CREB3;NRAS;ZEB1;CCND1;MDM2;KRAS;FGFR2;ATF4;FGFR1		Leishmaniasis	0.970382	2.41275	3.78934	0.682081	ITGB1;NFKBIA
24	Cell cycle	3.32968e-05	4.2185	53.4122	5.49879	YWHAE;GSK3B;TGFB2;CREBBP;CDKN1A;GADD45B;GADD45A;YWHAZ;CCND3;CCND1;YWHAQ;MYC;MDM2;ANAPC5;SFN;YWHAG;YWHAH		Platelet activation	0.970382	1.93033	3.00555	0.676203	COL1A1;ITGB1;COL3A1
25	Human T-cell leukemia virus 1 infection	5.44257e-05	3.00426	36.4394	5.26766	CDKN1A;H2-K1;SLC2A1;H2-Q4;ETS1;PPP3CA;NRAS;CCND3;ZFP36;CCND1;MYC;TSPO;FDPS;CREBBP;JUN;TGFB2;IL1R1;NFATC2;FOS;TNFRSF1A;CREB3;ANAPC5;KRAS;CALR;ATF4		Renal cell carcinoma	0.970382	2.37607	3.67937	0.672509	ELOB;RBX1
26	Cellular senescence	5.65248e-05	3.37649	40.694	5.23419	TGFB2;CDKN1A;GADD45B;GADD45A;SERPINE1;H2-K1;H2-Q4;NFATC2;ETS1;PPP3CA;CCND3;NRAS;MRAS;CCND1;RHEB;MYC;MAPKAPK2;EIF4EBP1;MDM2;KRAS;SQSTM1		Bacterial invasion of epithelial cells	0.970382	2.1774	3.1025	0.61881	ITGB1;ARPC1B
27	Regulation of actin cytoskeleton	6.33927e-05	3.12993	37.2454	5.168	GSN;ROCK2;MSN;IQGAP1;GNG12;BAIAP2;ACTB;RHOA;ACTG1;CDC42;GNA13;NRAS;MRAS;ARPC2;CFL2;ITGA6;KRAS;RAC1;PFN1;EZR;WASF2;FGFR2;FGFR1		Alcoholism	0.970382	1.61071	2.26587	0.610946	GNG5;HIST1H2AE;HIST1H4D;HIST1H2AP
28	p53 signaling pathway	9.92685e-05	5.32643	60.7601	4.95412	CDKN1A;CCND3;CCND1;GADD45B;GADD45A;PERP;SERPINE1;SIAH1A;MDM2;FAS;SFN;BBC3		Terpenoid backbone biosynthesis	0.970382	3.5579	4.87647	0.595246	HMGCR
29	ECM-receptor interaction	9.92685e-05	4.86739	55.39	4.94219	SDC4;LAMC2;HSPG2;COMP;COL2A1;CHAD;SPP1;COL9A1;ITGA6;COL9A3;CD47;COL9A2;CD44		Ubiquitin mediated proteolysis	0.970382	1.74329	2.38766	0.594823	ANAPC13;ELOB;RBX1
30	Ferroptosis	0.000107032	7.5831	85.4662	4.89476	FTL1;MAP1LC3B;MAP1LC3A;ACSL1;PCBP1;FTH1;SLC3A2;SAT1;SLC39A14		Systemic lupus erythematosus	0.970382	1.6806	2.19273	0.566636	HIST1H2AE;HIST1H2AP;HIST1H4D
31	Mitophagy	0.000152036	5.5343	60.251	4.72809	GABARAPL1;NRAS;JUN;MRAS;UBB;CITED2;TAX1BP1;KRAS;TBC1D17;SQSTM1;ATF4		Circadian rhythm	0.970382	2.69814	3.09432	0.498064	RBX1
32	Cholinergic synapse	0.000153682	4.0167	43.5584	4.70963	CAMK2D;GNAI3;PRKCA;FOS;GNG12;GNAI2;CREB3;NRAS;GNG2;GNB2;GNB1;GNB4;FYN;KRAS;ATF4		TGF-beta signaling pathway	0.970382	1.75997	2.00476	0.494699	ID3;RBX1
33	Osteoclast differentiation	0.000170986	3.75132	40.1649	4.64993	TGFB2;JUN;JUND;IL1R1;FHL2;NFATC2;TNFRSF11B;FOS;TNFRSF1A;SOCS3;PPP3CA;FOSB;FYN;RAC1;JUNB;SQSTM1		Small cell lung cancer	0.970382	1.74033	1.95733	0.488446	ITGB1;NFKBIA
34	Endocytosis	0.000200606	2.70534	28.4528	4.56758	ARF1;H2-K1;H2-Q4;NEDD4L;CDC42;UBB;KIF5B;AP2M1;SH3GLB1;HSPA8;CAV2;CAV1;VPS37B;RHOA;RAB11A;EHD1;ITCH;EHD4;ARPC2;MDM2;ARF5;HSPA1B;FGFR2;ARF6;HSPA1A		Galactose metabolism	0.970382	2.52381	2.76145	0.475187	HK2
35	Relaxin signaling pathway	0.000215564	3.65289	38.0497	4.52376	JUN;MMP2;GNAI3;PRKCA;FOS;GNG12;GNAI2;CREB3;NRAS;GNG2;GNB2;GNB1;GNAS;GNB4;KRAS;ATF4		Starch and sucrose metabolism	0.970382	2.44482	2.61424	0.46439	HK2
36	Spliceosome	0.000230397	3.62121	37.3767	4.48262	HSPA8;RBM25;SF3B2;HNRNPK;DDX39B;PUF60;PCBP1;SRSF2;HNRNPC;HNRNPA1;SRSF7;SLU7;SF3B1;SNRPA;HSPA1B;HSPA1A		Human immunodeficiency virus 1 infection	0.970382	1.33958	1.38667	0.449562	NFKBIA;GNG5;ELOB;RBX1
37	Renal cell carcinoma	0.000267812	5.04752	51.2007	4.40537	CDC42;CDKN1A;NRAS;TGFB2;JUN;CREBBP;SLC2A1;KRAS;RAC1;ETS1;MET		Fructose and mannose metabolism	0.970382	2.30077	2.35194	0.443954	HK2
38	VEGF signaling pathway	0.000331732	5.44416	53.9137	4.30083	CDC42;PPP3CA;NRAS;MAPKAPK2;HSPB1;NFATC2;PRKCA;KRAS;RAC1;PTGS2		AGE-RAGE signaling pathway in diabetic complications	0.970382	1.58139	1.58904	0.436394	COL1A1;COL3A1
39	RNA transport	0.000343945	3.17484	31.2432	4.27385	EIF4A2;EIF4A1;SRRM1;EIF1;EEF1A1;PNN;EIF5;DDX39B;EIF4EBP1;EIF3H;EIF2S3X;EIF3E;PABPC1;EIF3F;RAE1;EIF3D;EIF4B;EIF3A		Amoebiasis	0.970382	1.50498	1.42227	0.410426	COL1A1;COL3A1
40	Sphingolipid signaling pathway	0.000371204	3.60927	35.1518	4.22973	ROCK2;GNAI3;PPP2R2A;PRKCA;SGMS2;RHOA;TNFRSF1A;GNAI2;PPP2CA;GNA13;NRAS;PPP2R1A;FYN;KRAS;RAC1		Toxoplasmosis	0.970382	1.47643	1.36177	0.400566	NFKBIA;ITGB1
41	Human immunodeficiency virus 1 infection	0.000525333	2.6821	25.0621	4.05815	PDIA3;JUN;H2-K1;GNAI3;H2-Q4;NFATC2;PRKCA;FOS;GNG12;GNAI2;TNFRSF1A;PPP3CA;NRAS;GNG2;CFL2;GNB2;GNB1;GNB4;FAS;KRAS;CALR;RAC1		Phagosome	0.970382	1.32678	1.22024	0.399421	ITGB1;SEC61G;SEC61B
42	Bacterial invasion of epithelial cells	0.000525333	4.56537	42.6554	4.05772	CDC42;ARPC2;CAV2;CAV1;CTNNA1;RAC1;MET;WASF2;ACTB;RHOA;ACTG1		Homologous recombination	0.970382	1.95506	1.75771	0.390455	SEM1
43	Leukocyte transendothelial migration	0.000550366	3.63202	33.5968	4.0173	ROCK2;MMP2;GNAI3;MSN;PRKCA;CLDN1;ACTB;RHOA;ACTG1;GNAI2;CDC42;CTNNA1;RAC1;EZR		Carbohydrate digestion and absorption	0.970382	1.86177	1.60671	0.374797	HK2
44	Thyroid hormone signaling pathway	0.000550366	3.63202	33.5968	4.0173	GSK3B;CREBBP;SLC2A1;PRKCA;ACTB;ACTG1;MED13L;RCAN1;NRAS;CCND1;RHEB;MYC;MDM2;KRAS		Nucleotide excision repair	0.970382	1.86177	1.60671	0.374797	RBX1
45	Wnt signaling pathway	0.000569843	3.12096	28.6907	3.99243	GSK3B;CREBBP;JUN;CAMK2D;ROCK2;CSNK1A1;SIAH1A;NFATC2;PRKCA;CSNK1E;RHOA;PPP3CA;CCND3;CCND1;MYC;SFRP5;RAC1		Mineral absorption	0.970382	1.81838	1.53795	0.367317	ATOX1
46	Longevity regulating pathway	0.00057859	3.82449	35.0159	3.97627	HSPA8;PRKAG1;ADIPOR1;CREB3;NRAS;RHEB;RB1CC1;EIF4EBP1;KRAS;CRYAB;HSPA1B;ATF4;HSPA1A		Oocyte meiosis	0.970382	1.37227	1.14969	0.363853	ANAPC13;RBX1
47	Rap1 signaling pathway	0.000597369	2.78285	25.2977	3.94798	RALA;GNAI3;PRKCA;NGF;ACTB;RHOA;GNAI2;ACTG1;EFNA1;CDC42;NRAS;MRAS;GNAS;KRAS;RAC1;PFN1;RALGDS;MET;FGFR2;FGFR1		Proteasome	0.970382	1.73739	1.41219	0.353005	SEM1
48	Bladder cancer	0.000597369	6.32277	57.3746	3.94091	CDKN1A;NRAS;CCND1;MYC;MMP2;MDM2;KRAS;HBEGF		Type II diabetes mellitus	0.970382	1.66329	1.30021	0.339491	HK2
49	Chagas disease (American trypanosomiasis)	0.000597369	3.7818	34.2436	3.93247	TGFB2;JUN;SERPINE1;GNAI3;PPP2R2A;FOS;TNFRSF1A;GNAI2;PPP2CA;PPP2R1A;GNAS;FAS;CALR		Focal adhesion	0.970382	1.197	0.924003	0.335246	COL1A1;ITGB1;COL6A1
50	Central carbon metabolism in cancer	0.000597369	4.83774	43.7251	3.9253	SLC7A5;NRAS;PKM;MYC;SLC2A1;KRAS;MET;FGFR2;GLS;FGFR1		Amino sugar and nucleotide sugar metabolism	0.970382	1.62855	1.24876	0.333013	HK2
51	FoxO signaling pathway	0.000597369	3.36108	30.3189	3.91759	GABARAPL1;TGFB2;CREBBP;CDKN1A;GADD45B;GADD45A;PLK2;PRKAG1;CSNK1E;KLF2;NRAS;CCND1;MDM2;KRAS;PCK2		N-Glycan biosynthesis	0.970382	1.59524	1.20006	0.32671	DPM3
52	HIF-1 signaling pathway	0.00062537	3.74005	33.4934	3.88926	CREBBP;CDKN1A;CAMK2D;SERPINE1;RPS6;SLC2A1;PRKCA;ENO1;EIF4EBP1;PGK1;TIMP1;ALDOA;GAPDH		Proteoglycans in cancer	0.970382	1.17282	0.872777	0.323189	COL1A1;ITGB1;PDCD4
53	Neurotrophin signaling pathway	0.000791498	3.42729	29.8199	3.77867	YWHAE;GSK3B;JUN;CAMK2D;MAGED1;NGF;RHOA;CDC42;NRAS;ARHGDIA;MAPKAPK2;KRAS;RAC1;ATF4		Fanconi anemia pathway	0.970382	1.56325	1.15392	0.320575	CENPX
54	Ras signaling pathway	0.000834322	2.60543	22.4832	3.74767	RALA;PRKCA;GNG12;NGF;ETS1;RHOA;EFNA1;CDC42;NRAS;MRAS;GNG2;GNB2;GNB1;GNB4;KRAS;RAC1;RALGDS;MET;FGFR2;ARF6;FGFR1		Legionellosis	0.970382	1.37079	0.889509	0.281815	NFKBIA
55	Endometrial cancer	0.00125	4.79298	39.3346	3.56413	GSK3B;CDKN1A;NRAS;CCND1;GADD45B;GADD45A;MYC;CTNNA1;KRAS		Apelin signaling pathway	0.970382	1.14899	0.744666	0.281468	MEF2C;GNG5
56	Gap junction	0.00153974	3.83252	30.5843	3.46577	TUBB6;GJA1;NRAS;TUBB5;TUBA1A;GNAI3;GNAS;PRKCA;KRAS;TUBB4B;GNAI2		Mitophagy	0.970382	1.25992	0.748323	0.257947	TOMM7
57	AGE-RAGE signaling pathway in diabetic complications	0.00162989	3.52548	27.8196	3.42702	CDC42;TGFB2;JUN;NRAS;CCND1;MMP2;SERPINE1;PIM1;PRKCA;KRAS;RAC1;F3		Central carbon metabolism in cancer	0.970382	1.23986	0.723711	0.2535	HK2
58	Thyroid cancer	0.00162989	6.07836	47.9475	3.42581	CDKN1A;NRAS;CCND1;GADD45B;GADD45A;MYC;KRAS		Glycolysis / Gluconeogenesis	0.970382	1.18332	0.655964	0.240747	HK2
59	Hepatitis B	0.00168963	2.85292	22.3292	3.39913	TGFB2;CREBBP;JUN;CDKN1A;NFATC2;PRKCA;FOS;HSPG2;YWHAZ;CREB3;NRAS;YWHAQ;MYC;FAS;KRAS;ATF4		RIG-I-like receptor signaling pathway	0.970382	1.1656	0.635232	0.236683	NFKBIA
60	Long-term depression	0.00168963	4.51576	35.3057	3.39546	PPP2CA;GNA13;NRAS;PPP2R1A;GNAI3;GNAS;PRKCA;KRAS;GNAI2		Adipocytokine signaling pathway	0.970382	1.11548	0.577932	0.225009	NFKBIA
61	Serotonergic synapse	0.00170115	3.10601	24.1969	3.38331	APP;DUSP1;GNAI3;PRKCA;GNG12;PTGS2;GNAI2;NRAS;GNG2;GNB2;GNB1;GNAS;GNB4;KRAS		Arrhythmogenic right ventricular cardiomyopathy (ARVC)	0.970382	1.09971	0.560326	0.221283	ITGB1
62	Axon guidance	0.00170115	2.73515	21.276	3.37827	GSK3B;CAMK2D;ROCK2;GNAI3;NFATC2;PRKCA;RHOA;GNAI2;EFNA1;CDC42;PPP3CA;NRAS;CFL2;FYN;KRAS;RAC1;MET		B cell receptor signaling pathway	0.970382	1.09971	0.560326	0.221283	NFKBIA
63	Pancreatic cancer	0.00180036	4.01675	30.9533	3.3467	CDC42;CDKN1A;RALA;TGFB2;CCND1;GADD45B;GADD45A;KRAS;RAC1;RALGDS		Bile secretion	0.970382	1.09971	0.560326	0.221283	HMGCR
64	Chronic myeloid leukemia	0.00197242	3.95568	30.0565	3.29991	CDKN1A;NRAS;TGFB2;CCND1;GADD45B;GADD45A;MYC;MDM2;KRAS;RUNX1		Wnt signaling pathway	0.970382	0.987897	0.499247	0.219477	WIF1;RBX1
65	Antigen processing and presentation	0.00197242	3.63771	27.5867	3.29349	PDIA3;HSPA8;HSP90AA1;HSP90AB1;HSPA5;H2-K1;H2-Q4;CALR;HSPA1B;CTSB;HSPA1A		Chronic myeloid leukemia	0.970382	1.04085	0.49643	0.207136	NFKBIA
66	Influenza A	0.00210483	2.75836	20.6642	3.25351	FDPS;HSPA8;GSK3B;CREBBP;JUN;PRKCA;ACTB;ACTG1;TNFRSF1A;SOCS3;DNAJB1;DDX39B;FAS;RAE1;HSPA1B;HSPA1A		Pertussis	0.970382	1.04085	0.49643	0.207136	ITGB1
67	IL-17 signaling pathway	0.00210483	3.59205	26.8982	3.25211	GSK3B;HSP90AA1;CEBPB;JUN;HSP90AB1;JUND;FOSB;ANAPC5;FOS;PTGS2;HSP90B1		RNA transport	0.970382	0.945648	0.442048	0.203013	EIF3J1;EIF2S2
68	Salmonella infection	0.00229113	3.83894	28.3645	3.20884	CDC42;JUN;ARPC2;ROCK2;RAC1;FOS;PFN1;WASF2;ACTB;ACTG1		Salmonella infection	0.970382	1.01371	0.467972	0.200489	ARPC1B
69	MicroRNAs in cancer	0.00323762	2.23176	15.6853	3.05233	CREBBP;CDKN1A;TGFB2;PRKCA;PTGS2;RHOA;GLS;NRAS;MARCKS;HNRNPK;ZEB1;CCND1;MYC;PIM1;MDM2;TIMP3;SPRY2;KRAS;VIM;EZR;MET;CD44		Necroptosis	0.970382	0.896323	0.379268	0.183766	HIST1H2AE;HIST1H2AP
70	Amphetamine addiction	0.00326608	3.97854	27.87	3.04228	PPP3CA;CREB3;CAMK2D;JUN;GNAS;FOSB;PRKCA;FOS;ATF4		PPAR signaling pathway	0.970382	0.928902	0.383309	0.179211	DBI
71	ErbB signaling pathway	0.00391339	3.52657	23.9891	2.95424	GSK3B;CDKN1A;CAMK2D;NRAS;JUN;MYC;EIF4EBP1;PRKCA;KRAS;HBEGF		PI3K-Akt signaling pathway	0.970382	0.882578	0.360983	0.177631	COL1A1;ITGB1;GNG5;COL6A1
72	Glutamatergic synapse	0.00391339	3.07407	20.8917	2.95151	PPP3CA;GNG2;GNB2;SLC1A1;GNB1;GNAS;GNB4;GNAI3;PRKCA;GNG12;GLS;GNAI2		Hypertrophic cardiomyopathy (HCM)	0.970382	0.917927	0.372843	0.176402	ITGB1
73	Circadian entrainment	0.00393572	3.26413	22.1198	2.94305	CAMK2D;GNG2;GNB2;GNB1;GNAS;GNB4;GNAI3;PRKCA;FOS;GNG12;GNAI2		Th1 and Th2 cell differentiation	0.970382	0.907207	0.362732	0.173646	NFKBIA
74	Alcoholism	0.00441177	2.44718	16.2709	2.88756	GNAI3;GNG12;HIST2H2AA1;GNAI2;CREB3;NRAS;GNG2;GNB2;GNB1;GNAS;GNB4;FOSB;HIST1H2BE;KRAS;HIST1H2AC;ATF4;HIST1H2BC		Fc gamma R-mediated phagocytosis	0.970382	0.907207	0.362732	0.173646	ARPC1B
75	Legionellosis	0.00442815	4.16934	27.6498	2.88012	EEF1A1;EEF1G;CLK1;HSPA8;ARF1;SAR1A;HSPA1B;HSPA1A		Dilated cardiomyopathy (DCM)	0.970382	0.876494	0.334384	0.165684	ITGB1
76	B cell receptor signaling pathway	0.00444613	3.72516	24.5503	2.86218	GSK3B;PPP3CA;NRAS;JUN;CD81;NFATC2;KRAS;RAC1;FOS		GABAergic synapse	0.970382	0.876494	0.334384	0.165684	GNG5
77	Melanoma	0.00444613	3.72516	24.5503	2.86218	CDKN1A;NRAS;CCND1;GADD45B;GADD45A;MDM2;KRAS;MET;FGFR1		Progesterone-mediated oocyte maturation	0.970382	0.876494	0.334384	0.165684	ANAPC13
78	Phospholipase D signaling pathway	0.00444613	2.71247	17.8709	2.86132	ARF1;RALA;PRKCA;RHOA;AGPAT4;GNA13;NRAS;MRAS;RHEB;GNAS;FYN;KRAS;RALGDS;ARF6		IL-17 signaling pathway	0.970382	0.866711	0.325552	0.163129	NFKBIA
79	Transcriptional misregulation in cancer	0.004452	2.50863	16.4927	2.85522	CDKN1A;CEBPB;TAF15;GADD45B;GADD45A;FUS;KLF3;MLF1;RUNX1;MAF;ZEB1;EWSR1;MYC;DDIT3;MDM2;MET		Morphine addiction	0.970382	0.857143	0.317006	0.16062	GNG5
80	Non-alcoholic fatty liver disease (NAFLD)	0.00492401	2.67259	17.2677	2.80599	GSK3B;JUN;PRKAG1;SDHD;ADIPOR1;TNFRSF1A;CDC42;SOCS3;ITCH;DDIT3;UQCRFS1;FAS;RAC1;ATF4		Prostate cancer	0.970382	0.812293	0.278205	0.148743	NFKBIA
81	Glioma	0.00565945	3.55527	22.3982	2.73606	CDKN1A;CAMK2D;NRAS;CCND1;GADD45B;GADD45A;MDM2;PRKCA;KRAS		Chemokine signaling pathway	0.970382	0.798938	0.268538	0.145975	NFKBIA;GNG5
82	Cocaine addiction	0.00565945	4.44504	27.8929	2.72522	CREB3;JUN;GNAI3;GNAS;FOSB;GNAI2;ATF4		Toll-like receptor signaling pathway	0.970382	0.795635	0.264332	0.144285	NFKBIA
83	GABAergic synapse	0.00565945	3.26105	20.4567	2.72435	GABARAPL1;GNG2;GNB2;GNB1;GNAI3;GNB4;PRKCA;GNG12;GLS;GNAI2		Circadian entrainment	0.970382	0.795635	0.264332	0.144285	GNG5
84	GnRH signaling pathway	0.00565945	3.26105	20.4567	2.72435	CDC42;CAMK2D;NRAS;JUN;MMP2;GNAS;PRKCA;KRAS;HBEGF;ATF4		T cell receptor signaling pathway	0.970382	0.779643	0.251295	0.139982	NFKBIA
85	Morphine addiction	0.00659757	3.18118	19.4301	2.6526	GNG2;GNB2;GNB1;PDE4B;GNAI3;GNAS;GNB4;PRKCA;GNG12;GNAI2		Th17 cell differentiation	0.970382	0.771884	0.245071	0.137887	NFKBIA
86	Lysosome	0.00675047	2.79814	16.9937	2.63757	CD164;CD63;LAMP2;PSAP;CTSZ;HEXA;NAGA;CTSF;AGA;LITAF;ATP6V0C;CTSB		NF-kappa B signaling pathway	0.970382	0.771884	0.245071	0.137887	NFKBIA
87	TNF signaling pathway	0.00773599	2.89979	17.1824	2.57337	SOCS3;CREB3;JUN;CEBPB;ITCH;FAS;FOS;PTGS2;JUNB;ATF4;TNFRSF1A		Chagas disease (American trypanosomiasis)	0.970382	0.764278	0.239033	0.135829	NFKBIA
88	Measles	0.00819909	2.59263	15.182	2.54315	HSPA8;GSK3B;JUN;MSN;FOS;BBC3;CCND3;CCND1;RACK1;FAS;EIF3H;HSPA1B;HSPA1A		Parathyroid hormone synthesis, secretion and action	0.970382	0.735288	0.216615	0.127943	MEF2C
89	Choline metabolism in cancer	0.0108004	2.92991	16.3166	2.41857	JUN;NRAS;RHEB;EIF4EBP1;PRKCA;KRAS;RAC1;FOS;RALGDS;WASF2		TNF signaling pathway	0.970382	0.714941	0.201453	0.122374	NFKBIA
90	Gastric cancer	0.0113555	2.4783	13.6409	2.39041	GSK3B;TGFB2;CDKN1A;GADD45B;GADD45A;CSNK1A1;NRAS;CCND1;MYC;CTNNA1;KRAS;MET;FGFR2		Insulin resistance	0.970382	0.714941	0.201453	0.122374	NFKBIA
91	Melanogenesis	0.0113555	2.8972	15.9248	2.38715	GSK3B;CREB3;CREBBP;CAMK2D;NRAS;GNAS;GNAI3;PRKCA;KRAS;GNAI2		C-type lectin receptor signaling pathway	0.970382	0.701988	0.192051	0.118815	NFKBIA
92	T cell receptor signaling pathway	0.0120617	2.86522	15.5448	2.35621	CDC42;GSK3B;PPP3CA;JUN;NRAS;NFATC2;FYN;KRAS;FOS;RHOA		Kaposi sarcoma-associated herpesvirus infection	0.970382	0.727296	0.198852	0.118742	NFKBIA;GNG5
93	Glucagon signaling pathway	0.0127996	2.83392	15.1761	2.32572	PPP3CA;CREB3;CREBBP;CAMK2D;PKM;GNAS;SLC2A1;PRKAG1;ATF4;PCK2		Regulation of actin cytoskeleton	0.970382	0.723877	0.195784	0.117462	ITGB1;ARPC1B
94	Hepatocellular carcinoma	0.0130937	2.32969	12.3981	2.31121	GSK3B;TGFB2;CDKN1A;GADD45B;GADD45A;CSNK1A1;PRKCA;ACTB;ACTG1;NRAS;CCND1;MYC;KRAS;MET		Cholinergic synapse	0.970382	0.695685	0.187547	0.11708	GNG5
95	Fc gamma R-mediated phagocytosis	0.0132016	3.00643	15.8928	2.2958	CDC42;MARCKS;GSN;ARPC2;CFL2;PRKCA;RAC1;WASF2;ARF6		Glutamatergic synapse	0.970382	0.689493	0.183169	0.115374	GNG5
96	Viral myocarditis	0.0132016	3.00643	15.8928	2.2958	CXADR;CCND1;CAV1;H2-K1;H2-Q4;FYN;RAC1;ACTB;ACTG1		Leukocyte transendothelial migration	0.970382	0.68341	0.178913	0.113696	ITGB1
97	mTOR signaling pathway	0.0132016	2.40749	12.7167	2.294	GSK3B;RPS6;PRKCA;SLC3A2;RHOA;TNFRSF1A;SLC7A5;NRAS;RHEB;EIF4EBP1;RICTOR;KRAS;EIF4B		Ribosome biogenesis in eukaryotes	0.970382	0.68341	0.178913	0.113696	NOP10
98	Ubiquitin mediated proteolysis	0.0141395	2.48542	12.9262	2.25869	KLHL9;SOCS3;UBE2H;ITCH;UBE2E3;UBE2D3;SIAH1A;MDM2;NEDD4L;UBE4B;ANAPC5;UBE2D2A		Neurotrophin signaling pathway	0.970382	0.649041	0.155706	0.104188	NFKBIA
99	Epstein-Barr virus infection	0.0141395	2.09757	10.8929	2.25533	PDIA3;JUN;CDKN1A;GADD45B;GADD45A;H2-K1;H2-Q4;CCND3;CCND1;MYC;MDM2;FAS;CIR1;CALR;RAC1;VIM;CD44		Viral carcinogenesis	0.970382	0.685189	0.162757	0.103161	NFKBIA;HIST1H4D
100	Platelet activation	0.0177809	2.51627	12.4653	2.15145	GNA13;ROCK2;FGG;GNAS;GNAI3;ORAI1;FYN;ACTB;RHOA;ACTG1;GNAI2		Epstein-Barr virus infection	0.970382	0.685189	0.162757	0.103161	SEM1;NFKBIA

## Sheet: Resting Chondrocytes
Dataset S??. KEGG Pathway Analysis of KEGG 2019 mouse terms in Aga2 mutant compared to control mice.
	Upregulated KEGG Terms							Downregulated KEGG Terms
	KEGG 2019 Mouse Term	Adjusted P value	Odds Ratio	Combined Score	log10pval	KEGG 2019 Mouse Genes		KEGG 2019 Mouse Term	Adjusted P value	Odds Ratio	Combined Score	log10pval	KEGG 2019 Mouse Genes
1	Protein processing in endoplasmic reticulum	5.01133e-13	8.94781	302.232	14.6693	PPP1R15A;HSP90AB1;SAR1A;RPN2;UBE2D3;UBE2D2A;HSP90B1;HERPUD1;DNAJB1;HSPH1;OS9;SSR1;HSPA8;SEC13;HSP90AA1;HSPA5;CKAP4;DDOST;PDIA4;DNAJA1;DDIT3;CALR;CRYAB;HSPA1B;ATF4;HSPA1A		Ribosome	1.35803e-57	44.4611	6038.55	60.3632	RPL30;RPL32;RPL31;RPL34;RPLP1;MRPL33;RPS15;RPS17;RPS16;RPS19;RPL36AL;RPS18;RPL36;RPL35;RPLP2;RPL38;RPL37;RPS11;RPL39;RPS10;RPS13;RPS12;RPL23;RPL22;MRPS21;RPL37A;RPL24;RPL27;RPL26;RPL28;RPL12;RPL36A;RPS27L;RPS15A;RPS2;RPS27A;RPL41;RPL35A;RPL23A;RPS26;RPS25;RPS28;RPS27;RPS29;RPL27A;RPS27RT;RPS20;RPL22L1;FAU;RPS21;RPS24;RPS23
2	Proteoglycans in cancer	2.36895e-09	6.27739	154.568	10.6936	CD63;CDKN1A;TGFB2;CAMK2D;SDC4;CAV2;LUM;MMP2;RPS6;PRKCA;IQGAP1;HSPG2;ACTB;RHOA;ACTG1;CDC42;MRAS;CCND1;MYC;FAS;RAC1;MET;EIF4B;HBEGF		Oxidative phosphorylation	1.36271e-37	34.7007	3090.73	37.5669	NDUFA13;COX7B;UQCRB;NDUFB4;COX17;NDUFB3;ATP5K;NDUFB2;ATP5J;COX7A2;UQCR11;ATP5H;UQCR10;COX5B;COX7C;ATP5G1;UQCRH;ATP5L;ATP5E;NDUFV3;COX8A;NDUFA7;NDUFA6;NDUFA5;NDUFA4;NDUFA3;NDUFA2;NDUFA1;NDUFC1;COX6C;ATP5J2;COX6B1;UQCRQ;NDUFS6;NDUFS5
3	PI3K-Akt signaling pathway	6.07432e-09	4.49432	104.609	10.1086	GSK3B;CDKN1A;HSP90AB1;PPP2R2A;HSP90B1;THBS3;PPP2CA;COMP;CCND3;CCND1;YWHAQ;PPP2R1A;MYC;CHAD;SPP1;EIF4EBP1;RAC1;EIF4B;YWHAH;HSP90AA1;RPS6;PRKCA;EFNA1;COL2A1;GNB2;COL9A1;COL9A3;COL9A2;MET;FGFR2;ATF4		Parkinson disease	1.29304e-30	26.5351	1926.38	30.3926	NDUFA13;COX7B;UQCRB;NDUFB4;NDUFB3;NDUFB2;ATP5J;COX7A2;UQCR11;ATP5H;UQCR10;COX5B;COX7C;ATP5G1;UQCRH;ATP5E;NDUFV3;COX8A;NDUFA7;NDUFA6;NDUFA5;NDUFA4;NDUFA3;NDUFA2;NDUFA1;NDUFC1;COX6C;COX6B1;UQCRQ;NDUFS6;NDUFS5
4	MAPK signaling pathway	4.93591e-07	4.34148	80.7106	8.07379	HSPB1;CDC42;MYC;RAC1;HSPA8;JUN;TGFB2;JUND;GADD45B;GADD45A;DUSP1;PRKCA;FOS;GADD45G;TNFRSF1A;EFNA1;PPM1A;MRAS;DDIT3;FAS;MET;HSPA1B;FGFR2;ATF4;HSPA1A		Huntington disease	2.82409e-30	20.8341	1490.23	30.0206	COX7B;NDUFA13;UQCRB;NDUFB4;COX17;NDUFB3;ATP5K;NDUFB2;ATP5J;UQCR11;COX7A2;ATP5H;UQCR10;COX5B;COX7C;ATP5G1;UQCRH;ATP5L;ATP5E;COX14;NDUFV3;COX8A;NDUFA7;NDUFA6;NDUFA5;NDUFA4;NDUFA3;NDUFA2;NDUFA1;NDUFC1;COX6C;ATP5J2;COX6B1;UQCRQ;NDUFS6;NDUFS5
5	Apoptosis	5.54456e-07	6.3299	114.818	7.87764	JUN;GADD45B;GADD45A;CTSZ;FOS;ACTB;ACTG1;GADD45G;BBC3;TNFRSF1A;TUBA1A;DDIT3;LMNA;FAS;CTSD;ATF4;CTSB		Thermogenesis	7.1123e-30	17.907	1260.32	27.6217	NDUFA13;COX7B;UQCRB;NDUFB4;NDUFB3;NDUFB2;ATP5J;COX7A2;UQCR11;ATP5H;UQCR10;COX5B;COX7C;ATP5G1;UQCRH;ATP5E;NDUFV3;POLR2L;COX8A;NDUFA7;NDUFA6;NDUFA5;NDUFA4;NDUFA3;NDUFA2;NDUFA1;NDUFC1;COX6C;COX6B1;UQCRQ;NDUFS6;NDUFS5
6	Fluid shear stress and atherosclerosis	5.54456e-07	6.22878	111.651	7.7847	JUN;HSP90AA1;HSP90AB1;SDC4;CAV2;DUSP1;MMP2;FOS;ACTB;RHOA;KLF2;ACTG1;HSP90B1;TNFRSF1A;HMOX1;RAC1;SQSTM1		Alzheimer disease	6.13135e-28	20.7095	1361.49	27.6088	NDUFA13;COX7B;UQCRB;NDUFB4;NDUFB3;NDUFB2;ATP5J;COX7A2;UQCR11;ATP5H;UQCR10;COX5B;COX7C;ATP5G1;UQCRH;ATP5E;NDUFV3;COX8A;NDUFA7;NDUFA6;NDUFA5;NDUFA4;NDUFA3;NDUFA2;NDUFA1;NDUFC1;COX6C;COX6B1;UQCRQ;NDUFS6;NDUFS5
7	Focal adhesion	5.54456e-07	5.1811	92.8177	7.78025	GSK3B;JUN;CAV2;PRKCA;ACTB;RHOA;ACTG1;THBS3;COMP;CDC42;CCND3;COL2A1;CCND1;CHAD;COL9A1;SPP1;COL9A3;COL9A2;RAC1;MET		Non-alcoholic fatty liver disease (NAFLD)	8.55356e-25	20.8257	1215.13	24.168	NDUFA13;COX7B;UQCRB;NDUFB4;NDUFB3;NDUFB2;COX7A2;UQCR11;UQCR10;COX5B;COX7C;UQCRH;NDUFV3;COX8A;NDUFA7;NDUFA6;NDUFA5;NDUFA4;NDUFA3;NDUFA2;NDUFA1;NDUFC1;COX6C;COX6B1;UQCRQ;NDUFS6;NDUFS5
8	Colorectal cancer	1.76534e-06	7.94764	132.114	7.2193	GSK3B;CDKN1A;TGFB2;JUN;GADD45B;GADD45A;FOS;RHOA;BBC3;GADD45G;CCND1;MYC;RAC1		Retrograde endocannabinoid signaling	1.10957e-11	11.382	318.926	10.8848	NDUFA13;NDUFA7;NDUFA6;NDUFA5;NDUFA4;NDUFB4;NDUFA3;NDUFB3;NDUFA2;NDUFB2;NDUFA1;NDUFC1;GNG5;NDUFS6;NDUFS5;NDUFV3
9	Pathways in cancer	2.62417e-06	3.0937	49.8359	6.99598	GSK3B;CDKN1A;CAMK2D;HSP90AB1;SLC2A1;ETS1;BBC3;HSP90B1;GNAI2;CDC42;GNA13;CCND3;CCND1;MYC;PIM1;HMOX1;RAC1;JUN;HSP90AA1;TGFB2;GADD45B;GADD45A;MMP2;PRKCA;FOS;RHOA;GADD45G;BMP2;GNB2;GNAS;FAS;MET;FGFR2		Cardiac muscle contraction	3.90507e-09	14.848	327.234	10.1824	COX8A;COX7B;UQCRB;UQCRQ;UQCR11;COX7A2;UQCR10;COX5B;COX6C;COX7C;UQCRH;COX6B1
10	Hippo signaling pathway	1.04063e-05	5.14871	75.3042	6.35192	GSK3B;TGFB2;SERPINE1;PPP2R2A;CSNK1E;ACTB;ACTG1;BBC3;PPP2CA;CCND3;BMP2;CCND1;YWHAQ;PPP2R1A;MYC;YWHAH		Protein digestion and absorption	0.0129775	5.68623	39.3325	2.43258	SEC61G;SEC61B;SEC62
11	Estrogen signaling pathway	3.15892e-05	5.34961	71.7924	5.82828	HSPA8;JUN;HSP90AA1;HSP90AB1;MMP2;FOS;HSP90B1;GNAI2;GNAS;CTSD;HSPA1B;ATF4;HBEGF;HSPA1A		Spliceosome	0.0175215	4.4668	29.1308	1.78073	SNRPD2;SNRPG;SNRPE;SNRPF;LSM5
12	Ferroptosis	4.02516e-05	11.3547	148.641	5.68525	FTL1;MAP1LC3B;MAP1LC3A;ACSL1;PCBP1;HMOX1;SLC3A2;SAT1		Protein export	0.0522751	9.46656	49.8082	1.43511	SEC61G;BAG1;SEC61B;SEC62;RBX1
13	Chagas disease (American trypanosomiasis)	4.76585e-05	6.02724	77.4007	5.57713	PPP2CA;TGFB2;JUN;PPP2R1A;SERPINE1;GNAS;FAS;PPP2R2A;CALR;FOS;TNFRSF1A;GNAI2		RNA polymerase	0.0522751	9.46656	49.8082	1.2615	HK2
14	Cell cycle	5.00351e-05	5.40911	68.6342	5.5106	GSK3B;TGFB2;CDKN1A;GADD45B;GADD45A;GADD45G;CCND3;CCND1;YWHAQ;MYC;ANAPC5;SFN;YWHAH		Protein processing in endoplasmic reticulum	0.165713	3.03102	12.226	1.22233	COL1A1;NFKBIA;COL3A1;GNG5
15	p53 signaling pathway	5.00351e-05	7.46936	94.4878	5.49385	CDKN1A;CCND3;CCND1;GADD45B;GADD45A;SERPINE1;FAS;SFN;BBC3;GADD45G		Cytosolic DNA-sensing pathway	0.367647	4.07359	12.9042	0.952719	ELOB;HK2;RBX1
16	Parathyroid hormone synthesis, secretion and action	5.80133e-05	5.77228	71.7931	5.40157	GNA13;EGR1;CDKN1A;JUND;GNAS;PDE4B;PRKCA;FOS;RHOA;ATF4;HBEGF;GNAI2		Neomycin, kanamycin and gentamicin biosynthesis	0.504969	19.5863	54.5648	0.826261	NFKBIA;POLR2L
17	Human papillomavirus infection	6.98913e-05	3.16167	38.5429	5.29434	GSK3B;CDKN1A;CSNK1A1;H2-Q4;PPP2R2A;TNFRSF1A;THBS3;PPP2CA;COMP;CDC42;CCND3;COL2A1;PKM;CCND1;PPP2R1A;CHAD;COL9A1;SPP1;EIF4EBP1;GNAS;FAS;COL9A3;COL9A2		Relaxin signaling pathway	0.607815	2.48174	6.11765	0.796423	ANAPC13;STAG1;RBX1
18	Spliceosome	8.80765e-05	4.99771	59.484	5.16908	HSPA8;RBM25;SF3B2;HNRNPK;DDX39B;SNRNP70;PCBP1;HNRNPA1;SRSF7;SF3B1;SNRPA;HSPA1B;HSPA1A		ECM-receptor interaction	0.607815	2.95005	7.16462	0.781954	COL1A1;ITGB1;COL3A1
19	Mitophagy	0.000109165	7.57887	88.169	5.05238	GABARAPL1;JUN;PINK1;MRAS;UBB;CITED2;TBC1D17;SQSTM1;ATF4		RNA degradation	0.607815	2.95005	7.16462	0.762358	ITGB1;NFKBIA
20	Hepatitis C	0.000139707	4.39106	49.7751	4.92297	GSK3B;CDKN1A;PPP2R2A;CLDN1;TNFRSF1A;PPP2CA;SOCS3;CCND1;YWHAQ;PPP2R1A;MYC;FAS;EIF3E;YWHAH		HIF-1 signaling pathway	0.950091	2.33418	4.50651	0.752421	ELOB;RBX1
21	AGE-RAGE signaling pathway in diabetic complications	0.00014226	5.57356	62.5892	4.87698	CDC42;EGR1;TGFB2;JUN;CCND1;MMP2;SERPINE1;PIM1;PRKCA;RAC1;F3		Aminoacyl-tRNA biosynthesis	0.970382	2.45057	3.90384	0.733559	GNG5;HIST1H2AE;HIST1H4D;HIST1H2AP
22	ECM-receptor interaction	0.00014226	6.23768	70.0001	4.87371	COMP;COL2A1;SDC4;CHAD;SPP1;COL9A1;COL9A3;COL9A2;HSPG2;THBS3		Cell cycle	0.970382	1.9627	3.11775	0.695483	ANAPC13;ELOB;RBX1
23	HIF-1 signaling pathway	0.00017872	5.39294	59.0501	4.75532	CDKN1A;CAMK2D;SERPINE1;RPS6;EIF4EBP1;PGK1;SLC2A1;HMOX1;PRKCA;ENO1;ALDOA		Leishmaniasis	0.970382	2.41275	3.78934	0.665373	HIST1H2AE;HIST1H2AP;HIST1H4D
24	Influenza A	0.000202446	4.16123	44.8677	4.6827	FDPS;HSPA8;GSK3B;JUN;PRKCA;ACTB;ACTG1;TNFRSF1A;SOCS3;DNAJB1;DDX39B;FAS;HSPA1B;HSPA1A		Platelet activation	0.970382	1.93033	3.00555	0.64144	HMGCR
25	Hepatocellular carcinoma	0.000237005	4.08109	43.1937	4.59652	GSK3B;TGFB2;CDKN1A;GADD45B;GADD45A;CSNK1A1;PRKCA;ACTB;ACTG1;GADD45G;CCND1;MYC;HMOX1;MET		Renal cell carcinoma	0.970382	2.37607	3.67937	0.64144	MIF
26	IL-17 signaling pathway	0.000266664	5.6193	58.4747	4.51928	GSK3B;HSP90AA1;CEBPB;JUN;HSP90AB1;JUND;FOSB;ANAPC5;FOS;HSP90B1		Bacterial invasion of epithelial cells	0.970382	2.1774	3.1025	0.623148	ITGB1;COL1A1
27	Human T-cell leukemia virus 1 infection	0.000266664	3.42416	35.5736	4.51189	EGR1;FDPS;JUN;CDKN1A;TGFB2;SLC2A1;H2-Q4;FOS;ETS1;TNFRSF1A;CCND3;ZFP36;CCND1;MYC;ANAPC5;CALR;ATF4		Alcoholism	0.970382	1.61071	2.26587	0.608292	SCD2;DBI
28	Oxytocin signaling pathway	0.000294192	4.21315	43.155	4.44845	JUN;CDKN1A;CAMK2D;PRKCA;FOS;EEF2;ACTB;RHOA;ACTG1;GNAI2;RCAN1;CCND1;GNAS		Terpenoid backbone biosynthesis	0.970382	3.5579	4.87647	0.573175	COL1A1;COL3A1
29	Legionellosis	0.000294192	7.26028	74.195	4.43819	EEF1A1;CLK1;HSPA8;ARF1;SAR1A;HSPA1B;HSPD1;HSPA1A		Ubiquitin mediated proteolysis	0.970382	1.74329	2.38766	0.567614	POLR2L
30	Viral carcinogenesis	0.000376155	3.44418	34.2339	4.31673	JUN;CDKN1A;GSN;H2-Q4;RHOA;CDC42;CCND3;HNRNPK;PKM;CCND1;YWHAQ;HIST1H2BE;RAC1;ATF4;HIST1H2BC;YWHAH		Systemic lupus erythematosus	0.970382	1.6806	2.19273	0.559882	ITGB1;NFKBIA
31	Human cytomegalovirus infection	0.000384282	3.27859	32.4104	4.2932	GSK3B;CDKN1A;H2-Q4;PRKCA;RHOA;GNAI2;TNFRSF1A;GNA13;CCND1;MYC;GNB2;EIF4EBP1;GNAS;FAS;CALR;RAC1;ATF4		Circadian rhythm	0.970382	2.69814	3.09432	0.5568	NFKBIA;GNG5;ELOB;RBX1
32	Cellular senescence	0.000440693	3.74426	36.382	4.21993	TGFB2;CDKN1A;GADD45B;GADD45A;SERPINE1;H2-Q4;ETS1;GADD45G;CCND3;MRAS;CCND1;MYC;EIF4EBP1;SQSTM1		TGF-beta signaling pathway	0.970382	1.75997	2.00476	0.542261	RBX1
33	Measles	0.000567073	4.14639	39.1084	4.09622	HSPA8;GSK3B;CCND3;JUN;CCND1;RACK1;FAS;EIF3H;FOS;HSPA1B;BBC3;HSPA1A		Small cell lung cancer	0.970382	1.74033	1.95733	0.518824	SCD2
34	Tight junction	0.000567073	3.85491	36.2515	4.0841	JUN;PPP2R2A;CLDN1;YBX3;ACTB;RHOA;ACTG1;PPP2CA;CDC42;TUBA1A;CCND1;PPP2R1A;RAC1		Galactose metabolism	0.970382	2.52381	2.76145	0.518824	HK2
35	Kaposi sarcoma-associated herpesvirus infection	0.000585705	3.41572	31.88	4.0534	GSK3B;GABARAPL1;JUN;CDKN1A;H2-Q4;FOS;TNFRSF1A;RCAN1;ZFP36;CCND1;UBB;MYC;GNB2;FAS;RAC1		Starch and sucrose metabolism	0.970382	2.44482	2.61424	0.50775	HK2
36	Sphingolipid signaling pathway	0.000585705	4.43388	41.2993	4.04523	PPP2CA;GNA13;PPP2R1A;PPP2R2A;PRKCA;RAC1;SGMS2;CTSD;RHOA;TNFRSF1A;GNAI2		Human immunodeficiency virus 1 infection	0.970382	1.33958	1.38667	0.504797	COL1A1;COL3A1
37	Renal cell carcinoma	0.000734862	6.04713	54.7884	3.93481	CDC42;CDKN1A;TGFB2;JUN;SLC2A1;RAC1;ETS1;MET		Fructose and mannose metabolism	0.970382	2.30077	2.35194	0.486762	HK2
38	Non-alcoholic fatty liver disease (NAFLD)	0.000777544	3.93616	35.3354	3.89871	CDC42;SOCS3;GSK3B;JUN;DDIT3;COX4I2;FAS;SDHD;RAC1;ADIPOR1;ATF4;TNFRSF1A		AGE-RAGE signaling pathway in diabetic complications	0.970382	1.58139	1.58904	0.484551	ITGB1;SEC61G;SEC61B
39	Thyroid cancer	0.000836151	8.75045	77.6905	3.85587	CDKN1A;CCND1;GADD45B;GADD45A;MYC;GADD45G		Amoebiasis	0.970382	1.50498	1.42227	0.477177	COL1A1;COL3A1
40	Antigen processing and presentation	0.000897238	5.04558	44.1889	3.80352	HSPA8;HSP90AA1;HSP90AB1;HSPA5;H2-Q4;CALR;HSPA1B;CTSB;HSPA1A		Toxoplasmosis	0.970382	1.47643	1.36177	0.466664	NFKBIA;ITGB1
41	GnRH signaling pathway	0.000897238	5.04558	44.1889	3.80352	CDC42;EGR1;CAMK2D;JUN;MMP2;GNAS;PRKCA;HBEGF;ATF4		Phagosome	0.970382	1.32678	1.22024	0.440106	MIF
42	Dopaminergic synapse	0.00107213	4.03826	34.5504	3.71572	PPP2CA;GSK3B;CAMK2D;PPP2R1A;GNB2;GNAS;PPP2R2A;PRKCA;FOS;ATF4;GNAI2		Homologous recombination	0.970382	1.95506	1.75771	0.431636	SEM1
43	Wnt signaling pathway	0.00118427	3.69509	31.1598	3.6623	GSK3B;CCND3;JUN;CAMK2D;CCND1;BAMBI;CSNK1A1;MYC;PRKCA;CSNK1E;RAC1;RHOA		Carbohydrate digestion and absorption	0.970382	1.86177	1.60671	0.427376	ANAPC13;RBX1
44	Pancreatic cancer	0.0012133	5.4134	45.3005	3.63427	CDC42;CDKN1A;TGFB2;CCND1;GADD45B;GADD45A;RAC1;GADD45G		Nucleotide excision repair	0.970382	1.86177	1.60671	0.415446	DYNLL1
45	Apelin signaling pathway	0.0012133	3.94226	32.9694	3.63204	GNA13;EGR1;GABARAPL1;MRAS;CCND1;GNB2;SERPINE1;RPS6;SPP1;KLF2;GNAI2		Mineral absorption	0.970382	1.81838	1.53795	0.415446	HK2
46	Endometrial cancer	0.00134389	6.21341	51.1915	3.57809	GSK3B;CDKN1A;CCND1;GADD45B;GADD45A;MYC;GADD45G		Oocyte meiosis	0.970382	1.37227	1.14969	0.415446	RBX1
47	RNA transport	0.00160839	3.52694	28.3485	3.49073	EEF1A1;EIF4A1;SEC13;EIF5;DDX39B;EIF4EBP1;EIF3H;EIF3E;EIF3F;EIF3D;EIF4B;EIF3A		Proteasome	0.970382	1.73739	1.41219	0.407702	ATOX1
48	Gastric cancer	0.00233066	3.5997	27.5223	3.3205	GSK3B;TGFB2;CDKN1A;CCND1;GADD45B;GADD45A;CSNK1A1;MYC;MET;FGFR2;GADD45G		Type II diabetes mellitus	0.970382	1.66329	1.30021	0.40043	COL1A1;ITGB1;PDCD4
49	ErbB signaling pathway	0.00241457	4.77013	36.2041	3.29618	GSK3B;CDKN1A;CAMK2D;JUN;MYC;EIF4EBP1;PRKCA;HBEGF		Focal adhesion	0.970382	1.197	0.924003	0.392865	SEM1
50	Osteoclast differentiation	0.00244059	3.84999	29.1014	3.28275	SOCS3;TGFB2;JUN;JUND;FOSB;RAC1;FOS;JUNB;SQSTM1;TNFRSF1A		Amino sugar and nucleotide sugar metabolism	0.970382	1.62855	1.24876	0.383776	SCD2;HMGCR
51	Amphetamine addiction	0.00324065	5.19216	37.6716	3.15101	CAMK2D;JUN;GNAS;FOSB;PRKCA;FOS;ATF4		N-Glycan biosynthesis	0.970382	1.59524	1.20006	0.378831	HK2
52	Rap1 signaling pathway	0.00331175	3.0223	21.804	3.13316	PRKCA;ACTB;RHOA;GNAI2;ACTG1;EFNA1;CDC42;MRAS;GNAS;RAC1;PFN1;MET;FGFR2		Proteoglycans in cancer	0.970382	1.17282	0.872777	0.372095	HK2
53	Leukocyte transendothelial migration	0.00428052	3.85064	26.7185	3.01344	CDC42;MMP2;PRKCA;RAC1;CLDN1;ACTB;RHOA;ACTG1;GNAI2		Fanconi anemia pathway	0.970382	1.56325	1.15392	0.365535	DPM3
54	Adherens junction	0.00431578	4.87164	33.6719	3.00176	CDC42;RAC1;IQGAP1;MET;ACTB;RHOA;ACTG1		Legionellosis	0.970382	1.37079	0.889509	0.338241	MEF2C;GNG5
55	Bacterial invasion of epithelial cells	0.00498669	4.72573	31.8938	2.93104	CDC42;CAV2;RAC1;MET;ACTB;RHOA;ACTG1		Apelin signaling pathway	0.970382	1.14899	0.744666	0.318629	NFKBIA
56	Glioma	0.00530196	4.656	31.0539	2.89659	CDKN1A;CAMK2D;CCND1;GADD45B;GADD45A;PRKCA;GADD45G		Mitophagy	0.970382	1.25992	0.748323	0.313379	PLOD2
57	Prostate cancer	0.00538007	4.07066	27.0183	2.88255	GSK3B;CDKN1A;HSP90AA1;HSP90AB1;CCND1;FGFR2;ATF4;HSP90B1		Central carbon metabolism in cancer	0.970382	1.23986	0.723711	0.293543	TOMM7
58	Chronic myeloid leukemia	0.0055086	4.58828	30.2445	2.86273	CDKN1A;TGFB2;CCND1;GADD45B;GADD45A;MYC;GADD45G		Glycolysis / Gluconeogenesis	0.970382	1.18332	0.655964	0.288856	HK2
59	Neurotrophin signaling pathway	0.0055086	3.64323	23.9697	2.85732	CDC42;GSK3B;JUN;CAMK2D;MAGED1;ARHGDIA;RAC1;RHOA;ATF4		RIG-I-like receptor signaling pathway	0.970382	1.1656	0.635232	0.279783	LARS2
60	Breast cancer	0.0059038	3.31281	21.5105	2.81993	GSK3B;JUN;CDKN1A;CCND1;GADD45B;GADD45A;CSNK1A1;MYC;FOS;GADD45G		Adipocytokine signaling pathway	0.970382	1.11548	0.577932	0.275391	HK2
61	Salmonella infection	0.00612628	4.45858	28.7115	2.79669	CDC42;JUN;RAC1;FOS;PFN1;ACTB;ACTG1		Arrhythmogenic right ventricular cardiomyopathy (ARVC)	0.970382	1.09971	0.560326	0.271092	NFKBIA
62	Epstein-Barr virus infection	0.00637359	2.73963	17.4892	2.77244	JUN;CDKN1A;GADD45B;GADD45A;H2-Q4;GADD45G;CCND3;CCND1;MYC;FAS;CALR;RAC1;VIM		B cell receptor signaling pathway	0.970382	1.09971	0.560326	0.25872	NFKBIA
63	Bladder cancer	0.00715961	6.26315	39.154	2.71499	CDKN1A;CCND1;MYC;MMP2;HBEGF		Bile secretion	0.970382	1.09971	0.560326	0.254763	ITGB1
64	mTOR signaling pathway	0.00770732	3.15064	19.3697	2.66999	GSK3B;SLC7A5;SEC13;RPS6;EIF4EBP1;PRKCA;SLC3A2;RHOA;EIF4B;TNFRSF1A		Wnt signaling pathway	0.970382	0.987897	0.499247	0.254763	NFKBIA
65	Long-term depression	0.00770732	4.92601	30.2778	2.6694	PPP2CA;GNA13;PPP2R1A;GNAS;PRKCA;GNAI2		Chronic myeloid leukemia	0.970382	1.04085	0.49643	0.254763	HMGCR
66	Relaxin signaling pathway	0.00851727	3.34289	20.162	2.61937	JUN;GNB2;MMP2;GNAS;PRKCA;RLN1;FOS;ATF4;GNAI2		Pertussis	0.970382	1.04085	0.49643	0.247085	ITGB1
67	Basal cell carcinoma	0.00870443	4.75268	28.4268	2.59761	GSK3B;CDKN1A;BMP2;GADD45B;GADD45A;GADD45G		RNA transport	0.970382	0.945648	0.442048	0.239706	NFKBIA
68	FoxO signaling pathway	0.00870443	3.31554	19.826	2.59697	GABARAPL1;TGFB2;CDKN1A;CCND1;GADD45B;GADD45A;CSNK1E;KLF2;GADD45G		Salmonella infection	0.970382	1.01371	0.467972	0.239706	ITGB1
69	Hedgehog signaling pathway	0.00897917	5.78048	34.3017	2.57713	GSK3B;CCND1;CSNK1A1;GAS1;CSNK1E		Necroptosis	0.970382	0.896323	0.379268	0.230021	HIST1H2AE;HIST1H2AP
70	Central carbon metabolism in cancer	0.00914798	4.6705	27.5608	2.56279	SLC7A5;PKM;MYC;SLC2A1;MET;FGFR2		PPAR signaling pathway	0.970382	0.928902	0.383309	0.216017	LSM5
71	Gap junction	0.00922435	4.00543	23.5461	2.55302	GJA1;TUBB5;TUBA1A;GNAS;PRKCA;TUBB4B;GNAI2		PI3K-Akt signaling pathway	0.970382	0.882578	0.360983	0.206779	ITGB1
72	TNF signaling pathway	0.00944959	3.54948	20.7305	2.53647	SOCS3;JUN;CEBPB;FAS;FOS;JUNB;ATF4;TNFRSF1A		Hypertrophic cardiomyopathy (HCM)	0.970382	0.917927	0.372843	0.20381	NFKBIA
73	Non-small cell lung cancer	0.0102094	4.51435	25.9368	2.4952	CDKN1A;CCND1;GADD45B;GADD45A;PRKCA;GADD45G		Th1 and Th2 cell differentiation	0.970382	0.907207	0.362732	0.195217	ITGB1
74	Hepatitis B	0.0102094	2.96393	17.0002	2.49098	TGFB2;JUN;CDKN1A;YWHAQ;MYC;FAS;PRKCA;FOS;HSPG2;ATF4		Fc gamma R-mediated phagocytosis	0.970382	0.907207	0.362732	0.195217	GNG5
75	Glycolysis / Gluconeogenesis	0.0107592	4.44012	25.1747	2.46238	TPI1;PKM;AKR1A1;PGK1;ENO1;ALDOA		Dilated cardiomyopathy (DCM)	0.970382	0.876494	0.334384	0.195217	ANAPC13
76	Thyroid hormone signaling pathway	0.0116622	3.38274	18.8326	2.41783	RCAN1;GSK3B;CCND1;MYC;SLC2A1;PRKCA;ACTB;ACTG1		GABAergic synapse	0.970382	0.876494	0.334384	0.192452	RBX1
77	TGF-beta signaling pathway	0.0116622	3.76605	20.9455	2.4154	PPP2CA;TGFB2;BMP2;PPP2R1A;BAMBI;MYC;RHOA		Progesterone-mediated oocyte maturation	0.970382	0.876494	0.334384	0.192452	NFKBIA
78	Cocaine addiction	0.0116622	5.24169	29.0914	2.41034	JUN;GNAS;FOSB;GNAI2;ATF4		IL-17 signaling pathway	0.970382	0.866711	0.325552	0.189736	GNG5
79	Circadian rhythm	0.0117317	6.9252	38.3056	2.40223	BHLHE40;BHLHE41;NR1D1;CSNK1E		Morphine addiction	0.970382	0.857143	0.317006	0.187033	NFKBIA;GNG5
80	Melanoma	0.0144166	4.10269	21.7963	2.30726	CDKN1A;CCND1;GADD45B;GADD45A;MET;GADD45G		Prostate cancer	0.970382	0.812293	0.278205	0.183413	COL1A1;ITGB1
81	Thyroid hormone synthesis	0.015197	4.04125	21.1968	2.27792	HSPA5;GNAS;PRKCA;PDIA4;ATF4;HSP90B1		Chemokine signaling pathway	0.970382	0.798938	0.268538	0.17684	NFKBIA
82	Alzheimer disease	0.015197	2.74667	14.3795	2.27364	APP;ATP5B;GSK3B;COX4I2;ATP5A1;FAS;SDHD;APOE;RTN4;TNFRSF1A		Toll-like receptor signaling pathway	0.970382	0.795635	0.264332	0.171982	NFKBIA
83	Axon guidance	0.0180049	2.6652	13.4369	2.18955	EFNA1;CDC42;GSK3B;CAMK2D;RGS3;PRKCA;RAC1;MET;RHOA;GNAI2		Circadian entrainment	0.970382	0.795635	0.264332	0.171982	GNG5
84	Phagosome	0.0180049	2.6652	13.4369	2.18955	COMP;TUBB5;TUBA1A;H2-Q4;CALR;RAC1;TUBB4B;ACTB;ACTG1;THBS3		T cell receptor signaling pathway	0.970382	0.779643	0.251295	0.167284	NFKBIA
85	Endocytosis	0.018222	2.30678	11.575	2.1792	HSPA8;ARF1;CAV2;H2-Q4;VPS37B;RHOA;CDC42;UBB;HSPA1B;AP2M1;FGFR2;ARF6;HSPA1A		Th17 cell differentiation	0.970382	0.771884	0.245071	0.164993	NFKBIA
86	Longevity regulating pathway	0.0194504	3.3281	16.4421	2.14558	HSPA8;EIF4EBP1;ADIPOR1;CRYAB;HSPA1B;ATF4;HSPA1A		NF-kappa B signaling pathway	0.970382	0.771884	0.245071	0.164993	NFKBIA
87	Transcriptional misregulation in cancer	0.0194504	2.61858	12.9078	2.14077	CDKN1A;CEBPB;GADD45B;EWSR1;GADD45A;MYC;DDIT3;MET;MLF1;GADD45G		Chagas disease (American trypanosomiasis)	0.970382	0.764278	0.239033	0.162739	NFKBIA
88	Regulation of actin cytoskeleton	0.0227824	2.42055	11.5212	2.06713	CDC42;GNA13;MRAS;GSN;IQGAP1;RAC1;PFN1;ACTB;RHOA;FGFR2;ACTG1		Parathyroid hormone synthesis, secretion and action	0.970382	0.735288	0.216615	0.155469	NFKBIA;GNG5
89	Insulin secretion	0.0302507	3.38229	15.1017	1.93909	CAMK2D;SLC2A1;GNAS;PRKCA;CCK;ATF4		TNF signaling pathway	0.970382	0.714941	0.201453	0.154084	MEF2C
90	Ras signaling pathway	0.0365132	2.24423	9.57299	1.85252	EFNA1;CDC42;MRAS;GNB2;PRKCA;RAC1;ETS1;MET;RHOA;FGFR2;ARF6		Insulin resistance	0.970382	0.714941	0.201453	0.147949	NFKBIA
91	Small cell lung cancer	0.0400213	3.14535	13.0743	1.80523	CDKN1A;CCND1;GADD45B;GADD45A;MYC;GADD45G		C-type lectin receptor signaling pathway	0.970382	0.701988	0.192051	0.147949	NFKBIA
92	Necroptosis	0.0400213	2.43646	10.1159	1.80314	FTL1;HSP90AA1;CAMK2D;HSP90AB1;FAS;SQSTM1;HIST1H2AC;HIST2H2AA1;TNFRSF1A		Kaposi sarcoma-associated herpesvirus infection	0.970382	0.727296	0.198852	0.144019	NFKBIA
93	Adrenergic signaling in cardiomyocytes	0.0413138	2.581	10.606	1.78464	PPP2CA;CAMK2D;PPP2R1A;GNAS;PPP2R2A;PRKCA;ATF4;GNAI2		Regulation of actin cytoskeleton	0.970382	0.723877	0.195784	0.143276	NFKBIA;ITGB1;GNG5;ELOB;RBX1
94	Tuberculosis	0.041863	2.40737	9.83503	1.77426	HSPA9;TGFB2;CEBPB;CAMK2D;CEBPG;CTSD;RHOA;TNFRSF1A;HSPD1		Cholinergic synapse	0.970382	0.695685	0.187547	0.1421	GNG5
95	Lysosome	0.0479196	2.69925	10.6342	1.71098	CD63;PSAP;CTSZ;HEXA;NAGA;CTSD;CTSB		Glutamatergic synapse	0.970382	0.689493	0.183169	0.14021	GNG5
96	Adipocytokine signaling pathway	0.0479826	3.41102	13.3981	1.70586	SOCS3;ACSL1;SLC2A1;ADIPOR1;TNFRSF1A		Leukocyte transendothelial migration	0.970382	0.68341	0.178913	0.13835	ITGB1
97	Platelet activation	0.0488143	2.67624	10.4382	1.6939	GNA13;FGG;GNAS;ACTB;RHOA;ACTG1;GNAI2		Ribosome biogenesis in eukaryotes	0.970382	0.68341	0.178913	0.13835	NOP10
98	Prolactin signaling pathway	0.0496328	3.35993	13.0146	1.68222	SOCS2;GSK3B;SOCS3;CCND1;FOS		Neurotrophin signaling pathway	0.970382	0.649041	0.155706	0.137124	NFKBIA;HIST1H4D
99	AMPK signaling pathway	0.0497239	2.65361	10.2468	1.67702	PPP2CA;CCND1;PPP2R1A;EIF4EBP1;PPP2R2A;ADIPOR1;EEF2		Viral carcinogenesis	0.970382	0.685189	0.162757	0.137124	SEM1;NFKBIA
100	Circadian entrainment	0.0507686	2.90756	11.1378	1.66362	CAMK2D;GNB2;GNAS;PRKCA;FOS;GNAI2		Epstein-Barr virus infection	0.970382	0.685189	0.162757	0.127773	NFKBIA

## Sheet: Proliferative GPC
Dataset S??. KEGG Pathway Analysis of KEGG 2019 mouse terms in Aga2 mutant compared to control mice.
	Upregulated KEGG Terms							Downregulated KEGG Terms
	KEGG 2019 Mouse Term	Adjusted P value	Odds Ratio	Combined Score	log10pval	KEGG 2019 Mouse Genes		KEGG 2019 Mouse Term	Adjusted P value	Odds Ratio	Combined Score	log10pval	KEGG 2019 Mouse Genes
1	Protein processing in endoplasmic reticulum	9.72522e-12	8.67771	267.594	13.3923	PDIA3;PPP1R15A;HSPA8;HSP90AA1;HSP90AB1;SAR1A;RPN2;HSPA5;UBE2D3;UBE2D2A;CKAP4;DDOST;PDIA4;HERPUD1;DNAJB1;OS9;DDIT3;STT3A;SSR1;CALR;CRYAB;HSPA1B;ATF4;HSPA1A		Ribosome	4.69383e-58	45.6128	6247.74	60.3632	RPL30;RPL32;RPL31;RPL34;RPLP1;MRPL33;RPS15;RPS14;RPS17;RPS16;RPS19;RPL36AL;RPS18;RPL36;RPL35;RPLP2;RPL38;RPL37;RPS11;RPL39;RPS13;RPS12;RPS8;RPL23;RPL22;MRPS21;RPL37A;RPL24;RPL27;RPL26;RPL28;RPL12;RPL36A;RPS27L;RPS15A;RPS2;RPS27A;RPL41;RPL35A;RPL23A;RPS26;RPS25;RPS28;RPS27;RPS29;RPL27A;RPS27RT;RPS20;RPL22L1;FAU;RPS21;RPS24;RPS23
2	Cell cycle	9.91426e-11	9.67695	269.232	12.0829	GSK3B;TGFB2;CDKN1A;CDKN2C;GADD45B;GADD45A;GADD45G;CDC20;CCND3;CCND1;PTTG1;YWHAQ;CDK4;MYC;CDK1;MCM3;ANAPC5;MCM6;BUB3;YWHAH		Oxidative phosphorylation	8.14194e-35	32.6199	2699.95	37.5669	NDUFA13;COX7B;UQCRB;NDUFB4;COX17;NDUFB3;ATP5K;NDUFB2;ATP5J;COX7A2;UQCR11;UQCR10;COX5B;COX7C;ATP5G1;UQCRH;ATP5L;ATP5E;NDUFV3;COX8A;NDUFA7;NDUFA6;NDUFA5;NDUFA4;NDUFA3;NDUFA2;NDUFA1;NDUFC1;COX6C;ATP5J2;COX6B1;PPA1;UQCRQ;NDUFS6;NDUFS5
3	Proteoglycans in cancer	4.26797e-10	6.7247	174.551	11.2729	CD63;CDKN1A;TGFB2;CAMK2D;SDC4;CAV2;LUM;MMP2;RPS6;MSN;PRKCA;IQGAP1;HSPG2;ACTB;RHOA;ACTG1;CDC42;MRAS;CCND1;MYC;RAC1;EZR;MET;EIF4B		Parkinson disease	4.97586e-28	24.8281	1657	30.3926	NDUFA13;COX7B;UQCRB;NDUFB4;NDUFB3;NDUFB2;ATP5J;COX7A2;UQCR11;UQCR10;COX5B;COX7C;ATP5G1;UQCRH;ATP5E;NDUFV3;COX8A;NDUFA7;NDUFA6;NDUFA5;NDUFA4;NDUFA3;NDUFA2;NDUFA1;NDUFC1;COX6C;COX6B1;UQCRQ;NDUFS6;NDUFS5;CYCS
4	PI3K-Akt signaling pathway	4.51762e-09	4.6382	108.115	10.1232	GSK3B;CDKN1A;HSP90AB1;THBS3;PPP2CA;COMP;CCND3;CCND1;YWHAQ;MYC;CHAD;SPP1;EIF4EBP1;RAC1;EIF4B;YWHAH;HSP90AA1;RPS6;PRKCA;EFNA1;COL2A1;RHEB;CDK4;GNB2;COL9A1;COL9A3;COL9A2;MET;FGFR2;ATF4		Huntington disease	1.24862e-26	18.9138	1195.9	30.0206	NDUFA13;COX7B;UQCRB;NDUFB4;NDUFB3;NDUFB2;ATP5J;COX7A2;UQCR11;UQCR10;COX5B;COX7C;ATP5G1;UQCRH;ATP5E;POLR2F;NDUFV3;POLR2L;COX8A;NDUFA7;NDUFA6;NDUFA5;NDUFA4;NDUFA3;NDUFA2;NDUFA1;NDUFC1;COX6C;COX6B1;UQCRQ;NDUFS6;NDUFS5;CYCS
5	Focal adhesion	2.73557e-07	5.54659	105.291	8.24419	GSK3B;JUN;CAV2;PRKCA;ACTB;RHOA;ACTG1;THBS3;COMP;CDC42;CCND3;COL2A1;CCND1;CHAD;COL9A1;SPP1;COL9A3;COL9A2;RAC1;MET		Thermogenesis	1.9479e-26	16.395	1025.69	27.6217	COX7B;NDUFA13;UQCRB;NDUFB4;COX17;NDUFB3;ATP5K;NDUFB2;ATP5J;UQCR11;COX7A2;UQCR10;COX5B;COX7C;ATP5G1;UQCRH;ATP5L;ATP5E;COX14;NDUFV3;COX8A;NDUFA7;NDUFA6;NDUFA5;NDUFA4;NDUFA3;NDUFA2;NDUFA1;NDUFC1;COX6C;COX6B1;ATP5J2;UQCRQ;NDUFS6;NDUFS5
6	Spliceosome	3.68583e-06	6.30407	102.125	7.03552	HSPA8;RBM25;SF3B2;ALYREF;HNRNPK;DDX39B;SNRNP70;PCBP1;SRSF2;HNRNPA1;SRSF7;SF3B1;SNRPA;HSPA1B;HSPA1A		Alzheimer disease	1.45772e-25	19.4524	1174.26	27.6088	NDUFA13;COX7B;UQCRB;NDUFB4;NDUFB3;NDUFB2;ATP5J;COX7A2;UQCR11;UQCR10;COX5B;COX7C;ATP5G1;UQCRH;ATP5E;NDUFV3;COX8A;NDUFA7;NDUFA6;NDUFA5;NDUFA4;NDUFA3;NDUFA2;NDUFA1;NDUFC1;COX6C;COX6B1;UQCRQ;NDUFS6;NDUFS5;CYCS
7	Human T-cell leukemia virus 1 infection	5.82508e-06	4.40216	68.224	6.73063	FDPS;JUN;CDKN1A;TGFB2;CDKN2C;SLC2A1;H2-Q4;FOS;TNFRSF1A;CDC20;CCND3;ZFP36;CCND1;PTTG1;CDK4;MYC;ANAPC5;CALR;BUB3;ATF4		Non-alcoholic fatty liver disease (NAFLD)	1.1057e-23	20.3109	1135.03	24.168	NDUFA13;COX7B;UQCRB;NDUFB4;NDUFB3;NDUFB2;COX7A2;UQCR11;UQCR10;COX5B;COX7C;UQCRH;NDUFV3;COX8A;NDUFA7;NDUFA6;NDUFA5;NDUFA4;NDUFA3;NDUFA2;NDUFA1;NDUFC1;COX6C;COX6B1;UQCRQ;NDUFS6;NDUFS5;CYCS
8	MAPK signaling pathway	5.82508e-06	4.01646	61.7902	6.68128	HSPA8;JUN;TGFB2;JUND;GADD45B;GADD45A;HSPB1;PRKCA;FOS;GADD45G;TNFRSF1A;EFNA1;CDC42;MRAS;MYC;DDIT3;RAC1;MET;HSPA1B;FGFR2;ATF4;HSPA1A		Retrograde endocannabinoid signaling	1.08386e-09	10.0968	237.608	10.8848	NDUFA13;NDUFA7;NDUFA6;NDUFA5;NDUFA4;NDUFB4;NDUFA3;NDUFB3;NDUFA2;NDUFB2;NDUFA1;NDUFC1;GNG5;NDUFS6;NDUFS5;NDUFV3
9	Apoptosis	5.82508e-06	5.85107	89.6606	6.65504	JUN;GADD45B;GADD45A;CTSZ;FOS;ACTB;ACTG1;GADD45G;TNFRSF1A;TUBA1A;DDIT3;LMNA;CTSD;ATF4;CTSB		Cardiac muscle contraction	3.41198e-09	15.1664	337.734	10.1824	COX8A;COX7B;UQCRB;UQCRQ;UQCR11;COX7A2;UQCR10;COX5B;COX6C;COX7C;UQCRH;COX6B1
10	Colorectal cancer	5.82508e-06	7.7218	117.614	6.61491	GSK3B;CDKN1A;TGFB2;JUN;CCND1;GADD45B;GADD45A;MYC;RAC1;FOS;RHOA;GADD45G		Spliceosome	0.0188966	4.56063	30.2644	2.43258	LSM6;SNRPD2;SNRPG;SNRNP27;SNRPE;SNRPF;LSM5
11	Pathways in cancer	1.64691e-05	2.9756	41.9463	6.12215	GSK3B;CDKN1A;CAMK2D;HSP90AB1;SLC2A1;GNAI2;CDC42;GNA13;CCND3;CCND1;MYC;HMOX1;RAC1;JUN;HSP90AA1;TGFB2;GADD45B;GADD45A;MMP2;PRKCA;FOS;RHOA;GADD45G;BMP2;CDK4;GNB2;CKS2;GNAS;MET;FGFR2		Systemic lupus erythematosus	0.0271736	4.18941	25.8798	1.78073	HIST1H2AN;HIST1H2AE;HIST1H4H;HIST1H3C;HIST1H4D;HIST1H3E;HIST2H2AC
12	Ferroptosis	2.31041e-05	12.1321	164.575	5.89128	FTL1;MAP1LC3B;MAP1LC3A;ACSL1;PCBP1;HMOX1;SLC3A2;SAT1		Alcoholism	0.0417158	3.41379	19.3281	1.43511	HIST1H2AN;GNG5;HIST1H2AE;HIST1H4H;HIST1H3C;HIST1H4D;HIST1H3E;HIST2H2AC
13	Cellular senescence	2.31041e-05	4.65463	62.5028	5.83174	TGFB2;CDKN1A;GADD45B;GADD45A;SERPINE1;H2-Q4;GADD45G;CCND3;MRAS;CCND1;RHEB;CDK4;MYC;EIF4EBP1;CDK1;SQSTM1		Protein export	0.0543624	9.6622	51.3734	1.2615	SEC61G;SEC61B;SEC62
14	Human cytomegalovirus infection	2.31041e-05	3.9747	53.2854	5.82222	PDIA3;GSK3B;CDKN1A;H2-Q4;PRKCA;RHOA;GNAI2;TNFRSF1A;GNA13;CCND1;RHEB;CDK4;MYC;GNB2;EIF4EBP1;GNAS;CALR;RAC1;ATF4		Protein processing in endoplasmic reticulum	0.166772	3.09444	12.7549	1.22233	SELENOS;SEC61G;BAG1;SEC61B;SEC62;RBX1
15	HIF-1 signaling pathway	2.31041e-05	6.37365	85.3861	5.81813	CDKN1A;CAMK2D;SERPINE1;RPS6;EIF4EBP1;PGK1;SLC2A1;HMOX1;PRKCA;ENO1;TIMP1;ALDOA		Cytosolic DNA-sensing pathway	0.365211	4.15778	13.3769	0.952719	NFKBIA;POLR2F;POLR2L
16	Fluid shear stress and atherosclerosis	2.31041e-05	5.31974	71.197	5.8124	JUN;HSP90AA1;HSP90AB1;SDC4;CAV2;MMP2;FOS;ACTB;RHOA;ACTG1;TNFRSF1A;HMOX1;RAC1;SQSTM1		HIF-1 signaling pathway	0.365211	3.22164	10.3238	0.826261	EGLN1;ELOB;HK2;RBX1
17	RNA transport	2.75691e-05	4.84375	63.6771	5.70934	EIF4A1;ALYREF;RANGAP1;SRRM1;EEF1A1;PNN;EIF5;DDX39B;EIF4EBP1;EIF3H;EIF3E;EIF3F;EIF3D;EIF4B;EIF3A		RNA polymerase	0.396927	6.16823	18.8785	0.796423	POLR2F;POLR2L
18	Hepatocellular carcinoma	3.50113e-05	4.71858	60.6343	5.58073	GSK3B;TGFB2;CDKN1A;GADD45B;GADD45A;CSNK1A1;PRKCA;ACTB;ACTG1;GADD45G;CCND1;CDK4;MYC;HMOX1;MET		Renal cell carcinoma	0.419391	3.7087	10.9347	0.781954	EGLN1;ELOB;RBX1
19	Viral carcinogenesis	7.1037e-05	3.9437	47.6734	5.24997	JUN;CDKN1A;H2-Q4;RHOA;CDC20;CDC42;CCND3;HNRNPK;PKM;CCND1;YWHAQ;CDK4;CDK1;RAC1;ATF4;HIST1H2BC;YWHAH		Neomycin, kanamycin and gentamicin biosynthesis	0.458428	19.9879	56.0725	0.762358	HK2
20	Human papillomavirus infection	7.23455e-05	3.22114	38.7148	5.21977	GSK3B;CDKN1A;CSNK1A1;H2-Q4;TNFRSF1A;THBS3;PPP2CA;COMP;CDC42;CCND3;COL2A1;PKM;CCND1;RHEB;CDK4;CHAD;COL9A1;SPP1;EIF4EBP1;GNAS;COL9A3;COL9A2		Relaxin signaling pathway	0.577454	2.53324	6.38686	0.752421	COL1A1;NFKBIA;COL3A1;GNG5
21	ECM-receptor interaction	8.79438e-05	6.66689	78.5022	5.11379	COMP;COL2A1;SDC4;CHAD;SPP1;COL9A1;COL9A3;COL9A2;HSPG2;THBS3		RNA degradation	0.577454	3.01102	7.45052	0.733559	LSM6;CNOT3;LSM5
22	p53 signaling pathway	0.000157788	7.05116	78.577	4.83971	CDKN1A;CCND3;CCND1;GADD45B;GADD45A;CDK4;SERPINE1;CDK1;GADD45G		Vasopressin-regulated water reabsorption	0.612839	3.90859	9.0253	0.695483	DYNC1I2;DYNLL1
23	Antigen processing and presentation	0.000166232	6.08136	67.1824	4.79777	PDIA3;HSPA8;HSP90AA1;HSP90AB1;HSPA5;H2-Q4;CALR;HSPA1B;CTSB;HSPA1A		Protein digestion and absorption	0.612839	2.76777	6.33775	0.665373	COL1A1;COL3A1;COL12A1
24	Oxytocin signaling pathway	0.000183817	4.50522	49.1256	4.73562	JUN;CDKN1A;CAMK2D;PRKCA;FOS;EEF2;ACTB;RHOA;ACTG1;GNAI2;RCAN1;CCND1;GNAS		Mineral absorption	0.612839	3.81533	8.66255	0.64144	MT1;ATOX1
25	Estrogen signaling pathway	0.000204598	4.79896	51.6187	4.67137	HSPA8;JUN;HSP90AA1;HSP90AB1;MMP2;GNAS;FOS;CTSD;HSPA1B;ATF4;GNAI2;HSPA1A		Small cell lung cancer	0.612839	2.7053	6.06146	0.64144	ITGB1;NFKBIA;CYCS
26	Pancreatic cancer	0.000209456	6.62246	70.8175	4.64415	CDC42;CDKN1A;TGFB2;CCND1;GADD45B;GADD45A;CDK4;RAC1;GADD45G		Toxoplasmosis	0.834004	2.2912	4.3375	0.623148	NFKBIA;ITGB1;CYCS
27	Transcriptional misregulation in cancer	0.000238582	4.05229	42.6527	4.57121	CDKN1A;CEBPB;CDKN2C;TAF15;GADD45B;H3F3B;GADD45A;FUS;MLF1;GADD45G;EWSR1;MYC;DDIT3;MET		Legionellosis	0.834004	2.85947	5.2094	0.608292	NFKBIA;CYCS
28	Tight junction	0.00035036	4.12215	41.4241	4.36428	JUN;MSN;YBX3;ACTB;RHOA;ACTG1;PPP2CA;CDC42;TUBA1A;CCND1;CDK4;RAC1;EZR		Human immunodeficiency virus 1 infection	0.834004	1.72371	3.0097	0.573175	NFKBIA;GNG5;CYCS;ELOB;RBX1
29	Measles	0.00035036	4.43313	44.5098	4.36043	HSPA8;GSK3B;CCND3;JUN;CCND1;CDK4;RACK1;MSN;EIF3H;FOS;HSPA1B;HSPA1A		Oocyte meiosis	0.834004	2.12812	3.7144	0.567614	SGO1;ANAPC13;RBX1
30	AGE-RAGE signaling pathway in diabetic complications	0.00035036	5.34324	53.6247	4.35858	CDC42;TGFB2;JUN;CCND1;CDK4;MMP2;SERPINE1;PRKCA;RAC1;F3		Mitophagy	0.834004	2.62442	4.44497	0.559882	CSNK2A1;TOMM7
31	Influenza A	0.000356065	4.09535	40.9004	4.33732	FDPS;HSPA8;GSK3B;JUN;PRKCA;ACTB;ACTG1;TNFRSF1A;SOCS3;DNAJB1;DDX39B;HSPA1B;HSPA1A		Phagosome	0.834004	1.8234	3.07375	0.5568	ITGB1;DYNC1I2;SEC61G;SEC61B
32	Parathyroid hormone synthesis, secretion and action	0.000538651	5.01118	47.8134	4.14375	GNA13;CDKN1A;JUND;GNAS;PDE4B;PRKCA;FOS;RHOA;ATF4;GNAI2		Central carbon metabolism in cancer	0.834004	2.58196	4.31097	0.542261	FGFR3;HK2
33	Thyroid cancer	0.000715706	9.34671	86.2363	4.00696	CDKN1A;CCND1;GADD45B;GADD45A;MYC;GADD45G		Cell cycle	0.834004	2.00327	3.26088	0.518824	ANAPC13;STAG1;RBX1
34	IL-17 signaling pathway	0.000748903	5.3259	48.7383	3.97431	GSK3B;HSP90AA1;CEBPB;JUN;HSP90AB1;JUND;FOSB;ANAPC5;FOS		Leishmaniasis	0.834004	2.46241	3.94081	0.518824	ITGB1;NFKBIA
35	Hippo signaling pathway	0.000780284	3.9777	36.1221	3.94389	PPP2CA;GSK3B;CCND3;TGFB2;BMP2;CCND1;YWHAQ;MYC;SERPINE1;ACTB;ACTG1;YWHAH		Platelet activation	0.834004	1.97022	3.14444	0.50775	COL1A1;ITGB1;COL3A1
36	Hepatitis C	0.000805205	3.95062	35.6406	3.918	PPP2CA;SOCS3;GSK3B;CDKN1A;CCND1;YWHAQ;CD81;CDK4;MYC;EIF3E;YWHAH;TNFRSF1A		Ubiquitin mediated proteolysis	0.907849	1.77932	2.50279	0.504797	ANAPC13;ELOB;RBX1
37	Leukocyte transendothelial migration	0.000854671	4.62748	41.3443	3.88021	CDC42;MMP2;MSN;PRKCA;RAC1;EZR;ACTB;RHOA;ACTG1;GNAI2		Terpenoid backbone biosynthesis	0.907849	3.63084	5.03931	0.486762	HMGCR
38	Glioma	0.000951199	5.78408	50.9048	3.82216	CDKN1A;CAMK2D;CCND1;GADD45B;GADD45A;CDK4;PRKCA;GADD45G		Phenylalanine metabolism	0.907849	3.63084	5.03931	0.484551	MIF
39	Kaposi sarcoma-associated herpesvirus infection	0.000989243	3.38452	29.566	3.79384	GSK3B;JUN;CDKN1A;H2-Q4;FOS;TNFRSF1A;RCAN1;ZFP36;CCND1;UBB;CDK4;MYC;GNB2;RAC1		Measles	0.907849	1.70308	2.26212	0.477177	NFKBIA;CSNK2A1;CYCS
40	Chronic myeloid leukemia	0.000992106	5.69873	49.6213	3.78159	CDKN1A;TGFB2;CCND1;GADD45B;GADD45A;CDK4;MYC;GADD45G		ECM-receptor interaction	0.907849	1.97441	2.54852	0.466664	ITGB1;COL1A1
41	Endometrial cancer	0.00102403	6.63784	57.2645	3.74665	GSK3B;CDKN1A;CCND1;GADD45B;GADD45A;MYC;GADD45G		PPAR signaling pathway	0.907849	1.92663	2.42353	0.440106	SCD2;DBI
42	Legionellosis	0.00102403	6.63784	57.2645	3.74665	EEF1A1;CLK1;HSPA8;ARF1;SAR1A;HSPA1B;HSPA1A		TGF-beta signaling pathway	0.907849	1.7962	2.09362	0.431636	ID1;RBX1
43	Breast cancer	0.00130964	3.93351	32.8741	3.62959	GSK3B;JUN;CDKN1A;CCND1;GADD45B;GADD45A;CDK4;CSNK1A1;MYC;FOS;GADD45G		Circadian rhythm	0.907849	2.75346	3.20326	0.427376	RBX1
44	Chagas disease (American trypanosomiasis)	0.00149136	4.64314	38.0891	3.56265	PPP2CA;TGFB2;JUN;SERPINE1;GNAS;CALR;FOS;TNFRSF1A;GNAI2		Biosynthesis of unsaturated fatty acids	0.907849	2.57555	2.86006	0.415446	SCD2
45	Gastric cancer	0.00149136	3.84802	31.4847	3.55342	GSK3B;TGFB2;CDKN1A;CCND1;GADD45B;GADD45A;CSNK1A1;MYC;MET;FGFR2;GADD45G		beta-Alanine metabolism	0.907849	2.57555	2.86006	0.415446	SMS
46	Epstein-Barr virus infection	0.00153287	3.17774	25.8433	3.53195	PDIA3;JUN;CDKN1A;GADD45B;GADD45A;H2-Q4;GADD45G;CCND3;CCND1;CDK4;MYC;CALR;RAC1;VIM		Galactose metabolism	0.907849	2.57555	2.86006	0.415446	HK2
47	Osteoclast differentiation	0.00161777	4.11492	33.1548	3.4992	SOCS3;TGFB2;JUN;JUND;FOSB;RAC1;FOS;JUNB;SQSTM1;TNFRSF1A		Starch and sucrose metabolism	0.907849	2.49494	2.70824	0.407702	HK2
48	Non-small cell lung cancer	0.00199082	5.73544	44.8275	3.39439	CDKN1A;CCND1;GADD45B;GADD45A;CDK4;PRKCA;GADD45G		RNA transport	0.907849	1.46252	1.56638	0.40043	EIF3J1;EIF2S2;THOC7
49	Rap1 signaling pathway	0.00199082	3.23184	25.2343	3.39098	PRKCA;ACTB;RHOA;GNAI2;ACTG1;EFNA1;CDC42;MRAS;GNAS;RAC1;PFN1;MET;FGFR2		Pathways in cancer	0.907849	1.216	1.29122	0.392865	EGLN1;NFKBIA;ITGB1;GNG5;CYCS;ELOB;FGFR3;RBX1
50	Amphetamine addiction	0.00224106	5.54683	42.3333	3.31453	CAMK2D;JUN;GNAS;FOSB;PRKCA;FOS;ATF4		Fructose and mannose metabolism	0.907849	2.34794	2.43768	0.383776	HK2
51	Renal cell carcinoma	0.00224106	5.54683	42.3333	3.31453	CDC42;CDKN1A;TGFB2;JUN;SLC2A1;RAC1;MET		AGE-RAGE signaling pathway in diabetic complications	0.907849	1.61394	1.66238	0.378831	COL1A1;COL3A1
52	Wnt signaling pathway	0.00224106	3.58792	27.3765	3.31375	GSK3B;CCND3;JUN;CAMK2D;CCND1;CSNK1A1;MYC;SFRP5;PRKCA;RAC1;RHOA		NF-kappa B signaling pathway	0.907849	1.59772	1.62578	0.372095	NFKBIA;CSNK2A1
53	Small cell lung cancer	0.00274845	4.60948	34.0889	3.21178	CDKN1A;CCND1;GADD45B;GADD45A;CDK4;MYC;CKS2;GADD45G		Necroptosis	0.907849	1.3858	1.36639	0.365535	HIST1H2AN;HIST1H2AE;HIST2H2AC
54	Thyroid hormone signaling pathway	0.00274845	4.11497	30.4029	3.20873	RCAN1;GSK3B;CCND1;RHEB;MYC;SLC2A1;PRKCA;ACTB;ACTG1		Amoebiasis	0.907849	1.53596	1.48922	0.338241	COL1A1;COL3A1
55	Adherens junction	0.00294273	5.20442	37.9074	3.16327	CDC42;RAC1;IQGAP1;MET;ACTB;RHOA;ACTG1		Tyrosine metabolism	0.907849	2.0464	1.91008	0.318629	MIF
56	Melanoma	0.00294273	5.20442	37.9074	3.16327	CDKN1A;CCND1;GADD45B;GADD45A;CDK4;MET;GADD45G		Transcriptional misregulation in cancer	0.907849	1.33143	1.23155	0.313379	MEF2C;HIST1H3C;HIST1H3E
57	Bacterial invasion of epithelial cells	0.00341024	5.04854	35.9384	3.09155	CDC42;CAV2;RAC1;MET;ACTB;RHOA;ACTG1		Bladder cancer	0.907849	1.99514	1.82434	0.293543	FGFR3
58	Neurotrophin signaling pathway	0.00369184	3.89332	27.3382	3.04954	CDC42;GSK3B;JUN;CAMK2D;MAGED1;ARHGDIA;RAC1;RHOA;ATF4		Homologous recombination	0.907849	1.99514	1.82434	0.288856	SEM1
59	Salmonella infection	0.00450978	4.76314	32.4113	2.9552	CDC42;JUN;RAC1;FOS;PFN1;ACTB;ACTG1		Carbohydrate digestion and absorption	0.907849	1.89994	1.6684	0.279783	HK2
60	Bladder cancer	0.00583217	6.6889	43.6829	2.83623	CDKN1A;CCND1;CDK4;MYC;MMP2		Nucleotide excision repair	0.907849	1.89994	1.6684	0.275391	RBX1
61	Relaxin signaling pathway	0.00614298	3.57236	23.0854	2.8065	JUN;GNB2;MMP2;GNAS;PRKCA;RLN1;FOS;ATF4;GNAI2		Ribosome biogenesis in eukaryotes	0.907849	1.41298	1.23105	0.271092	CSNK2A1;NOP10
62	ErbB signaling pathway	0.0066254	4.39064	27.9699	2.76661	GSK3B;CDKN1A;CAMK2D;JUN;MYC;EIF4EBP1;PRKCA		Proteasome	0.907849	1.77301	1.46742	0.25872	SEM1
63	Basal cell carcinoma	0.00682176	5.07654	31.9801	2.73588	GSK3B;CDKN1A;BMP2;GADD45B;GADD45A;GADD45G		Type II diabetes mellitus	0.907849	1.69739	1.35167	0.254763	HK2
64	Mitophagy	0.00682176	5.07654	31.9801	2.73588	JUN;MRAS;UBB;CITED2;SQSTM1;ATF4		Amino sugar and nucleotide sugar metabolism	0.907849	1.66194	1.29848	0.254763	HK2
65	Regulation of actin cytoskeleton	0.00682176	2.84379	17.8985	2.7334	CDC42;GNA13;MRAS;MSN;IQGAP1;RAC1;PFN1;EZR;ACTB;RHOA;FGFR2;ACTG1		Proteoglycans in cancer	0.907849	1.19706	0.92416	0.254763	COL1A1;ITGB1;PDCD4
66	Dopaminergic synapse	0.00698883	3.45824	21.6293	2.71626	PPP2CA;GSK3B;CAMK2D;GNB2;GNAS;PRKCA;FOS;ATF4;GNAI2		Arginine and proline metabolism	0.907849	1.62794	1.24813	0.247085	SMS
67	Gap junction	0.00702376	4.27904	26.6773	2.70757	TUBB5;TUBA1A;CDK1;GNAS;PRKCA;TUBB4B;GNAI2		Cysteine and methionine metabolism	0.907849	1.62794	1.24813	0.239706	SMS
68	Glycolysis / Gluconeogenesis	0.00884473	4.74268	28.3789	2.5987	TPI1;PKM;AKR1A1;PGK1;ENO1;ALDOA		N-Glycan biosynthesis	0.907849	1.62794	1.24813	0.239706	DPM3
69	GnRH signaling pathway	0.00884473	4.07199	24.328	2.59468	CDC42;CAMK2D;JUN;MMP2;GNAS;PRKCA;ATF4		AMPK signaling pathway	0.907849	1.28691	0.986633	0.230021	SCD2;HMGCR
70	Oocyte meiosis	0.00939739	3.58074	21.1244	2.56211	CDC20;PPP2CA;CAMK2D;PTTG1;YWHAQ;CDK1;ANAPC5;YWHAH		Amyotrophic lateral sclerosis (ALS)	0.907849	1.56394	1.15514	0.216017	CYCS
71	Alcoholism	0.00956117	2.83791	16.6529	2.54844	H3F3B;GNB2;H2AFX;GNAS;FOSB;SLC29A1;HIST2H2AA1;HIST1H2AC;ATF4;GNAI2;HIST1H2BC		Rap1 signaling pathway	0.907849	1.16184	0.849957	0.206779	ITGB1;ID1;FGFR3
72	Cocaine addiction	0.00987705	5.59801	32.5889	2.52825	JUN;GNAS;FOSB;GNAI2;ATF4		Kaposi sarcoma-associated herpesvirus infection	0.907849	1.12325	0.771844	0.20381	NFKBIA;GNG5;CYCS
73	Malaria	0.0106691	5.4705	31.3492	2.48876	COMP;TGFB2;CD81;MET;THBS3		Signaling pathways regulating pluripotency of stem cells	0.907849	1.18139	0.799024	0.195217	ID1;FGFR3
74	Prostate cancer	0.0124112	3.75393	20.8504	2.41219	GSK3B;CDKN1A;HSP90AA1;HSP90AB1;CCND1;FGFR2;ATF4		Apelin signaling pathway	0.907849	1.17264	0.784206	0.195217	MEF2C;GNG5
75	Thyroid hormone synthesis	0.0124112	4.31664	23.9673	2.41134	HSPA5;GNAS;GPX7;PRKCA;PDIA4;ATF4		Apoptosis	0.907849	1.14716	0.74169	0.195217	NFKBIA;CYCS
76	Non-alcoholic fatty liver disease (NAFLD)	0.012683	3.06606	16.8693	2.38947	CDC42;SOCS3;GSK3B;JUN;DDIT3;SDHD;RAC1;ATF4;TNFRSF1A		Viral carcinogenesis	0.907849	1.05794	0.647398	0.192452	NFKBIA;HIST1H4H;HIST1H4D
77	Sphingolipid signaling pathway	0.012683	3.33242	18.297	2.38455	PPP2CA;GNA13;PRKCA;RAC1;CTSD;RHOA;TNFRSF1A;GNAI2		Epstein-Barr virus infection	0.907849	1.05794	0.647398	0.192452	SEM1;NFKBIA;CYCS
78	Gastric acid secretion	0.012683	4.25294	23.3266	2.38203	CAMK2D;GNAS;PRKCA;EZR;ACTB;GNAI2		Glutathione metabolism	0.907849	1.26528	0.755065	0.189736	SMS
79	Phagosome	0.012683	2.84861	15.6067	2.37936	COMP;TUBB5;TUBA1A;H2-Q4;CALR;RAC1;TUBB4B;ACTB;ACTG1;THBS3		Glycolysis / Gluconeogenesis	0.907849	1.20758	0.68484	0.187033	HK2
80	mTOR signaling pathway	0.0139151	3.00216	16.1318	2.33363	GSK3B;RHEB;RPS6;EIF4EBP1;PRKCA;SLC3A2;RHOA;EIF4B;TNFRSF1A		RIG-I-like receptor signaling pathway	0.907849	1.1895	0.663343	0.183413	NFKBIA
81	Longevity regulating pathway	0.0151167	3.55545	18.7662	2.29227	HSPA8;RHEB;EIF4EBP1;CRYAB;HSPA1B;ATF4;HSPA1A		Adipocytokine signaling pathway	0.907849	1.13835	0.603909	0.17684	NFKBIA
82	Cushing syndrome	0.0166883	2.90134	14.9911	2.24399	GSK3B;CDKN1A;CAMK2D;CDKN2C;CCND1;CDK4;GNAS;ATF4;GNAI2		p53 signaling pathway	0.907849	1.13835	0.603909	0.171982	CYCS
83	Hepatitis B	0.0193178	2.8254	14.1511	2.17518	TGFB2;JUN;CDKN1A;YWHAQ;MYC;PRKCA;FOS;HSPG2;ATF4		Wnt signaling pathway	0.907849	1.00823	0.527899	0.171982	CSNK2A1;RBX1
84	TNF signaling pathway	0.0216973	3.27795	15.9719	2.11612	SOCS3;JUN;CEBPB;FOS;JUNB;ATF4;TNFRSF1A		Hepatitis C	0.907849	1.00823	0.527899	0.167284	NFKBIA;CYCS
85	Apelin signaling pathway	0.0216973	2.97141	14.4317	2.10931	GNA13;MRAS;CCND1;GNB2;SERPINE1;RPS6;SPP1;GNAI2		Adherens junction	0.907849	1.12226	0.585642	0.164993	CSNK2A1
86	Ubiquitin mediated proteolysis	0.0216973	2.97141	14.4317	2.10931	CDC20;SOCS3;UBE2C;UBE2S;UBE2D3;ANAPC5;WWP2;UBE2D2A		Arrhythmogenic right ventricular cardiomyopathy (ARVC)	0.907849	1.12226	0.585642	0.164993	ITGB1
87	Long-term depression	0.0228728	4.29561	20.5869	2.08137	PPP2CA;GNA13;GNAS;PRKCA;GNAI2		B cell receptor signaling pathway	0.907849	1.12226	0.585642	0.162739	NFKBIA
88	Endocytosis	0.0272655	2.26231	10.403	1.99707	CDC42;HSPA8;ARF1;UBB;CAV2;H2-Q4;RHOA;HSPA1B;AP2M1;FGFR2;ARF6;HSPA1A		Bile secretion	0.907849	1.12226	0.585642	0.155469	HMGCR
89	Central carbon metabolism in cancer	0.0272655	4.07656	18.7283	1.99521	PKM;MYC;SLC2A1;MET;FGFR2		Hepatitis B	0.907849	0.989295	0.501212	0.154084	NFKBIA;CYCS
90	Human immunodeficiency virus 1 infection	0.0280146	2.34562	10.6844	1.97824	PDIA3;JUN;GNB2;CDK1;H2-Q4;PRKCA;CALR;RAC1;FOS;GNAI2;TNFRSF1A		Bacterial invasion of epithelial cells	0.907849	1.0914	0.551198	0.147949	ITGB1
91	Dilated cardiomyopathy (DCM)	0.0280146	3.44004	15.6343	1.97379	TGFB2;LMNA;GNAS;EMD;ACTB;ACTG1		Chronic myeloid leukemia	0.907849	1.06219	0.519319	0.147949	NFKBIA
92	Necroptosis	0.0280936	2.60372	11.7976	1.96782	FTL1;HSP90AA1;CAMK2D;HSP90AB1;H2AFX;SQSTM1;HIST1H2AC;HIST2H2AA1;TNFRSF1A		Pertussis	0.907849	1.06219	0.519319	0.144019	ITGB1
93	TGF-beta signaling pathway	0.028854	3.39939	15.2753	1.95152	PPP2CA;TGFB2;BMP2;MYC;FMOD;RHOA		Human cytomegalovirus infection	0.907849	0.947522	0.460293	0.143276	NFKBIA;GNG5;CYCS
94	Phospholipase D signaling pathway	0.0307192	2.73805	12.1027	1.91967	GNA13;ARF1;MRAS;RHEB;GNAS;PRKCA;RHOA;ARF6		Influenza A	0.907849	0.959252	0.460142	0.1421	NFKBIA;CYCS
95	Axon guidance	0.0311804	2.54229	11.1727	1.90861	EFNA1;CDC42;GSK3B;CAMK2D;PRKCA;RAC1;MET;RHOA;GNAI2		Salmonella infection	0.907849	1.03449	0.489766	0.14021	DYNC1I2
96	Lysosome	0.0353533	2.88364	12.2642	1.84707	CD63;PSAP;CTSZ;HEXA;NAGA;CTSD;CTSB		PI3K-Akt signaling pathway	0.907849	0.900896	0.38954	0.13835	COL1A1;ITGB1;GNG5;FGFR3
97	mRNA surveillance pathway	0.0353533	3.20971	13.6358	1.84501	PPP2CA;PNN;NUDT21;DDX39B;ALYREF;SRRM1		Hypertrophic cardiomyopathy (HCM)	0.907849	0.936747	0.390899	0.13835	ITGB1
98	Platelet activation	0.036264	2.85906	12.0441	1.82951	GNA13;FGG;GNAS;ACTB;RHOA;ACTG1;GNAI2		Th1 and Th2 cell differentiation	0.907849	0.925807	0.380383	0.137124	NFKBIA
99	B cell receptor signaling pathway	0.0390116	3.58834	14.7811	1.78895	GSK3B;JUN;CD81;RAC1;FOS		Viral myocarditis	0.907849	0.925807	0.380383	0.137124	CYCS
100	Choline metabolism in cancer	0.0390116	3.10569	12.7626	1.7847	JUN;RHEB;EIF4EBP1;PRKCA;RAC1;FOS		Colorectal cancer	0.907849	0.915119	0.370219	0.127773	CYCS

## Sheet: Prehypertrophic GPC
Dataset S??. KEGG Pathway Analysis of KEGG 2019 mouse terms in Aga2 mutant compared to control mice.
	Upregulated KEGG Terms							Downregulated KEGG Terms
	KEGG 2019 Mouse Term	Adjusted P value	Odds Ratio	Combined Score	log10pval	KEGG 2019 Mouse Genes		KEGG 2019 Mouse Term	Adjusted P value	Odds Ratio	Combined Score	log10pval	KEGG 2019 Mouse Genes
1	TNF signaling pathway	6.54706e-10	9.77404	260.217	11.5624	JUN;CEBPB;VCAM1;CSF1;CXCL1;PIK3R1;FOS;PTGS2;ICAM1;TNFRSF1A;SOCS3;CXCL10;IRF1;FAS;MAP3K8;JUNB;BIRC2;ATF4;CREB5		Ribosome	1.57292e-58	42.2421	5831.04	59.9494	RPL30;RPL32;RPL31;RPL34;RPLP1;MRPL34;MRPL33;RPS15;RPS14;RPS17;RPS16;RPS19;RPL36AL;RPS18;RPL36;RPL35;RPLP2;RPL38;RPL37;RPS11;RPL39;RPS10;RPS13;RPS12;RPS8;RPL23;RPL22;MRPS21;RPL37A;RPL24;RPL27;RPL26;RPL28;RPL12;RPL36A;RPS27L;RPS15A;RPS2;RPS27A;RPL41;RPL35A;RPL23A;RPS26;RPS25;RPS28;RPS27;RPS29;RPL27A;RPS27RT;RPS20;RPL22L1;FAU;RPS21;RPS24;RPS23
2	Protein processing in endoplasmic reticulum	8.29917e-10	7.33824	186.816	11.0562	PDIA3;PPP1R15A;HSPA8;HSP90AA1;HSP90AB1;HSPA5;UBE2D3;DDOST;PDIA4;HSP90B1;HERPUD1;DNAJA1;DNAJB1;HSPH1;OS9;DDIT3;SSR1;CALR;CRYAB;HSPA1B;ATF4;HSPA1A		Oxidative phosphorylation	4.45348e-39	33.8563	3133.6	40.1964	NDUFA13;COX7B;NDUFA11;UQCRB;NDUFB4;COX17;NDUFB3;ATP5K;NDUFB2;ATP5J;COX7A2;UQCR11;ATP5H;UQCR10;COX6A1;COX5B;COX7C;ATP5G1;UQCRH;ATP5L;ATP5E;NDUFV3;COX8A;NDUFA7;NDUFA6;NDUFA5;NDUFA4;NDUFA3;NDUFA2;NDUFA1;NDUFC2;NDUFC1;COX6C;ATP5J2;COX6B1;UQCRQ;NDUFS6;NDUFS5;NDUFAB1
3	MAPK signaling pathway	8.29917e-10	5.20216	130.509	10.8954	CSF1;HSPB1;CDC42;MYC;MAP3K8;RAC1;FGF21;HSPA8;JUN;TGFB2;JUND;GADD45B;GADD45A;DUSP1;PRKCA;FOS;DUSP8;GADD45G;TNFRSF1A;EFNA1;MRAS;DDIT3;FAS;MET;HSPA1B;MYD88;FGFR2;ATF4;HSPA1A		Parkinson disease	4.62867e-32	26.0251	1977.74	33.0036	NDUFA13;COX7B;NDUFA11;UQCRB;NDUFB4;NDUFB3;NDUFB2;ATP5J;COX7A2;UQCR11;ATP5H;UQCR10;COX6A1;COX5B;COX7C;ATP5G1;UQCRH;ATP5E;NDUFV3;COX8A;NDUFA7;NDUFA6;NDUFA5;NDUFA4;NDUFA3;NDUFA2;NDUFA1;NDUFC2;NDUFC1;COX6C;COX6B1;UQCRQ;NDUFS6;NDUFS5;NDUFAB1
4	PI3K-Akt signaling pathway	8.29917e-10	4.70074	117.518	10.8573	GSK3B;CDKN1A;HSP90AB1;CSF1;PPP2R2A;PIK3R1;HSP90B1;PPP2CA;COMP;CCND3;MYC;CHAD;SPP1;EIF4EBP1;RAC1;FGF21;MCL1;YWHAH;HSP90AA1;RPS6;PRKCA;OSMR;EFNA1;COL2A1;COL9A1;COL9A3;COL9A2;MET;FGFR2;ATF4;TLR2;CREB5		Thermogenesis	6.13837e-32	17.8602	1347.08	32.756	COX7B;NDUFA13;NDUFA11;UQCRB;NDUFB4;COX17;NDUFB3;ATP5K;NDUFB2;ATP5J;UQCR11;COX7A2;ATP5H;UQCR10;COX5B;COX6A1;COX7C;ATP5G1;UQCRH;ATP5L;ATP5E;COX14;NDUFV3;COX8A;NDUFA7;NDUFA6;NDUFA5;NDUFA4;NDUFA3;NDUFA2;NDUFA1;NDUFC2;NDUFC1;COX6C;COX6B1;ATP5J2;UQCRQ;NDUFS6;NDUFS5;NDUFAB1;COX20
5	Apoptosis	1.15416e-08	7.27887	161.186	9.61716	JUN;GADD45B;GADD45A;PIK3R1;FOS;ACTB;ACTG1;GADD45G;BBC3;TNFRSF1A;TUBA1A;DDIT3;LMNA;FAS;CTSD;BIRC2;ATF4;MCL1;CTSB		Huntington disease	1.71898e-31	20.2038	1498.53	32.2119	NDUFA13;COX7B;NDUFA11;UQCRB;NDUFB4;NDUFB3;NDUFB2;ATP5J;COX7A2;UQCR11;ATP5H;UQCR10;COX6A1;COX5B;COX7C;ATP5G1;UQCRH;ATP5E;POLR2F;NDUFV3;POLR2I;POLR2L;COX8A;NDUFA7;NDUFA6;NDUFA5;NDUFA4;NDUFA3;NDUFA2;NDUFA1;NDUFC2;NDUFC1;COX6C;COX6B1;UQCRQ;NDUFS6;NDUFS5;NDUFAB1
6	Fluid shear stress and atherosclerosis	1.23042e-08	7.16073	156.806	9.51019	JUN;HSP90AA1;VCAM1;HSP90AB1;SDC4;CAV2;DUSP1;MMP2;PIK3R1;FOS;ACTB;KLF2;ACTG1;ICAM1;HSP90B1;TNFRSF1A;HMOX1;RAC1;SQSTM1		Alzheimer disease	1.66773e-30	21.0461	1509.34	31.1459	NDUFA13;COX7B;NDUFA11;UQCRB;NDUFB4;NDUFB3;NDUFB2;ATP5J;COX7A2;UQCR11;ATP5H;UQCR10;COX6A1;COX5B;COX7C;ATP5G1;UQCRH;ATP5E;NDUFV3;COX8A;NDUFA7;NDUFA6;NDUFA5;NDUFA4;NDUFA3;NDUFA2;NDUFA1;NDUFC2;NDUFC1;COX6C;COX6B1;UQCRQ;NDUFS6;NDUFS5;NDUFAB1;CALM1
7	Pathways in cancer	7.70179e-08	3.44738	68.6365	8.64671	GSK3B;CDKN1A;CAMK2D;HSP90AB1;SLC2A1;PIK3R1;PTGS2;ETS1;BBC3;HSP90B1;GNAI2;CDC42;GNA13;CCND3;MYC;PIM1;HMOX1;RAC1;FGF21;JUN;HSP90AA1;TGFB2;GADD45B;STAT1;GADD45A;MMP2;PRKCA;FOS;RUNX1;GADD45G;BMP2;GNAS;FAS;MET;BIRC2;FGFR2		Non-alcoholic fatty liver disease (NAFLD)	3.20844e-26	20.5858	1270.09	26.7947	NDUFA13;COX7B;NDUFA11;UQCRB;NDUFB4;NDUFB3;NDUFB2;COX7A2;UQCR11;UQCR10;COX6A1;COX5B;COX7C;UQCRH;NDUFV3;COX8A;NDUFA7;NDUFA6;NDUFA5;NDUFA4;NDUFA3;NDUFA2;NDUFA1;NDUFC2;NDUFC1;COX6C;COX6B1;UQCRQ;NDUFS6;NDUFS5;NDUFAB1
8	Osteoclast differentiation	8.04443e-08	7.12785	140.652	8.56981	TGFB2;JUN;JUND;CSF1;STAT1;NFATC2;TNFRSF11B;PIK3R1;FOS;FOSL2;TNFRSF1A;SOCS3;SOCS1;FOSB;RAC1;JUNB;SQSTM1		Retrograde endocannabinoid signaling	5.02111e-12	11.0139	318.077	12.5422	NDUFA13;NDUFA7;NDUFA6;NDUFA11;NDUFA5;NDUFA4;NDUFB4;NDUFA3;NDUFB3;NDUFA2;NDUFB2;NDUFA1;NDUFC2;NDUFC1;GNG5;NDUFS6;NDUFS5;NDUFAB1;NDUFV3
9	Proteoglycans in cancer	1.01592e-07	5.40217	104.702	8.4173	CD63;CDKN1A;TGFB2;CAMK2D;SDC4;CAV2;MMP2;RPS6;PRKCA;PIK3R1;ACTB;ACTG1;CDC42;MRAS;MYC;TIMP3;FAS;RAC1;MET;TLR2;HBEGF		Cardiac muscle contraction	8.00526e-10	14.8924	352.804	10.2885	COX8A;COX7B;UQCRB;UQCR11;COX7A2;UQCR10;COX6A1;COX5B;COX6C;COX7C;UQCRH;COX6B1;UQCRQ
10	Influenza A	1.16197e-07	5.9516	113.925	8.3132	FDPS;HSPA8;GSK3B;JUN;STAT1;PRKCA;PIK3R1;ACTB;ACTG1;ICAM1;TNFRSF1A;SOCS3;CXCL10;DNAJB1;FAS;NUP98;MYD88;HSPA1B;HSPA1A		Spliceosome	0.00132537	5.35129	49.5804	4.02379	SF3B5;DDX5;LSM6;SNRPD2;SNRPG;SNRNP27;SNRPE;SNRPF;LSM5
11	Estrogen signaling pathway	7.85615e-07	6.29327	107.678	7.43078	HSPA8;JUN;HSP90AA1;HSP90AB1;MMP2;PIK3R1;FOS;HSP90B1;GNAI2;GNAS;CTSD;HSPA1B;ATF4;CREB5;HBEGF;HSPA1A		Protein export	0.077755	8.62686	43.2286	2.17622	SEC61G;SEC61B;SEC62
12	AGE-RAGE signaling pathway in diabetic complications	7.85615e-07	7.44511	126.927	7.40401	EGR1;TGFB2;JUN;VCAM1;STAT1;MMP2;SERPINE1;PRKCA;PIK3R1;F3;ICAM1;CDC42;PIM1;RAC1		RNA polymerase	0.077755	8.62686	43.2286	2.17622	POLR2F;POLR2I;POLR2L
13	Chagas disease (American trypanosomiasis)	9.35078e-07	7.27706	122.212	7.29361	TGFB2;JUN;SERPINE1;PPP2R2A;PIK3R1;FOS;TNFRSF1A;GNAI2;PPP2CA;GNAS;FAS;CALR;MYD88;TLR2		Protein processing in endoplasmic reticulum	0.282218	2.75921	10.0473	1.58143	SELENOS;SSR4;SEC61G;SEC61B;SEC62;RBX1
14	Focal adhesion	1.3241e-06	4.91874	80.5305	7.11035	GSK3B;JUN;CAV2;PRKCA;PIK3R1;ACTB;ACTG1;COMP;CDC42;CCND3;COL2A1;CHAD;COL9A1;SPP1;COL9A3;COL9A2;RAC1;MET;BIRC2		RNA degradation	0.282218	3.64334	12.9982	1.54941	ZCCHC7;LSM6;CNOT3;LSM5
15	IL-17 signaling pathway	1.33621e-06	7.69629	125.404	7.07643	GSK3B;HSP90AA1;CEBPB;JUN;HSP90AB1;JUND;CXCL1;FOS;PTGS2;HSP90B1;CXCL10;FOSB;ANAPC5		Alcoholism	0.55155	2.24041	6.33725	1.22845	GNG5;HIST1H2AE;CALM1;HIST1H4D;HIST1H2AP;HIST1H2AB
16	Human papillomavirus infection	1.45769e-06	3.66021	58.9084	6.98967	ATP6V1A;GSK3B;CDKN1A;H2-Q4;PPP2R2A;PIK3R1;PTGS2;PPP2CA;COMP;CDC42;CCND3;CHAD;SPP1;EIF4EBP1;CSNK1A1;STAT1;TNFRSF1A;COL2A1;IRF1;COL9A1;GNAS;FAS;COL9A3;COL9A2;ATP6V0C;CREB5		Neomycin, kanamycin and gentamicin biosynthesis	0.589439	17.8614	48.1836	1.17157	HK2
17	Human T-cell leukemia virus 1 infection	1.45769e-06	4.37976	70.4348	6.98428	EGR1;FDPS;JUN;CDKN1A;TGFB2;SLC2A1;H2-Q4;NFATC2;PIK3R1;FOS;ETS1;ICAM1;TNFRSF1A;CCND3;ZFP36;MYC;ANAPC5;CALR;B2M;ATF4;CREB5		Cell cycle	0.755631	2.41377	5.7656	1.03737	ANAPC13;STAG1;STAG2;RBX1
18	Ferroptosis	1.93761e-06	13.3126	209.103	6.82154	FTL1;MAP1LC3B;MAP1LC3A;ACSL1;PCBP1;FTH1;HMOX1;SLC3A2;SAT1		Vasopressin-regulated water reabsorption	0.928291	3.49126	7.42131	0.923171	DYNC1I2;DYNLL1
19	Epstein-Barr virus infection	1.93761e-06	4.46325	70.0109	6.81238	PDIA3;JUN;CDKN1A;GADD45B;GADD45A;STAT1;H2-Q4;PIK3R1;ICAM1;GADD45G;CXCL10;CCND3;MYC;FAS;CALR;RAC1;VIM;B2M;MYD88;TLR2		TGF-beta signaling pathway	0.962093	2.44297	4.94141	0.878449	ID1;ID3;RBX1
20	Kaposi sarcoma-associated herpesvirus infection	3.36963e-06	4.49034	67.7207	6.54979	GSK3B;GABARAPL1;JUN;CDKN1A;STAT1;H2-Q4;NFATC2;CXCL1;PIK3R1;FOS;PTGS2;ICAM1;TNFRSF1A;RCAN1;ZFP36;UBB;MYC;FAS;RAC1		Systemic lupus erythematosus	0.962093	2.06435	4.09682	0.861881	HIST1H2AE;HIST1H2AP;HIST1H4D;HIST1H2AB
21	Legionellosis	4.82795e-06	9.56716	140.059	6.35787	EEF1A1;CLK1;HSPA8;ARF1;CXCL1;HSPA1B;MYD88;TLR2;HSPD1;HSPA1A		Proteoglycans in cancer	0.975169	1.8127	3.41659	0.818559	COL1A1;ITGB1;DDX5;IGF2;PDCD4
22	Colorectal cancer	4.82795e-06	7.27473	106.404	6.35221	GSK3B;CDKN1A;TGFB2;JUN;GADD45B;GADD45A;MYC;RAC1;FOS;PIK3R1;BBC3;GADD45G		HIF-1 signaling pathway	0.975169	2.12712	3.70738	0.756936	ELOB;HK2;RBX1
23	Parathyroid hormone synthesis, secretion and action	6.009e-06	6.38104	91.6523	6.23787	EGR1;CDKN1A;JUND;PRKCA;FOS;GNAI2;GNA13;MAFB;GNAS;PDE4B;ATF4;CREB5;HBEGF		RNA transport	0.975169	1.75824	2.81489	0.695293	UPF2;SUMO2;EIF3J1;THOC7
24	Cellular senescence	6.44223e-06	4.69567	66.9183	6.18915	TGFB2;CDKN1A;GADD45B;GADD45A;SERPINE1;H2-Q4;NFATC2;PIK3R1;ETS1;ZFP36L2;ZFP36L1;GADD45G;CCND3;MRAS;MYC;EIF4EBP1;SQSTM1		Cytosolic DNA-sensing pathway	0.975169	2.42391	3.81874	0.684206	POLR2F;POLR2L
25	Human cytomegalovirus infection	8.23959e-06	3.96411	55.3554	6.06455	PDIA3;GSK3B;CDKN1A;H2-Q4;NFATC2;PRKCA;PIK3R1;PTGS2;GNAI2;TNFRSF1A;GNA13;MYC;EIF4EBP1;GNAS;FAS;CALR;RAC1;B2M;ATF4;CREB5		Ribosome biogenesis in eukaryotes	0.975169	1.91713	2.95837	0.67017	CSNK2A1;REXO2;NOP10
26	Hippo signaling pathway	1.94682e-05	4.81672	62.9309	5.6741	GSK3B;TGFB2;SERPINE1;PPP2R2A;CSNK1E;ACTB;ACTG1;BBC3;PPP2CA;CCND3;BMP2;MYC;ID2;BIRC2;YWHAH		Mitophagy	0.975169	2.3442	3.58079	0.663389	CSNK2A1;TOMM7
27	HIF-1 signaling pathway	2.42047e-05	6.00463	76.9168	5.56313	CDKN1A;CAMK2D;SERPINE1;RPS6;EIF4EBP1;SLC2A1;HMOX1;PRKCA;ENO1;PIK3R1;TIMP1;ALDOA		Oocyte meiosis	0.975169	1.90007	2.90023	0.662899	ANAPC13;CALM1;RBX1
28	Measles	2.76583e-05	4.9715	62.8389	5.48941	HSPA8;GSK3B;JUN;STAT1;PIK3R1;FOS;BBC3;CCND3;RACK1;FAS;MYD88;HSPA1B;TLR2;HSPA1A		Central carbon metabolism in cancer	0.975169	2.30628	3.46934	0.653311	PGAM1;HK2
29	Antigen processing and presentation	3.327e-05	6.39915	79.4776	5.39395	PDIA3;HSPA8;HSP90AA1;HSP90AB1;HSPA5;H2-Q4;CALR;B2M;HSPA1B;CTSB;HSPA1A		Glycolysis / Gluconeogenesis	0.975169	2.1995	3.16184	0.624312	PGAM1;HK2
30	Hepatitis B	0.000108883	4.33331	48.5352	4.86432	TGFB2;JUN;CDKN1A;STAT1;NFATC2;PRKCA;PIK3R1;FOS;MYC;FAS;MYD88;ATF4;CREB5;TLR2		Phagosome	0.975169	1.62729	2.32465	0.620407	ITGB1;DYNC1I2;SEC61G;SEC61B
31	Renal cell carcinoma	0.000122352	6.98472	77.1887	4.79942	CDC42;CDKN1A;TGFB2;JUN;SLC2A1;RAC1;PIK3R1;ETS1;MET		Renal cell carcinoma	0.975169	2.16606	3.06752	0.615036	ELOB;RBX1
32	Hepatocellular carcinoma	0.00017085	4.11081	43.8188	4.62933	GSK3B;TGFB2;CDKN1A;GADD45B;GADD45A;CSNK1A1;PRKCA;PIK3R1;ACTB;ACTG1;GADD45G;MYC;HMOX1;MET		Phenylalanine metabolism	0.975169	3.24457	4.19408	0.561389	MIF
33	Toxoplasmosis	0.00017085	5.20687	55.4775	4.62727	HSPA8;TGFB2;SOCS1;STAT1;MYD88;BIRC2;HSPA1B;TNFRSF1A;TLR2;GNAI2;HSPA1A		Pertussis	0.975169	1.93111	2.43262	0.547081	ITGB1;CALM1
34	Oxytocin signaling pathway	0.000233188	4.24376	43.7691	4.47921	JUN;CDKN1A;CAMK2D;NFATC2;PRKCA;FOS;EEF2;PTGS2;ACTB;ACTG1;GNAI2;RCAN1;GNAS		Apelin signaling pathway	0.975169	1.58865	1.91767	0.524241	MEF2C;GNG5;CALM1
35	Pancreatic cancer	0.000241533	6.24168	63.9748	4.45135	CDC42;CDKN1A;TGFB2;GADD45B;STAT1;GADD45A;RAC1;PIK3R1;GADD45G		Ubiquitin mediated proteolysis	0.975169	1.58865	1.91767	0.524241	ANAPC13;ELOB;RBX1
36	Salmonella infection	0.00031277	5.96938	59.3003	4.31432	CDC42;JUN;CXCL1;RAC1;FOS;PFN1;ACTB;MYD88;ACTG1		Phototransduction	0.975169	2.74484	3.17993	0.503135	CALM1
37	Hepatitis C	0.00031277	4.06928	40.3441	4.30572	GSK3B;CDKN1A;STAT1;PPP2R2A;PIK3R1;TNFRSF1A;PPP2CA;SOCS3;CXCL10;MYC;FAS;EIF3E;YWHAH		Fluid shear stress and atherosclerosis	0.975169	1.53152	1.75475	0.497596	MEF2C;SUMO2;CALM1
38	Transcriptional misregulation in cancer	0.00031277	3.81655	37.8179	4.30339	CDKN1A;CEBPB;GADD45B;H3F3B;GADD45A;FUS;MLF1;RUNX1;GADD45G;EWSR1;MYC;DDIT3;ID2;MET		ECM-receptor interaction	0.975169	1.76359	2.012	0.495467	ITGB1;COL1A1
39	Rap1 signaling pathway	0.000345608	3.56609	34.8874	4.24875	CSF1;PRKCA;PIK3R1;ACTB;GNAI2;ACTG1;EFNA1;CDC42;MRAS;GNAS;RAC1;PFN1;MET;FGFR2;FGF21		PPAR signaling pathway	0.975169	1.72092	1.90945	0.481873	SCD2;DBI
40	Toll-like receptor signaling pathway	0.000354223	5.14898	50.1158	4.22706	CXCL10;JUN;STAT1;SPP1;MAP3K8;PIK3R1;RAC1;FOS;MYD88;TLR2		Circadian rhythm	0.975169	2.46052	2.63925	0.465841	RBX1
41	Cell cycle	0.000459209	4.50604	42.5771	4.1036	CDKN2D;GSK3B;CCND3;TGFB2;CDKN1A;GADD45B;GADD45A;MYC;ANAPC5;GADD45G;YWHAH		Biosynthesis of unsaturated fatty acids	0.975169	2.30154	2.34991	0.443421	SCD2
42	Malaria	0.000485134	7.60241	71.2004	4.06738	COMP;TGFB2;VCAM1;MET;MYD88;ICAM1;TLR2		beta-Alanine metabolism	0.975169	2.30154	2.34991	0.443421	SMS
43	ErbB signaling pathway	0.000485134	5.49014	51.3128	4.05907	GSK3B;CDKN1A;CAMK2D;JUN;MYC;EIF4EBP1;PRKCA;PIK3R1;HBEGF		Galactose metabolism	0.975169	2.30154	2.34991	0.443421	HK2
44	Amphetamine addiction	0.000590303	6.09055	55.4705	3.95539	CAMK2D;JUN;GNAS;FOSB;PRKCA;FOS;CREB5;ATF4		Starch and sucrose metabolism	0.975169	2.22951	2.22209	0.432851	HK2
45	Gastric cancer	0.000590303	3.99363	36.3607	3.95411	GSK3B;TGFB2;CDKN1A;GADD45B;GADD45A;CSNK1A1;MYC;PIK3R1;MET;FGFR2;FGF21;GADD45G		SNARE interactions in vesicular transport	0.975169	2.22951	2.22209	0.432851	BET1L
46	Necroptosis	0.000679841	3.66682	32.7868	3.88323	HSP90AA1;CAMK2D;HSP90AB1;STAT1;HIST2H2AA1;TNFRSF1A;FTL1;FTH1;FAS;GLUL;SQSTM1;HIST1H2AC;BIRC2		Fructose and mannose metabolism	0.975169	2.09815	1.99461	0.412864	HK2
47	Tuberculosis	0.000720363	3.622	31.9766	3.83414	HSPA9;TGFB2;CEBPB;CAMK2D;STAT1;CEBPG;TNFRSF1A;HSPD1;LAMP2;CTSD;ATP6V0C;MYD88;TLR2		Circadian entrainment	0.975169	1.47149	1.35061	0.398618	GNG5;CALM1
48	FoxO signaling pathway	0.000720363	4.16895	36.7456	3.82791	CDKN2D;GABARAPL1;TGFB2;CDKN1A;GADD45B;GADD45A;PLK2;CSNK1E;PIK3R1;KLF2;GADD45G		Glucagon signaling pathway	0.975169	1.42713	1.25896	0.38312	PGAM1;CALM1
49	GnRH signaling pathway	0.000720363	5.0819	44.7685	3.82587	CDC42;EGR1;CAMK2D;JUN;MMP2;GNAS;PRKCA;HBEGF;ATF4		Human immunodeficiency virus 1 infection	0.975169	1.22031	1.05957	0.377089	GNG5;ELOB;CALM1;RBX1
50	p53 signaling pathway	0.000720363	5.79964	51.0379	3.82188	CDKN1A;CCND3;GADD45B;GADD45A;SERPINE1;FAS;BBC3;GADD45G		Tyrosine metabolism	0.975169	1.82869	1.55236	0.36867	MIF
51	Viral carcinogenesis	0.000735287	3.22947	28.2898	3.80437	JUN;CDKN1A;H2-Q4;PIK3R1;CDC42;HIST1H4A;CCND3;HNRNPK;HIST1H2BE;RAC1;HIST1H2BB;ATF4;HIST1H2BC;YWHAH;CREB5		Glycine, serine and threonine metabolism	0.975169	1.82869	1.55236	0.36867	PGAM1
52	Phagosome	0.000750227	3.57826	31.1921	3.7858	ATP6V1A;H2-Q4;TUBB4B;ACTB;ACTG1;COMP;TUBB5;TUBA1A;LAMP2;CALR;RAC1;ATP6V0C;TLR2		Homologous recombination	0.975169	1.78288	1.4807	0.360686	SEM1
53	Prolactin signaling pathway	0.000750227	5.70872	49.6734	3.77893	SOCS2;GSK3B;SOCS3;SOCS1;STAT1;IRF1;FOS;PIK3R1		Necroptosis	0.975169	1.23729	1.01196	0.355204	HIST1H2AE;HIST1H2AP;HIST1H2AB
54	Thyroid hormone synthesis	0.000811485	5.62061	48.3604	3.73672	GPX1;HSPA5;GNAS;PRKCA;PDIA4;CREB5;ATF4;HSP90B1		Carbohydrate digestion and absorption	0.975169	1.69781	1.35052	0.345459	HK2
55	Wnt signaling pathway	0.000874181	3.72187	31.6201	3.68966	GSK3B;CCND3;JUN;CAMK2D;BAMBI;CSNK1A1;MYC;SFRP5;NFATC2;PRKCA;CSNK1E;RAC1		Nucleotide excision repair	0.975169	1.69781	1.35052	0.345459	RBX1
56	Leukocyte transendothelial migration	0.000874181	4.36078	36.9604	3.68092	CDC42;VCAM1;MMP2;PRKCA;PIK3R1;RAC1;ACTB;ACTG1;ICAM1;GNAI2		Mineral absorption	0.975169	1.65824	1.2913	0.338194	ATOX1
57	Thyroid hormone signaling pathway	0.000874181	4.36078	36.9604	3.68092	RCAN1;GSK3B;STAT1;MYC;SLC2A1;ATP2A2;PRKCA;PIK3R1;ACTB;ACTG1		Transcriptional misregulation in cancer	0.975169	1.18875	0.906212	0.331074	MEF2C;DDX5;HPGD
58	Human immunodeficiency virus 1 infection	0.000983485	3.09769	25.8361	3.6222	PDIA3;JUN;H2-Q4;NFATC2;PRKCA;PIK3R1;FOS;GNAI2;TNFRSF1A;FAS;CALR;RAC1;B2M;MYD88;TLR2		Proteasome	0.975169	1.58438	1.18312	0.324306	SEM1
59	Chronic myeloid leukemia	0.000984472	5.37181	44.706	3.61434	CDKN1A;TGFB2;GADD45B;GADD45A;MYC;PIK3R1;RUNX1;GADD45G		Type II diabetes mellitus	0.975169	1.51681	1.08693	0.311212	HK2
60	Endometrial cancer	0.000990529	6.25793	51.8193	3.59622	GSK3B;CDKN1A;GADD45B;GADD45A;MYC;PIK3R1;GADD45G		Amino sugar and nucleotide sugar metabolism	0.975169	1.48513	1.04279	0.304942	HK2
61	VEGF signaling pathway	0.000990529	6.25793	51.8193	3.59622	CDC42;HSPB1;NFATC2;PRKCA;RAC1;PIK3R1;PTGS2		Arginine and proline metabolism	0.975169	1.45475	1.00104	0.298846	SMS
62	JAK-STAT signaling pathway	0.000990529	3.62318	29.9514	3.59014	SOCS2;SOCS3;CCND3;CDKN1A;SOCS1;STAT1;MYC;PIM1;PIK3R1;OSMR;PTPN2;MCL1		Cysteine and methionine metabolism	0.975169	1.45475	1.00104	0.298846	SMS
63	Prostate cancer	0.00100307	4.67598	38.5208	3.57772	GSK3B;CDKN1A;HSP90AA1;HSP90AB1;PIK3R1;FGFR2;ATF4;HSP90B1;CREB5		N-Glycan biosynthesis	0.975169	1.45475	1.00104	0.298846	DPM3
64	Breast cancer	0.00141913	3.70628	29.188	3.4202	GSK3B;JUN;CDKN1A;GADD45B;GADD45A;CSNK1A1;MYC;PIK3R1;FOS;FGF21;GADD45G		Platelet activation	0.975169	1.15891	0.760843	0.285122	COL1A1;ITGB1
65	Mitophagy	0.00156201	5.69772	44.2363	3.3718	GABARAPL1;JUN;MRAS;UBB;CITED2;SQSTM1;ATF4		Relaxin signaling pathway	0.975169	1.10467	0.672769	0.264496	COL1A1;GNG5
66	Alcoholism	0.00157561	3.20959	24.842	3.36141	H3F3B;HIST2H2AA1;GNAI2;HIST1H4A;GNAS;FOSB;HIST1H2BE;SLC29A1;HIST1H2BB;HIST1H2AC;ATF4;HIST1H2BC;CREB5		Rap1 signaling pathway	0.975169	1.03733	0.610162	0.255454	ITGB1;ID1;CALM1
67	ECM-receptor interaction	0.00158923	4.8687	37.5682	3.35114	COMP;COL2A1;SDC4;CHAD;SPP1;COL9A1;COL9A3;COL9A2		Dopaminergic synapse	0.975169	1.07122	0.620767	0.251671	GNG5;CALM1
68	Rheumatoid arthritis	0.00169839	4.80439	36.6816	3.31585	ATP6V1A;TGFB2;JUN;CSF1;FOS;ATP6V0C;ICAM1;TLR2		Lysine degradation	0.975169	1.22845	0.709309	0.250763	PLOD2
69	Cocaine addiction	0.00200659	6.50117	48.4576	3.23709	JUN;GNAS;FOSB;GNAI2;CREB5;ATF4		Signaling pathways regulating pluripotency of stem cells	0.975169	1.05525	0.596556	0.245517	ID1;ID3
70	Relaxin signaling pathway	0.00201179	3.78104	28.0914	3.22661	JUN;MMP2;GNAS;PRKCA;PIK3R1;RLN1;FOS;ATF4;CREB5;GNAI2		Insulin signaling pathway	0.975169	1.03973	0.57345	0.239529	CALM1;HK2
71	Axon guidance	0.00201179	3.27541	24.3118	3.22356	EFNA1;CDC42;GSK3B;CAMK2D;RGS3;NFATC2;PRKCA;PIK3R1;RAC1;MET;RND1;GNAI2		Glutathione metabolism	0.975169	1.13066	0.594683	0.228421	SMS
72	Leishmaniasis	0.00205768	5.31678	39.2696	3.20769	TGFB2;JUN;STAT1;FOS;PTGS2;MYD88;TLR2		Aminoacyl-tRNA biosynthesis	0.975169	1.09576	0.555596	0.220204	LARS2
73	Spliceosome	0.00206236	3.74986	27.6361	3.20071	HSPA8;HNRNPK;SNRNP70;PCBP1;HNRNPA1;SRSF7;SF3B1;SNRPA;HSPA1B;HSPA1A		Leishmaniasis	0.975169	1.07911	0.537292	0.216237	ITGB1
74	Dopaminergic synapse	0.00242418	3.65929	26.3274	3.1246	PPP2CA;GSK3B;CAMK2D;GNAS;PPP2R2A;PRKCA;FOS;ATF4;CREB5;GNAI2		Long-term potentiation	0.975169	1.07911	0.537292	0.216237	CALM1
75	Small cell lung cancer	0.00282847	4.34504	30.5326	3.05179	CDKN1A;GADD45B;GADD45A;MYC;PIK3R1;PTGS2;BIRC2;GADD45G		Amphetamine addiction	0.975169	1.06295	0.519757	0.21236	CALM1
76	Melanoma	0.00300941	4.90654	34.109	3.0191	CDKN1A;GADD45B;GADD45A;PIK3R1;MET;FGF21;GADD45G		Ras signaling pathway	0.975169	0.927944	0.430279	0.201378	GNG5;IGF2;CALM1
77	Bacterial invasion of epithelial cells	0.00349653	4.75959	32.3112	2.94827	CDC42;CAV2;RAC1;PIK3R1;MET;ACTB;ACTG1		mTOR signaling pathway	0.975169	0.936411	0.429883	0.199374	LAMTOR2;LAMTOR4
78	Thyroid cancer	0.00357946	7.09775	47.9261	2.93249	CDKN1A;GADD45B;GADD45A;MYC;GADD45G		Oxytocin signaling pathway	0.975169	0.936411	0.429883	0.199374	MEF2C;CALM1
79	Glioma	0.00368983	4.68936	31.4618	2.91377	CDKN1A;CAMK2D;GADD45B;GADD45A;PRKCA;PIK3R1;GADD45G		Adherens junction	0.975169	1.00286	0.45652	0.197699	CSNK2A1
80	African trypanosomiasis	0.00444871	6.67955	43.481	2.82707	VCAM1;FAS;PRKCA;MYD88;ICAM1		Arrhythmogenic right ventricular cardiomyopathy (ARVC)	0.975169	1.00286	0.45652	0.197699	ITGB1
81	Sphingolipid signaling pathway	0.00463811	3.57318	23.0665	2.80357	PPP2CA;GNA13;PPP2R2A;PRKCA;PIK3R1;RAC1;CTSD;TNFRSF1A;GNAI2		Bacterial invasion of epithelial cells	0.975169	0.975283	0.428567	0.190841	ITGB1
82	Longevity regulating pathway	0.00505216	3.88081	24.673	2.76111	HSPA8;EIF4EBP1;PIK3R1;CRYAB;HSPA1B;ATF4;CREB5;HSPA1A		Gastric acid secretion	0.975169	0.975283	0.428567	0.190841	CALM1
83	Non-alcoholic fatty liver disease (NAFLD)	0.0050631	3.24139	20.5614	2.7549	CDC42;SOCS3;GSK3B;JUN;DDIT3;FAS;PIK3R1;RAC1;ATF4;TNFRSF1A		Glioma	0.975169	0.962054	0.415402	0.187522	CALM1
84	RNA degradation	0.0062604	4.19402	25.6639	2.65752	HSPA9;BTG2;BTG1;ENO1;PABPC1;TOB1;HSPD1		Wnt signaling pathway	0.975169	0.900575	0.384449	0.185397	CSNK2A1;RBX1
85	cAMP signaling pathway	0.00657032	2.76075	16.7274	2.63139	JUN;CAMK2D;GNAS;PDE4B;ORAI1;ATP2A2;SOX9;PIK3R1;RAC1;FOS;GNAI2;CREB5		Renin secretion	0.975169	0.949179	0.402743	0.184274	CALM1
86	Basal cell carcinoma	0.00678335	4.78665	28.7936	2.61246	GSK3B;CDKN1A;BMP2;GADD45B;GADD45A;GADD45G		Salivary secretion	0.975169	0.924431	0.378848	0.177982	CALM1
87	Mineral absorption	0.007061	5.82171	34.719	2.59001	FTL1;FTH1;HMOX1;MT2;MT1		Salmonella infection	0.975169	0.924431	0.378848	0.177982	DYNC1I2
88	Central carbon metabolism in cancer	0.00715429	4.70388	27.918	2.57758	SLC7A5;MYC;SLC2A1;PIK3R1;MET;FGFR2		cGMP-PKG signaling pathway	0.975169	0.836492	0.309074	0.160467	MEF2C;CALM1
89	Gap junction	0.00715429	4.03413	23.8687	2.56959	GJA1;TUBB5;TUBA1A;GNAS;PRKCA;TUBB4B;GNAI2		Hypertrophic cardiomyopathy (HCM)	0.975169	0.837084	0.299277	0.15527	ITGB1
90	Insulin secretion	0.00715429	4.03413	23.8687	2.56959	CAMK2D;SLC2A1;GNAS;PRKCA;CCK;CREB5;ATF4		Dilated cardiomyopathy (DCM)	0.975169	0.7993	0.267264	0.145216	ITGB1
91	Insulin resistance	0.00732273	3.57496	21.0293	2.55468	SOCS3;GSK3B;SLC2A1;TRIB3;PIK3R1;OGT;TNFRSF1A;CREB5		GABAergic synapse	0.975169	0.7993	0.267264	0.145216	GNG5
92	Non-small cell lung cancer	0.00803026	4.54662	26.2759	2.50988	CDKN1A;GADD45B;GADD45A;PRKCA;PIK3R1;GADD45G		GnRH signaling pathway	0.975169	0.7993	0.267264	0.145216	CALM1
93	Apelin signaling pathway	0.00837361	3.1831	18.2281	2.487	GNA13;EGR1;GABARAPL1;MRAS;SERPINE1;RPS6;SPP1;KLF2;GNAI2		Progesterone-mediated oocyte maturation	0.975169	0.7993	0.267264	0.145216	ANAPC13
94	Dilated cardiomyopathy (DCM)	0.00884738	3.83893	21.7314	2.45846	TGFB2;LMNA;GNAS;ATP2A2;EMD;ACTB;ACTG1		Protein digestion and absorption	0.975169	0.7993	0.267264	0.145216	COL1A1
95	MicroRNAs in cancer	0.0089502	2.40352	13.5526	2.44884	CDKN1A;TGFB2;PRKCA;PTGS2;HNRNPK;SOCS1;MYC;PIM1;HMOX1;TIMP3;SPRY2;VIM;MET;MCL1		Morphine addiction	0.975169	0.781653	0.252834	0.140477	GNG5
96	Tight junction	0.00910326	2.90865	16.3212	2.43693	PPP2CA;CDC42;JUN;TUBA1A;PPP2R2A;RAC1;YBX3;ACTB;ACTG1;RUNX1		Small cell lung cancer	0.975169	0.781653	0.252834	0.140477	ITGB1
97	Circadian rhythm	0.00952291	6.97448	38.7489	2.41286	BHLHE40;BHLHE41;NR1D1;CSNK1E		PI3K-Akt signaling pathway	0.975169	0.803993	0.251334	0.135763	COL1A1;ITGB1;GNG5;IGF2
98	Arrhythmogenic right ventricular cardiomyopathy (ARVC)	0.0115117	4.13202	22.0887	2.32162	GJA1;LMNA;ATP2A2;EMD;ACTB;ACTG1		mRNA surveillance pathway	0.975169	0.748589	0.226716	0.131529	UPF2
99	B cell receptor signaling pathway	0.0115117	4.13202	22.0887	2.32162	GSK3B;JUN;NFATC2;RAC1;FOS;PIK3R1		Phosphatidylinositol signaling system	0.975169	0.733079	0.214886	0.127304	CALM1
100	Neurotrophin signaling pathway	0.0119185	3.22514	17.0963	2.30218	CDC42;GSK3B;JUN;CAMK2D;MAGED1;PIK3R1;RAC1;ATF4		Melanogenesis	0.975169	0.718196	0.203793	0.123234	CALM1

## Sheet: Hypertrophic_Terminal
Dataset S??. KEGG Pathway Analysis of KEGG 2019 mouse terms in Aga2 mutant compared to control mice.
	Upregulated KEGG Terms							Downregulated KEGG Terms
	KEGG 2019 Mouse Term	Adjusted P value	Odds Ratio	Combined Score	log10pval	KEGG 2019 Mouse Genes		KEGG 2019 Mouse Term	Adjusted P value	Odds Ratio	Combined Score	log10pval	KEGG 2019 Mouse Genes
1	Proteoglycans in cancer	1.80333e-10	6.20048	173.149	12.1277	CD63;CDKN1A;CAMK2D;SDC4;ROCK2;ACTB;ACTG1;CDC42;NRAS;RRAS;CCND1;CTSL;MYC;RAC1;EIF4B;CAV2;LUM;CAV1;MMP2;RPS6;PRKCA;RHOA;DCN;MRAS;EZR;MET;CD44;HBEGF		Ribosome	1.32843e-51	31.699	3878.43	53.1367	RPL30;MRPS16;RPL32;RPL31;MRPS14;RPL34;RPLP1;MRPL34;MRPL33;RPS15;RPS17;RPS16;RPS19;RPL36AL;RPS18;RPL36;RPL35;RPLP2;RPL38;RPL37;RPS11;RPL39;RPS13;RPS12;RPL23;RPL22;MRPS21;MRPS6;RPL37A;RPL27;RPL26;RPL36A;RPS27L;MRPL20;RPS15A;RPS2;RPS27A;RPL39L;RPL41;RPL35A;RPL23A;RPS26;RPS25;RPS28;RPS27;RPS29;RPL27A;RPS27RT;RPS20;RPL22L1;FAU;RPS21;RPS24;RPS23
2	PI3K-Akt signaling pathway	5.22214e-08	3.95631	85.3122	9.36494	CDKN1A;HSP90AB1;PPP2R2A;HSP90B1;PPP2CA;COMP;NRAS;CCND3;CCND1;PPP2R1A;MYC;EIF4EBP1;RAC1;YWHAG;EIF4B;PCK2;MCL1;YWHAH;HSP90AA1;RPS6;PRKCA;NGF;EFNA1;COL2A1;RHEB;CDK4;GNB2;COL9A1;COL9A3;COL9A2;MET;FGFR2;ATF4		Oxidative phosphorylation	1.10327e-42	32.2123	3257.35	43.9164	NDUFB9;NDUFA13;COX7B;NDUFB8;NDUFB7;NDUFA11;UQCRB;NDUFB6;NDUFA12;NDUFB4;COX17;NDUFB3;ATP5K;NDUFB2;ATP5J;COX7A2;UQCR11;UQCR10;COX6A1;COX5B;COX7C;ATP5G1;COX5A;ATP5L;ATP5E;NDUFV3;COX8A;NDUFA7;NDUFA6;NDUFA5;NDUFA4;NDUFA3;NDUFA2;NDUFA1;NDUFC1;ATP5F1;COX6C;ATP5J2;COX6B1;PPA1;UQCRQ;NDUFS6;NDUFS5;NDUFAB1
3	Apoptosis	4.50923e-07	5.94445	112.958	8.25259	JUN;GADD45B;GADD45A;FOS;NGF;ACTB;ACTG1;GADD45G;TNFRSF1A;NRAS;TUBA1A;CTSL;DDIT3;LMNA;CTSD;BIRC2;ATF4;MCL1;CTSB		Parkinson disease	5.93031e-37	25.9481	2271	38.0099	NDUFB9;NDUFA13;COX7B;NDUFB8;NDUFB7;NDUFA11;UQCRB;NDUFB6;NDUFA12;NDUFB4;NDUFB3;NDUFB2;ATP5J;COX7A2;UQCR11;PARK7;UQCR10;COX6A1;COX5B;COX7C;ATP5G1;COX5A;ATP5E;NDUFV3;COX8A;NDUFA7;NDUFA6;NDUFA5;NDUFA4;NDUFA3;NDUFA2;NDUFA1;NDUFC1;ATP5F1;COX6C;COX6B1;UQCRQ;NDUFS6;NDUFS5;NDUFAB1;CYCS
4	Protein processing in endoplasmic reticulum	6.93984e-07	5.34315	97.6914	7.94041	PDIA3;PPP1R15A;HSPA8;HSP90AA1;HSP90AB1;SAR1A;RPN2;HSPA5;UBE2D2A;DDOST;PDIA4;HSP90B1;HERPUD1;DNAJA1;DNAJB1;OS9;DDIT3;CALR;CRYAB;ATF4		Huntington disease	4.715e-34	18.894	1522	34.9845	NDUFB9;NDUFA13;COX7B;NDUFB8;NDUFB7;NDUFA11;UQCRB;NDUFB6;NDUFA12;NDUFB4;NDUFB3;NDUFB2;ATP5J;COX7A2;UQCR11;UQCR10;COX6A1;COX5B;COX7C;ATP5G1;COX5A;ATP5E;POLR2F;NDUFV3;POLR2I;POLR2L;COX8A;NDUFA7;NDUFA6;NDUFA5;NDUFA4;NDUFA3;NDUFA2;NDUFA1;NDUFC1;ATP5F1;COX6C;COX6B1;UQCRQ;NDUFS6;NDUFS5;NDUFAB1;CYCS
5	Ferroptosis	2.93435e-06	12.5607	208.741	7.21733	FTL1;MAP1LC3B;MAP1LC3A;GPX4;ACSL1;PCBP1;FTH1;HMOX1;SLC3A2;SAT1		Alzheimer disease	4.46502e-32	19.2189	1456.43	32.9113	NDUFB9;NDUFA13;COX7B;NDUFB8;NDUFB7;NDUFA11;UQCRB;NDUFB6;NDUFA12;NDUFB4;NDUFB3;NDUFB2;ATP5J;COX7A2;UQCR11;UQCR10;COX6A1;COX5B;COX7C;ATP5G1;COX5A;ATP5E;NDUFV3;COX8A;NDUFA7;NDUFA6;NDUFA5;NDUFA4;NDUFA3;NDUFA2;NDUFA1;NDUFC1;ATP5F1;COX6C;COX6B1;UQCRQ;NDUFS6;NDUFS5;NDUFAB1;CYCS
6	Viral carcinogenesis	7.49872e-06	4.0629	62.9666	6.73068	CREBBP;JUN;CDKN1A;H2-Q4;RHOA;CDC42;NRAS;CCND3;HNRNPK;SNW1;PKM;CCND1;CDK4;HIST1H2BE;HIST1H4I;RAC1;HIST1H2BG;HIST1H2BB;YWHAG;ATF4;HIST1H2BC;YWHAH		Thermogenesis	8.21737e-32	15.4264	1156.81	32.5672	NDUFB9;COX7B;NDUFA13;NDUFB8;NDUFB7;NDUFA11;UQCRB;NDUFB6;NDUFA12;NDUFB4;COX17;NDUFB3;ATP5K;NDUFB2;ATP5J;UQCR11;COX7A2;UQCR10;COX5B;COX6A1;COX7C;COX5A;ATP5G1;ATP5L;ATP5E;PRKG2;NDUFV3;COX8A;NDUFA7;NDUFA6;NDUFA5;NDUFA4;NDUFA3;NDUFA2;NDUFA1;NDUFC1;COX6C;ATP5F1;COX6B1;ATP5J2;UQCRQ;NDUFS6;NDUFS5;NDUFAB1
7	Fluid shear stress and atherosclerosis	7.90351e-06	5.12857	78.4222	6.6409	JUN;HSP90AA1;HSP90AB1;SDC4;CAV2;CAV1;MMP2;FOS;ACTB;RHOA;ACTG1;HSP90B1;TNFRSF1A;CTSL;HMOX1;RAC1;SQSTM1		Non-alcoholic fatty liver disease (NAFLD)	1.22346e-29	20.0594	1400.78	30.3274	NDUFB9;NDUFA13;COX7B;NDUFB8;NDUFB7;NDUFA11;UQCRB;NDUFB6;NDUFA12;NDUFB4;NDUFB3;NDUFB2;COX7A2;UQCR11;UQCR10;COX6A1;COX5B;COX7C;COX5A;NDUFV3;COX8A;NDUFA7;NDUFA6;NDUFA5;NDUFA4;NDUFA3;NDUFA2;NDUFA1;NDUFC1;COX6C;COX6B1;UQCRQ;NDUFS6;NDUFS5;NDUFAB1;CYCS
8	Focal adhesion	4.21876e-05	4.01694	54.1599	5.85554	JUN;CAV2;ROCK2;CAV1;PRKCA;ACTB;RHOA;ACTG1;COMP;CDC42;CCND3;COL2A1;CCND1;COL9A1;COL9A3;COL9A2;RAC1;MET;BIRC2		Retrograde endocannabinoid signaling	2.39249e-14	11.1236	383.634	14.9781	NDUFB9;NDUFA13;NDUFB8;NDUFA7;NDUFB7;NDUFA6;NDUFA11;NDUFB6;NDUFA5;NDUFA12;NDUFA4;NDUFB4;NDUFA3;NDUFB3;NDUFA2;NDUFB2;NDUFA1;NDUFC1;GNG5;NDUFS6;NDUFS5;NDUFAB1;NDUFV3
9	MAPK signaling pathway	9.41104e-05	3.24011	40.6206	5.44467	HSPA8;JUN;JUND;GADD45B;GADD45A;PRKCA;FOS;NGF;GADD45G;TNFRSF1A;EFNA1;CDC42;PPM1A;NRAS;MRAS;RRAS;MYC;DDIT3;RAC1;MET;FGFR2;ATF4;MAP4K4		Cardiac muscle contraction	7.36211e-11	14.312	376.962	11.4388	COX8A;COX7B;UQCRB;ATP1B3;UQCR11;COX7A2;UQCR10;COX6A1;COX5B;COX6C;COX7C;COX5A;COX6B1;UQCRQ;FXYD2
10	Antigen processing and presentation	9.41104e-05	5.80545	72.0071	5.38672	PDIA3;HSPA8;HSP90AA1;HSP90AB1;HSPA5;CTSL;H2-Q4;CALR;IFI30;B2M;CTSB;H2-AB1		Spliceosome	0.000302531	5.38237	59.2316	4.7793	SF3B5;LSM6;SNRPD2;SNRPD1;SNRPG;SNRNP27;SNRPE;SNRPD3;SNRPF;LSM5;HSPA1B
11	Human cytomegalovirus infection	9.41104e-05	3.41914	42.2677	5.36879	PDIA3;CDKN1A;ROCK2;H2-Q4;PRKCA;RHOA;GNAI2;TNFRSF1A;GNA13;NRAS;CCND1;RHEB;CDK4;MYC;GNB2;EIF4EBP1;GNAS;CALR;RAC1;B2M;ATF4		Protein export	0.0203541	9.71068	65.0673	2.91003	SEC61G;SEC61B;SEC62;SEC11C
12	Mitophagy	0.000107185	7.10143	86.2468	5.2745	GABARAPL1;NRAS;JUN;MRAS;RRAS;UBB;CITED2;TAX1BP1;SQSTM1;ATF4		Legionellosis	0.0464151	5.50483	31.8687	2.51423	NFKBIA;BNIP3;CYCS;CXCL1;HSPA1B
13	Human T-cell leukemia virus 1 infection	0.00015307	3.38147	39.5923	5.08498	FDPS;CREBBP;JUN;CDKN1A;H2-Q4;FOS;ETS1;TNFRSF1A;NRAS;CCND3;ZFP36;CCND1;CDK4;MYC;TSPO;ANAPC5;CALR;B2M;ATF4;H2-AB1		RNA polymerase	0.164345	6.97065	30.9835	1.93037	POLR2F;POLR2I;POLR2L
14	Tight junction	0.000155578	4.01465	46.6431	5.04574	JUN;ROCK2;PPP2R2A;YBX3;ACTB;RHOA;ACTG1;RUNX1;PPP2CA;CDC42;TUBA1A;CCND1;PPP2R1A;CDK4;RAC1;EZR		Galactose metabolism	0.219811	6.00796	24.5121	1.77189	GALE;HK2;GALK1
15	Epstein-Barr virus infection	0.000176542	3.43774	39.2687	4.96088	PDIA3;JUN;CDKN1A;GADD45B;GADD45A;H2-Q4;GADD45G;CCND3;SNW1;CCND1;CDK4;MYC;CIR1;CALR;RAC1;VIM;B2M;CD44;H2-AB1		Protein digestion and absorption	0.229702	3.42682	13.5939	1.72281	COL27A1;FXYD2;COL10A1;COL6A3;ATP1B3
16	Estrogen signaling pathway	0.00018345	4.41009	49.9219	4.91618	HSPA8;JUN;HSP90AA1;HSP90AB1;MMP2;FOS;HSP90B1;GNAI2;NRAS;KRT16;GNAS;CTSD;ATF4;HBEGF		Protein processing in endoplasmic reticulum	0.249953	2.62016	10.0035	1.65809	SELENOS;SEC61G;RRBP1;SEC61B;SEC62;HSPA1B;RBX1
17	Oxytocin signaling pathway	0.000199372	4.08319	45.634	4.8537	JUN;CDKN1A;CAMK2D;ROCK2;PRKCA;FOS;EEF2;ACTB;RHOA;ACTG1;GNAI2;RCAN1;NRAS;CCND1;GNAS		Carbohydrate digestion and absorption	0.393045	4.35333	14.3861	1.43518	FXYD2;ATP1B3;HK2
18	Pathways in cancer	0.00020278	2.44312	27.1234	4.82152	CDKN1A;CAMK2D;HSP90AB1;ROCK2;ETS1;HSP90B1;GNAI2;CDC42;GNA13;NRAS;CCND3;CCND1;MYC;HMOX1;RAC1;JUN;CREBBP;HSP90AA1;GADD45B;GADD45A;MMP2;PRKCA;FOS;RHOA;RUNX1;GADD45G;CDK4;GNB2;GNAS;MET;BIRC2;FGFR2		Mineral absorption	0.393496	4.24693	13.7869	1.40986	FXYD2;ATP1B3;ATOX1
19	Colorectal cancer	0.00024562	5.38058	58.4128	4.7148	CDKN1A;NRAS;JUN;CCND1;GADD45B;GADD45A;MYC;RAC1;FOS;RHOA;GADD45G		Amino sugar and nucleotide sugar metabolism	0.463734	3.78435	11.2683	1.29315	GALE;HK2;GALK1
20	Lysosome	0.000288104	4.42054	47.0584	4.62324	CD63;HEXA;NAGA;LITAF;LAMP1;CTSL;NPC2;LAMP2;PSAP;AGA;CTSD;ATP6V0C;CTSB		ECM-receptor interaction	0.463734	2.94182	8.61354	1.2716	ITGB1;FN1;COL6A3;THBS1
21	Cellular senescence	0.000372571	3.58371	37.0538	4.49039	CDKN1A;GADD45B;GADD45A;H2-Q4;ETS1;GADD45G;CCND3;NRAS;MRAS;CCND1;RRAS;RHEB;CDK4;MYC;EIF4EBP1;SQSTM1		Proximal tubule bicarbonate reclamation	0.463734	5.79322	16.9621	1.27158	FXYD2;ATP1B3
22	Thyroid cancer	0.000477409	8.74168	87.8105	4.3625	CDKN1A;NRAS;CCND1;GADD45B;GADD45A;MYC;GADD45G		PPAR signaling pathway	0.472691	2.86889	8.19589	1.2407	FABP3;ME1;SCD2;DBI
23	Glycolysis / Gluconeogenesis	0.000651641	5.82752	56.4655	4.20808	TPI1;PKM;AKR1A1;PGK1;ALDOC;ENO1;ALDOA;GAPDH;PCK2		Proteoglycans in cancer	0.472691	2.08116	5.86434	1.22377	ITGB1;WNT5B;FN1;IHH;PDCD4;THBS1;WNT4
24	Alcoholism	0.000785056	3.30715	31.2877	4.1087	H3F3B;HIST1H2AP;HIST2H2AA1;GNAI2;NRAS;HIST3H2A;GNB2;GNAS;HIST1H2BE;HIST1H4I;HIST1H2BG;SLC29A1;HIST1H2BB;HIST1H2AC;ATF4;HIST1H2BC		RNA transport	0.488341	2.16906	5.86867	1.17504	RPP21;EIF3J1;EIF2S2;EIF3C;THOC7;EIF4G2
25	Bladder cancer	0.000794329	7.71166	72.1418	4.06278	CDKN1A;NRAS;CCND1;CDK4;MYC;MMP2;HBEGF		Endocrine and other factor-regulated calcium reabsorption	0.488341	3.34667	9.02737	1.17148	FXYD2;ATP1B3;PTH1R
26	Hepatitis C	0.000794329	3.61986	33.8146	4.05692	CDKN1A;CD81;PPP2R2A;TNFRSF1A;PPP2CA;SOCS3;NRAS;CCND1;PPP2R1A;CDK4;MYC;EIF3E;YWHAG;YWHAH		TGF-beta signaling pathway	0.488341	2.67021	7.09345	1.15371	ID1;ID3;THBS1;RBX1
27	Human papillomavirus infection	0.000794329	2.59659	24.1976	4.04718	CREBBP;CDKN1A;CSNK1A1;H2-Q4;PPP2R2A;TNFRSF1A;PPP2CA;COMP;CDC42;NRAS;CCND3;COL2A1;PKM;CCND1;PPP2R1A;RHEB;CDK4;COL9A1;EIF4EBP1;GNAS;COL9A3;COL9A2;ATP6V0C		Small cell lung cancer	0.488341	2.63974	6.92907	1.13998	ITGB1;NFKBIA;FN1;CYCS
28	HIF-1 signaling pathway	0.000794329	4.45122	41.3619	4.03558	CREBBP;CDKN1A;CAMK2D;RPS6;EIF4EBP1;PGK1;HMOX1;PRKCA;ENO1;ALDOA;GAPDH		Neomycin, kanamycin and gentamicin biosynthesis	0.521369	14.4522	36.0752	1.08407	HK2
29	p53 signaling pathway	0.000794329	5.45043	50.2938	4.00745	CDKN1A;CCND3;CCND1;GADD45B;GADD45A;CDK4;PERP;SERPINB5;GADD45G		Signaling pathways regulating pluripotency of stem cells	0.521369	2.20137	5.41148	1.0676	WNT5B;ID1;ID3;FGFR3;WNT4
30	Cell cycle	0.000794329	4.07256	37.5725	4.00669	CCND3;CREBBP;CDKN1A;CCND1;GADD45B;GADD45A;CDK4;MYC;ANAPC5;YWHAG;GADD45G;YWHAH		Cytosolic DNA-sensing pathway	0.521369	2.99954	7.36119	1.0658	NFKBIA;POLR2F;POLR2L
31	Transcriptional misregulation in cancer	0.000804939	3.37329	30.9293	3.982	CDKN1A;CEBPB;TAF15;GADD45B;H3F3B;GADD45A;FUS;KLF3;MLF1;RUNX1;GADD45G;EWSR1;MYC;DDIT3;MET		Mitophagy	0.543418	2.89926	6.89994	1.03358	CSNK2A1;BNIP3;TOMM7
32	Sphingolipid signaling pathway	0.000804939	4.03599	36.9198	3.97277	PPP2CA;GNA13;NRAS;PPP2R1A;ROCK2;PPP2R2A;PRKCA;RAC1;CTSD;RHOA;TNFRSF1A;GNAI2		Central carbon metabolism in cancer	0.545699	2.85159	6.684	1.01797	PGAM1;FGFR3;HK2
33	Adherens junction	0.000804939	5.36364	48.9012	3.95954	CDC42;CREBBP;SNAI2;RAC1;MET;WASF2;ACTB;RHOA;ACTG1		HIF-1 signaling pathway	0.563964	2.32154	5.29373	0.990306	EGLN1;ELOB;HK2;RBX1
34	Parathyroid hormone synthesis, secretion and action	0.000848842	4.31145	38.9505	3.92351	GNA13;CDKN1A;JUND;GNAS;PRKCA;FOS;RHOA;PTHLH;ATF4;HBEGF;GNAI2		Renal cell carcinoma	0.588743	2.67556	5.90606	0.958667	EGLN1;ELOB;RBX1
35	Bacterial invasion of epithelial cells	0.000940833	5.19807	46.2749	3.86623	CDC42;CAV2;CAV1;RAC1;MET;WASF2;ACTB;RHOA;ACTG1		Toxoplasmosis	0.589013	2.2318	4.86077	0.945878	NFKBIA;ITGB1;CYCS;HSPA1B
36	Glioma	0.00101559	5.11904	45.0358	3.82079	CDKN1A;CAMK2D;NRAS;CCND1;GADD45B;GADD45A;CDK4;PRKCA;GADD45G		Bile secretion	0.63072	2.51994	5.24495	0.903932	FXYD2;ATP1B3;HMGCR
37	Chronic myeloid leukemia	0.00109519	5.04238	43.8427	3.77613	CDKN1A;NRAS;CCND1;GADD45B;GADD45A;CDK4;MYC;RUNX1;GADD45G		Hippo signaling pathway	0.654955	1.88476	3.75645	0.865578	WNT5B;YWHAB;ID1;CCN2;WNT4
38	Hepatocellular carcinoma	0.00113291	3.36433	29.0487	3.74984	CDKN1A;GADD45B;GADD45A;CSNK1A1;PRKCA;ACTB;ACTG1;GADD45G;NRAS;CCND1;CDK4;MYC;HMOX1;MET		Aldosterone-regulated sodium reabsorption	0.654955	3.21583	6.39825	0.864076	FXYD2;ATP1B3
39	Spliceosome	0.00119815	3.76537	32.2028	3.71424	HSPA8;SF3B2;HNRNPK;SNW1;DDX39B;PUF60;PCBP1;TRA2A;SRSF2;HNRNPA1;SRSF7;SF3B1		Salivary secretion	0.69137	2.31763	4.42558	0.829296	FXYD2;PRKG2;ATP1B3
40	Kaposi sarcoma-associated herpesvirus infection	0.00122218	3.02337	25.7204	3.69462	GABARAPL1;CREBBP;JUN;CDKN1A;H2-Q4;FOS;TNFRSF1A;RCAN1;NRAS;ZFP36;CCND1;UBB;CDK4;MYC;GNB2;RAC1		Bladder cancer	0.702724	2.96801	5.54399	0.811226	THBS1;FGFR3
41	Phagosome	0.00175168	3.18044	25.7699	3.51893	H2-Q4;TUBB4B;ACTB;ACTG1;COMP;TUBB5;TUBA1A;LAMP1;CTSL;LAMP2;CALR;RAC1;ATP6V0C;H2-AB1		Cell cycle	0.704932	1.94898	3.5863	0.79914	CDKN1C;ANAPC13;YWHAB;RBX1
42	Hippo signaling pathway	0.00175168	3.35475	27.1683	3.51711	PPP2R2A;CSNK1E;ACTB;ACTG1;PPP2CA;CCND3;CCND1;PPP2R1A;MYC;SNAI2;YWHAG;BIRC2;YWHAH		Nucleotide excision repair	0.721387	2.82294	5.06129	0.778654	GTF2H5;RBX1
43	Wnt signaling pathway	0.00179576	3.33176	26.7788	3.49061	CREBBP;JUN;CAMK2D;ROCK2;CSNK1A1;PRKCA;CSNK1E;RHOA;CCND3;CCND1;MYC;SFRP5;RAC1		Proteasome	0.782178	2.63006	4.44081	0.733297	SEM1;PSMA2
44	Non-small cell lung cancer	0.00179576	5.17002	41.5001	3.48611	CDKN1A;NRAS;CCND1;GADD45B;GADD45A;CDK4;PRKCA;GADD45G		Phagosome	0.8029	1.6568	2.71414	0.711452	ITGB1;COLEC12;SEC61G;SEC61B;THBS1
45	Renal cell carcinoma	0.00215861	4.99717	39.0807	3.39643	CDC42;CDKN1A;NRAS;JUN;CREBBP;RAC1;ETS1;MET		Non-homologous end-joining	0.8029	4.81544	7.74082	0.698129	NHEJ1
46	Rap1 signaling pathway	0.00232871	2.91726	22.5293	3.35394	PRKCA;NGF;ACTB;RHOA;GNAI2;ACTG1;EFNA1;CDC42;NRAS;MRAS;RRAS;GNAS;RAC1;MET;FGFR2		IL-17 signaling pathway	0.8029	1.97394	3.14823	0.692652	NFKBIA;CXCL1;IL17B
47	RNA transport	0.00251272	3.17916	24.2417	3.31157	EIF4A2;EEF1A1;EIF5;DDX39B;EIF4EBP1;EIF3H;EIF3E;PABPC1;EIF3F;RAE1;EIF3D;EIF4B;EIF3A		Thiamine metabolism	0.859687	4.1271	6.11169	0.643133	ALPL
48	Influenza A	0.00260428	3.15849	23.9045	3.28689	FDPS;HSPA8;CREBBP;JUN;PRKCA;ACTB;ACTG1;TNFRSF1A;SOCS3;DNAJB1;DDX39B;RAE1;H2-AB1		Systemic lupus erythematosus	0.859687	1.66684	2.46563	0.642417	SNRPD1;H2AFJ;SNRPD3;HIST1H4D
49	Melanoma	0.00290568	4.68388	34.802	3.22688	CDKN1A;NRAS;CCND1;GADD45B;GADD45A;CDK4;MET;GADD45G		Measles	0.859687	1.65485	2.42167	0.635535	NFKBIA;CSNK2A1;CYCS;HSPA1B
50	GnRH signaling pathway	0.00290568	4.16785	30.9171	3.2216	CDC42;CAMK2D;NRAS;JUN;MMP2;GNAS;PRKCA;HBEGF;ATF4		mTOR signaling pathway	0.973784	1.54374	2.02956	0.570969	WNT5B;LAMTOR2;LAMTOR4;WNT4
51	Thyroid hormone synthesis	0.00302186	4.61158	33.835	3.1864	HSPA5;GPX8;GNAS;GPX7;PRKCA;PDIA4;ATF4;HSP90B1		Wnt signaling pathway	0.973784	1.48391	1.83024	0.535654	WNT5B;CSNK2A1;RBX1;WNT4
52	Autophagy	0.00302186	3.47401	25.4853	3.18597	PPP2CA;GABARAPL1;NRAS;MRAS;LAMP1;RRAS;RHEB;CTSL;LAMP2;CTSD;CTSB		Basal cell carcinoma	0.973784	1.89545	2.3349	0.534983	WNT5B;WNT4
53	Non-alcoholic fatty liver disease (NAFLD)	0.00302186	3.24749	23.7733	3.17926	CDC42;SOCS3;JUN;DDIT3;COX4I1;COX4I2;NDUFA4L2;SDHD;RAC1;ADIPOR1;ATF4;TNFRSF1A		Pathways in cancer	0.973784	1.21724	1.44085	0.514077	EGLN1;NFKBIA;ITGB1;WNT5B;GNG5;FN1;CYCS;ELOB;FGFR3;RBX1;WNT4
54	Pancreatic cancer	0.00345754	4.47346	32.0097	3.10758	CDC42;CDKN1A;CCND1;GADD45B;GADD45A;CDK4;RAC1;GADD45G		Thyroid hormone signaling pathway	0.973784	1.54905	1.8015	0.505071	FXYD2;ATP1B3;WNT4
55	Endometrial cancer	0.00345754	5.13661	36.7073	3.10356	CDKN1A;NRAS;CCND1;GADD45B;GADD45A;MYC;GADD45G		Ribosome biogenesis in eukaryotes	0.973784	1.54905	1.8015	0.505071	CSNK2A1;REXO2;NOP10
56	Necroptosis	0.00345754	3.00222	21.4082	3.09686	HSP90AA1;CAMK2D;HSP90AB1;HIST1H2AP;HIST2H2AA1;TNFRSF1A;FTL1;HIST3H2A;FTH1;PPIA;SQSTM1;HIST1H2AC;BIRC2		Glycolysis / Gluconeogenesis	0.973784	1.77844	2.04339	0.498995	PGAM1;HK2
57	Leukocyte transendothelial migration	0.00389933	3.57494	24.9989	3.03695	CDC42;ROCK2;MMP2;PRKCA;RAC1;EZR;ACTB;RHOA;ACTG1;GNAI2		Leishmaniasis	0.973784	1.77844	2.04339	0.498995	ITGB1;NFKBIA
58	Salmonella infection	0.00422677	4.28108	29.5173	2.99438	CDC42;JUN;ROCK2;RAC1;FOS;WASF2;ACTB;ACTG1		Oocyte meiosis	0.973784	1.53527	1.76272	0.498635	ANAPC13;YWHAB;RBX1
59	Prostate cancer	0.00423969	3.83493	26.3639	2.98563	CREBBP;CDKN1A;HSP90AA1;NRAS;HSP90AB1;CCND1;FGFR2;ATF4;HSP90B1		Terpenoid backbone biosynthesis	0.973784	2.62527	2.93591	0.485684	HMGCR
60	Long-term depression	0.00430932	4.8505	33.185	2.97126	PPP2CA;GNA13;NRAS;PPP2R1A;GNAS;PRKCA;GNAI2		cGMP-PKG signaling pathway	0.973784	1.37707	1.49596	0.47179	MEF2C;FXYD2;PRKG2;ATP1B3
61	Choline metabolism in cancer	0.00474318	3.74932	25.2296	2.92242	JUN;NRAS;RHEB;EIF4EBP1;PRKCA;RAC1;FOS;PLPP3;WASF2		p53 signaling pathway	0.973784	1.675	1.7974	0.466031	CYCS;THBS1
62	AGE-RAGE signaling pathway in diabetic complications	0.00537646	3.66744	24.1593	2.86093	CDC42;JUN;NRAS;CCND1;CDK4;MMP2;PRKCA;RAC1;F3		Thyroid hormone synthesis	0.973784	1.62765	1.68866	0.450571	FXYD2;ATP1B3
63	Systemic lupus erythematosus	0.00548677	3.12977	20.5038	2.84516	HIST3H2A;H3F3B;HIST1H2BE;HIST1H4I;HIST1H2BG;HIST1H2BB;HIST1H2AP;HIST1H2AC;HIST2H2AA1;HIST1H2BC;H2-AB1		Bacterial invasion of epithelial cells	0.973784	1.60497	1.63743	0.44308	ITGB1;FN1
64	Chagas disease (American trypanosomiasis)	0.00597783	3.58904	23.1484	2.80109	PPP2CA;JUN;PPP2R1A;GNAS;PPP2R2A;CALR;FOS;TNFRSF1A;GNAI2		Folate biosynthesis	0.973784	2.30988	2.35532	0.442837	ALPL
65	ErbB signaling pathway	0.00611617	3.94188	25.2729	2.78442	CDKN1A;CAMK2D;NRAS;JUN;MYC;EIF4EBP1;PRKCA;HBEGF		Human immunodeficiency virus 1 infection	0.973784	1.24068	1.19196	0.417243	NFKBIA;GNG5;CYCS;ELOB;RBX1
66	Breast cancer	0.00653297	3.03709	19.2253	2.74916	JUN;CDKN1A;NRAS;CCND1;GADD45B;GADD45A;CDK4;CSNK1A1;MYC;FOS;GADD45G		Circadian rhythm	0.973784	1.99087	1.80802	0.394406	RBX1
67	Regulation of actin cytoskeleton	0.00679902	2.59577	16.2857	2.72473	ROCK2;BRK1;ACTB;RHOA;ACTG1;CDC42;GNA13;NRAS;MRAS;RRAS;RAC1;EZR;WASF2;FGFR2		PI3K-Akt signaling pathway	0.973784	1.15623	1.03695	0.389491	ITGB1;GNG5;YWHAB;FN1;COL6A3;FGFR3;THBS1
68	Gap junction	0.00679902	3.84041	24.0425	2.71886	GJA1;NRAS;TUBB5;TUBA1A;GNAS;PRKCA;TUBB4B;GNAI2		Purine metabolism	0.973784	1.30307	1.16201	0.387284	GUK1;ADK;NME1
69	Phospholipase D signaling pathway	0.00695634	2.99277	18.6238	2.70259	GNA13;ARF1;NRAS;MRAS;RRAS;RHEB;GNAS;PRKCA;PLPP3;RHOA;ARF6		RNA degradation	0.973784	1.42598	1.25447	0.382059	LSM6;LSM5
70	FoxO signaling pathway	0.00896052	3.07409	18.3073	2.58638	GABARAPL1;CREBBP;CDKN1A;NRAS;CCND1;GADD45B;GADD45A;CSNK1E;PCK2;GADD45G		Apelin signaling pathway	0.973784	1.28363	1.11648	0.377742	MEF2C;GNG5;CCN2
71	Tuberculosis	0.00905426	2.71548	16.0523	2.56729	HSPA9;CREBBP;CEBPB;CAMK2D;LAMP1;LAMP2;CTSD;ATP6V0C;RHOA;H2-AB1;TNFRSF1A;HSPD1		Ubiquitin mediated proteolysis	0.973784	1.28363	1.11648	0.377742	ANAPC13;ELOB;RBX1
72	IL-17 signaling pathway	0.00905426	3.60813	21.2988	2.56364	HSP90AA1;CEBPB;JUN;HSP90AB1;JUND;ANAPC5;FOS;HSP90B1		Biosynthesis of unsaturated fatty acids	0.973784	1.86224	1.60015	0.373174	SCD2
73	TGF-beta signaling pathway	0.00905426	3.60813	21.2988	2.56364	TGIF1;PPP2CA;CREBBP;PPP2R1A;MYC;FMOD;RHOA;DCN		Insulin secretion	0.973784	1.37484	1.1523	0.363996	FXYD2;ATP1B3
74	Small cell lung cancer	0.00956294	3.56499	20.8008	2.53399	CDKN1A;CCND1;GADD45B;GADD45A;CDK4;MYC;BIRC2;GADD45G		Starch and sucrose metabolism	0.973784	1.80395	1.50861	0.363192	HK2
75	Dopaminergic synapse	0.00984644	2.99984	17.3754	2.51547	PPP2CA;CAMK2D;PPP2R1A;GNB2;GNAS;PPP2R2A;PRKCA;FOS;ATF4;GNAI2		Viral myocarditis	0.973784	1.3586	1.12055	0.3582	CYCS;EIF4G2
76	MicroRNAs in cancer	0.0104769	2.2741	13.0005	2.48277	CREBBP;CDKN1A;PRKCA;RHOA;SERPINB5;NRAS;MARCKS;HNRNPK;CCND1;MYC;HMOX1;VIM;EZR;MET;CD44;MCL1		Focal adhesion	0.973784	1.18475	0.969293	0.355314	ITGB1;FN1;COL6A3;THBS1
77	Thyroid hormone signaling pathway	0.0105684	3.18076	18.1145	2.47331	RCAN1;CREBBP;NRAS;CCND1;RHEB;MYC;PRKCA;ACTB;ACTG1		Fructose and mannose metabolism	0.973784	1.69766	1.34615	0.344372	HK2
78	Ras signaling pathway	0.0111741	2.40413	13.5265	2.44351	PRKCA;NGF;ETS1;RHOA;EFNA1;CDC42;NRAS;MRAS;RRAS;GNB2;RAC1;MET;FGFR2;ARF6		Rap1 signaling pathway	0.973784	1.12638	0.829907	0.319984	ITGB1;ID1;FGFR3;THBS1
79	Legionellosis	0.012532	4.30962	23.6984	2.38817	EEF1A1;CLK1;HSPA8;ARF1;SAR1A;HSPD1		Pyruvate metabolism	0.973784	1.55978	1.14454	0.318679	ME1
80	Neurotrophin signaling pathway	0.0142434	3.00943	16.1256	2.32711	CDC42;JUN;CAMK2D;NRAS;MAGED1;RAC1;NGF;RHOA;ATF4		Glycine, serine and threonine metabolism	0.973784	1.47964	1.03243	0.303033	PGAM1
81	AMPK signaling pathway	0.0182906	2.88008	14.6765	2.2131	PPP2CA;CCND1;PPP2R1A;RHEB;EIF4EBP1;PPP2R2A;ADIPOR1;EEF2;PCK2		Kaposi sarcoma-associated herpesvirus infection	0.973784	1.0888	0.745496	0.29736	NFKBIA;GNG5;CYCS;CXCL1
82	ECM-receptor interaction	0.0183293	3.4425	17.493	2.20686	COMP;COL2A1;SDC4;COL9A1;COL9A3;COL9A2;CD44		Circadian entrainment	0.973784	1.18979	0.811986	0.296388	GNG5;PRKG2
83	Gastric cancer	0.0186921	2.67636	13.5149	2.19308	CDKN1A;NRAS;CCND1;GADD45B;GADD45A;CSNK1A1;MYC;MET;FGFR2;GADD45G		Homologous recombination	0.973784	1.44257	0.981907	0.295608	SEM1
84	Alzheimer disease	0.0193899	2.51492	12.5774	2.17196	APP;ATP5B;COX4I1;COX4I2;ATP5A1;NDUFA4L2;SDHD;APOE;GAPDH;RTN4;TNFRSF1A		Melanogenesis	0.973784	1.17759	0.791257	0.291814	WNT5B;WNT4
85	mTOR signaling pathway	0.0218356	2.60148	12.6705	2.11523	NRAS;RHEB;RPS6;EIF4EBP1;PRKCA;SLC3A2;RICTOR;RHOA;EIF4B;TNFRSF1A		Hepatitis C	0.973784	1.10251	0.730692	0.287829	NFKBIA;YWHAB;CYCS
86	Relaxin signaling pathway	0.0219887	2.76133	13.3877	2.10559	JUN;NRAS;GNB2;MMP2;GNAS;PRKCA;FOS;ATF4;GNAI2		NF-kappa B signaling pathway	0.973784	1.15392	0.751679	0.282904	NFKBIA;CSNK2A1
87	Fc gamma R-mediated phagocytosis	0.0219887	3.2697	15.7888	2.09713	CDC42;MARCKS;PRKCA;RAC1;PLPP3;WASF2;ARF6		Basal transcription factors	0.973784	1.37374	0.890402	0.281492	GTF2H5
88	Viral myocarditis	0.0219887	3.2697	15.7888	2.09713	CCND1;CAV1;H2-Q4;RAC1;ACTB;ACTG1;H2-AB1		Vasopressin-regulated water reabsorption	0.973784	1.37374	0.890402	0.281492	DYNLL1
89	Axon guidance	0.0224225	2.43988	11.7065	2.08374	EFNA1;CDC42;CAMK2D;NRAS;RRAS;ROCK2;PRKCA;RAC1;MET;RHOA;GNAI2		Hepatitis B	0.973784	1.08168	0.690982	0.27743	NFKBIA;YWHAB;CYCS
90	Thermogenesis	0.0225715	2.23839	10.6999	2.07601	ACSL1;COX4I1;ATP5A1;RPS6;COX4I2;NDUFA4L2;SDHD;ACTB;ACTG1;ATP5B;NRAS;RHEB;GNAS		Hedgehog signaling pathway	0.973784	1.34172	0.848903	0.274776	IHH
91	TNF signaling pathway	0.0227797	2.93315	13.9617	2.06723	SOCS3;JUN;CEBPB;FOS;JUNB;BIRC2;ATF4;TNFRSF1A		Pancreatic secretion	0.973784	1.12014	0.696666	0.270107	FXYD2;ATP1B3
92	Amphetamine addiction	0.0233751	3.61266	17.0634	2.05127	CAMK2D;JUN;GNAS;PRKCA;FOS;ATF4		Parathyroid hormone synthesis, secretion and action	0.973784	1.09869	0.662653	0.261935	MEF2C;PTH1R
93	cAMP signaling pathway	0.0266674	2.26131	10.3583	1.98935	CREBBP;JUN;CAMK2D;EDN2;RRAS;ROCK2;GNAS;SOX9;RAC1;FOS;RHOA;GNAI2		Influenza A	0.973784	1.04863	0.630085	0.260953	NFKBIA;CYCS;HSPA1B
94	Apelin signaling pathway	0.0279045	2.61054	11.8117	1.96501	GNA13;GABARAPL1;NRAS;MRAS;CCND1;RRAS;GNB2;RPS6;GNAI2		Viral carcinogenesis	0.973784	1.0252	0.612478	0.259457	NFKBIA;RANBP1;YWHAB;HIST1H4D
95	Steroid biosynthesis	0.0326276	6.97586	30.3984	1.89251	SQLE;MSMO1;FDFT1		TNF signaling pathway	0.973784	1.06801	0.615258	0.250188	NFKBIA;CXCL1
96	Gastric acid secretion	0.0332651	3.29287	14.251	1.87956	CAMK2D;GNAS;PRKCA;EZR;ACTB;GNAI2		Type II diabetes mellitus	0.973784	1.22728	0.706367	0.24996	HK2
97	Ribosome	0.0366534	2.33939	9.87334	1.83293	RPL4;RPS4X;RPL5;RPL7A;RPL10;RPS5;RPS6;RPL10A;UBA52;RPL17		Sphingolipid metabolism	0.973784	1.22728	0.706367	0.24996	SMPD3
98	Platelet activation	0.0433503	2.55513	10.3289	1.7556	GNA13;ROCK2;FGG;GNAS;ACTB;RHOA;ACTG1;GNAI2		Malaria	0.973784	1.20165	0.675741	0.244222	THBS1
99	Longevity regulating pathway	0.044297	2.7513	11.0345	1.74181	HSPA8;NRAS;RHEB;EIF4EBP1;ADIPOR1;CRYAB;ATF4		N-Glycan biosynthesis	0.973784	1.17707	0.646829	0.238655	DPM3
100	Osteoclast differentiation	0.0482873	2.49086	9.75012	1.69998	SOCS3;JUN;JUND;RAC1;FOS;JUNB;SQSTM1;TNFRSF1A		Human papillomavirus infection	0.973784	0.976727	0.533112	0.237045	ITGB1;WNT5B;FN1;COL6A3;THBS1;WNT4

## Sheet: Prolif_Ch_Precursor
Dataset S??. KEGG Pathway Analysis of KEGG 2019 mouse terms in Aga2 mutant compared to control mice.
	Upregulated KEGG Terms							Downregulated KEGG Terms
	KEGG 2019 Mouse Term	Adjusted P value	Odds Ratio	Combined Score	log10pval	KEGG 2019 Mouse Genes		KEGG 2019 Mouse Term	Adjusted P value	Odds Ratio	Combined Score	log10pval	KEGG 2019 Mouse Genes
1	Cell cycle	2.18e-16	10.031	417.487	18.0752	CDKN1C;PCNA;HDAC1;SMC3;PKMYT1;CDC20;CCND3;ORC6;PTTG1;CDC27;E2F4;BUB3;SKP2;YWHAH;CDKN2D;TGFB1;CDKN2C;GADD45B;GADD45A;CDC6;CCNA2;CDK4;TRP53;CDK2;CDK1;MCM3;ANAPC5;MCM5;MCM6;ANAPC2;MAD2L1		Ribosome	8.8e-43	23.1132	2361.57	44.3737	RPL30;RPL32;RPL31;MRPS14;RPL34;MRPL33;RPS15;RPS17;RPS16;RPS19;RPL36AL;RPS18;RPL36;RPL35;RPLP2;RPL38;RPL37;RPS11;RPL39;RPS13;RPS12;RPS8;RPL23;RPL22;MRPS21;MRPS18C;RPL37A;RPL24;RPL27;RPL26;RPL28;RPL12;RPL36A;RPS27L;MRPL20;RPS15A;RPS2;RPL41;RPL35A;RPL23A;RPS26;RPS25;RPS28;RPS27;RPS29;RPL27A;RPS20;RPL22L1;FAU;RPS21;RPS23
2	Protein processing in endoplasmic reticulum	5.97e-09	5.59315	133.121	10.3365	TRAM1;SAR1A;RPN2;UBE2D2A;RNF5;HSP90B1;HERPUD1;DNAJB1;SSR1;TXNDC5;PDIA3;HSP90AA1;SEC24A;HSPA5;SSR2;PDIA6;CKAP4;DDOST;DNAJC3;DDIT3;CANX;STT3A;CALR;P4HB;HSPA1B;ATF4		Oxidative phosphorylation	2.18e-33	22.2992	1780.6	34.6785	NDUFB9;NDUFA13;COX7B;NDUFA11;UQCRB;NDUFB6;NDUFA12;NDUFB4;NDUFB3;ATP5K;NDUFB2;ATP5J;COX7A2;UQCR11;ATP5H;UQCR10;COX5B;COX7C;ATP5G1;UQCRH;ATP5L;ATP5E;NDUFV3;COX8A;ATP6V0B;NDUFA7;NDUFA6;NDUFA5;NDUFA3;NDUFA2;NDUFA1;NDUFC1;COX6C;ATP5J2;COX6B1;PPA1;UQCRQ;NDUFS6;NDUFS5;NDUFAB1
3	DNA replication	1.36e-05	11.573	181.264	6.80219	FEN1;PCNA;RFC2;POLD1;RPA3;POLD2;MCM3;RPA2;MCM5;MCM6		Parkinson disease	4.48e-27	17.2695	1120.94	28.1894	NDUFB9;NDUFA13;COX7B;NDUFA11;UQCRB;NDUFB6;NDUFA12;NDUFB4;NDUFB3;NDUFB2;ATP5J;COX7A2;UQCR11;ATP5H;UQCR10;COX5B;COX7C;ATP5G1;UQCRH;ATP5E;NDUFV3;COX8A;NDUFA7;NDUFA6;NDUFA5;NDUFA3;NDUFA2;NDUFA1;NDUFC1;COX6C;COX6B1;UQCRQ;NDUFS6;NDUFS5;NDUFAB1;CYCS
4	Human T-cell leukemia virus 1 infection	6.41e-05	3.32944	46.0338	6.00468	H2-Q4;CDC20;CCND3;ZFP36;PTTG1;CREB3L2;CDC27;BUB3;MAPK3;FDPS;JUN;CDKN2C;TGFB1;CCNA2;CREB3;CDK4;TRP53;CANX;CDK2;ANAPC5;CALR;TCF3;ATF4;MAD2L1;ANAPC2		Huntington disease	7.56e-26	13.2816	820.742	26.8375	NDUFB9;NDUFA13;COX7B;NDUFA11;UQCRB;NDUFB6;NDUFA12;NDUFB4;NDUFB3;NDUFB2;ATP5J;CLTA;COX7A2;UQCR11;ATP5H;UQCR10;COX5B;COX7C;ATP5G1;UQCRH;ATP5E;POLR2F;NDUFV3;POLR2L;COX8A;NDUFA7;NDUFA6;NDUFA5;NDUFA3;NDUFA2;NDUFA1;NDUFC1;COX6C;COX6B1;UQCRQ;NDUFS6;NDUFS5;NDUFAB1;CYCS
5	Oocyte meiosis	8.21e-05	4.65307	61.3936	5.73018	SMC3;PKMYT1;IGF1R;AURKA;CDC20;PTTG1;CDC27;CDK2;CDK1;ANAPC5;CALM3;FBXO5;ANAPC2;YWHAH;MAPK3;MAD2L1		Alzheimer disease	3.06e-25	13.9063	836.813	26.1337	NDUFB9;NDUFA13;COX7B;NDUFA11;UQCRB;NDUFB6;NDUFA12;NDUFB4;NDUFB3;NDUFB2;ATP5J;COX7A2;UQCR11;ATP5H;UQCR10;COX5B;COX7C;ATP5G1;UQCRH;ATP5E;NDUFV3;COX8A;NDUFA7;NDUFA6;NDUFA5;NDUFA3;NDUFA2;NDUFA1;NDUFC1;COX6C;COX6B1;UQCRQ;NDUFS6;NDUFS5;NDUFAB1;CYCS;CALM1
6	Progesterone-mediated oocyte maturation	8.21e-05	5.34766	70.4408	5.72064	HSP90AA1;KIF22;PKMYT1;IGF1R;AURKA;GNAI2;CCNA2;CDC27;CDK2;CDK1;ANAPC5;ANAPC2;MAPK3;MAD2L1		Thermogenesis	5.73e-25	11.2827	669.8	25.782	NDUFB9;COX7B;NDUFA13;NDUFA11;UQCRB;NDUFB6;NDUFA12;NDUFB4;NDUFB3;ATP5K;NDUFB2;ATP5J;UQCR11;COX7A2;ATP5H;UQCR10;COX5B;COX7C;ATP5G1;UQCRH;ATP5L;ATP5E;NDUFV3;HRAS;COX8A;NDUFA7;NDUFA6;NDUFA5;NDUFA3;NDUFA2;NDUFA1;NDUFC1;COX6C;COX6B1;ATP5J2;UQCRQ;NDUFS6;NDUFS5;NDUFAB1;AKT1S1;NDUFAF2
7	Spliceosome	8.72e-05	4.30219	55.7506	5.62787	SF3B4;TCERG1;PRPF38B;RBM25;SF3B2;ALYREF;PRPF40A;HNRNPK;DDX39B;SNRNP70;PCBP1;SRSF2;SRSF4;HNRNPA1;SRSF7;SF3B1;HSPA1B		Non-alcoholic fatty liver disease (NAFLD)	4.38e-23	14.3668	788.364	23.8315	NDUFB9;NDUFA13;COX7B;NDUFA11;UQCRB;NDUFB6;NDUFA12;NDUFB4;NDUFB3;NDUFB2;COX7A2;UQCR11;UQCR10;COX5B;COX7C;UQCRH;NDUFV3;COX8A;NDUFA7;NDUFA6;NDUFA5;NDUFA3;NDUFA2;NDUFA1;NDUFC1;COX6C;EIF2S1;COX6B1;UQCRQ;NDUFS6;NDUFS5;NDUFAB1;CYCS
8	RNA transport	0.000129849	3.74112	46.4891	5.39677	EIF4A1;NXT1;ALYREF;RANGAP1;SRRM1;EEF1A1;PNN;DDX39B;SUMO3;NUP62;TACC3;RNPS1;NUP98;EIF2S3Y;PABPC1;EIF3F;EIF4B;EIF3A;EIF4G1		Retrograde endocannabinoid signaling	9.72e-10	7.63658	183.349	10.4271	NDUFB9;NDUFA13;NDUFA7;NDUFA6;NDUFA11;NDUFB6;NDUFA5;NDUFA12;NDUFB4;NDUFA3;NDUFB3;NDUFA2;NDUFB2;NDUFA1;NDUFC1;GNG5;NDUFS6;NDUFS5;NDUFAB1;NDUFV3
9	p53 signaling pathway	0.000715621	5.30263	56.2183	4.60437	STEAP3;CCND3;RRM2;GADD45B;GADD45A;CDK4;IGFBP3;TRP53;SERPINE1;CDK2;CDK1		Cardiac muscle contraction	1.51e-07	9.78596	184.433	8.18503	COX8A;COX7B;UQCRB;UQCR11;COX7A2;UQCR10;ATP1A1;COX5B;COX6C;COX7C;UQCRH;COX6B1;UQCRQ
10	PI3K-Akt signaling pathway	0.000930671	2.49077	25.4902	4.4445	THBS2;IGF1R;HSP90B1;THBS3;COMP;CCND3;TNN;CREB3L2;CHAD;EIF4B;PCK2;YWHAH;MAPK3;HSP90AA1;NR4A1;CREB3;COL1A2;COL2A1;CDK4;TRP53;GNB2;CDK2;COL9A1;GNB4;COL9A3;COL9A2;FGFR2;ATF4		Proximal tubule bicarbonate reclamation	0.0201186	10.659	73.9851	3.01446	GLUD1;ATP1A1;GLS;AQP1
11	Cellular senescence	0.00141094	3.13311	30.4614	4.2224	TGFB1;GADD45B;GADD45A;IGFBP3;SERPINE1;H2-Q4;ZFP36L2;CCNA2;CCND3;RBBP4;CDK4;TRPV4;TRP53;CDK2;CDK1;CALM3;E2F4;MAPK3		Protein export	0.0430636	7.99183	48.0241	2.60974	SEC61G;SEC61B;SEC62;SEC11C
12	Mismatch repair	0.00148949	10.7901	103.382	4.16108	PCNA;RFC2;RPA3;POLD1;POLD2;RPA2		RNA transport	0.0430636	3.07871	18.4652	2.60477	CYFIP1;EIF1AX;EIF3I;EIF4EBP1;UPF3A;EIF3J1;EIF2S2;EIF4E2;EIF3C;EIF2S1
13	Terpenoid backbone biosynthesis	0.00180718	10.1548	94.5197	4.04235	FDPS;IDI1;HMGCS1;PMVK;MVD;HMGCR		Bacterial invasion of epithelial cells	0.067175	4.24225	23.218	2.37691	ITGB1;ARPC3;ARPC1B;CAV1;FN1;CLTA
14	ECM-receptor interaction	0.00188085	4.4161	40.3093	3.96415	COMP;COL2A1;COL1A2;SDC4;TNN;CHAD;COL9A1;COL9A3;COL9A2;THBS2;THBS3		ECM-receptor interaction	0.108983	3.74467	18.4052	2.13458	ITGB1;TNXB;FN1;COL6A3;CD44;THBS4
15	Viral carcinogenesis	0.00188085	2.784	25.4035	3.96285	JUN;GSN;HDAC3;HDAC1;H2-Q4;CDC20;CCNA2;CREB3;CCND3;HNRNPK;PKM;CDK4;TRP53;CREB3L2;CDK2;CDK1;SKP2;ATF4;YWHAH;MAPK3		Protein digestion and absorption	0.148943	3.43139	15.5568	1.96895	COL3A1;COL14A1;COL5A3;COL6A3;ATP1A1;SLC38A2
16	Focal adhesion	0.00247436	2.88866	25.3798	3.81572	JUN;THBS2;ACTB;ACTG1;IGF1R;THBS3;COMP;CCND3;COL1A2;COL2A1;TNN;CHAD;COL9A1;COL9A3;COL9A2;MYL9;BIRC2;MAPK3		Mineral absorption	0.163634	4.79118	20.9617	1.90007	FTH1;ATP1A1;MT1;ATOX1
17	Steroid biosynthesis	0.00522538	10.262	81.8687	3.46473	SQLE;SC5D;MSMO1;CYP51;FDFT1		mTOR signaling pathway	0.179155	2.63692	11.1379	1.83439	AKT1S1;EIF4EBP1;LAMTOR2;EIF4E2;LAMTOR4;HRAS;LAMTOR3;WNT4
18	Estrogen signaling pathway	0.00909275	3.10697	22.8882	3.19933	JUN;HSP90AA1;MMP2;HSP90B1;GNAI2;CREB3;CREB3L2;GNAS;CALM3;FKBP4;HSPA1B;ATF4;MAPK3		PI3K-Akt signaling pathway	0.192317	1.97364	8.08361	1.77877	ITGB1;TNXB;YWHAB;FN1;THBS4;GNG5;PPP2R2D;EIF4EBP1;COL6A3;PKN2;EIF4E2;HRAS;JAK1;TLR2
19	Protein digestion and absorption	0.0125903	3.60626	25.1977	3.03451	COL27A1;COL2A1;COL1A2;ELN;COL11A1;COL12A1;COL11A2;COL9A1;COL9A3;COL9A2		Alcoholism	0.246749	2.28003	8.64698	1.64705	HIST1H2AN;GNG5;HIST1H4H;HIST1H3B;HIST1H4C;CALM1;HIST1H4D;HRAS;HIST2H2AC
20	Cushing syndrome	0.0134965	2.79286	19.177	2.98205	SCARB1;CDKN2C;FZD9;GNAI2;NR4A1;CREB3;CDK4;GNA11;CREB3L2;CDK2;GNAS;LDLR;ATF4;MAPK3		Endocytosis	0.25211	2.05523	7.64483	1.61544	EHD1;EEA1;SH3GLB1;VPS29;ARPC3;ARPC1B;CAV1;CLTA;VPS36;HRAS;SMAP1
21	Fluid shear stress and atherosclerosis	0.014315	2.89051	19.5363	2.93529	JUN;HSP90AA1;SDC4;MMP2;ACTB;KLF2;ACTG1;HSP90B1;TRPV4;TRP53;SUMO3;GPC1;CALM3		Systemic lupus erythematosus	0.285626	2.47211	8.76633	1.54005	HIST1H2AN;HIST1H4H;SNRPD3;HIST1H3B;HIST1H4C;HIST1H4D;HIST2H2AC
22	Transcriptional misregulation in cancer	0.0170786	2.58349	16.8849	2.83843	CDKN2C;GADD45B;H3F3B;GADD45A;FUS;HDAC1;IGFBP3;KLF3;IGF1R;CDK9;EWSR1;DDIT3;TRP53;NSD2;TCF3		Tuberculosis	0.297875	2.26185	7.82053	1.50161	EEA1;ATP6V0B;RIPK2;CYCS;BCL10;CALM1;JAK1;TLR2
23	Prostate cancer	0.0179118	3.31489	21.249	2.78389	CREB3;HSP90AA1;TRP53;CREB3L2;CDK2;FGFR2;IGF1R;ATF4;HSP90B1;MAPK3		Phagosome	0.301496	2.23532	7.60242	1.47705	ITGB1;EEA1;DYNC1I2;ATP6V0B;SEC61G;SEC61B;THBS4;TLR2
24	Relaxin signaling pathway	0.0179118	2.91209	18.6405	2.77995	CREB3;JUN;TGFB1;COL1A2;GNB2;MMP2;CREB3L2;GNAS;GNB4;ATF4;GNAI2;MAPK3		Mitophagy	0.354027	3.2451	10.3774	1.38882	TAX1BP1;TOMM7;HRAS;SQSTM1
25	Cortisol synthesis and secretion	0.0232258	3.77603	23.0355	2.64939	SCARB1;CREB3;NR4A1;GNA11;CREB3L2;GNAS;LDLR;ATF4		Renal cell carcinoma	0.421943	2.99081	8.86387	1.28712	RAP1B;ELOB;ELOC;HRAS
26	Human papillomavirus infection	0.0275519	1.98132	11.6274	2.54866	HDAC1;FZD9;H2-Q4;THBS2;THBS3;COMP;CCNA2;CREB3;CCND3;COL1A2;COL2A1;PKM;TNN;CDK4;TRP53;CREB3L2;CHAD;CDK2;COL9A1;GNAS;COL9A3;COL9A2;MAPK3		Focal adhesion	0.421943	2.01099	5.85371	1.26417	RAP1B;ITGB1;TNXB;CAV1;FN1;COL6A3;HRAS;THBS4
27	Apoptosis	0.0275519	2.68494	15.531	2.51217	JUN;TUBA1B;GADD45B;GADD45A;DDIT3;TRP53;ACTB;BIRC2;ACTG1;ATF4;LMNB1;MAPK3		Spliceosome	0.421943	2.28266	6.59024	1.25384	SNRPD2;SNRPG;SNRPE;SNRPD3;SNRPF;LSM5
28	Nucleotide excision repair	0.0275519	4.66089	26.9444	2.51064	PCNA;RFC2;POLD1;RPA3;POLD2;RPA2		Arginine biosynthesis	0.421943	5.61578	16.0407	1.24051	GLUD1;GLS
29	Thyroid hormone synthesis	0.0275519	3.54292	20.3483	2.49431	CREB3;HSPA5;GPX3;CREB3L2;CANX;GNAS;ATF4;HSP90B1		Human immunodeficiency virus 1 infection	0.421943	1.88793	5.34874	1.23041	DCAF1;GNG5;CFL2;CYCS;ELOB;ELOC;CALM1;HRAS;TLR2
30	Alcoholism	0.0275519	2.35686	13.4879	2.48539	HDAC3;H3F3B;HDAC1;H2AFX;GNAI2;CREB3;H2AFY2;GNB2;CREB3L2;GNAS;GNB4;CALM3;SLC29A1;ATF4;MAPK3		Proteasome	0.473121	3.334	8.92431	1.1625	SEM1;PSMB5;POMP
31	Phagosome	0.0275519	2.43688	13.9003	2.47727	SCARB1;C1RA;H2-Q4;THBS2;ACTB;ACTG1;THBS3;COMP;TUBB6;TUBA1B;TUBB5;CANX;CALR;SEC22B		Human papillomavirus infection	0.473121	1.65862	4.39859	1.15173	ITGB1;ATP6V0B;TNXB;PPP2R2D;FN1;EIF4EBP1;COL6A3;RBPJ;HRAS;THBS4;JAK1;WNT4
32	Parathyroid hormone synthesis, secretion and action	0.0275519	2.97161	16.887	2.468	CREB3;JUND;MMP16;GNA11;CREB3L2;GNAS;PTH1R;ATF4;GNAI2;MAPK3		Salmonella infection	0.494933	2.58532	6.61678	1.11152	DYNC1I2;ARPC3;ARPC1B;PKN2
33	Proteoglycans in cancer	0.0309291	2.30624	12.7682	2.40442	TGFB1;SDC4;PTCH1;MMP2;FZD9;ACTB;ACTG1;IGF1R;COL1A2;GPC1;TRP53;GPC3;TIMP3;EIF4B;MAPK3		Malaria	0.494933	3.11608	7.87509	1.09757	CCL2;THBS4;TLR2
34	FoxO signaling pathway	0.0398707	2.62108	13.7496	2.27821	CDKN2D;TGFB1;GADD45B;GADD45A;PLK2;CDK2;SKP2;KLF2;IGF1R;PCK2;MAPK3		Regulation of actin cytoskeleton	0.494933	1.83609	4.61687	1.09204	ITGB1;CYFIP1;ARPC3;ARPC1B;TMSB4X;CFL2;FN1;HRAS
35	Cocaine addiction	0.0398707	4.10496	21.4426	2.26858	CREB3;JUN;CREB3L2;GNAS;GNAI2;ATF4		Arginine and proline metabolism	0.49765	3.04963	7.56322	1.07707	SMS;CKB;SAT1
36	Hepatocellular carcinoma	0.0398992	2.3748	12.3364	2.25603	SMARCC1;PBRM1;TGFB1;GADD45B;GADD45A;FZD9;ACTB;ACTG1;IGF1R;SMARCA4;CDK4;TRP53;MAPK3		Epstein-Barr virus infection	0.590219	1.73532	3.95874	0.990747	SEM1;CYCS;VIM;RBPJ;CD44;JAK1;TLR2;RELB
37	Base excision repair	0.0429006	4.78497	24.3784	2.21264	FEN1;NEIL3;PCNA;POLD1;POLD2		RNA polymerase	0.622217	3.67017	8.00989	0.947818	POLR2F;POLR2L
38	Ubiquitin mediated proteolysis	0.0498474	2.49646	12.2777	2.13587	CDC20;UBE2S;NEDD4;CDC27;UBA2;ANAPC5;WWP2;SKP2;UBE2D2A;BIRC2;ANAPC2		Hepatitis C	0.622217	1.86495	4.05518	0.944338	YWHAB;PPP2R2D;CYCS;EIF2S1;HRAS;JAK1
39	Aldosterone synthesis and secretion	0.0513908	2.78588	13.5437	2.11135	SCARB1;NR4A1;CREB3;GNA11;CREB3L2;GNAS;CALM3;LDLR;ATF4		Proteoglycans in cancer	0.678631	1.71005	3.52554	0.895365	ITGB1;CAV1;FN1;HRAS;CD44;TLR2;WNT4
40	Amphetamine addiction	0.051873	3.29909	15.9244	2.0963	CREB3;JUN;HDAC1;CREB3L2;GNAS;CALM3;ATF4		AGE-RAGE signaling pathway in diabetic complications	0.755956	1.96998	3.66702	0.808417	COL3A1;FN1;CCL2;HRAS
41	Gap junction	0.0545935	2.95044	14.0178	2.06338	TUBB6;TUBA1B;TUBB5;GNA11;CDK1;GNAS;GNAI2;MAPK3		Necroptosis	0.755956	1.68803	3.13014	0.805318	GLUD1;HIST1H2AN;FTH1;SQSTM1;HIST2H2AC;JAK1
42	Epstein-Barr virus infection	0.0708939	2.02329	9.03165	1.93863	PDIA3;JUN;GADD45B;GADD45A;HDAC1;H2-Q4;CCNA2;CCND3;CDK4;NEDD4;TRP53;CDK2;PSMD1;CALR;SKP2		Longevity regulating pathway	0.755956	1.94978	3.58105	0.797644	AKT1S1;EIF4EBP1;EIF4E2;HRAS
43	Homologous recombination	0.0708939	3.98624	17.6343	1.92123	POLD1;RPA3;POLD2;RAD54L;RPA2		Leishmaniasis	0.755956	2.23762	4.10183	0.796114	ITGB1;JAK1;TLR2
44	Influenza A	0.0708939	2.21712	9.79792	1.91924	DNAJC3;FDPS;DNAJB1;JUN;NXT1;DDX39B;HNRNPUL1;NUP98;ACTB;HSPA1B;ACTG1;MAPK3		Long-term potentiation	0.755956	2.23762	4.10183	0.796114	RAP1B;CALM1;HRAS
45	Small cell lung cancer	0.0732606	2.73884	11.952	1.89522	GADD45B;GADD45A;CDK4;TRP53;CDK2;CKS2;SKP2;BIRC2		HIF-1 signaling pathway	0.765705	1.91059	3.41646	0.776592	EIF4EBP1;ELOB;ELOC;EIF4E2
46	Glioma	0.07552	2.95841	12.7553	1.87248	GADD45B;GADD45A;CDK4;TRP53;CALM3;IGF1R;MAPK3		Fluid shear stress and atherosclerosis	0.765705	1.73147	3.03532	0.76133	TXN1;CAV1;CCL2;CALM1;SQSTM1
47	Chronic myeloid leukemia	0.0791109	2.91538	12.3717	1.84297	TGFB1;GADD45B;HDAC1;GADD45A;CDK4;TRP53;MAPK3		Amoebiasis	0.765705	1.87293	3.26108	0.756176	COL3A1;SERPINB6A;FN1;TLR2
48	mRNA surveillance pathway	0.0871064	2.61381	10.7852	1.79201	PNN;NXT1;DDX39B;ALYREF;RNPS1;MSI2;PABPC1;SRRM1		Alanine, aspartate and glutamate metabolism	0.765705	2.72516	4.7235	0.752761	GLUD1;GLS
49	Hippo signaling pathway	0.103553	2.13989	8.41551	1.70794	CCND3;TGFB1;SERPINE1;FZD9;CCN2;ACTB;TEAD2;BIRC2;NKD1;ACTG1;YWHAH		Toxoplasmosis	0.778929	1.83673	3.11427	0.736369	ITGB1;CYCS;JAK1;TLR2
50	Wnt signaling pathway	0.105777	2.12542	8.2705	1.68994	CCND3;JUN;SFRP2;WIF1;SERPINF1;TRP53;FZD9;RSPO3;GPC4;NOTUM;NKD1		Viral carcinogenesis	0.800883	1.50775	2.46562	0.7102	YWHAB;HIST1H4H;RBPJ;HIST1H4C;HIST1H4D;HRAS;JAK1
51	AGE-RAGE signaling pathway in diabetic complications	0.108093	2.47264	9.51906	1.67193	JUN;TGFB1;COL1A2;CDK4;MMP2;SERPINE1;PIM1;MAPK3		Ferroptosis	0.800883	2.50963	4.05034	0.700916	FTH1;SAT1
52	Glucagon signaling pathway	0.111757	2.4462	9.28827	1.64902	CREB3;PPP4C;PKM;CREB3L2;GNAS;CALM3;ATF4;PCK2		C-type lectin receptor signaling pathway	0.800883	1.76834	2.84408	0.698491	BCL10;CALM1;HRAS;RELB
53	Chagas disease (American trypanosomiasis)	0.115494	2.42033	9.06431	1.62646	JUN;TGFB1;GNA11;SERPINE1;GNAS;CALR;GNAI2;MAPK3		Pertussis	0.809988	1.96085	3.09418	0.685309	ITGB1;CFL2;CALM1
54	Pathways in cancer	0.124869	1.53848	5.61148	1.58406	HDAC1;HSP90B1;GNAI2;IGF1R;CCND3;GNA11;PIM1;SKP2;MAPK3;JUN;HSP90AA1;TGFB1;GADD45B;GADD45A;PTCH1;MMP2;FZD9;CDK4;TRP53;GNB2;CDK2;CKS2;GNAS;GNB4;CALM3;BIRC2;FGFR2		Neurotrophin signaling pathway	0.896187	1.63156	2.33281	0.620958	RAP1B;RIPK2;CALM1;HRAS
55	Tight junction	0.124869	2.02931	7.33245	1.56923	RAP2C;JUN;TUBA1B;PCNA;CDK4;NEDD4;MYH9;MYL9;MYH10;ACTB;ACTG1		Hepatitis B	0.896187	1.51075	2.11715	0.608618	YWHAB;CYCS;HRAS;JAK1;TLR2
56	Prion diseases	0.124869	3.82229	13.806	1.56866	PRNP;HSPA5;NCAM1;MAPK3		Protein processing in endoplasmic reticulum	0.896187	1.51075	2.11715	0.608618	SEC61G;DNAJA2;SEC61B;SEC62;EIF2S1
57	Human cytomegalovirus infection	0.124959	1.80164	6.47428	1.56066	PDIA3;H2-Q4;GNAI2;CREB3;CDK4;TRP53;GNB2;GNA11;CREB3L2;GNAS;GNB4;CALM3;CALR;ATF4;MAPK3		Cell cycle	0.896187	1.60397	2.23461	0.605046	ANAPC13;STAG1;STAG2;YWHAB
58	Antigen processing and presentation	0.14448	2.42187	8.26803	1.48264	PDIA3;HSP90AA1;HSPA5;CANX;H2-Q4;CALR;HSPA1B		Rheumatoid arthritis	0.896187	1.76646	2.44955	0.602237	ATP6V0B;CCL2;TLR2
59	GnRH signaling pathway	0.14448	2.42187	8.26803	1.48264	JUN;MMP2;GNA11;GNAS;CALM3;ATF4;MAPK3		Fc gamma R-mediated phagocytosis	0.932935	1.70311	2.25176	0.5742	ARPC3;ARPC1B;CFL2
60	Melanoma	0.1508	2.609	8.75131	1.45675	GADD45B;GADD45A;CDK4;TRP53;IGF1R;MAPK3		Human cytomegalovirus infection	0.932935	1.34787	1.74644	0.562718	GNG5;EIF4EBP1;CYCS;CCL2;CALM1;HRAS;JAK1
61	Thyroid cancer	0.15089	3.47427	11.5942	1.44931	GADD45B;GADD45A;TRP53;MAPK3		Autophagy	0.932935	1.51432	1.92733	0.552743	SH3GLB1;AKT1S1;EIF2S1;HRAS
62	Cholinergic synapse	0.159294	2.18868	7.14977	1.41871	CREB3;GNB2;GNA11;CREB3L2;GNB4;ATF4;GNAI2;MAPK3		GABAergic synapse	0.932935	1.64413	2.07335	0.547672	GNG5;SLC38A2;GLS
63	Pancreatic cancer	0.170288	2.49517	7.94453	1.38278	TGFB1;GADD45B;GADD45A;CDK4;TRP53;MAPK3		Small cell lung cancer	0.932935	1.60702	1.96401	0.530771	ITGB1;FN1;CYCS
64	Pertussis	0.177015	2.4594	7.6966	1.35911	JUN;C1RA;CFL1;CALM3;GNAI2;MAPK3		Nitrogen metabolism	0.932935	2.97628	3.60202	0.525602	GLUD1
65	Ferroptosis	0.180934	3.18425	9.84178	1.3423	PRNP;STEAP3;PCBP1;TRP53		Hematopoietic cell lineage	0.932935	1.57154	1.86164	0.514464	CD9;CD34;CD44
66	Legionellosis	0.180934	2.70524	8.32349	1.33624	EEF1A1;ARF1;SAR1A;SEC22B;HSPA1B		Signaling pathways regulating pluripotency of stem cells	0.932935	1.4341	1.66841	0.505252	INHBA;HRAS;WNT4;JAK1
67	Bladder cancer	0.189751	3.09803	9.338	1.30904	CDK4;MMP2;TRP53;MAPK3		Endocrine and other factor-regulated calcium reabsorption	0.932935	1.79798	2.08508	0.503643	CLTA;ATP1A1
68	Hepatitis B	0.19085	1.87847	5.59619	1.29381	CCNA2;CREB3;JUN;TGFB1;PCNA;TRP53;CREB3L2;CDK2;ATF4;MAPK3		Insulin signaling pathway	0.932935	1.41271	1.60201	0.492491	EIF4EBP1;CALM1;EIF4E2;HRAS
69	Circadian entrainment	0.19085	2.18392	6.50589	1.29376	PER3;GNB2;GNAS;GNB4;CALM3;GNAI2;MAPK3		Apoptosis	0.932935	1.39194	1.53865	0.480068	CYCS;EIF2S1;HRAS;SPTAN1
70	Melanogenesis	0.196664	2.16033	6.33967	1.27448	CREB3;CREB3L2;FZD9;GNAS;CALM3;GNAI2;MAPK3		Legionellosis	0.932935	1.70139	1.85405	0.47326	CYCS;TLR2
71	Long-term depression	0.201395	2.55992	7.41516	1.25799	GNA11;GNAS;IGF1R;GNAI2;MAPK3		Melanogenesis	0.932935	1.47387	1.59114	0.468847	CALM1;HRAS;WNT4
72	Vasopressin-regulated water reabsorption	0.204272	2.93885	8.42998	1.24576	CREB3;ARHGDIA;CREB3L2;GNAS		Measles	0.932935	1.3619	1.44893	0.462046	CYCS;EIF2S1;JAK1;TLR2
73	Longevity regulating pathway	0.205652	2.11463	6.02232	1.23684	CREB3;HDAC1;TRP53;CREB3L2;HSPA1B;IGF1R;ATF4		Chagas disease (American trypanosomiasis)	0.932935	1.42944	1.47373	0.44775	PPP2R2D;CCL2;TLR2
74	Basal cell carcinoma	0.216343	2.47139	6.87951	1.20893	GADD45B;GADD45A;PTCH1;TRP53;FZD9		Cytosolic DNA-sensing pathway	0.932935	1.61463	1.65496	0.445141	POLR2F;POLR2L
75	AMPK signaling pathway	0.222447	1.94624	5.33393	1.19024	CCNA2;CREB3;CREB3L2;SCD2;HMGCR;EEF2;IGF1R;PCK2		Central carbon metabolism in cancer	0.932935	1.53627	1.48237	0.419057	HRAS;GLS
76	Glutathione metabolism	0.222447	2.42938	6.63016	1.18526	RRM1;RRM2;GPX3;ODC1;IDH2		Aminoacyl-tRNA biosynthesis	0.932935	1.48811	1.37985	0.402699	NARS;LARS2
77	Non-small cell lung cancer	0.243919	2.34948	6.1649	1.13956	GADD45B;GADD45A;CDK4;TRP53;MAPK3		Hippo signaling pathway	0.932935	1.22916	1.08079	0.381871	MOB1A;YWHAB;PPP2R2D;WNT4
78	Glycolysis / Gluconeogenesis	0.253341	2.31147	5.94773	1.1175	TPI1;PKM;AKR1A1;ENO1;PCK2		Acute myeloid leukemia	0.932935	1.42126	1.2422	0.379578	EIF4EBP1;HRAS
79	Colorectal cancer	0.254331	2.09818	5.35571	1.10856	JUN;TGFB1;GADD45B;GADD45A;TRP53;MAPK3		Glutamatergic synapse	0.932935	1.28705	1.12281	0.378872	GNG5;SLC38A2;GLS
80	Oxytocin signaling pathway	0.254331	1.78197	4.5332	1.10481	JUN;GNAS;CALM3;EEF2;MYL9;ACTB;ACTG1;GNAI2;MAPK3		Folate biosynthesis	0.932935	1.90394	1.6601	0.378673	GCH1
81	Circadian rhythm	0.255231	3.18101	8.04147	1.09788	PER3;BHLHE40;BHLHE41		Pathways in cancer	0.932935	1.09359	0.940254	0.373399	ITGB1;RALBP1;FRAT2;GNG5;FN1;CYCS;ELOB;ELOC;CALM1;HRAS;JAK1;WNT4
82	Malaria	0.263696	2.54621	6.32242	1.07838	COMP;TGFB1;THBS2;THBS3		Thyroid hormone signaling pathway	0.932935	1.2755	1.09608	0.373206	ATP1A1;HRAS;WNT4
83	Dopaminergic synapse	0.269491	1.80747	4.38983	1.05478	CREB3;GNB2;CREB3L2;GNAS;GNB4;CALM3;ATF4;GNAI2		Oocyte meiosis	0.932935	1.26415	1.0701	0.367631	ANAPC13;YWHAB;CALM1
84	IL-17 signaling pathway	0.269491	2.02381	4.91316	1.05433	HSP90AA1;JUN;JUND;ANAPC5;HSP90B1;MAPK3		Phototransduction	0.932935	1.83062	1.54436	0.366383	CALM1
85	N-Glycan biosynthesis	0.269491	2.49073	6.04101	1.05334	B4GALT1;RPN2;STT3A;DDOST		Arrhythmogenic right ventricular cardiomyopathy (ARVC)	0.932935	1.36014	1.12126	0.35802	ITGB1;GJA1
86	Biosynthesis of unsaturated fatty acids	0.279748	2.96132	7.03713	1.03203	TECR;SCD2;FADS1		B cell receptor signaling pathway	0.932935	1.36014	1.12126	0.35802	BCL10;HRAS
87	Adherens junction	0.285508	2.13842	4.99474	1.01439	LMO7;ACTB;ACTG1;IGF1R;MAPK3		Bile secretion	0.932935	1.36014	1.12126	0.35802	ATP1A1;AQP1
88	Apelin signaling pathway	0.285508	1.76548	4.11883	1.0132	GNB2;SERPINE1;GNB4;CALM3;CCN2;KLF2;GNAI2;MAPK3		Mucin type O-glycan biosynthesis	0.932935	1.76273	1.43956	0.354674	ST3GAL1
89	Glycosaminoglycan biosynthesis	0.303035	2.33787	5.2885	0.982417	B4GALT1;CHSY1;CHST12;HS6ST2		Gastric acid secretion	0.932935	1.32222	1.04868	0.344448	ATP1A1;CALM1
90	Human immunodeficiency virus 1 infection	0.319374	1.52481	3.35216	0.954757	PDIA3;JUN;GNB2;GNA11;CFL1;GNB4;CDK1;H2-Q4;CALM3;CALR;GNAI2;MAPK3		Influenza A	0.932935	1.16117	0.910981	0.340721	CYCS;CCL2;EIF2S1;JAK1
91	Neurotrophin signaling pathway	0.332027	1.76045	3.78233	0.933085	JUN;MAGED1;ARHGDIA;TRP53;CALM3;ATF4;MAPK3		Glioma	0.932935	1.30404	1.01456	0.337887	CALM1;HRAS
92	Regulation of actin cytoskeleton	0.337602	1.53275	3.25085	0.921106	ENAH;GSN;CFL1;MYH9;PFN1;MYL9;MYH10;ACTB;FGFR2;ACTG1;MAPK3		Pancreatic cancer	0.932935	1.30404	1.01456	0.337887	RALBP1;JAK1
93	Salmonella infection	0.338713	1.96204	4.08739	0.904735	JUN;PFN1;ACTB;ACTG1;MAPK3		Kaposi sarcoma-associated herpesvirus infection	0.932935	1.12818	0.876944	0.33758	GNG5;CYCS;CALM1;HRAS;JAK1
94	Breast cancer	0.338713	1.6504	3.41274	0.898047	JUN;GADD45B;GADD45A;CDK4;TRP53;FZD9;IGF1R;MAPK3		Renin secretion	0.932935	1.28635	0.981799	0.331471	CALM1;AQP1
95	MAPK signaling pathway	0.338713	1.43612	2.96769	0.897451	JUN;JUND;TGFB1;GADD45B;GADD45A;DUSP8;IGF1R;NR4A1;DDIT3;TRP53;HSPA1B;FGFR2;ATF4;MAPK3		Hepatocellular carcinoma	0.932935	1.14013	0.861136	0.32802	FRAT2;PHF10;HRAS;WNT4
96	Endocytosis	0.338713	1.4582	3.0115	0.89691	ARF1;GBF1;H2-Q4;IGF2R;IGF1R;NEDD4;CHMP2B;LDLR;HSPA1B;AP2M1;FGFR2;ARF6;SH3GL1		Synaptic vesicle cycle	0.932935	1.26914	0.95032	0.325196	ATP6V0B;CLTA
97	Ovarian steroidogenesis	0.338713	2.16098	4.46181	0.896696	SCARB1;GNAS;LDLR;IGF1R		Platelet activation	0.932935	1.17035	0.865775	0.321273	RAP1B;ITGB1;COL3A1
98	Endometrial cancer	0.347519	2.12085	4.28125	0.876686	GADD45B;GADD45A;TRP53;MAPK3		Salivary secretion	0.932935	1.25237	0.920066	0.319058	ATP1A1;CALM1
99	Pyrimidine metabolism	0.347519	2.12085	4.28125	0.876686	DUT;RRM1;RRM2;TK1		AMPK signaling pathway	0.932935	1.16077	0.845982	0.316518	AKT1S1;PPP2R2D;EIF4EBP1
100	Gastric cancer	0.355369	1.61528	3.20835	0.86262	TGFB1;GADD45B;GADD45A;TRP53;CDK2;FZD9;FGFR2;MAPK3		Pentose phosphate pathway	0.932935	1.53497	1.10581	0.312871	TALDO1

## Sheet: Perichondrial1
Dataset S??. KEGG Pathway Analysis of KEGG 2019 mouse terms in Aga2 mutant compared to control mice.
	Upregulated KEGG Terms							Downregulated KEGG Terms
	KEGG 2019 Mouse Term	Adjusted P value	Odds Ratio	Combined Score	log10pval	KEGG 2019 Mouse Genes		KEGG 2019 Mouse Term	Adjusted P value	Odds Ratio	Combined Score	log10pval	KEGG 2019 Mouse Genes
1	Protein processing in endoplasmic reticulum	2.39747e-10	5.14881	142.645	12.0319	TRAM1;RPN2;TUSC3;UBE2D3;SEL1L;RRBP1;UBE2D2A;HSP90B1;SEC61A1;LMAN1;OS9;SSR1;SEC63;TXNDC5;SEC31A;PDIA3;SEC13;SEC24A;HSPA5;RAD23A;UBE2G1;UBE2G2;CKAP4;DDOST;PDIA4;MAN1A;DNAJC5;DNAJC10;CANX;STT3A;STT3B;CALR;P4HB;ATF4		Ribosome	1.91208e-69	61.3442	10006.5	70.8423	RPL30;RPL3;RPL32;RPL31;RPL34;RPLP1;RPL6;MRPL33;RPS15;RPS14;RPS17;RPS16;RPS19;RPL36AL;RPS18;RPL36;RPL35;RPLP2;RPL38;RPL37;RPS11;RPL39;RPS13;RPS12;RPS9;RPL23;RPL22;RPL37A;RPL24;RPL27;RPL26;RPL28;UBA52;RPL12;RPL36A;RPS27L;RPS15A;RPS3;RPL13;RPL15;RPS2;RPS27A;RPL41;RPL35A;RPL23A;RPS26;RPS25;RPS28;RPS27;RPS29;RPL27A;RPS27RT;RPS20;RPL22L1;FAU;RPS21;RPS24;RPS23
2	Prostate cancer	6.16836e-09	6.37559	151.507	10.3204	GSK3B;TCF7L2;CREBBP;CDKN1B;PDPK1;ARAF;PTEN;BRAF;IGF1R;HSP90B1;ZEB1;CREB3L1;TRP53;CREB3L2;PDGFC;AKT1;EP300;MAPK1;CTNNB1;ERG;RAF1;ATF4;FGFR1;MAPK3		Oxidative phosphorylation	1.50813e-24	25.1939	1487.66	25.6444	NDUFA13;COX7B;NDUFA11;NDUFB5;NDUFB4;ATP5K;ATP5J;COX7A2;UQCR11;ATP5H;UQCR10;COX7C;UQCRH;ATP5L;ATP5E;COX8A;ATP6V0B;NDUFA6;NDUFA5;NDUFA2;NDUFA1;NDUFC1;COX6C;ATP5J2;COX6B1;UQCRQ;NDUFAB1
3	Focal adhesion	2.55e-08	4.01776	88.1453	9.52796	GSK3B;ITGB5;SHC1;TNC;PTEN;ILK;LAMC1;THBS2;ACTB;ACTG1;IGF1R;THBS3;PPP1CC;CCND3;CCND2;TNN;PDGFC;CHAD;AKT1;MAPK1;MAPK3;PDPK1;LAMB2;BRAF;RHOA;COL2A1;ITGA10;COL6A2;COL6A1;COL9A1;CTNNB1;COL9A3;COL9A2;RAF1		Parkinson disease	3.87333e-21	20.7519	1054.03	22.0586	NDUFA13;COX7B;NDUFA11;NDUFB5;NDUFB4;ATP5J;COX7A2;UQCR11;ATP5H;UQCR10;COX7C;UQCRH;UBB;ATP5E;COX8A;NDUFA6;NDUFA5;NDUFA2;NDUFA1;NDUFC1;COX6C;COX6B1;UQCRQ;NDUFAB1;CYCS
4	Human papillomavirus infection	3.63269e-08	3.02004	64.3189	9.24933	ATP6V1A;NOTCH2;GSK3B;HDAC2;CDKN1B;ITGB5;HDAC1;TNC;UBR4;PTEN;CHD4;LAMC1;THBS2;THBS3;CCND3;CCND2;PPP2R1A;TNN;CREB3L1;CREB3L2;CHAD;AKT1;EP300;MAPK1;MAPK3;TCF7L2;CREBBP;FZD2;ATP6AP1;LAMB2;FZD9;TNFRSF1A;COL2A1;CDK6;PKM;APC;CDK4;PSMC1;TRP53;ITGA10;COL6A2;COL6A1;COL9A1;GNAS;CTNNB1;COL9A3;COL9A2;RAF1		Huntington disease	2.81387e-19	15.5124	716.959	20.0725	NDUFA13;COX7B;NDUFA11;NDUFB5;NDUFB4;ATP5J;COX7A2;UQCR11;ATP5H;UQCR10;COX7C;UQCRH;ATP5E;POLR2F;COX8A;NDUFA6;NDUFA5;NDUFA2;NDUFA1;NDUFC1;COX6C;COX6B1;SOD1;UQCRQ;NDUFAB1;CYCS
5	ECM-receptor interaction	1.65938e-07	6.13443	119.96	8.4927	ITGB5;SDC4;LAMB2;TNC;LAMC1;THBS2;HSPG2;THBS3;COL2A1;TNN;COL6A2;ITGA10;COL6A1;CHAD;DAG1;COL9A1;SDC1;COL9A3;CD47;COL9A2		Alzheimer disease	3.40494e-19	16.4372	752.902	19.8928	NDUFA13;COX7B;NDUFA11;NDUFB5;NDUFB4;ATP5J;COX7A2;UQCR11;ATP5H;UQCR10;COX7C;UQCRH;ATP5E;COX8A;NDUFA6;NDUFA5;NDUFA2;NDUFA1;NDUFC1;COX6C;COX6B1;UQCRQ;NDUFAB1;CYCS;FAS
6	Proteoglycans in cancer	3.29993e-07	3.64004	68.0155	8.11496	SDC4;ITGB5;ARAF;IQGAP1;HIF1A;ACTB;ACTG1;IGF1R;PPP1CC;GPC1;AKT1;MAPK1;EIF4B;MAPK3;TGFB2;FZD2;TGFB1;ARHGEF12;PDPK1;FZD9;MSN;BRAF;HSPG2;RHOA;SMO;TRP53;SDC1;CTNNB1;ARHGEF1;EZR;RAF1;FGFR1		Thermogenesis	2.15318e-17	12.5362	519.948	18.0126	COX7B;NDUFA13;NDUFA11;NDUFB5;NDUFB4;ATP5K;ATP5J;UQCR11;COX7A2;ATP5H;UQCR10;COX7C;UQCRH;ATP5L;ATP5E;COX8A;NDUFA6;NDUFA5;NDUFA2;NDUFA1;NDUFC1;COX6C;ATP5J2;COX6B1;UQCRQ;NDUFAB1
7	PI3K-Akt signaling pathway	4.19618e-07	2.82239	51.6243	7.94367	GSK3B;CDKN1B;ITGB5;LPAR1;TNC;PTEN;LAMC1;THBS2;IGF1R;HSP90B1;THBS3;CCND3;GNGT2;CCND2;PPP2R1A;TNN;CREB3L1;CREB3L2;PDGFC;CHAD;AKT1;MAPK1;EIF4B;PCK2;FGF21;MAPK3;PDPK1;LAMB2;YWHAZ;EFNA1;COL2A1;CDK6;CDK4;TRP53;ITGA10;GNB2;COL6A2;GNB1;COL6A1;COL9A1;COL9A3;COL9A2;RAF1;ATF4;FGFR1		Non-alcoholic fatty liver disease (NAFLD)	3.51694e-17	16.5874	677.276	17.7326	COX8A;NDUFA13;COX7B;NDUFA6;NDUFA11;NDUFA5;NDUFB5;NDUFB4;NDUFA2;NDUFA1;COX7A2;NDUFC1;UQCR11;UQCR10;COX6C;COX7C;UQCRH;COX6B1;UQCRQ;NDUFAB1;CYCS;FAS
8	Hepatocellular carcinoma	9.14862e-07	3.79864	66.0128	7.54717	GSK3B;SMARCD3;SHC1;ARAF;PTEN;KEAP1;ACTB;ACTG1;IGF1R;AKT1;MAPK1;MAPK3;TCF7L2;TGFB2;PBRM1;TGFB1;FZD2;TGFB3;FZD9;BRAF;SMARCA2;SMARCA4;CDK6;APC;CDK4;TRP53;CTNNB1;RAF1		Cardiac muscle contraction	2.73335e-07	13.5432	242.74	7.78407	COX8A;COX7B;UQCRQ;UQCR11;COX7A2;UQCR10;COX6C;COX7C;UQCRH;COX6B1
9	Hippo signaling pathway	2.59686e-06	3.78674	61.4094	7.04293	GSK3B;BMPR2;SERPINE1;ACTB;ACTG1;SAV1;BBC3;PPP1CC;CCND3;CCND2;PPP2R1A;CTNNA1;WWTR1;TCF7L2;TGFB2;TGFB1;FZD2;TGFB3;FZD9;YWHAZ;BMP6;APC;DLG4;ID2;CTNNB1;FAT4		Retrograde endocannabinoid signaling	1.90103e-06	8.05496	127.802	6.89062	NDUFA13;NDUFA6;NDUFA11;NDUFA5;NDUFB5;NDUFB4;NDUFA2;NDUFAB1;NDUFA1;NDUFC1;PTGS2;GNG11
10	Endometrial cancer	2.79015e-06	6.71361	107.685	6.96599	GSK3B;TCF7L2;PDPK1;ARAF;PTEN;ILK;BRAF;APC;TRP53;CTNNA1;AKT1;MAPK1;CTNNB1;RAF1;MAPK3		Protein processing in endoplasmic reticulum	0.00673563	4.68841	35.5122	3.28955	DNAJA1;HSPA8;HSP90AA1;HSPH1;HSP90AB1;SEC61G;SEC62;CRYAB
11	Chronic myeloid leukemia	3.66336e-06	5.55196	87.0114	6.80635	HDAC2;TGFB2;CDKN1B;TGFB1;SHC1;HDAC1;CTBP1;TGFB3;ARAF;BRAF;CDK6;CDK4;TRP53;AKT1;MAPK1;RAF1;MAPK3		IL-17 signaling pathway	0.00673563	6.37593	47.7736	3.25408	HSP90AA1;CEBPB;HSP90AB1;TNFAIP3;CCL2;PTGS2
12	Parathyroid hormone synthesis, secretion and action	6.46131e-06	4.43655	66.6269	6.52212	MEF2A;ARAF;BRAF;RHOA;GNAI2;AKAP13;MMP14;MAFB;CREB3L1;GNAQ;GNA11;CREB3L2;GNAS;MAPK1;ARHGEF1;RAF1;MEF2D;ATF4;FGFR1;MAPK3		TNF signaling pathway	0.0166463	5.20607	33.8447	2.82335	CEBPB;VCAM1;TNFAIP3;CCL2;FAS;PTGS2
13	Pathways in cancer	6.65242e-06	2.24559	33.4785	6.4747	GSK3B;CDKN1B;HHIP;ARAF;PTEN;KEAP1;LAMC1;BBC3;IGF1R;CCND3;GNGT2;CCND2;TFG;AKT1;EP300;ARHGEF12;RHOA;SMO;ARHGEF1;RAF1;NOTCH2;HDAC2;CTBP1;HDAC1;LPAR1;HIF1A;HSP90B1;GNAI2;GNA11;CTNNA1;MAPK1;RUNX1T1;FGF21;MAPK3;EGLN1;TCF7L2;CREBBP;TGFB2;FZD2;TGFB1;TGFB3;LAMB2;FZD9;BRAF;CDK6;APC;CDK4;TRP53;GNB2;GNAQ;GNB1;CCDC6;GNAS;CTNNB1;FGFR1		Mitophagy	0.055712	6.07612	31.6745	2.26396	GABARAPL1;UBB;CITED2;TOMM7
14	Thyroid hormone signaling pathway	1.84387e-05	4.06122	56.1057	5.99976	NOTCH2;GSK3B;CREBBP;HDAC2;HDAC3;THRA;PDPK1;HDAC1;HIF1A;ACTB;ACTG1;MED13L;NCOR1;TRP53;AKT1;EP300;MAPK1;CTNNB1;RAF1;MAPK3		p53 signaling pathway	0.0787465	5.34844	25.6341	2.08149	GADD45B;FAS;CYCS;GADD45G
15	Regulation of actin cytoskeleton	2.36356e-05	2.98852	40.338	5.86196	NCKAP1;ITGB5;ARAF;LPAR1;IQGAP1;ACTB;ACTG1;PPP1CC;PDGFC;CFL1;MAPK1;PIP4K2C;WASF2;FGF21;MAPK3;ARHGEF12;MSN;BRAF;BAIAP2;RHOA;ARPC2;APC;ITGA10;MYH9;ARHGEF1;PFN1;EZR;RAF1;FGFR1		Small cell lung cancer	0.176452	4.06777	15.9335	1.70113	GADD45B;CYCS;PTGS2;GADD45G
16	Adherens junction	3.51234e-05	5.06091	65.9792	5.6619	TCF7L2;CREBBP;IQGAP1;BAIAP2;ACTB;RHOA;ACTG1;IGF1R;CTNNA1;EP300;MAPK1;CTNNB1;WASF2;MAPK3;FGFR1		Apoptosis	0.17651	3.29707	12.6781	1.66998	GADD45B;CYCS;FAS;MCL1;GADD45G
17	Colorectal cancer	9.98998e-05	4.27462	51.0008	5.18161	GSK3B;TCF7L2;TGFB2;TGFB1;TGFB3;ARAF;BRAF;RHOA;BBC3;APC;TRP53;AKT1;MAPK1;CTNNB1;RAF1;MAPK3		Fluid shear stress and atherosclerosis	0.17651	3.24896	12.3185	1.64663	TXN1;HSP90AA1;VCAM1;HSP90AB1;CCL2
18	Melanoma	0.000158083	4.63713	52.9327	4.95746	ARAF;PTEN;BRAF;IGF1R;CDK6;CDK4;TRP53;PDGFC;AKT1;MAPK1;RAF1;FGF21;MAPK3;FGFR1		Legionellosis	0.187642	4.86738	17.5364	1.5647	HSPA8;CYCS;HSPD1
19	Viral carcinogenesis	0.000158655	2.6942	30.5989	4.93241	HDAC4;HDAC2;CDKN1B;HDAC3;HDAC1;UBR4;CHD4;CCND3;CCND2;CREB3L1;CREB3L2;EP300;MAPK1;MAPK3;CREBBP;USP7;YWHAZ;SND1;RHOA;DDB1;HNRNPK;CDK6;PKM;CDK4;PSMC1;TRP53;LTBR;ATF4		NF-kappa B signaling pathway	0.187642	3.65083	13.0814	1.55613	VCAM1;GADD45B;TNFAIP3;PTGS2
20	Breast cancer	0.000176488	3.21314	35.9855	4.86387	NOTCH2;GSK3B;TCF7L2;FZD2;SHC1;ARAF;FZD9;PTEN;BRAF;IGF1R;CDK6;APC;CDK4;TRP53;AKT1;MAPK1;CTNNB1;RAF1;FGF21;FGFR1;MAPK3		NOD-like receptor signaling pathway	0.187642	2.70762	9.66034	1.54949	TXN1;GABARAPL1;HSP90AA1;HSP90AB1;TNFAIP3;CCL2
21	Transcriptional misregulation in cancer	0.000184946	2.91386	32.3551	4.82235	ATF1;HDAC2;CDKN1B;CCNT1;KMT2A;LDB1;FUS;HDAC1;IGFBP3;ASPSCR1;PBX1;IGF1R;HOXA10;ELK4;HOXA9;CCND2;ZEB1;NCOR1;EWSR1;TRP53;ID2;ERG;TCF3;RUNX1T1		Kaposi sarcoma-associated herpesvirus infection	0.222302	2.56435	8.58941	1.45469	GABARAPL1;UBB;FAS;CYCS;PTGS2;GNG11
22	Renal cell carcinoma	0.000320482	4.53689	47.6718	4.56339	EGLN1;TGFB2;CREBBP;TGFB1;TGFB3;ARAF;BRAF;HIF1A;AKT1;EP300;MAPK1;RAF1;MAPK3		Protein export	0.235781	6.84338	22.201	1.40892	SEC61G;SEC62
23	Long-term depression	0.000457328	4.69743	47.4394	4.38594	PPP2R1A;GNA11;GNAQ;ARAF;GNAS;MAPK1;BRAF;RAF1;PRKG1;IGF1R;GNAI2;MAPK3		Epstein-Barr virus infection	0.257487	2.41326	7.50919	1.35137	SEM1;GADD45B;FAS;CYCS;TNFAIP3;GADD45G
24	TGF-beta signaling pathway	0.000457328	3.79188	38.1653	4.37118	TGFB2;CREBBP;BMPR2;TGFB1;TGFB3;CHRD;LTBP1;RHOA;BMP6;PPP2R1A;ID2;EP300;MAPK1;FMOD;MAPK3		Spliceosome	0.329389	2.79091	7.79269	1.21262	HSPA8;TRA2B;SNRPG;SNRPE
25	Cushing syndrome	0.000468085	2.93187	29.3215	4.34335	GSK3B;TCF7L2;FZD2;CDKN1B;KMT2A;FZD9;BRAF;PBX1;GNAI2;CDK6;APC;CDK4;CREB3L1;GNAQ;GNA11;CREB3L2;GNAS;MAPK1;CTNNB1;ATF4;MAPK3		Estrogen signaling pathway	0.329389	2.74769	7.55104	1.1935	HSPA8;HSP90AA1;HSP90AB1;FKBP4
26	Gastric cancer	0.000591557	2.96232	28.8163	4.22465	GSK3B;TCF7L2;TGFB2;TGFB1;FZD2;CDKN1B;SHC1;TGFB3;ARAF;FZD9;BRAF;APC;TRP53;CTNNA1;AKT1;MAPK1;CTNNB1;RAF1;FGF21;MAPK3		Thyroid cancer	0.329389	5.08134	13.9369	1.19117	GADD45B;GADD45G
27	Hepatitis B	0.000622207	2.84868	27.4408	4.18348	TGFB2;CREBBP;TGFB1;ATP6AP1;TGFB3;ARAF;BRAF;HSPG2;YWHAZ;DDB1;IRAK1;CREB3L1;TRP53;CREB3L2;AKT1;EP300;MAPK1;TAB2;RAF1;ATF4;MAPK3		African trypanosomiasis	0.344598	4.80618	12.7384	1.15107	VCAM1;FAS
28	Central carbon metabolism in cancer	0.000622207	4.42572	42.5002	4.17053	LDHA;PKM;TRP53;PTEN;AKT1;MAPK1;SLC1A5;RAF1;SLC16A3;HIF1A;MAPK3;FGFR1		Colorectal cancer	0.344598	3.14469	8.09472	1.11791	GADD45B;CYCS;GADD45G
29	Human cytomegalovirus infection	0.000732814	2.38232	22.404	4.08423	GSK3B;GNAI2;AKAP13;PPP3CB;GNGT2;CREB3L1;GNA11;CREB3L2;AKT1;MAPK1;B2M;MAPK3;PDIA3;ARHGEF12;RHOA;TNFRSF1A;CDK6;CDK4;TRP53;GNB2;GNAQ;GNB1;GNAS;CTNNB1;ARHGEF1;CALR;RAF1;ATF4		Measles	0.344598	2.55013	6.47966	1.10351	HSPA8;CYCS;TNFAIP3;FAS
30	FoxO signaling pathway	0.000880279	3.03666	27.8979	3.98988	USP7;TGFB2;CREBBP;TGFB1;CDKN1B;TGFB3;PDPK1;ARAF;PTEN;BRAF;IGF1R;CCND2;AKT1;EP300;MAPK1;RAF1;PCK2;MAPK3		Antigen processing and presentation	0.344598	3.07209	7.747	1.09518	HSPA8;HSP90AA1;HSP90AB1
31	Melanogenesis	0.00107573	3.38877	30.3421	3.88855	GSK3B;TCF7L2;CREBBP;FZD2;FZD9;GNAI2;CREB3L1;GNAQ;CREB3L2;GNAS;EP300;MAPK1;CTNNB1;RAF1;MAPK3		Progesterone-mediated oocyte maturation	0.344598	3.07209	7.747	1.09518	ANAPC13;HSP90AA1;HSP90AB1
32	Chagas disease (American trypanosomiasis)	0.00146082	3.27273	28.1978	3.74187	TGFB2;TGFB1;TGFB3;SERPINE1;TNFRSF1A;GNAI2;IRAK1;PPP2R1A;GNAQ;GNA11;GNAS;AKT1;MAPK1;CALR;MAPK3		Malaria	0.430413	3.78168	8.54649	0.981495	VCAM1;CCL2
33	Human T-cell leukemia virus 1 infection	0.00192428	2.28923	18.9729	3.59939	PTEN;ELK4;PPP3CB;CCND3;CCND2;CREB3L1;CREB3L2;AKT1;EP300;MAPK1;B2M;MAPK3;CREBBP;TGFB2;TGFB1;TGFB3;TNFRSF1A;CDK4;TRP53;CANX;VDAC1;ANAPC5;CALR;TCF3;LTBR;ATF4		Longevity regulating pathway	0.430413	2.69807	6.03518	0.971453	HSPA8;CRYAB;SOD1
34	mTOR signaling pathway	0.00192428	2.7065	22.4093	3.59587	ATP6V1A;GSK3B;SEC13;FZD2;CAB39;PDPK1;FZD9;PTEN;BRAF;RHOA;IGF1R;TNFRSF1A;GRB10;AKT1;MAPK1;LAMTOR1;RAF1;EIF4B;MAPK3		Amyotrophic lateral sclerosis (ALS)	0.450578	3.55423	7.68146	0.938603	CYCS;SOD1
35	Glioma	0.00232343	3.65086	29.3315	3.48919	CDK6;SHC1;CDK4;TRP53;ARAF;PTEN;AKT1;MAPK1;BRAF;RAF1;IGF1R;MAPK3		Influenza A	0.457106	2.17428	4.60478	0.919766	HSPA8;CYCS;CCL2;FAS
36	Pancreatic cancer	0.00232343	3.65086	29.3315	3.48919	TGFB2;TGFB1;CDK6;TGFB3;CDK4;TRP53;ARAF;AKT1;MAPK1;BRAF;RAF1;MAPK3		Human immunodeficiency virus 1 infection	0.465094	1.91497	3.91094	0.88696	CFL2;FAS;CYCS;ELOB;GNG11
37	cGMP-PKG signaling pathway	0.00270524	2.53061	19.8653	3.40922	MEF2A;ATP2B4;RHOA;GNAI2;PPP1CC;PPP3CB;CREB3L1;GNAQ;GNA11;CREB3L2;KCNMA1;AKT1;MAPK1;VDAC1;RAF1;MEF2D;PRKG1;GTF2I;ATF4;MAPK3		Necroptosis	0.465094	2.0723	4.13656	0.866902	HSP90AA1;HSP90AB1;TNFAIP3;FAS
38	Thyroid cancer	0.00270524	5.27558	41.2604	3.39662	TCF7L2;TFG;TRP53;CCDC6;MAPK1;CTNNB1;BRAF;MAPK3		VEGF signaling pathway	0.465094	3.17246	6.29152	0.861279	HSPB1;PTGS2
39	Wnt signaling pathway	0.00270524	2.5905	20.1798	3.38312	GSK3B;TCF7L2;CREBBP;FZD2;CTBP1;CHD8;SIAH1A;FZD9;RHOA;CCND3;PPP3CB;CCND2;APC;TRP53;CCN4;EP300;CTNNB1;GPC4;TBL1X		Endometrial cancer	0.465094	3.17246	6.29152	0.861279	GADD45B;GADD45G
40	Cell cycle	0.00270524	2.87106	22.3272	3.37735	GSK3B;TGFB2;CREBBP;HDAC2;TGFB1;CDKN1B;TGFB3;HDAC1;YWHAZ;CCND3;CCND2;CDK6;CDK4;TRP53;EP300;ANAPC5		Tuberculosis	0.465094	2.04828	4.02893	0.854251	ATP6V0B;CEBPB;CYCS;HSPD1
41	Long-term potentiation	0.00282365	3.76253	28.9673	3.34359	PPP1CC;PPP3CB;CREBBP;GNAQ;ARAF;EP300;MAPK1;BRAF;RAF1;ATF4;MAPK3		Pathways in cancer	0.479885	1.53197	2.92757	0.829931	HSP90AA1;HSP90AB1;GADD45B;FAS;CYCS;ELOB;PTGS2;GNG11;GADD45G
42	Sphingolipid signaling pathway	0.00282365	2.84432	21.8587	3.33756	SGMS1;PDPK1;PTEN;RHOA;TNFRSF1A;GNAI2;PPP2R1A;TRP53;GNAQ;SMPD1;AKT1;MAPK1;RAF1;CTSD;CERS2;MAPK3		Basal cell carcinoma	0.483032	2.91168	5.39101	0.804101	GADD45B;GADD45G
43	Ubiquitin mediated proteolysis	0.00320167	2.69829	20.3283	3.27187	UBE2D3;SIAH1A;KEAP1;UBE2E2;UBE2G1;WWP2;UBE2G2;UBE2D2A;DDB1;KLHL9;UBE2W;UBE2R2;NEDD4;UBR5;ANAPC5;BIRC6;TRIP12		Human cytomegalovirus infection	0.483032	1.7832	3.27983	0.798798	FAS;CYCS;CCL2;PTGS2;GNG11
44	Glucagon signaling pathway	0.00320167	3.05145	22.9251	3.26279	CREBBP;PPP4R3B;LDHA;PPP3CB;PPP4C;PKM;CREB3L1;GNAQ;CREB3L2;GNAS;AKT1;EP300;ATF4;PCK2		Cell cycle	0.483032	2.22353	4.07758	0.796423	ANAPC13;GADD45B;GADD45G
45	Lysine degradation	0.00360362	3.90662	28.8	3.20167	KMT2E;NSD3;KMT2A;NSD1;PLOD3;PLOD1;ASH1L;HADH;COLGALT1;ALDH9A1		Aminoacyl-tRNA biosynthesis	0.488209	2.77477	4.93555	0.772488	NARS;LARS2
46	HIF-1 signaling pathway	0.00373447	2.98332	21.8214	3.17663	EGLN1;CREBBP;CDKN1B;SERPINE1;ENO1;HIF1A;IGF1R;LDHA;AKT1;EP300;MAPK1;LTBR;GAPDH;MAPK3		Non-small cell lung cancer	0.488209	2.77477	4.93555	0.772488	GADD45B;GADD45G
47	N-Glycan biosynthesis	0.00404817	4.19953	30.2674	3.13011	MAN1A;RPN2;TUSC3;MAN2A1;STT3A;MGAT1;MGAT2;STT3B;DDOST		Type I diabetes mellitus	0.511414	2.65013	4.53189	0.742672	FAS;HSPD1
48	p53 signaling pathway	0.00404817	3.51095	25.2481	3.12312	CCND3;CCND2;CDK6;CDK4;IGFBP3;TRP53;SERPINE1;PTEN;SHISA5;SIAH1A;BBC3		FoxO signaling pathway	0.511414	2.06745	3.49343	0.733838	GABARAPL1;GADD45B;GADD45G
49	Spliceosome	0.00483732	2.64704	18.5095	3.03682	SF3B4;TCERG1;RBM25;SF3B2;ALYREF;HNRNPU;CDC5L;CDC40;HNRNPK;SNRNP70;U2AF2;PCBP1;SRSF2;SRSF5;SF3B1;SNRPA		Melanoma	0.523795	2.53616	4.17246	0.714494	GADD45B;GADD45G
50	Cellular senescence	0.00510101	2.32962	16.1192	3.00499	TGFB2;TGFB1;TGFB3;IGFBP3;SERPINE1;PTEN;ZFP36L2;ZFP36L1;PPP1CC;CCND3;PPP3CB;CCND2;CDK6;CDK4;TRP53;AKT1;MAPK1;VDAC1;RAF1;MAPK3		Apelin signaling pathway	0.524844	1.97496	3.16272	0.695483	ACTA2;GABARAPL1;GNG11
51	Alcoholism	0.00517024	2.26821	15.6188	2.99054	HDAC4;HDAC2;HDAC3;H2AFY;SHC1;HDAC1;ARAF;BRAF;GNAI2;PPP1CC;GNGT2;CREB3L1;GNB2;CREB3L2;GNB1;GNAS;MAPK1;SLC29A1;RAF1;ATF4;MAPK3		Glioma	0.524844	2.43157	3.85102	0.687818	GADD45B;GADD45G
52	Bacterial invasion of epithelial cells	0.00532367	3.34324	22.8587	2.96941	SEPT8;ARPC2;SHC1;CTNNA1;ILK;CTNNB1;WASF2;ACTB;RHOA;DNM1;ACTG1		Pancreatic cancer	0.524844	2.43157	3.85102	0.687818	GADD45B;GADD45G
53	Hedgehog signaling pathway	0.00654127	4.24821	28.0658	2.86917	GSK3B;CCND2;SMO;HHIP;BOC;GAS1;CSNK1G2;CDON		Chronic myeloid leukemia	0.525215	2.39859	3.7514	0.679239	GADD45B;GADD45G
54	Signaling pathways regulating pluripotency of stem cells	0.00654127	2.53699	16.7279	2.86356	GSK3B;FZD2;BMPR2;FZD9;KLF4;IGF1R;APC;ID2;AKT1;MAPK1;CTNNB1;TCF3;RAF1;SKIL;FGFR1;MAPK3		MAPK signaling pathway	0.575446	1.53948	2.23343	0.630061	HSPA8;GADD45B;FAS;HSPB1;GADD45G
55	Non-small cell lung cancer	0.00717932	3.41703	22.1285	2.81246	CDK6;PDPK1;CDK4;TRP53;ARAF;AKT1;MAPK1;BRAF;RAF1;MAPK3		RNA degradation	0.575446	2.19052	3.14308	0.623148	BTG3;HSPD1
56	Huntington disease	0.00717932	2.23398	14.4408	2.80735	CREBBP;HDAC2;HIP1;HDAC1;COX4I2;ATP5A1;SDHC;SDHD;COX6B2;BBC3;ATP5B;DLG4;CREB3L1;TRP53;GNAQ;CREB3L2;UQCRC1;EP300;VDAC1;AP2M1		Rheumatoid arthritis	0.575446	2.1637	3.06728	0.615659	ATP6V0B;CCL2
57	MAPK signaling pathway	0.0079573	1.94692	12.3197	2.74813	ARAF;IGF1R;ELK4;PPP3CB;IRAK1;PDGFC;AKT1;MAPK1;MAP4K4;FGF21;MAPK3;TGFB2;TGFB1;TGFB3;BRAF;MAPK8IP1;DUSP7;TNFRSF1A;EFNA1;PPP5C;TAOK1;TRP53;NF1;TAB2;RAF1;ATF4;FGFR1		GABAergic synapse	0.620597	2.01556	2.66011	0.573175	GABARAPL1;GNG11
58	RNA transport	0.0079573	2.31904	14.6707	2.74743	SEC13;ALYREF;PABPC4;PYM1;EEF1A1;PNN;FXR2;NUP62;RNPS1;NUP98;EIF2S3Y;PABPC1;EIF3F;EIF4G3;EIF4B;EIF3A;EIF4G1;PAIP1		RNA polymerase	0.620597	3.28002	4.28692	0.567614	POLR2F
59	Apoptosis	0.00809807	2.45528	15.4475	2.73239	PDPK1;ACTB;ACTG1;BBC3;TNFRSF1A;TRP53;LMNA;AKT1;MAPK1;BIRC6;RAF1;CTSD;ATF4;CTSB;BOK;MAPK3		Prostate cancer	0.667771	1.86638	2.27068	0.528372	HSP90AA1;HSP90AB1
60	Relaxin signaling pathway	0.00996837	2.47908	15.0405	2.63484	TGFB1;SHC1;GNAI2;COL3A1;GNGT2;CREB3L1;GNB2;CREB3L2;GNB1;GNAS;AKT1;MAPK1;RAF1;ATF4;MAPK3		AGE-RAGE signaling pathway in diabetic complications	0.67764	1.79061	2.08129	0.504797	VCAM1;CCL2
61	Toxoplasmosis	0.0120553	2.62107	15.3604	2.54511	TGFB2;TGFB1;TGFB3;PDPK1;LAMB2;LAMC1;TNFRSF1A;GNAI2;IRAK1;AKT1;MAPK1;TAB2;MAPK3		Th17 cell differentiation	0.67764	1.77261	2.03718	0.499114	HSP90AA1;HSP90AB1
62	Neurotrophin signaling pathway	0.0120686	2.50708	14.6488	2.53757	GSK3B;MAGED1;SHC1;PDPK1;BRAF;RHOA;IRAK1;ARHGDIA;TRP53;AKT1;MAPK1;RAF1;ATF4;MAPK3		Prion diseases	0.67764	2.68284	3.07063	0.49707	SOD1
63	mRNA surveillance pathway	0.0121834	2.73511	15.9115	2.52651	PNN;PPP1CC;DAZAP1;PABPN1;FIP1L1;PPP2R1A;PABPC4;ALYREF;PYM1;RNPS1;MSI2;PABPC1		Chagas disease (American trypanosomiasis)	0.67764	1.75497	1.99427	0.493512	CCL2;FAS
64	Gap junction	0.0147173	2.80654	15.7526	2.43761	TUBB5;GNA11;GNAQ;PDGFC;LPAR1;GNAS;MAPK1;RAF1;PRKG1;GNAI2;MAPK3		Transcriptional misregulation in cancer	0.698674	1.47783	1.60799	0.472545	CEBPB;GADD45B;GADD45G
65	Bladder cancer	0.0151149	3.93229	21.8387	2.41193	CDK4;TRP53;ARAF;MAPK1;BRAF;RAF1;MAPK3		Toxoplasmosis	0.698674	1.67177	1.79637	0.466664	HSPA8;CYCS
66	Platelet activation	0.0151149	2.41622	13.3978	2.40814	ARHGEF12;ACTB;RHOA;ACTG1;GNAI2;PPP1CC;COL3A1;GNAQ;GNAS;AKT1;MAPK1;ARHGEF1;PRKG1;MAPK3		Homologous recombination	0.745885	2.21256	2.19901	0.431636	SEM1
67	Basal cell carcinoma	0.0151149	3.18634	17.6534	2.40614	GSK3B;TCF7L2;FZD2;SMO;APC;HHIP;TRP53;FZD9;CTNNB1		Mineral absorption	0.776381	2.05788	1.93187	0.407702	MT1
68	Axon guidance	0.0153474	2.13148	11.745	2.39308	SEMA5A;GSK3B;BMPR2;ARHGEF12;SEMA3D;ILK;RHOA;GNAI2;EFNA1;PPP3CB;SMO;DPYSL2;CFL1;BOC;NCK2;MAPK1;RAF1;MAPK3		Proteasome	0.791549	1.96622	1.77865	0.392865	SEM1
69	Rap1 signaling pathway	0.0156585	2.03121	11.1221	2.37802	LPAR1;BRAF;ACTB;RHOA;GNAI2;ACTG1;IGF1R;EFNA1;GNAQ;PDGFC;GNAS;AKT1;CTNNB1;MAPK1;PFN1;RAF1;RAPGEF6;FGF21;FGFR1;MAPK3		N-Glycan biosynthesis	0.817389	1.80534	1.51951	0.365535	DPM3
70	Vasopressin-regulated water reabsorption	0.0187676	3.71344	19.6073	2.29311	CREB3L1;ARHGDIA;CREB3L2;GNAS;RAB11A;VAMP2;RAB11B		Relaxin signaling pathway	0.817389	1.37209	1.14994	0.363978	ACTA2;GNG11
71	Protein digestion and absorption	0.018843	2.66387	14.017	2.28521	COL15A1;COL3A1;COL2A1;COL5A1;COL6A2;COL6A1;COL5A2;COL9A1;COL9A3;SLC1A5;COL9A2		Serotonergic synapse	0.817389	1.36147	1.12908	0.360164	PTGS2;GNG11
72	Fluid shear stress and atherosclerosis	0.0191503	2.24524	11.7465	2.27211	MEF2A;BMPR2;SDC4;KEAP1;ACTB;RHOA;ASS1;ACTG1;HSP90B1;TNFRSF1A;TRP53;GPC1;AKT1;SDC1;CTNNB1		Ubiquitin mediated proteolysis	0.84645	1.30101	1.01326	0.338241	ANAPC13;ELOB
73	Glycolysis / Gluconeogenesis	0.0209956	2.96597	15.2034	2.22617	GPI1;LDHA;PKM;ADPGK;AKR1A1;ENO1;GAPDH;ALDH9A1;PCK2		Regulation of lipolysis in adipocytes	0.84645	1.60791	1.21995	0.329508	PTGS2
74	Prion diseases	0.0216829	4.08997	20.7775	2.20627	PRNP;HSPA5;MAPK1;NCAM1;LAMC1;MAPK3		Ovarian steroidogenesis	0.84645	1.57912	1.17809	0.324004	PTGS2
75	Dopaminergic synapse	0.0264896	2.21536	10.781	2.11348	GSK3B;GNAI2;PPP1CC;PPP3CB;GNGT2;PPP2R1A;CREB3L1;GNB2;GNAQ;CREB3L2;GNB1;GNAS;AKT1;ATF4		Pyrimidine metabolism	0.84645	1.55133	1.13817	0.318629	NME2
76	Tuberculosis	0.0272894	2.02361	9.76086	2.09481	TGFB2;CREBBP;TGFB1;ARHGEF12;ATP6AP1;TGFB3;RHOA;TNFRSF1A;PPP3CB;IRAK1;LAMP2;AKT1;EP300;MAPK1;RAF1;CTSD;MAPK3		Breast cancer	0.84645	1.2197	0.865526	0.308186	GADD45B;GADD45G
77	Insulin resistance	0.0297897	2.34264	11.0637	2.05106	PTPA;PPP1CC;GSK3B;SREBF1;PDPK1;CREB3L1;CREB3L2;PTEN;AKT1;OGT;PCK2;TNFRSF1A		Cytosolic DNA-sensing pathway	0.84645	1.47354	1.02887	0.303237	POLR2F
78	ErbB signaling pathway	0.0298131	2.5834	12.1654	2.04512	GSK3B;CDKN1B;SHC1;ARAF;NCK2;AKT1;MAPK1;BRAF;RAF1;MAPK3		Gastric cancer	0.84645	1.19479	0.822184	0.298856	GADD45B;GADD45G
79	Arrhythmogenic right ventricular cardiomyopathy (ARVC)	0.030974	2.72985	12.716	2.02299	TCF7L2;ITGB5;ITGA10;LMNA;DAG1;CTNNA1;CTNNB1;ACTB;ACTG1		Allograft rejection	0.84645	1.42586	0.963754	0.293543	FAS
80	Thyroid hormone synthesis	0.0322027	2.68706	12.2814	1.98497	HSPA5;CREB3L1;GNAQ;CREB3L2;CANX;GNAS;PDIA4;ATF4;HSP90B1		Graft-versus-host disease	0.84645	1.40316	0.933264	0.288856	FAS
81	AMPK signaling pathway	0.0322027	2.20146	10.0468	1.98198	SREBF1;CAB39;PDPK1;ADIPOR1;EEF2;IGF1R;RAB11B;PPP2R1A;CREB3L1;CREB3L2;SCD2;AKT1;PCK2		Oxytocin signaling pathway	0.84645	1.16311	0.76839	0.28691	RGS2;PTGS2
82	Vascular smooth muscle contraction	0.0322027	2.12689	9.6972	1.9801	ARHGEF12;ARAF;BRAF;RHOA;PPP1CC;GNAQ;GNA11;KCNMA1;GNAS;MAPK1;ARHGEF1;RAF1;PRKG1;MAPK3		Leishmaniasis	0.84645	1.33918	0.849188	0.275391	PTGS2
83	Malaria	0.0322027	3.18194	14.5028	1.97945	TGFB2;TGFB1;CD81;TGFB3;SDC1;THBS2;THBS3		Renal cell carcinoma	0.84645	1.31912	0.823412	0.271092	ELOB
84	Notch signaling pathway	0.0322027	3.18194	14.5028	1.97945	NOTCH2;HDAC2;CREBBP;HDAC1;CTBP1;EP300;DTX3		Hepatitis C	0.84645	1.1186	0.69539	0.269984	CYCS;FAS
85	Cholinergic synapse	0.0331204	2.2727	10.2679	1.96211	GNGT2;CREB3L1;GNB2;GNAQ;GNA11;CREB3L2;GNB1;AKT1;MAPK1;ATF4;GNAI2;MAPK3		Hepatitis B	0.84645	1.09759	0.662002	0.261942	CYCS;FAS
86	Epstein-Barr virus infection	0.0335362	1.83488	8.24547	1.95161	PDIA3;USP7;HDAC2;CDKN1B;HDAC1;CCND3;CCND2;CDK6;IRAK1;CDK4;PSMD2;PSMC1;NEDD4;TRP53;PSMD3;AKT1;PSMD1;TAB2;CALR;B2M		RNA transport	0.84645	1.07076	0.620396	0.251629	EIF3J1;EIF2S2
87	Protein export	0.0345356	4.14617	18.4621	1.93383	SEC61A1;SRP72;HSPA5;SRPRB;SEC63		PI3K-Akt signaling pathway	0.84645	1.00041	0.563995	0.244839	HSP90AA1;HSP90AB1;GNG11;MCL1
88	Thermogenesis	0.0358162	1.81729	8.00514	1.91306	SMARCD3;ACSL1;ATP5A1;COX4I2;SDHC;SDHD;COX6B2;SMARCA2;ACTB;SMARCA4;ACTG1;ATP5B;CREB3L1;CREB3L2;UQCRC1;GNAS;MGLL;PRKG1;FGF21;FGFR1		Hepatocellular carcinoma	0.84645	1.0452	0.581843	0.241762	GADD45B;GADD45G
89	Dilated cardiomyopathy (DCM)	0.0412553	2.38889	10.1452	1.84437	TGFB2;TGFB1;ITGB5;TGFB3;ITGA10;LMNA;DAG1;GNAS;ACTB;ACTG1		Pertussis	0.84645	1.17794	0.650156	0.239706	CFL2
90	Hepatitis C	0.0412553	1.98022	8.39836	1.8419	GSK3B;CD81;ARAF;BRAF;YWHAZ;TNFRSF1A;CDK6;PPP2R1A;CDK4;TRP53;AKT1;MAPK1;CTNNB1;RAF1;MAPK3		Synaptic vesicle cycle	0.84645	1.16238	0.631982	0.236124	ATP6V0B
91	Alzheimer disease	0.0415357	1.92678	8.13737	1.83416	APP;RTN3;GSK3B;COX4I2;ATP5A1;SDHC;SDHD;COX6B2;TNFRSF1A;ATP5B;PPP3CB;GNAQ;UQCRC1;MAPK1;GAPDH;MAPK3		Autoimmune thyroid disease	0.84645	1.14722	0.614463	0.232612	FAS
92	Estrogen signaling pathway	0.047152	2.05504	8.39596	1.77433	SHC1;HSP90B1;GNAI2;CREB3L1;GNAQ;CREB3L2;GNAS;AKT1;MAPK1;RAF1;CTSD;ATF4;MAPK3		Phagosome	0.84645	0.991902	0.504923	0.221076	ATP6V0B;SEC61G
93	Citrate cycle (TCA cycle)	0.0561974	3.53117	13.7689	1.69342	CS;SDHC;SDHD;ACO2;PCK2		Peroxisome	0.84645	1.06397	0.521533	0.212881	SOD1
94	Tight junction	0.0562123	1.88832	7.34234	1.68866	ACTR3;ACTR2;MSN;YBX3;ACTB;RHOA;ACTG1;PPP2R1A;CDK4;NEDD4;MYH9;AMOTL1;EZR;RAPGEF6;CGNL1		Cellular senescence	0.84645	0.964555	0.467337	0.21042	GADD45B;GADD45G
95	Apelin signaling pathway	0.0569044	1.98886	7.68785	1.67875	MEF2A;HDAC4;SERPINE1;GNAI2;GNGT2;GNB2;GNAQ;GNB1;AKT1;MAPK1;RAF1;MEF2D;MAPK3		Viral myocarditis	0.84645	1.0267	0.481818	0.20381	CYCS
96	Acute myeloid leukemia	0.057519	2.50383	9.62537	1.66954	TCF7L2;ARAF;AKT1;MAPK1;BRAF;RAF1;RUNX1T1;MAPK3		Fc gamma R-mediated phagocytosis	0.84645	1.0267	0.481818	0.20381	CFL2
97	Other types of O-glycan biosynthesis	0.0588118	4.23516	16.143	1.65538	POFUT1;PLOD3;OGT;COLGALT1		Arachidonic acid metabolism	0.84645	1.00326	0.457468	0.19803	PTGS2
98	Choline metabolism in cancer	0.0682574	2.14629	7.81747	1.58183	CHKB;PDPK1;PDGFC;AKT1;MAPK1;RAF1;PLPP3;HIF1A;WASF2;MAPK3		Cytokine-cytokine receptor interaction	0.84645	0.915327	0.411452	0.195222	TNFRSF12A;FAS;CCL2
99	Circadian entrainment	0.0682574	2.14629	7.81747	1.58183	GNGT2;PER3;GNB2;GNAQ;GNB1;GNAS;MAPK1;PRKG1;GNAI2;MAPK3		TGF-beta signaling pathway	0.84645	0.980867	0.434659	0.192452	DCN
100	Glutamatergic synapse	0.0708376	2.04057	7.33617	1.56136	SLC38A1;PPP3CB;GNGT2;DLG4;GNB2;GNAQ;GNB1;GNAS;MAPK1;GNAI2;MAPK3		Morphine addiction	0.84645	0.970039	0.423795	0.189736	GNG11

## Sheet: Perichondrial2
Dataset S??. KEGG Pathway Analysis of KEGG 2019 mouse terms in Aga2 mutant compared to control mice.
	Upregulated KEGG Terms							Downregulated KEGG Terms
	KEGG 2019 Mouse Term	Adjusted P value	Odds Ratio	Combined Score	log10pval	KEGG 2019 Mouse Genes		KEGG 2019 Mouse Term	Adjusted P value	Odds Ratio	Combined Score	log10pval	KEGG 2019 Mouse Genes
1	Protein processing in endoplasmic reticulum	2.73978e-18	7.30252	336.187	19.9936	PPP1R15A;VCP;TRAM1;SAR1A;RPN2;SAR1B;PRKCSH;UBE2D3;DERL1;RRBP1;HSP90B1;HERPUD1;SEC61A1;ERLEC1;LMAN1;OS9;SSR1;SIL1;TXNDC5;SEC31A;PDIA3;BCAP31;SEC13;SEC24A;HSPA5;SSR2;UBE4B;RAD23A;PDIA6;CKAP4;DDOST;PDIA4;DNAJC3;NSFL1C;DAD1;DDIT3;DNAJB11;CANX;STT3A;BCL2;STUB1;CALR;P4HB;ATF4		Ribosome	2.51919e-55	36.4241	4771.8	56.8954	RPL30;RPL32;RPL31;RPL34;RPLP1;RPL6;RPS15;RPS14;RPS17;RPS16;RPS19;RPL18A;RPL36AL;RPS18;RPL36;RPL35;RPLP2;RPL38;RPL37;RPS11;RPL39;RPS10;RPS13;RPS12;RPS8;RPL23;RPL22;RPL37A;RPL24;RPL27;RPL26;RPL28;RPL12;RPL36A;RPS27L;RPS15A;RPS2;RPL18;RPS27A;RPL41;RPL35A;RPL23A;RPS26;RPS25;RPS28;RPS27;RPS29;RPL27A;RPS27RT;RPS20;RPL22L1;FAU;RPS21;RPS24;RPS23
2	Spliceosome	8.41747e-05	3.86299	55.1939	6.20515	SF3B5;RBM25;SF3B2;RBM8A;BUD31;PRPF40A;PRPF19;SNRNP40;HNRNPK;DDX39B;PUF60;SNRNP70;PCBP1;MAGOH;SRSF5;HNRNPC;SNRPC;HNRNPA1;SF3B1;SMNDC1;SNRPA;SRSF9		Oxidative phosphorylation	3.2155e-08	8.96473	195.86	9.48839	COX8A;COX7B;ATP6V0B;NDUFA6;NDUFA2;ATP5K;NDUFA1;COX7A2;UQCR11;UQCR10;COX6C;COX7C;UQCRH;ATP5J2;ATP5L;ATP5E
3	Protein export	0.00049461	9.07265	109.884	5.25998	SEC61A1;SPCS2;SPCS1;SRP72;HSPA5;SRPR;SRPRB;SRP68;SRP9		Alzheimer disease	7.19921e-06	6.16414	98.8185	6.96226	COX8A;COX7B;NDUFA6;NDUFA2;NDUFA1;COX7A2;UQCR11;UQCR10;COX6C;COX7C;UQCRH;ATP5E;FAS;CALM1;CALM2
4	p53 signaling pathway	0.000513237	4.71873	54.6647	5.03114	CD82;SIVA1;GADD45A;GORAB;SERPINE1;SIAH1A;THBS1;BBC3;CCND3;CCND1;CDK4;BCL2;CDK1;MDM4		Cardiac muscle contraction	1.8027e-05	9.55395	141.643	6.43868	COX8A;COX7B;TPM2;TPM1;UQCR11;COX7A2;UQCR10;COX6C;COX7C;UQCRH
5	Terpenoid backbone biosynthesis	0.000513237	10.207	118.031	5.02208	FDPS;IDI1;HMGCS1;FNTA;PMVK;MVD;HMGCR;ACAT1		Thermogenesis	2.9993e-05	4.89579	68.9982	6.12068	COX8A;MAP2K3;COX7B;NDUFA6;NDUFA2;ATP5K;NDUFA1;UQCR11;COX7A2;UQCR10;COX6C;COX7C;UQCRH;ATP5L;ATP5J2;ATP5E
6	Central carbon metabolism in cancer	0.000619862	4.89376	54.7742	4.86092	SLC2A1;PDHB;SLC7A5;NRAS;PFKL;PKM;MYC;AKT1;RAF1;FGFR3;FGFR2;MAPK3;FGFR1		Huntington disease	6.75334e-05	5.14931	67.4529	5.689	COX8A;COX7B;NDUFA6;NDUFA2;NDUFA1;CLTA;COX7A2;UQCR11;UQCR10;COX6C;SOD2;COX7C;UQCRH;ATP5E
7	Citrate cycle (TCA cycle)	0.00071846	7.49322	81.608	4.72986	MDH1;MDH2;IDH3G;IDH2;PDHB;SDHD;ACO2;SDHB;PCK2		Parkinson disease	7.86059e-05	5.92606	75.8146	5.55611	COX8A;COX7B;NDUFA6;ATP5E;NDUFA2;NDUFA1;COX7A2;UQCR11;UQCR10;COX6C;COX7C;UQCRH
8	Glycolysis / Gluconeogenesis	0.000781351	4.62115	49.3237	4.63543	TPI1;AKR1A1;ENO1;PDHB;ADH5;GPI1;LDHB;PFKL;PKM;ALDH2;ALDOA;GAPDH;PCK2		Non-alcoholic fatty liver disease (NAFLD)	0.000112836	5.62561	69.186	5.34113	COX8A;COX7B;NDUFA6;NDUFA2;NDUFA1;FAS;COX7A2;UQCR11;UQCR10;COX6C;COX7C;UQCRH
9	Hippo signaling pathway	0.00135651	2.93187	29.3215	4.34335	WWTR1;GSK3B;TGFB1;FZD2;SERPINE1;FZD9;PPP2R2A;ACTB;BMP5;BBC3;PPP1CB;CCND3;BMP2;CCND1;YWHAQ;PPP2R1A;DLG4;MYC;ID2;SNAI2;BIRC2		ECM-receptor interaction	0.000128162	7.87289	94.894	5.23466	ITGB1;COL1A1;COL4A2;COL4A1;TNC;COL6A3;CD47;CD44;THBS4
10	PI3K-Akt signaling pathway	0.00135651	2.17307	21.3892	4.27469	GSK3B;PPP2R2A;LPAR4;FOXO3;THBS1;HSP90B1;THBS3;COMP;GNG10;NRAS;CCND3;CCND1;YWHAQ;PPP2R1A;CREB3L1;MYC;CHAD;AKT1;PCK2;FGF21;MAPK3;NR4A1;CREB3;COL2A1;CDK4;GNB2;COL9A1;GNB4;BCL2;COL9A3;COL9A2;RAF1;FGFR3;FGFR2;ATF4;FGFR1		Protein digestion and absorption	0.00147639	6.29204	59.2011	4.08623	COL1A1;COL3A1;COL4A2;COL5A1;COL14A1;COL4A1;COL5A2;COL6A3
11	AMPK signaling pathway	0.00135651	3.20638	31.4333	4.25755	SREBF1;PRKAG1;PPP2R2A;HMGCR;FOXO3;ADIPOR1;EEF2;ELAVL1;RAB11B;CREB3;PFKL;CCND1;PPP2R1A;CREB3L1;SCD2;AKT1;SCD1;PCK2		Leishmaniasis	0.00147639	7.50798	70.639	4.08607	ITGB1;NFKBIA;TGFB2;NOS2;IFNGR2;JAK1;TLR2
12	Non-alcoholic fatty liver disease (NAFLD)	0.00147486	2.93955	28.3159	4.18343	GSK3B;SREBF1;TGFB1;COX4I2;PRKAG1;NDUFC2;SDHD;ADIPOR1;SDHB;CDC42;SOCS3;NDUFS8;DDIT3;UQCRC1;NDUFS3;AKT1;NDUFS2;UQCRC2;NDUFV2;ATF4		Toxoplasmosis	0.00482481	5.15474	41.9459	3.534	MAP2K3;NFKBIA;ITGB1;TGFB2;NOS2;IFNGR2;JAK1;TLR2
13	Pyruvate metabolism	0.00171553	5.94102	55.8545	4.08302	LDHB;PKM;ALDH2;MDH1;MDH2;GLO1;PDHB;ACAT1;PCK2		Proteoglycans in cancer	0.00550468	3.71083	29.4101	3.44199	COL1A1;ITGB1;DDX5;TGFB2;CTSL;LUM;FAS;IGF1;HIF1A;CD44;TLR2
14	Huntington disease	0.00181531	2.62313	24.3187	4.02628	HDAC2;HDAC1;COX4I2;ATP5A1;NDUFC2;SDHD;ATP5G2;SDHB;BBC3;ATP5B;CREB3;NDUFS8;DLG4;CREB3L1;POLR2D;UQCRC1;NDUFS3;POLR2E;NDUFS2;POLR2G;UQCRC2;NDUFV2;AP2M1		Tuberculosis	0.00708517	3.84737	29.236	3.30019	EEA1;TGFB2;ATP6V0B;NOS2;RIPK2;IFNGR2;CALM1;CALM2;JAK1;TLR2
15	Steroid biosynthesis	0.00428424	8.81613	73.5546	3.6234	SQLE;SC5D;MSMO1;LSS;CYP51;FDFT1		Mineral absorption	0.00753558	8.20555	61.0089	3.22902	FTH1;MT2;MT1;ATP2B1;ATOX1
16	Parathyroid hormone synthesis, secretion and action	0.0046895	3.12977	25.6274	3.55612	MEF2C;JUND;PTH1R;RHOA;GNAI2;CREB3;MMP16;CREB3L1;GNAS;BCL2;ARHGEF1;RAF1;ATF4;FGFR1;MAPK3		Kaposi sarcoma-associated herpesvirus infection	0.00753558	3.47319	25.7148	3.21543	NFKBIA;RCAN1;GNG5;FAS;CXCL1;CALM1;IL6ST;HIF1A;CALM2;CXCL2;JAK1
17	Proteasome	0.00596013	4.65451	36.5376	3.40919	PSMB6;PSMA6;PSMB4;PSMA4;PSMB2;PSMA1;PSMD3;ADRM1;PSMA7		Amoebiasis	0.0159795	4.54125	29.9337	2.86265	COL1A1;TGFB2;COL3A1;COL4A2;NOS2;COL4A1;TLR2
18	Alcoholism	0.00596013	2.39221	18.6192	3.38022	HDAC2;H3F3B;HDAC1;HIST1H2AP;HIST2H2AA1;GNAI2;PPP1CB;CREB3;GNG10;NRAS;CREB3L1;GNB2;GNAS;GNB4;FOSB;CALM3;SLC29A1;RAF1;HIST1H2AC;ATF4;HIST1H2BC;MAPK3		Osteoclast differentiation	0.0432186	3.71139	20.5055	2.39948	NFKBIA;TGFB2;CTSK;IFNGR2;SQSTM1;JAK1;RELB
19	Cell cycle	0.00596013	2.87106	22.3272	3.37735	CDKN1C;GSK3B;HDAC2;TGFB1;GADD45A;HDAC1;ANAPC11;CCND3;CCND1;YWHAQ;CDK4;CDC26;MYC;CDC16;CDK1;ANAPC5		Focal adhesion	0.0432186	3.04815	16.7201	2.38224	COL1A1;PDGFRB;ITGB1;COL4A2;COL4A1;TNC;COL6A3;IGF1;THBS4
20	Ubiquitin mediated proteolysis	0.00664102	2.69829	20.3283	3.27187	UBE2D3;SIAH1A;UBE4B;WWP2;PRPF19;ANAPC11;DDB1;KLHL9;SOCS3;UBE2S;CDC26;NEDD4;CDC16;ANAPC5;STUB1;BIRC2;UBE2M		Relaxin signaling pathway	0.0434555	3.62105	19.5473	2.34443	COL1A1;NFKBIA;COL3A1;COL4A2;GNG5;NOS2;COL4A1
21	Glucagon signaling pathway	0.00664102	3.05145	22.9251	3.26279	SLC2A1;PRKAG1;PDHB;LDHB;CREB3;PFKL;PPP4C;PKM;CREB3L1;GNAS;AKT1;CALM3;ATF4;PCK2		Pathways in cancer	0.0434555	2.13265	11.4731	2.3364	PDGFRB;ITGB1;TGFB2;NOS2;IFNGR2;IGF1;HIF1A;NFKBIA;COL4A2;GNG5;COL4A1;FAS;ELOB;CALM1;IL6ST;CALM2;JAK1
22	Endometrial cancer	0.00664102	3.98822	29.9623	3.26273	GSK3B;NRAS;CCND1;GADD45A;MYC;ILK;AKT1;RAF1;FOXO3;MAPK3		Chagas disease (American trypanosomiasis)	0.0499171	3.96018	20.5716	2.25599	NFKBIA;TGFB2;NOS2;IFNGR2;FAS;TLR2
23	Circadian rhythm	0.00664102	5.81632	43.4911	3.2474	PER1;PER3;BHLHE40;CRY2;BHLHE41;PRKAG1;NR1D1		HIF-1 signaling pathway	0.0500229	3.91957	20.1781	2.23577	NOS2;IFNGR2;ELOB;IGF1;HIF1A;HK2
24	Bladder cancer	0.00935807	4.63514	32.8719	3.07997	NRAS;CCND1;CDK4;MYC;RAF1;THBS1;FGFR3;MAPK3		Phagosome	0.0591624	2.98592	14.636	2.12877	ITGB1;EEA1;DYNC1I2;ATP6V0B;CTSL;SEC61G;THBS4;TLR2
25	Focal adhesion	0.0110379	2.26821	15.6188	2.99054	GSK3B;ILK;THBS1;ACTB;RHOA;THBS3;PPP1CB;COMP;CDC42;CCND3;COL2A1;CCND1;CHAD;COL9A1;BCL2;AKT1;COL9A3;COL9A2;RAF1;BIRC2;MAPK3		Salmonella infection	0.0591624	4.3762	21.4296	2.12668	DYNC1I2;NOS2;IFNGR2;CXCL1;CXCL2
26	Prostate cancer	0.0110814	2.96603	20.296	2.97179	GSK3B;HSP90B1;CREB3;NRAS;CCND1;CREB3L1;BCL2;AKT1;RAF1;FGFR2;ATF4;FGFR1;MAPK3		Epstein-Barr virus infection	0.0743123	2.62844	12.0855	1.99688	MAP2K3;NFKBIA;FAS;VIM;RBPJ;CD44;JAK1;TLR2;RELB
27	Alzheimer disease	0.0124249	2.33955	15.6531	2.90571	APP;GSK3B;COX4I2;ATP5A1;NDUFC2;SDHD;ATP5G2;SDHB;ATP5B;NDUFS8;UQCRC1;NDUFS3;NDUFS2;CALM3;UQCRC2;APOE;NDUFV2;GAPDH;MAPK3		Rheumatoid arthritis	0.0743123	4.04259	18.5632	1.99424	ATP6V0B;TGFB2;CTSL;CTSK;TLR2
28	Chronic myeloid leukemia	0.0129486	3.24002	21.4262	2.87198	HDAC2;NRAS;TGFB1;CCND1;HDAC1;GADD45A;CDK4;MYC;AKT1;RAF1;MAPK3		PI3K-Akt signaling pathway	0.0748088	2.24267	10.1842	1.97218	COL1A1;PDGFRB;ITGB1;COL4A2;GNG5;COL4A1;TNC;COL6A3;IGF1;THBS4;JAK1;TLR2
29	Colorectal cancer	0.0131027	3.02429	19.8577	2.85161	GSK3B;NRAS;TGFB1;CCND1;GADD45A;MYC;BCL2;AKT1;RAF1;RHOA;BBC3;MAPK3		Hypertrophic cardiomyopathy (HCM)	0.0748088	3.94237	17.7264	1.95275	ITGB1;TGFB2;TPM2;TPM1;IGF1
30	Lysine degradation	0.0213648	3.44198	20.6379	2.60401	KMT2E;ECHS1;ALDH2;NSD1;PLOD3;PLOD1;HADH;COLGALT1;ACAT1		Human papillomavirus infection	0.0748088	2.22299	9.95874	1.94559	COL1A1;PDGFRB;ITGB1;ATP6V0B;COL4A2;COL4A1;TNC;FAS;COL6A3;RBPJ;THBS4;JAK1
31	Fatty acid elongation	0.0213648	4.9804	29.4271	2.56606	ELOVL1;ECHS1;TECR;ACOT1;PPT2;HADH		Legionellosis	0.0813427	4.72198	20.6037	1.89498	NFKBIA;CXCL1;CXCL2;TLR2
32	Amino sugar and nucleotide sugar metabolism	0.0213648	3.72915	21.9746	2.55914	GMPPB;GPI1;GALE;UGP2;GMDS;HEXA;NANS;GALK1		Dilated cardiomyopathy (DCM)	0.0828188	3.75608	16.2024	1.87339	ITGB1;TGFB2;TPM2;TPM1;IGF1
33	Estrogen signaling pathway	0.0213648	2.4162	14.1254	2.53895	GABBR1;HSP90B1;GNAI2;CREB3;NRAS;CREB3L1;GNAS;BCL2;AKT1;CALM3;FKBP4;RAF1;CTSD;ATF4;MAPK3		Small cell lung cancer	0.08765	3.66936	15.5073	1.8354	ITGB1;NFKBIA;COL4A2;NOS2;COL4A1
34	Oxidative phosphorylation	0.0213648	2.4162	14.1254	2.53895	ATP6V1A;ATP6AP1;COX4I2;ATP5A1;NDUFC2;SDHD;ATP5G2;SDHB;ATP5B;NDUFS8;UQCRC1;NDUFS3;NDUFS2;UQCRC2;NDUFV2		AGE-RAGE signaling pathway in diabetic complications	0.122519	3.32383	12.8346	1.67698	COL1A1;TGFB2;COL3A1;COL4A2;COL4A1
35	Neurotrophin signaling pathway	0.0213648	2.50708	14.6488	2.53757	BEX3;GSK3B;MAGED1;FOXO3;RHOA;CDC42;NRAS;ARHGDIA;BCL2;AKT1;CALM3;RAF1;ATF4;MAPK3		Th17 cell differentiation	0.123611	3.2894	12.5771	1.66054	NFKBIA;IFNGR2;IL6ST;HIF1A;JAK1
36	Thermogenesis	0.0213648	2.02249	11.8021	2.53428	SMARCB1;ATP5A1;COX4I2;PRKAG1;NDUFC2;SDHD;ATP5G2;SDHB;ACTB;ATP5B;CREB3;NRAS;NDUFS8;CREB3L1;UQCRC1;GNAS;NDUFS3;NDUFS2;UQCRC2;NDUFV2;FGF21;FGFR1		TNF signaling pathway	0.159233	3.03754	10.7459	1.5364	MAP2K3;NFKBIA;FAS;CXCL1;CXCL2
37	mRNA surveillance pathway	0.0213648	2.73511	15.9115	2.52651	PPP1CB;PNN;DDX39B;RBM8A;PPP2R1A;RNMT;MAGOH;PPP2R2A;RNPS1;MSI2;SRRM1;WDR33		Glioma	0.159233	3.58826	12.6118	1.52643	PDGFRB;IGF1;CALM1;CALM2
38	Proteoglycans in cancer	0.0213648	2.09847	12.1855	2.52188	FZD2;TGFB1;SDC4;FZD9;THBS1;ACTB;RHOA;PPP1CB;CDC42;NRAS;MRAS;CCND1;SMO;MYC;AKT1;TIMP3;ARHGEF1;RAF1;FGFR1;MAPK3		Pertussis	0.161716	3.53824	12.2869	1.50813	ITGB1;NOS2;CALM1;CALM2
39	Human papillomavirus infection	0.0307388	1.74977	9.47864	2.35261	ATP6V1A;GSK3B;HDAC2;HDAC1;PPP2R2A;THBS1;THBS3;COMP;CDC42;NRAS;CCND3;CCND1;PPP2R1A;CREB3L1;CHAD;AKT1;MAPK3;BCAP31;FZD2;ATP6AP1;FZD9;CREB3;COL2A1;PKM;CDK4;COL9A1;GNAS;COL9A3;COL9A2;RAF1		Human immunodeficiency virus 1 infection	0.171203	2.22632	7.54634	1.47209	MAP2K3;NFKBIA;GNG5;FAS;ELOB;CALM1;CALM2;TLR2
40	Biosynthesis of unsaturated fatty acids	0.0307875	4.40505	23.744	2.34093	ELOVL1;SCP2;TECR;SCD2;ACOT1;SCD1		Malaria	0.202277	4.14563	13.251	1.38817	TGFB2;THBS4;TLR2
41	TGF-beta signaling pathway	0.0371359	2.63043	13.6204	2.24879	BMP2;TGFB1;PPP2R1A;BAMBI;MYC;ID2;FMOD;THBS1;RHOA;MAPK3;BMP5		NOD-like receptor signaling pathway	0.202277	2.25915	7.14552	1.37364	TXN1;NFKBIA;RIPK2;ERBIN;CXCL1;CXCL2;JAK1
42	Hedgehog signaling pathway	0.0372834	3.61288	18.6062	2.2366	GSK3B;CCND1;SMO;BOC;SPOP;BCL2;CSNK1G2		Hepatitis B	0.202277	2.43924	7.68048	1.36747	MAP2K3;NFKBIA;TGFB2;FAS;JAK1;TLR2
43	Cushing syndrome	0.0384117	2.14418	10.9281	2.21343	SCARB1;GSK3B;FZD2;AIP;FZD9;GNAI2;NR4A1;CREB3;CCND1;CDK4;CREB3L1;GNAS;ORAI1;LDLR;ATF4;MAPK3		Th1 and Th2 cell differentiation	0.217565	3.0676	9.3633	1.32561	NFKBIA;IFNGR2;RBPJ;JAK1
44	Dopaminergic synapse	0.0472528	2.21536	10.781	2.11348	GSK3B;PPP2R2A;GNAI2;PPP1CB;CREB3;GNG10;PPP2R1A;CREB3L1;GNB2;GNAS;GNB4;AKT1;CALM3;ATF4		Necroptosis	0.261727	2.25121	6.40364	1.23536	H2AFZ;FTH1;IFNGR2;FAS;SQSTM1;JAK1
45	Apelin signaling pathway	0.0533492	2.16142	10.115	2.03241	MEF2C;SERPINE1;PRKAG1;GNAI2;GNG10;NRAS;MRAS;CCND1;GNB2;GNB4;AKT1;CALM3;RAF1;MAPK3		Inflammatory bowel disease (IBD)	0.283828	3.40361	9.32712	1.19012	TGFB2;IFNGR2;TLR2
46	Cocaine addiction	0.0533492	3.25972	15.2198	2.02775	CREB3;DLG4;CREB3L1;GNAS;FOSB;GNAI2;ATF4		Phototransduction	0.283828	5.07432	13.7971	1.18085	CALM1;CALM2
47	Thyroid cancer	0.0533492	3.69358	17.2106	2.02363	NRAS;CCND1;TFG;GADD45A;MYC;MAPK3		Toll-like receptor signaling pathway	0.287904	2.67847	7.14736	1.15889	MAP2K3;NFKBIA;CTSK;TLR2
48	Melanoma	0.0533492	2.72985	12.716	2.02299	NRAS;CCND1;GADD45A;CDK4;AKT1;RAF1;FGF21;MAPK3;FGFR1		Protein export	0.287904	4.87891	12.9533	1.15303	SEC61G;SEC62
49	Thyroid hormone synthesis	0.0560564	2.68706	12.2814	1.98497	CREB3;HSPA5;CREB3L1;CANX;GNAS;GPX7;PDIA4;ATF4;HSP90B1		Fluid shear stress and atherosclerosis	0.287904	2.30727	6.01931	1.133	TXN1;CTSL;CALM1;SQSTM1;CALM2
50	mTOR signaling pathway	0.0560564	2.06636	9.43869	1.98377	ATP6V1A;GSK3B;SEC13;FZD2;FZD9;RHOA;SLC7A5;RRAGA;NRAS;GRB10;AKT1;RICTOR;LAMTOR1;RAF1;MAPK3		MicroRNAs in cancer	0.287904	1.87151	4.86514	1.12899	PDGFRB;ZEB2;TGFB2;STMN1;TPM1;TNC;VIM;CD44
51	Viral carcinogenesis	0.0585317	1.83488	8.24547	1.95161	HDAC2;HDAC1;SND1;RHOA;DDB1;CDC42;CREB3;NRAS;CCND3;HNRNPK;SCIN;PKM;CCND1;YWHAQ;CDK4;CREB3L1;CDK1;ATF4;HIST1H2BC;MAPK3		Mitophagy	0.287904	3.17605	8.20918	1.12253	TOMM7;SQSTM1;HIF1A
52	Melanogenesis	0.0585317	2.36331	10.6003	1.94797	GSK3B;CREB3;NRAS;FZD2;CREB3L1;FZD9;GNAS;CALM3;RAF1;GNAI2;MAPK3		Neomycin, kanamycin and gentamicin biosynthesis	0.287904	15.8232	40.8578	1.12141	HK2
53	Cellular senescence	0.0589409	1.93857	8.64478	1.93667	TGFB1;GADD45A;SERPINE1;FOXO3;PPP1CB;CCND3;NRAS;MRAS;CCND1;CDK4;MYC;TRPV4;CDK1;AKT1;CALM3;RAF1;MAPK3		Central carbon metabolism in cancer	0.292346	3.12383	7.95886	1.10649	PDGFRB;HIF1A;HK2
54	Hepatocellular carcinoma	0.0597439	1.97692	8.75208	1.92268	GSK3B;PBRM1;SMARCB1;TGFB1;FZD2;GADD45A;FZD9;ACTB;NRAS;CCND1;CDK4;MYC;AKT1;RAF1;GSTM5;MAPK3		Adrenergic signaling in cardiomyocytes	0.302401	2.22603	5.55458	1.08369	TPM2;TPM1;ATP2B1;CALM1;CALM2
55	Parkinson disease	0.0648002	2.06101	8.91908	1.87942	COX4I2;ATP5A1;NDUFC2;SDHD;ATP5G2;SDHB;GNAI2;ATP5B;NDUFS8;UQCRC1;NDUFS3;NDUFS2;UQCRC2;NDUFV2		Cytokine-cytokine receptor interaction	0.316952	1.798	4.36903	1.05531	TGFB2;TNFRSF12A;IFNGR2;FAS;CXCL1;INHBA;IL6ST;CXCL2
56	Relaxin signaling pathway	0.0681791	2.10762	8.97569	1.84952	TGFB1;GNAI2;CREB3;GNG10;NRAS;CREB3L1;GNB2;GNAS;GNB4;AKT1;RAF1;ATF4;MAPK3		Renal cell carcinoma	0.318405	2.93099	7.05592	1.0455	TGFB2;ELOB;HIF1A
57	Non-small cell lung cancer	0.0792895	2.63376	10.7721	1.77627	NRAS;CCND1;GADD45A;CDK4;AKT1;RAF1;FOXO3;MAPK3		C-type lectin receptor signaling pathway	0.341438	2.3545	5.46198	1.00748	NFKBIA;CALM1;CALM2;RELB
58	Human cytomegalovirus infection	0.0808448	1.72025	6.96084	1.75733	PDIA3;GSK3B;RHOA;GNAI2;CREB3;GNG10;NRAS;CCND1;CDK4;CREB3L1;MYC;GNB2;GNAS;GNB4;AKT1;CALM3;ARHGEF1;CALR;RAF1;ATF4;MAPK3		Rap1 signaling pathway	0.374518	1.88206	4.15925	0.959764	PDGFRB;MAP2K3;ITGB1;IGF1;CALM1;CALM2
59	Rap1 signaling pathway	0.0808448	1.80507	7.28545	1.75286	LPAR4;THBS1;ACTB;RHOA;GNAI2;CDC42;NRAS;MRAS;GNAS;AKT1;CALM3;PFN1;RAF1;FGFR3;FGFR2;FGF21;FGFR1;MAPK3		Renin secretion	0.386995	2.60872	5.62684	0.936744	CALM1;CALM2;AQP1
60	Gastric cancer	0.0823133	1.96945	7.88038	1.73774	GSK3B;TGFB1;FZD2;GADD45A;FZD9;NRAS;CCND1;MYC;BCL2;AKT1;RAF1;FGFR2;FGF21;MAPK3		RNA transport	0.386995	1.96304	4.14731	0.917532	EIF3J1;EIF1A;EIF2S2;EIF4G2;RAN
61	Pathways in cancer	0.0840479	1.4706	5.82411	1.71996	GSK3B;HDAC2;HDAC1;SLC2A1;LPAR4;BBC3;HSP90B1;GNAI2;CDC42;NRAS;GNG10;CCND3;TFG;CCND1;MYC;AKT1;FGF21;MAPK3;FZD2;TGFB1;GADD45A;FZD9;RHOA;BMP2;SMO;CDK4;GNB2;BCL2;GNAS;GNB4;CALM3;ARHGEF1;RAF1;FGFR3;BIRC2;FGFR2;GSTM5;FGFR1		Neurotrophin signaling pathway	0.386995	2.17238	4.58601	0.916818	NFKBIA;RIPK2;CALM1;CALM2
62	Vasopressin-regulated water reabsorption	0.0840479	3.09364	12.2126	1.71445	CREB3;CREB3L1;ARHGDIA;GNAS;VAMP2;RAB11B		Salivary secretion	0.386995	2.5389	5.33136	0.911962	ATP2B1;CALM1;CALM2
63	Amphetamine addiction	0.0846716	2.5457	9.98999	1.70429	PPP1CB;CREB3;HDAC1;CREB3L1;GNAS;FOSB;CALM3;ATF4		Influenza A	0.386995	1.9509	4.08611	0.909619	MAP2K3;NFKBIA;IFNGR2;FAS;JAK1
64	Galactose metabolism	0.08546	3.53117	13.7689	1.69342	GALE;PFKL;UGP2;GAA;GALK1		Lysosome	0.399653	2.11775	4.33406	0.888802	ATP6V0B;CTSL;CTSK;CLTA
65	Cortisol synthesis and secretion	0.0888826	2.50383	9.62537	1.66954	SCARB1;CREB3;NR4A1;CREB3L1;GNAS;ORAI1;LDLR;ATF4		Inflammatory mediator regulation of TRP channels	0.418751	2.06578	4.09925	0.861796	MAP2K3;IGF1;CALM1;CALM2
66	Insulin resistance	0.0888826	2.12347	8.1312	1.663	PPP1CB;SOCS3;GSK3B;SREBF1;CREB3;CREB3L1;SLC2A1;PRKAG1;AKT1;TRIB3;PCK2		Spliceosome	0.455223	1.98458	3.74208	0.818897	DDX5;SNRPG;SNRPE;SNRPF
67	ECM-receptor interaction	0.0910075	2.32272	8.80173	1.64572	COMP;COL2A1;SDC4;CHAD;COL9A1;COL9A3;COL9A2;THBS1;THBS3		Cellular senescence	0.473533	1.76511	3.1945	0.785987	MAP2K3;TGFB2;CALM1;SQSTM1;CALM2
68	SNARE interactions in vesicular transport	0.0910075	3.40488	12.8559	1.63978	VAMP8;STX5A;SEC22B;VAMP2;VAMP3		GnRH signaling pathway	0.473533	2.18737	3.92816	0.779923	MAP2K3;CALM1;CALM2
69	Apoptosis	0.0950187	1.94193	7.20079	1.61039	GADD45A;ACTB;BBC3;NRAS;DDIT3;BCL2;AKT1;CTSF;RAF1;CTSD;BIRC2;ATF4;MAPK3		Signaling pathways regulating pluripotency of stem cells	0.473533	1.90948	3.42268	0.778458	INHBA;IGF1;IL6ST;JAK1
70	Regulation of actin cytoskeleton	0.0950187	1.73176	6.40569	1.60643	BRK1;LPAR4;ACTB;RHOA;ENAH;PPP1CB;CDC42;NRAS;MRAS;SCIN;ARHGEF1;PFN1;RAF1;FGFR3;FGFR2;FGF21;FGFR1;MAPK3		Apelin signaling pathway	0.473533	1.89513	3.36289	0.770649	GNG5;NOS2;CALM1;CALM2
71	Legionellosis	0.0950187	2.61918	9.66325	1.6023	RAB1A;ARF1;VCP;SAR1A;SAR1B;BNIP3;SEC22B		IL-17 signaling pathway	0.473533	2.1624	3.8342	0.770057	NFKBIA;CXCL1;CXCL2
72	Cholinergic synapse	0.0972453	2.06069	7.52619	1.58616	CREB3;GNG10;NRAS;CREB3L1;GNB2;GNB4;BCL2;AKT1;ATF4;GNAI2;MAPK3		Calcium signaling pathway	0.476272	1.72638	3.01965	0.759633	PDGFRB;NOS2;ATP2B1;CALM1;CALM2
73	Prolactin signaling pathway	0.0995571	2.38609	8.62568	1.56997	GSK3B;SOCS3;NRAS;CCND1;AKT1;RAF1;FOXO3;MAPK3		MAPK signaling pathway	0.476272	1.55146	2.68388	0.751289	PDGFRB;MAP2K3;TGFB2;STMN1;FAS;IGF1;RELB
74	Fructose and mannose metabolism	0.10446	3.17755	11.2609	1.53909	GMPPB;PFKL;TPI1;GMDS;ALDOA		Apoptosis	0.476272	1.85335	3.19103	0.747753	NFKBIA;CTSL;CTSK;FAS
75	Thyroid hormone signaling pathway	0.10446	2.02084	7.15164	1.53694	GSK3B;HDAC2;NRAS;CCND1;HDAC1;MYC;SLC2A1;AKT1;RAF1;ACTB;MAPK3		Hematopoietic cell lineage	0.476272	2.09079	3.56918	0.741382	CD9;CD34;CD44
76	Endocytosis	0.10446	1.62193	5.71997	1.5316	ARF1;TSG101;GBF1;VPS37B;RHOA;ARFGAP1;DNM1;RAB11B;CDC42;SNX1;NEDD4;CHMP2A;LDLR;FGFR3;VPS28;RAB11FIP4;AP2M1;FGFR2;ARF6;SH3GL1;SPG20		Arginine and proline metabolism	0.476272	2.63978	4.47874	0.736837	NOS2;SMS
77	Hepatitis C	0.104887	1.83359	6.43496	1.52415	SCARB1;GSK3B;PPP2R2A;SOCS3;NRAS;CCND1;YWHAQ;PPP2R1A;CDK4;MYC;AKT1;RAF1;LDLR;MAPK3		Human T-cell leukemia virus 1 infection	0.476272	1.59562	2.69058	0.73232	NFKBIA;TGFB2;TSPO;RAN;JAK1;RELB
78	Longevity regulating pathway	0.108645	2.07598	7.18576	1.50326	CREB3;HDAC2;NRAS;HDAC1;CREB3L1;PRKAG1;AKT1;FOXO3;ADIPOR1;ATF4		Measles	0.477468	1.81336	3.02979	0.725626	NFKBIA;FAS;JAK1;TLR2
79	Phosphonate and phosphinate metabolism	0.109803	9.51703	32.5371	1.48478	PCYT2;CHPT1		Prostate cancer	0.484192	2.02376	3.32724	0.71402	PDGFRB;NFKBIA;IGF1
80	Breast cancer	0.109803	1.85439	6.32648	1.48165	GSK3B;FZD2;GADD45A;FZD9;NRAS;CCND1;CDK4;MYC;AKT1;RAF1;FGF21;FGFR1;MAPK3		Alcoholism	0.490967	1.63656	2.62948	0.697788	GNG5;H2AFZ;CALM1;HIST1H4D;CALM2
81	Glioma	0.109803	2.27889	7.74997	1.47693	NRAS;CCND1;GADD45A;CDK4;AKT1;CALM3;RAF1;MAPK3		Circadian entrainment	0.490967	1.98139	3.17751	0.696468	GNG5;CALM1;CALM2
82	Pancreatic cancer	0.109803	2.27889	7.74997	1.47693	CDC42;TGFB1;CCND1;GADD45A;CDK4;AKT1;RAF1;MAPK3		Retrograde endocannabinoid signaling	0.490967	1.7383	2.73597	0.683549	NDUFA6;GNG5;NDUFA2;NDUFA1
83	HIF-1 signaling pathway	0.114597	2.03159	6.79754	1.45311	PFKL;SERPINE1;BCL2;SLC2A1;AKT1;ENO1;PDHB;ALDOA;GAPDH;MAPK3		Human cytomegalovirus infection	0.490967	1.53075	2.39525	0.679565	NFKBIA;GNG5;FAS;CALM1;CALM2;JAK1
84	Progesterone-mediated oocyte maturation	0.115121	2.1212	7.06229	1.44593	CDC26;CDC16;CDK1;AKT1;ANAPC5;RAF1;GNAI2;ANAPC11;MAPK3		Endocrine and other factor-regulated calcium reabsorption	0.490967	2.39014	3.71096	0.674292	CLTA;ATP2B1
85	Arginine and proline metabolism	0.117974	2.60051	8.53323	1.42508	OAT;ALDH2;ODC1;PYCR1;PYCR2;SRM		Aldosterone synthesis and secretion	0.490967	1.92106	2.9686	0.671114	ATP2B1;CALM1;CALM2
86	N-Glycan biosynthesis	0.117974	2.60051	8.53323	1.42508	RPN2;DAD1;MGAT4A;ALG5;STT3A;DDOST		NF-kappa B signaling pathway	0.490967	1.92106	2.9686	0.671114	NFKBIA;CXCL2;RELB
87	Human T-cell leukemia virus 1 infection	0.121244	1.60891	5.21685	1.40818	FDPS;TGFB1;SLC2A1;ANAPC11;CREB3;NRAS;CCND3;CCND1;CDK4;CREB3L1;CDC26;MYC;CDC16;CANX;AKT1;ANAPC5;CALR;ATF4;MAPK3		JAK-STAT signaling pathway	0.577629	1.58506	2.17341	0.595497	PDGFRB;IFNGR2;IL6ST;JAK1
88	Signaling pathways regulating pluripotency of stem cells	0.12874	1.83401	5.81573	1.37717	GSK3B;NRAS;FZD2;MYC;ID2;FZD9;AKT1;RAF1;FGFR3;FGFR2;FGFR1;MAPK3		Arginine biosynthesis	0.581276	3.51375	4.75572	0.5878	NOS2
89	Butanoate metabolism	0.132333	3.3136	10.3789	1.36031	ECHS1;HMGCS1;HADH;ACAT1		Oocyte meiosis	0.603741	1.68185	2.19353	0.566425	IGF1;CALM1;CALM2
90	Oxytocin signaling pathway	0.135911	1.76167	5.45127	1.34387	MEF2C;PRKAG1;EEF2;ACTB;RHOA;GNAI2;PPP1CB;NRAS;CCND1;GNAS;CALM3;RAF1;MAPK3		Aminoacyl-tRNA biosynthesis	0.605473	1.97823	2.55231	0.560328	NARS;LARS2
91	Lysosome	0.137629	1.85901	5.70856	1.33361	GGA2;LAPTM4A;ATP6AP1;GAA;PSAP;HEXA;NAGA;PPT2;CTSF;AGA;CTSD		Long-term potentiation	0.611352	1.94769	2.47237	0.551286	CALM1;CALM2
92	RNA polymerase	0.143658	3.17537	9.57994	1.31025	ZNRD1;POLR2D;POLR2E;POLR2G		Amphetamine addiction	0.611352	1.91808	2.39569	0.542434	CALM1;CALM2
93	Selenocompound metabolism	0.145678	4.08067	12.2101	1.29949	MARS;PAPSS2;PAPSS1		Viral carcinogenesis	0.611352	1.41519	1.76581	0.541891	NFKBIA;RBPJ;IL6ST;HIST1H4D;JAK1
94	Renal cell carcinoma	0.151632	2.18865	6.43774	1.27744	CDC42;NRAS;TGFB1;SLC2A1;AKT1;RAF1;MAPK3		Proximal tubule bicarbonate reclamation	0.616221	3.01133	3.70129	0.533801	AQP1
95	Fluid shear stress and atherosclerosis	0.155714	1.74945	5.07556	1.25999	MEF2C;SDC4;TRPV4;SUMO3;BCL2;AKT1;CALM3;ACTB;RHOA;TXN2;HSP90B1;GSTM5		Ras signaling pathway	0.61975	1.39008	1.67717	0.523987	PDGFRB;GNG5;IGF1;CALM1;CALM2
96	RNA degradation	0.155714	2.03495	5.88874	1.25676	BTG3;PFKL;EXOSC4;C1D;WDR61;ENO1;EXOSC3;TOB1		p53 signaling pathway	0.61975	1.83441	2.18358	0.516961	FAS;IGF1
97	Other glycan degradation	0.161574	3.80843	10.8407	1.23622	HEXA;FUCA2;AGA		Platelet activation	0.61975	1.55706	1.8255	0.509167	COL1A1;ITGB1;COL3A1
98	Circadian entrainment	0.163876	1.90817	5.38506	1.22562	PER1;GNG10;PER3;GNB2;GNAS;GNB4;CALM3;GNAI2;MAPK3		Arrhythmogenic right ventricular cardiomyopathy (ARVC)	0.61975	1.80811	2.11836	0.508814	ITGB1;GJA1
99	Autophagy	0.167019	1.76471	4.92876	1.21296	VAMP8;RRAGA;NRAS;MRAS;BNIP3;BCL2;AKT1;NRBF2;RAF1;CTSD;MAPK3		Melanoma	0.61975	1.80811	2.11836	0.508814	PDGFRB;IGF1
100	Nucleotide excision repair	0.167547	2.50754	6.97031	1.20723	DDB1;POLD2;POLE3;RPA2;RAD23A		Transcriptional misregulation in cancer	0.623822	1.41544	1.61348	0.495059	DDX5;NFKBIZ;NUPR1;IGF1

## Sheet: Perichdondrial Diff.
Dataset S??. KEGG Pathway Analysis of KEGG 2019 mouse terms in Aga2 mutant compared to control mice.
	Upregulated KEGG Terms							Downregulated KEGG Terms
	KEGG 2019 Mouse Term	Adjusted P value	Odds Ratio	Combined Score	log10pval	KEGG 2019 Mouse Genes		KEGG 2019 Mouse Term	Adjusted P value	Odds Ratio	Combined Score	log10pval	KEGG 2019 Mouse Genes
1	Protein processing in endoplasmic reticulum	4.6061e-15	9.01929	347.539	16.7346	PPP1R15A;HSP90AB1;RPN2;UBE2D3;DERL1;UBE2D2A;HSP90B1;HERPUD1;DNAJB1;OS9;SSR1;PDIA3;BCAP31;HSPA8;SEC13;HSPA5;HSPA1L;SSR2;CKAP4;DDOST;PDIA4;CANX;STT3A;BCL2;CALR;P4HB;CRYAB;HSPA1B;ATF4;HSPA1A		Ribosome	3.47809e-50	32.2883	3846.5	51.7374	RPL30;RPL32;RPL31;RPL34;RPLP1;MRPL33;RPS15;RPS14;RPS17;RPS16;RPS19;RPL36AL;RPS18;RPL36;RPL35;RPLP2;RPL38;RPL37;RPS11;RPL39;RPS13;RPS12;RPL23;RPL22;MRPS21;RPL37A;RPL24;RPL27;RPL26;RPL28;RPL12;RPL36A;RPS27L;RPS15A;RPS2;RPS27A;RPL41;RPL35A;RPL23A;RPS26;RPS25;RPS28;RPS27;RPS29;RPL27A;RPS27RT;RPS20;RPL22L1;FAU;RPS21;RPS24;RPS23
2	Spliceosome	6.296e-06	5.76165	96.8182	7.29785	HSPA8;RBM17;RBM25;SF3B2;HSPA1L;PRPF40A;PRPF19;DDX39B;PUF60;SNRNP70;PCBP1;HNRNPA1;SF3B1;SNRPA;HSPA1B;SRSF9;HSPA1A		Oxidative phosphorylation	9.31623e-23	18.6438	1030.66	24.0085	NDUFA13;COX7B;UQCRB;NDUFB4;ATP5K;NDUFB2;NDUFA4L2;COX7A2;UQCR11;UQCR10;COX5B;COX7C;COX5A;UQCRH;ATP5L;ATP5E;COX8A;ATP6V0B;NDUFA7;NDUFA6;NDUFA5;NDUFA3;NDUFA2;NDUFA1;NDUFC1;COX6C;ATP5J2;COX6B1;UQCRQ
3	PI3K-Akt signaling pathway	5.32094e-05	3.21829	45.9061	6.19483	GSK3B;HSP90AB1;PPP2R2A;HSP90B1;COMP;GHR;CCND3;CCND1;PPP2R1A;MYC;CHAD;SPP1;AKT1;PCK2;FGF21;RPS6;FN1;NR4A1;COL2A1;CDK4;COL9A1;GNB4;BCL2;COL9A3;COL9A2;FGFR2;ATF4		Alzheimer disease	1.80298e-19	13.3801	632.989	20.5456	NDUFA13;COX7B;UQCRB;NDUFB4;NDUFB2;NDUFA4L2;CACNA1D;COX7A2;UQCR11;UQCR10;COX5B;COX7C;COX5A;UQCRH;ATP5E;COX8A;NDUFA7;NDUFA6;NDUFA5;NDUFA3;NDUFA2;NDUFA1;NDUFC1;COX6C;COX6B1;UQCRQ;CYCS;CALM1;CALM2
4	Estrogen signaling pathway	0.000118695	4.89222	64.4507	5.72145	HSPA8;JUN;GABBR1;HSP90AB1;HSPA1L;HSP90B1;GNAI2;GNAS;BCL2;AKT1;FKBP4;CTSD;HSPA1B;ATF4;HSPA1A		Parkinson disease	1.73038e-18	14.7116	658.474	19.4386	NDUFA13;COX7B;UQCRB;NDUFB4;NDUFB2;NDUFA4L2;COX7A2;UQCR11;UQCR10;COX5B;COX7C;COX5A;UQCRH;ATP5E;COX8A;NDUFA7;NDUFA6;NDUFA5;NDUFA3;NDUFA2;NDUFA1;NDUFC1;COX6C;COX6B1;UQCRQ;CYCS
5	Lysosome	0.000805622	4.52923	49.3072	4.72792	FUCA1;HEXB;GAA;HEXA;NAGA;LAPTM4A;NPC2;LAMP2;PSAP;CTSF;AGA;CTSD;CTSB		Non-alcoholic fatty liver disease (NAFLD)	6.67583e-17	13.1971	539.539	17.7553	NDUFA13;COX7B;UQCRB;NDUFB4;NDUFB2;NDUFA4L2;COX7A2;UQCR11;UQCR10;COX5B;COX7C;COX5A;UQCRH;COX8A;NDUFA7;NDUFA6;NDUFA5;NDUFA3;NDUFA2;NDUFA1;NDUFC1;COX6C;COX6B1;UQCRQ;CYCS
6	Antigen processing and presentation	0.000805622	5.37225	58.3082	4.71366	PDIA3;HSPA8;HSP90AB1;HSPA5;HSPA1L;CANX;CALR;IFI30;HSPA1B;CTSB;HSPA1A		Huntington disease	1.77766e-16	10.9367	434.422	17.2508	NDUFA13;COX7B;UQCRB;NDUFB4;NDUFB2;NDUFA4L2;CLTA;COX7A2;UQCR11;UQCR10;COX5B;COX7C;COX5A;UQCRH;ATP5E;COX8A;NDUFA7;NDUFA6;NDUFA5;NDUFA3;NDUFA2;NDUFA1;NDUFC1;COX6C;COX6B1;UQCRQ;CYCS
7	Focal adhesion	0.00212175	3.38894	32.978	4.22615	GSK3B;JUN;FN1;ACTB;COMP;CCND3;COL2A1;CCND1;CHAD;COL9A1;SPP1;BCL2;AKT1;COL9A3;COL9A2;BIRC2		Thermogenesis	1.95978e-15	9.23237	343.14	16.1414	COX7B;NDUFA13;UQCRB;NDUFB4;ATP5K;NDUFA4L2;NDUFB2;UQCR11;COX7A2;UQCR10;COX5B;COX7C;COX5A;UQCRH;ATP5L;ATP5E;COX8A;NDUFA7;NDUFA6;NDUFA5;NDUFA3;NDUFA2;NDUFA1;NDUFC1;COX6C;COX6B1;ATP5J2;UQCRQ
8	Other glycan degradation	0.00223096	14.7144	140.483	4.14636	FUCA1;HEXB;HEXA;FUCA2;AGA		Cardiac muscle contraction	3.32246e-11	15.365	419.392	11.8542	COX8A;COX7B;UQCRB;TPM2;UQCR11;CACNA1D;COX7A2;UQCR10;COX5B;COX6C;COX7C;COX5A;UQCRH;COX6B1;UQCRQ
9	p53 signaling pathway	0.0022909	5.58339	52.5009	4.08369	CCND3;CD82;CCND1;SIVA1;GADD45A;CDK4;SERPINE1;BCL2;GADD45G		Retrograde endocannabinoid signaling	2.79604e-06	6.59667	104.472	6.87797	NDUFA13;NDUFA7;NDUFA6;NDUFA5;NDUFB4;NDUFA3;NDUFA2;NDUFB2;NDUFA4L2;NDUFA1;CACNA1D;NDUFC1;GNG11;GNG5
10	Steroid biosynthesis	0.00237121	13.6626	126.56	4.02297	SQLE;SC5D;MSMO1;CYP51;FDFT1		Protein digestion and absorption	3.25636e-05	7.92921	105.274	5.76602	COL1A1;COL3A1;COL1A2;COL5A1;COL14A1;COL4A1;COL12A1;COL5A2;COL6A3;SLC38A2
11	Hippo signaling pathway	0.00553485	3.43724	28.5987	3.61344	WWTR1;GSK3B;SERPINE1;FZD9;PPP2R2A;ACTB;CCND3;BMP2;CCND1;PPP2R1A;MYC;SNAI2;BIRC2		ECM-receptor interaction	0.000925611	6.72446	66.1296	4.27093	ITGB1;COL1A1;COL1A2;COL4A1;TNC;COL6A3;THBS2;THBS4
12	ECM-receptor interaction	0.00577852	4.67509	38.2897	3.55694	COMP;COL2A1;SDC4;CHAD;SPP1;FN1;COL9A1;COL9A3;COL9A2		PI3K-Akt signaling pathway	0.0297443	2.58789	16.2368	2.72483	PDGFRB;ITGB1;CDKN1A;IGF2;TNC;THBS2;GNG11;THBS4;COL1A1;COL1A2;GNG5;COL4A1;COL6A3;PKN2
13	Fluid shear stress and atherosclerosis	0.00633609	3.53183	28.3182	3.48217	JUN;HSP90AB1;SDC4;TRPV4;SUMO3;BCL2;AKT1;HMOX1;ACTB;TXN2;HSP90B1;GSTM5		Human papillomavirus infection	0.0297443	2.56505	15.8961	2.69141	PDGFRB;ITGB1;CDKN1A;ATP6V0B;TNC;RBPJ;THBS2;THBS4;COL1A1;COL1A2;COL4A1;IRF1;COL6A3;HES1
14	Influenza A	0.00742546	3.23615	25.1942	3.38109	FDPS;HSPA8;GSK3B;JUN;HSPA1L;ACTB;SOCS3;DNAJB1;DDX39B;AKT1;NUP98;HSPA1B;HSPA1A		Focal adhesion	0.0645801	2.97825	15.9097	2.31999	COL1A1;PDGFRB;ITGB1;COL1A2;COL4A1;TNC;COL6A3;THBS2;THBS4
15	Human papillomavirus infection	0.00744908	2.40588	18.5567	3.34975	BCAP31;ATP6V1A;GSK3B;HDAC1;FZD9;FN1;PPP2R2A;COMP;CCND3;COL2A1;PKM;CCND1;PPP2R1A;CDK4;CHAD;COL9A1;SPP1;GNAS;AKT1;COL9A3;COL9A2		Relaxin signaling pathway	0.0645801	3.53854	18.6793	2.29256	COL1A1;NFKBIA;COL3A1;COL1A2;GNG5;COL4A1;GNG11
16	Ferroptosis	0.00798788	6.7573	51.2115	3.29139	PRNP;FTL1;MAP1LC3A;PCBP1;HMOX1;SLC3A2		Kaposi sarcoma-associated herpesvirus infection	0.089101	2.73128	13.1702	2.09416	NFKBIA;CDKN1A;GNG5;CYCS;CXCL1;CALM1;GNG11;CALM2;CXCL2
17	Small cell lung cancer	0.00879783	4.16622	30.9196	3.22312	CCND1;GADD45A;CDK4;MYC;FN1;BCL2;AKT1;BIRC2;GADD45G		TNF signaling pathway	0.089101	3.60844	17.237	2.07456	NFKBIA;MMP14;IRF1;CXCL1;JUNB;CXCL2
18	Legionellosis	0.00955451	5.26144	38.3129	3.16246	EEF1A1;HSPA8;HSPA1L;BNIP3;SEC22B;HSPA1B;HSPA1A		Phagosome	0.089101	2.91767	13.9308	2.0736	ITGB1;DYNC1I2;ATP6V0B;CTSL;SEC61G;SEC61B;THBS2;THBS4
19	Apoptosis	0.0139398	3.25609	22.3043	2.97493	JUN;GADD45A;BCL2;AKT1;CTSF;CTSD;ACTB;BIRC2;ATF4;GADD45G;CTSB		Protein export	0.0980297	7.4643	34.5229	2.00864	SEC61G;SEC61B;SEC62
20	Measles	0.0157223	3.18216	21.2517	2.90039	HSPA8;GSK3B;CCND3;JUN;CCND1;HSPA1L;CDK4;BCL2;AKT1;HSPA1B;HSPA1A		Legionellosis	0.13032	4.6154	19.7957	1.86271	NFKBIA;CYCS;CXCL1;CXCL2
21	Pathways in cancer	0.018239	1.98638	12.874	2.81472	GSK3B;HSP90AB1;HDAC1;SLC2A1;HSP90B1;GNAI2;CCND3;CCND1;MYC;AKT1;HMOX1;FGF21;JUN;GADD45A;FZD9;FN1;GADD45G;BMP2;SMO;CDK4;BCL2;GNAS;GNB4;BIRC2;FGFR2;GSTM5		GnRH signaling pathway	0.132159	3.67104	15.5147	1.83544	EGR1;MMP14;CACNA1D;CALM1;CALM2
22	Glycolysis / Gluconeogenesis	0.0185504	4.47015	28.688	2.78716	LDHB;TPI1;PKM;ALDH2;AKR1A1;ENO1;PCK2		Small cell lung cancer	0.136305	3.58628	14.8448	1.79769	ITGB1;NFKBIA;CDKN1A;COL4A1;CYCS
23	Colorectal cancer	0.0208275	3.83518	23.9984	2.71758	GSK3B;JUN;CCND1;GADD45A;MYC;BCL2;AKT1;GADD45G		Proteoglycans in cancer	0.136305	2.5705	10.5503	1.78251	COL1A1;ITGB1;CDKN1A;DDX5;COL1A2;CTSL;RDX;IGF2
24	Protein digestion and absorption	0.0230247	3.74125	22.8762	2.65554	COL27A1;COL2A1;COL11A1;COL11A2;COL9A1;SLC3A2;COL9A3;COL9A2		Spliceosome	0.152922	2.97505	11.7419	1.71407	DDX5;SNRPD2;TRA2B;SNRPG;SNRPE;SNRPF
25	Terpenoid backbone biosynthesis	0.0253714	8.03591	47.8651	2.58683	FDPS;IDI1;HMGCS1;HMGCR		Circadian entrainment	0.161127	3.31803	12.7867	1.67365	GNG5;CACNA1D;CALM1;GNG11;CALM2
26	Thyroid hormone synthesis	0.0253714	4.06252	24.0556	2.57161	HSPA5;CANX;GNAS;GPX7;PDIA4;ATF4;HSP90B1		AGE-RAGE signaling pathway in diabetic complications	0.165004	3.24857	12.2699	1.64034	COL1A1;EGR1;COL3A1;COL1A2;COL4A1
27	Pyruvate metabolism	0.0253714	5.79062	34.1632	2.56223	LDHB;PKM;ALDH2;MDH1;PCK2		Apelin signaling pathway	0.165004	2.83895	10.6545	1.62989	EGR1;GNG5;CALM1;GNG11;CALM2;KLF2
28	mRNA surveillance pathway	0.029047	3.48509	19.9027	2.48017	DDX39B;PPP2R1A;PPP2R2A;RNPS1;MSI2;PABPC1;PELO;SRRM1		Glioma	0.210728	3.50727	12.0822	1.4961	PDGFRB;CDKN1A;CALM1;CALM2
29	Chronic myeloid leukemia	0.029047	3.88529	22.119	2.47244	CCND1;HDAC1;GADD45A;CDK4;MYC;AKT1;GADD45G		Pertussis	0.210728	3.45838	11.7689	1.47791	ITGB1;IRF1;CALM1;CALM2
30	Prostate cancer	0.029404	3.44575	19.4578	2.45241	GSK3B;HSP90AB1;CCND1;BCL2;AKT1;FGFR2;ATF4;HSP90B1		Renin secretion	0.210728	3.45838	11.7689	1.47791	CACNA1D;CALM1;CALM2;AQP1
31	Endometrial cancer	0.0294816	4.41414	24.7698	2.43703	GSK3B;CCND1;GADD45A;MYC;AKT1;GADD45G		Salmonella infection	0.221277	3.36456	11.175	1.44245	DYNC1I2;CXCL1;PKN2;CXCL2
32	RNA transport	0.0309277	2.70977	14.9499	2.39602	EEF1A1;SEC13;DDX39B;SUMO3;RNPS1;NUP98;EIF2S3Y;PABPC1;EIF3F;EIF3D;SRRM1		Human immunodeficiency virus 1 infection	0.2236	2.17542	7.13361	1.42413	NFKBIA;GNG5;CYCS;ELOB;CALM1;GNG11;CALM2;RBX1
33	MAPK signaling pathway	0.0309277	2.21987	12.2116	2.38908	HSPA8;JUN;HSPA1L;GADD45A;HSPB1;DUSP8;GADD45G;NR4A1;MYC;MKNK2;AKT1;HSPA1B;FGFR2;ATF4;HSPA1A;FGF21		Hypertrophic cardiomyopathy (HCM)	0.27331	3.03508	9.16758	1.31181	ITGB1;TPM2;LMNA;CACNA1D
34	Cell cycle	0.031323	3.02845	16.3529	2.34508	GSK3B;CCND3;CCND1;GADD45A;CDK4;HDAC1;MYC;ANAPC5;GADD45G		Pathways in cancer	0.27331	1.68805	5.09423	1.31062	PDGFRB;ITGB1;CDKN1A;IGF2;GNG11;RBX1;NFKBIA;GNG5;COL4A1;CYCS;ELOB;HES1;CALM1;CALM2
35	Breast cancer	0.031323	2.80225	14.9858	2.32251	GSK3B;JUN;CCND1;GADD45A;CDK4;MYC;FZD9;AKT1;FGF21;GADD45G		Dilated cardiomyopathy (DCM)	0.295124	2.89332	8.34394	1.25245	ITGB1;TPM2;LMNA;CACNA1D
36	Glucagon signaling pathway	0.031323	3.26163	17.4188	2.31936	LDHB;PPP4C;PKM;GNAS;SLC2A1;AKT1;ATF4;PCK2		GABAergic synapse	0.295124	2.89332	8.34394	1.25245	GNG5;CACNA1D;SLC38A2;GNG11
37	Longevity regulating pathway	0.031323	3.26163	17.4188	2.31936	HSPA8;HSPA1L;HDAC1;AKT1;CRYAB;HSPA1B;ATF4;HSPA1A		TGF-beta signaling pathway	0.296747	2.85992	8.15357	1.23817	ID2;ID1;ID3;RBX1
38	Hepatocellular carcinoma	0.031323	2.64148	14.104	2.31888	GSK3B;CCND1;GADD45A;CDK4;MYC;FZD9;AKT1;HMOX1;ACTB;GADD45G;GSTM5		Dopaminergic synapse	0.32671	2.39478	6.53325	1.18481	GNG5;CACNA1D;CALM1;GNG11;CALM2
39	Chagas disease (American trypanosomiasis)	0.031323	3.22713	17.0449	2.29384	JUN;PPP2R1A;SERPINE1;GNAS;AKT1;PPP2R2A;CALR;GNAI2		Phototransduction	0.333936	4.9605	13.2955	1.16403	CALM1;CALM2
40	Hedgehog signaling pathway	0.031323	4.89824	25.734	2.28167	GSK3B;CCND1;SMO;BCL2;GAS1		Epstein-Barr virus infection	0.350396	1.96658	5.09599	1.12539	SEM1;NFKBIA;CDKN1A;CYCS;HES1;VIM;RBPJ
41	HIF-1 signaling pathway	0.031323	3.19335	16.6815	2.26868	SERPINE1;RPS6;MKNK2;BCL2;SLC2A1;AKT1;HMOX1;ENO1		Apoptosis	0.350396	2.28843	5.90905	1.12141	NFKBIA;CTSL;CTSK;LMNA;CYCS
42	Gastric cancer	0.031323	2.74178	14.2762	2.26134	GSK3B;CCND1;GADD45A;MYC;FZD9;BCL2;AKT1;FGFR2;FGF21;GADD45G		Fluid shear stress and atherosclerosis	0.358371	2.25503	5.71773	1.10117	CTSL;DUSP1;CALM1;CALM2;KLF2
43	Basal cell carcinoma	0.031323	4.0259	20.9374	2.25862	GSK3B;BMP2;SMO;GADD45A;FZD9;GADD45G		Amoebiasis	0.391207	2.43747	5.87711	1.04715	COL1A1;COL3A1;COL1A2;COL4A1
44	Mitophagy	0.031323	4.0259	20.9374	2.25862	JUN;PINK1;CITED2;BNIP3;TBC1D17;ATF4		Parathyroid hormone synthesis, secretion and action	0.391207	2.41368	5.75661	1.03579	EGR1;CDKN1A;MMP14;MAFB
45	Epstein-Barr virus infection	0.036189	2.31491	11.6528	2.18615	PDIA3;JUN;GADD45A;HDAC1;GADD45G;CCND3;CCND1;CDK4;MYC;PSMD3;BCL2;AKT1;CALR		Amphetamine addiction	0.391207	2.86504	6.75262	1.02359	CACNA1D;CALM1;CALM2
46	Toxoplasmosis	0.0366297	3.06498	15.324	2.17135	HSPA8;HSPA1L;BCL2;AKT1;BIRC2;HSPA1B;GNAI2;HSPA1A		Renal cell carcinoma	0.391207	2.86504	6.75262	1.02359	CDKN1A;ELOB;RBX1
47	Circadian rhythm	0.0369993	5.87029	29.1646	2.15765	PER3;BHLHE40;BHLHE41;NR1D1		Alcoholism	0.403396	1.93561	4.46101	1.00092	GNG5;H2AFZ;CALM1;GNG11;HIST1H4D;CALM2
48	Cocaine addiction	0.0394911	4.44168	21.684	2.1202	JUN;PPP1R1B;GNAS;GNAI2;ATF4		C-type lectin receptor signaling pathway	0.413341	2.30135	5.19946	0.981204	NFKBIA;IRF1;CALM1;CALM2
49	Dopaminergic synapse	0.0418902	2.73833	13.1504	2.08563	GSK3B;PPP2R1A;PPP1R1B;GNAS;GNB4;AKT1;PPP2R2A;ATF4;GNAI2		Arrhythmogenic right ventricular cardiomyopathy (ARVC)	0.416316	2.6984	6.01189	0.967584	ITGB1;LMNA;CACNA1D
50	IL-17 signaling pathway	0.0449854	3.18902	15.023	2.0459	GSK3B;CEBPB;JUN;HSP90AB1;ANAPC5;IL17D;HSP90B1		Glutamatergic synapse	0.416316	2.25928	4.99597	0.96036	GNG5;CACNA1D;SLC38A2;GNG11
51	Thyroid hormone signaling pathway	0.0475817	2.86343	13.2718	2.01293	GSK3B;CCND1;HDAC1;MYC;SLC2A1;AKT1;MED4;ACTB		Human cytomegalovirus infection	0.419468	1.75805	3.8058	0.940153	NFKBIA;CDKN1A;GNG5;CYCS;CALM1;GNG11;CALM2
52	Melanoma	0.0502871	3.4753	15.8482	1.98048	CCND1;GADD45A;CDK4;AKT1;FGF21;GADD45G		Oocyte meiosis	0.419468	2.21871	4.8025	0.940051	ANAPC13;CALM1;CALM2;RBX1
53	Human T-cell leukemia virus 1 infection	0.0524787	2.15347	9.68742	1.95368	FDPS;JUN;SLC2A1;CCND3;ZFP36;CCND1;CDK4;MYC;CANX;AKT1;ANAPC5;CALR;ATF4		Neurotrophin signaling pathway	0.460241	2.12335	4.35867	0.891492	NFKBIA;RIPK2;CALM1;CALM2
54	Neurotrophin signaling pathway	0.0599181	2.71055	11.7835	1.88799	BEX3;GSK3B;JUN;MAGED1;ARHGDIA;BCL2;AKT1;ATF4		Cell cycle	0.471467	2.08745	4.19566	0.872909	ANAPC13;STAG1;CDKN1A;RBX1
55	Alcoholism	0.0643683	2.24481	9.55673	1.8489	HDAC1;PPP1R1B;GNAS;GNB4;SLC29A1;HIST1H2BR;HIST1H2AP;HIST1H2AC;ATF4;GNAI2;HIST1H2BC		Lysosome	0.472718	2.06995	4.11702	0.863789	ATP6V0B;CTSL;CTSK;CLTA
56	Thyroid cancer	0.0650231	4.62341	19.553	1.83668	CCND1;GADD45A;MYC;GADD45G		Platelet activation	0.474007	2.05274	4.0402	0.854781	COL1A1;ITGB1;COL3A1;COL1A2
57	AGE-RAGE signaling pathway in diabetic complications	0.067525	2.84829	11.8878	1.8126	JUN;CCND1;CDK4;SERPINE1;FN1;BCL2;AKT1		Vasopressin-regulated water reabsorption	0.493192	3.02224	5.73574	0.824225	DYNC1I2;DYNLL1
58	Proteoglycans in cancer	0.0698283	2.19759	9.06006	1.79048	SDC4;CCND1;SMO;MYC;RPS6;FZD9;FN1;AKT1;TIMP3;ACTB;DCN		Rheumatoid arthritis	0.493192	2.29723	4.34967	0.822309	ATP6V0B;CTSL;CTSK
59	mTOR signaling pathway	0.077264	2.37718	9.5193	1.73911	ATP6V1A;GSK3B;SEC13;RPS6;RRAGD;GRB10;FZD9;AKT1;SLC3A2		Tuberculosis	0.502826	1.79559	3.3344	0.806484	ATP6V0B;RIPK2;CYCS;CALM1;CALM2
60	Parathyroid hormone synthesis, secretion and action	0.085448	2.67657	10.4037	1.68809	MMP16;GNAS;BCL2;PDE4B;PTH1R;ATF4;GNAI2		Serotonergic synapse	0.504588	1.93978	3.54958	0.794708	GNG5;DUSP1;CACNA1D;GNG11
61	Sulfur metabolism	0.0862888	10.87	41.9651	1.67666	PAPSS2;PAPSS1		Th1 and Th2 cell differentiation	0.504588	2.21485	4.03139	0.790487	NFKBIA;MAF;RBPJ
62	Cellular senescence	0.0870429	2.18946	8.39526	1.66526	CCND3;CCND1;RBBP4;GADD45A;CDK4;MYC;TRPV4;SERPINE1;AKT1;GADD45G		Transcriptional misregulation in cancer	0.51168	1.7447	3.10149	0.772027	DDX5;CDKN1A;MAF;ID2;NUPR1
63	Cushing syndrome	0.0870429	2.29735	8.77513	1.65887	NR4A1;GSK3B;CCND1;CDK4;FZD9;GNAS;ORAI1;ATF4;GNAI2		Ras signaling pathway	0.51168	1.64282	2.91427	0.770414	PDGFRB;GNG5;IGF2;CALM1;GNG11;CALM2
64	Wnt signaling pathway	0.0888089	2.28201	8.63479	1.6433	GSK3B;CCND3;SFRP1;JUN;SFRP2;CCND1;BAMBI;MYC;FZD9		Ether lipid metabolism	0.511801	2.75303	4.83972	0.763472	PLPP1;PAFAH1B1
65	Central carbon metabolism in cancer	0.0917878	3.23449	12.0326	1.61561	PKM;MYC;SLC2A1;AKT1;FGFR2		IL-17 signaling pathway	0.519281	2.11374	3.65244	0.750438	NFKBIA;CXCL1;CXCL2
66	Glutathione metabolism	0.0917878	3.23449	12.0326	1.61561	ODC1;GPX7;CHAC1;SRM;GSTM5		Malaria	0.521356	2.63561	4.46381	0.735544	THBS2;THBS4
67	Ubiquitin mediated proteolysis	0.0982058	2.35403	8.56268	1.57973	SOCS3;UBE2S;UBE2D3;ANAPC5;WWP2;UBE2D2A;PRPF19;BIRC2		Notch signaling pathway	0.521356	2.63561	4.46381	0.735544	HES1;RBPJ
68	Non-small cell lung cancer	0.100211	3.12812	11.2688	1.56452	CCND1;GADD45A;CDK4;AKT1;GADD45G		Prostate cancer	0.563984	1.97822	3.16563	0.694978	PDGFRB;NFKBIA;CDKN1A
69	Glycosphingolipid biosynthesis	0.101506	3.71975	13.2981	1.5526	HEXB;HEXA;NAGA;ST3GAL6		Chemokine signaling pathway	0.570486	1.61632	2.54439	0.683659	NFKBIA;GNG5;CXCL1;GNG11;CXCL2
70	TGF-beta signaling pathway	0.106574	2.69583	9.46745	1.52519	BMP2;PPP2R1A;BAMBI;MYC;FMOD;DCN		Adrenergic signaling in cardiomyocytes	0.574077	1.72284	2.67647	0.674686	TPM2;CACNA1D;CALM1;CALM2
71	Amphetamine addiction	0.10744	3.0285	10.5683	1.51552	JUN;HDAC1;PPP1R1B;GNAS;ATF4		Aldosterone synthesis and secretion	0.58704	1.87783	2.82151	0.652545	CACNA1D;CALM1;CALM2
72	Protein export	0.119261	4.5701	15.4069	1.46411	SPCS1;SRP72;HSPA5		NF-kappa B signaling pathway	0.58704	1.87783	2.82151	0.652545	NFKBIA;CSNK2A1;CXCL2
73	Fatty acid elongation	0.128769	4.3941	14.4159	1.42481	TECR;ACOT1;HADH		NOD-like receptor signaling pathway	0.58704	1.55104	2.27858	0.63801	NFKBIA;RIPK2;CXCL1;ANTXR1;CXCL2
74	Sphingolipid signaling pathway	0.138913	2.28566	7.29423	1.38596	PPP2R1A;BCL2;AKT1;PPP2R2A;DEGS1;CTSD;GNAI2		HIF-1 signaling pathway	0.58704	1.84046	2.69715	0.636449	CDKN1A;ELOB;RBX1
75	Phagosome	0.141647	2.01303	6.31543	1.3625	COMP;ATP6V1A;TUBB2B;LAMP2;CANX;CALR;SEC22B;TUBB4B;ACTB		Oxytocin signaling pathway	0.58704	1.65342	2.41763	0.635025	CDKN1A;CACNA1D;CALM1;CALM2
76	Glioma	0.141647	2.72467	8.52469	1.35878	CCND1;GADD45A;CDK4;AKT1;GADD45G		Rap1 signaling pathway	0.60472	1.52031	2.15775	0.616385	PDGFRB;ITGB1;ID1;CALM1;CALM2
77	Pancreatic cancer	0.141647	2.72467	8.52469	1.35878	CCND1;GADD45A;CDK4;AKT1;GADD45G		Toxoplasmosis	0.611802	1.76998	2.46836	0.605652	NFKBIA;ITGB1;CYCS
78	AMPK signaling pathway	0.141647	2.24701	7.00881	1.35464	CCND1;PPP2R1A;AKT1;PPP2R2A;HMGCR;EEF2;PCK2		Wnt signaling pathway	0.614824	1.58934	2.18809	0.597908	CSNK2A1;WIF1;SERPINF1;RBX1
79	Autophagy	0.160696	2.17349	6.47755	1.29431	BNIP3;LAMP2;RRAGD;BCL2;AKT1;CTSD;CTSB		Protein processing in endoplasmic reticulum	0.631808	1.55911	2.08305	0.580239	SEC61G;SEC61B;SEC62;RBX1
80	Relaxin signaling pathway	0.164119	2.15585	6.35243	1.27969	JUN;GNAS;GNB4;AKT1;RLN1;ATF4;GNAI2		Mitophagy	0.631808	2.02927	2.68709	0.575079	CSNK2A1;TOMM7
81	Hepatitis C	0.168986	2.01103	5.83559	1.26023	SOCS3;GSK3B;CCND1;PPP2R1A;CDK4;MYC;AKT1;PPP2R2A		Cholinergic synapse	0.631948	1.6891	2.21529	0.569587	GNG5;CACNA1D;GNG11
82	Regulation of lipolysis in adipocytes	0.168986	2.93122	8.47068	1.25503	GNAS;AKT1;PRKG1;GNAI2		Leishmaniasis	0.663179	1.904	2.35886	0.538045	ITGB1;NFKBIA
83	Prion diseases	0.168986	3.68443	10.6132	1.25101	PRNP;HSPA5;HSPA1A		Long-term potentiation	0.663179	1.904	2.35886	0.538045	CALM1;CALM2
84	JAK-STAT signaling pathway	0.181662	1.95906	5.45783	1.20992	GHR;SOCS3;CCND3;CCND1;MYC;BCL2;AKT1;IL17D		Proximal tubule bicarbonate reclamation	0.674196	2.944	3.56354	0.525688	AQP1
85	Purine metabolism	0.181662	2.07176	5.76863	1.20926	PKM;AK2;PDE4B;PAICS;PAPSS2;NME1;PAPSS1		Phenylalanine metabolism	0.691318	2.81003	3.29766	0.509657	MIF
86	Insulin resistance	0.185169	2.20117	6.03568	1.19085	SOCS3;GSK3B;SLC2A1;AKT1;OGT;PCK2		p53 signaling pathway	0.692156	1.79326	2.0813	0.504051	CDKN1A;CYCS
87	TNF signaling pathway	0.185169	2.20117	6.03568	1.19085	SOCS3;JUN;CEBPB;AKT1;BIRC2;ATF4		Melanoma	0.697026	1.76755	2.01863	0.495986	PDGFRB;CDKN1A
88	Apelin signaling pathway	0.185514	2.03991	5.5532	1.18227	CCND1;SERPINE1;RPS6;GNB4;SPP1;AKT1;GNAI2		Bacterial invasion of epithelial cells	0.704673	1.71828	1.90045	0.480339	ITGB1;CLTA
89	Human cytomegalovirus infection	0.185514	1.72459	4.68648	1.18017	PDIA3;GSK3B;CCND1;CDK4;MYC;GNAS;GNB4;AKT1;CALR;ATF4;GNAI2		Gastric acid secretion	0.704673	1.71828	1.90045	0.480339	CALM1;CALM2
90	Selenocompound metabolism	0.191944	5.07057	13.5185	1.15786	PAPSS2;PAPSS1		Osteoclast differentiation	0.704673	1.48527	1.62571	0.47536	NFKBIA;CTSK;JUNB
91	Gap junction	0.191944	2.35332	6.23683	1.15098	TUBB2B;GNAS;TUBB4B;PRKG1;GNAI2		Cellular senescence	0.704673	1.36806	1.46957	0.46652	CDKN1A;CACNA1D;CALM1;CALM2
92	Insulin secretion	0.191944	2.35332	6.23683	1.15098	RAB3A;SLC2A1;GNAS;VAMP2;ATF4		Chronic myeloid leukemia	0.704673	1.67167	1.79105	0.465309	NFKBIA;CDKN1A
93	Long-term depression	0.192527	2.67341	7.04812	1.14497	PPP2R1A;GNAS;PRKG1;GNAI2		Synaptic vesicle cycle	0.704673	1.6493	1.73938	0.458015	ATP6V0B;CLTA
94	Adrenergic signaling in cardiomyocytes	0.230139	1.89426	4.60866	1.05662	PPP2R1A;GNAS;BCL2;AKT1;PPP2R2A;ATF4;GNAI2		Maturity onset diabetes of the young	0.704673	2.37724	2.47977	0.453025	HES1
95	Bladder cancer	0.230139	3.00463	7.30813	1.05633	CCND1;CDK4;MYC		Salivary secretion	0.704673	1.62751	1.6896	0.450862	CALM1;CALM2
96	Morphine addiction	0.230139	2.19034	5.31418	1.05368	GABBR1;PDE4B;GNAS;GNB4;GNAI2		Calcium signaling pathway	0.704673	1.33821	1.38196	0.448495	PDGFRB;CACNA1D;CALM1;CALM2
97	cAMP signaling pathway	0.245684	1.70136	3.99899	1.02079	JUN;GABBR1;PPP1R1B;GNAS;PDE4B;AKT1;ORAI1;SOX9;GNAI2		Signaling pathways regulating pluripotency of stem cells	0.727492	1.38487	1.36256	0.427299	ID2;ID1;ID3
98	Vasopressin-regulated water reabsorption	0.250073	2.85411	6.62866	1.00865	ARHGDIA;GNAS;VAMP2		Ubiquitin mediated proteolysis	0.727492	1.37454	1.33657	0.422298	ANAPC13;ELOB;RBX1
99	Glycosaminoglycan degradation	0.253696	4.00226	9.19704	0.997992	HEXB;HEXA		RNA degradation	0.727492	1.52666	1.46618	0.417091	ZCCHC7;BTG1
100	Cortisol synthesis and secretion	0.253941	2.34341	5.35925	0.993208	NR4A1;GNAS;ORAI1;ATF4		Circadian rhythm	0.727492	2.13099	2.04576	0.416925	RBX1

[truncated: 1 more sheets: Osteoblast Progenitors]
