# Supplementary material for: Altered Sox9 and FGF signaling gene expression in Aga2 OI mice negatively affects linear growth
Source: JCI Insight. 2023 Nov 8;8(21):e171984. doi: 10.1172/jci.insight.171984 (PMC10721276; doi:10.1172/jci.insight.171984)
Supplement: Supporting data values [file jciinsight-8-171984-s149.xlsx]

## Sheet: Figure 1
Sample	Sex	Genotype	Proliferative	Hypertrophic	GP
JA44	F	WT	711.991	776.155	1528.06
JA45	M	WT	618	660	1416.11
JA47	F	WT	629.737	709.864	1466.68
JA27A_p8_413_4	F	WT	606.025	828.016	1584.17
JA27A_p8_413_5	M	WT	712.18	696.414	1552.08
JA46	M	Aga	469.081	768.248	1327.57
JA48	M	Aga	564.032	900	1488
JA49	M	Aga	512.284	867.35	1397.69
JA50	F	Aga	478.534	669.345	1311.69
JA51	M	Aga	562.887	643.299	1342.89
JA52	M	Aga	504.341	645.766	1242.36
JA27A_p8_413_2	F	Aga	516.558	678.663	1308.22
JA27A_p8_413_6	F	Aga	504.063	784.163	1376.21
Mean WT			655.587	734.09	1509.42
Mean Aga			513.972	744.604	1349.33
P-value			4.92502e-05	0.420847	0.00113935
